# Supplementary material for: Whole genome-wide transcript profiling to identify differentially expressed genes associated with seed field emergence in two soybean low phytate mutants
Source: BMC Plant Biol. 2017 Jan 18;17:16. doi: 10.1186/s12870-016-0953-7 (PMC5242038; doi:10.1186/s12870-016-0953-7)
Supplement: Additional file 2: — A table with the FPKM value of each soybean gene in each of the 18 libraries. (XLSX 5827 kb) [file 12870_2016_953_MOESM2_ESM.xlsx]

## Sheet: soybean gene with FPKM value  
Gene_ID	Gene_Name	TW-1-1-1	TW-1-1-3	TW-1-1-2	TW-1-2-2	TW-1-2-1	TW-1-2-3	TW-1-3-2	TW-1-3-1	TW-1-3-3	TW-1-M-1-3	TW-1-M-1-1	TW-1-M-1-2	TW-1-M-2-1	TW-1-M-2-3	TW-1-M-2-2	TW-1-M-3-3	TW-1-M-3-2	TW-1-M-3-1
XLOC_049447	XM_003549350.1	0	0	0	0	0	0	0	0	0	0	0	0	0	0	0	0	0	0
XLOC_004266	XM_003519493.2	0	0.06	0.25	0.2	0	0.15	0.13	0.06	0.27	0	0.24	0.05	0.07	0.13	0.03	0.17	0.43	0.18
XLOC_028135	XM_003535430.3	1.1	1.74	1.11	1.83	0.72	1.19	3.83	1.58	2.19	2.1	0.76	1.24	1.98	2.38	4.83	3.02	4.31	6.15
XLOC_032596	XM_014763613.1	0	0	0	0	0	0	0	0	0	0	0	0	0	0	0	0	0	0
XLOC_017791	XM_003528707.3	0.5	0.16	0.26	0.05	0.17	0.09	0.08	0.29	0.28	0.11	0.22	0.3	0	0.16	0.33	0.35	0.22	0.41
XLOC_053243	XM_003553793.3	0	0.1	0.07	0	0.06	0.1	0.02	0	0.13	0.04	0.05	0.05	0	0	0.02	0	0.05	0.01
XLOC_050381	XM_006603272.1	0	0	0	0	0	0	0	0	0	0	0	0	0	0	0	0	0	0
XLOC_005729	XM_006576038.1	0	0	0	0	0	0	0	0	0	0	0	0	0	0	0	0	0	0
XLOC_036610	NM_001251666.1	70.96	69.92	51.8	77.12	92.62	57.3	69.02	59.66	58.06	78.76	90.03	95.83	69.51	124.62	96.69	61.59	72.3	77.04
XLOC_013786	XM_006580116.2	6.29	3.7	8.01	4.01	6.74	3.22	1.14	4.77	1.94	3.6	8.81	6.07	2.67	2.81	2.67	1.31	1.78	1.73
XLOC_049964	XM_006603076.1	0	0	0	0	0	0	0	0	0	0	0	0	0	0	0	0	0	0
XLOC_039477	XM_006595795.2	1.49	1.58	0.84	1.5	1.38	2.6	3.24	2.73	3.08	1.26	0.72	0.79	2	1.54	3.34	2.13	1.05	2.49
XLOC_028502	XM_003536630.3	4.9	4.16	5.06	4.97	5.1	8.02	7.49	3.22	7.2	6.63	4.86	4.67	6.67	8.48	6.7	6.87	8.28	6.7
XLOC_002600	XM_003517367.3	8.27	7.03	3.49	74.11	2.56	45.94	435.75	0.18	328.62	21.42	1.34	26.78	194.87	222.19	235.09	337.96	122.6	325.32
XLOC_025368	XM_014762380.1	0.68	0.55	0.25	8.84	0	3.83	20.8	0.1	19.37	1.97	0.29	0.57	8.57	15.15	15.55	21.01	13.75	20.29
XLOC_024972	XM_014761704.1	0	0	0	0	0	0	0	0	0	0	0	0	0	0	0	0	0	0
XLOC_024138	XM_003534668.3	0.49	1.07	0.32	1.82	1.93	1.93	13.48	1.31	8.9	2.06	0.9	1.07	5.26	8.61	10.24	11.93	13.36	10.29
XLOC_030940	XM_014764005.1	0	0	0	0	0	0	0	0	0.04	0	0.05	0	0	0	0.06	0	0	0
XLOC_012636	XM_003524247.3	0.12	0.1	0.23	0.12	0.13	0.1	0.11	0.03	0.08	0.13	0.18	0.16	0.12	0.16	0.25	0.38	0.4	0.53
XLOC_021868	XM_006585885.2	0.13	0.04	0	0.1	0	0.03	0.28	0	0.03	0.13	0.13	0.06	0.15	0.09	0.14	0.5	0.44	0.35
XLOC_031965	NM_001248282.2	5.67	9.27	6.41	6.81	5.93	6.85	12.81	4.79	12.07	7.7	1.9	4.48	7.8	11.44	13.19	13.97	8.88	11.75
XLOC_005200	XM_006575085.2	4.35	4.35	4.12	3.71	4.13	2.95	5.19	4.07	4.02	3.6	4.86	3.04	2.72	2.46	3.06	3.44	3.67	5.09
XLOC_008546	XM_006577660.1	0.26	0.72	0.59	0.47	0.53	0.57	0.61	0.11	0.15	0.27	0.54	0.4	0.26	0.37	0.18	0.3	0.24	0.46
XLOC_005062	XM_003518823.2	32.61	33.32	27.63	41.05	32.53	29.57	60.61	51.8	43.94	29.64	24.95	36.31	37.76	46.87	48.07	50.19	38.91	40.01
XLOC_013001	XM_014775408.1	0	0	0	0	0	0	0	0	0.04	0	0	0	0	0	0	0	0	0
XLOC_057445	XM_006606774.1	0	0	0	0	0	0	0	0	0	0	0	0	0	0	0	0	0	0
XLOC_056831	XM_006606370.2	2.4	2.34	2.88	1.92	2.1	2.75	2.61	2.17	2.18	3.67	2.87	3.35	3.68	2.89	2.47	2.69	2.98	2.62
XLOC_039366	NM_001250889.1	0.39	0.09	0.15	4.53	0.27	3.03	2.43	0.09	2.8	2.05	0	0.07	2.44	0	2.18	1.54	1.89	3.83
XLOC_049947	XM_003552914.3	5.2	4.21	4.99	3.36	5.61	3.87	2.09	2.43	2.2	3.57	5.2	4.06	3.09	2.73	2.07	1.99	2.38	2.48
XLOC_026701	XM_014762325.1	2.48	2.52	1.9	2.49	2.52	2.88	3.58	2.18	2.6	2.83	2.35	2.31	2.81	3.78	3.03	3.94	3.28	3.15
XLOC_034148	XM_003540425.3	0	0	0	0	0	0.06	0.1	0.08	0.05	0	0.12	0.06	0	0	0.07	0.08	0.06	0
XLOC_004231	NM_001249608.1	45.67	92.15	12.23	165.82	18.86	175.72	519.19	42.67	334.03	179.25	15.08	110.34	158.79	269.08	327.41	298.79	258.78	288.12
XLOC_044399	XM_014768206.1	0	0	0	0	0	0	0	0	0	0	0	0	0	0	0	0.02	0	0.01
XLOC_048882	XM_003550838.3	0	0	0	0	0	0	0	0	0	0	0	0	0	0	0	0	0	0.09
XLOC_000219	XM_014777703.1	0	0	0	0	0	0	0	0	0	0	0	0	0	0	0	0	0	0
XLOC_053717	XM_006604327.2	6.27	4.07	3.12	3.41	3.84	6.09	6.85	2.2	5	4.03	4.04	4.93	3.1	3.19	3.2	2.17	2.92	2.99
XLOC_057720	XM_003555956.3	0.08	0	0.1	0.1	0.03	0.15	0.07	0	0.05	0.23	0.67	0.2	0.41	0.16	0.19	0.02	0.27	0.08
XLOC_020880	XM_014778780.1	1.25	0.88	1.46	1.36	0.74	1.18	0.67	0.4	0.51	1.32	1.26	2	0.76	0.9	0.92	0.97	0.88	0.78
XLOC_048230	XM_003549427.3	0.4	0.16	0.68	0.24	0.37	0.32	0.17	1.33	0.27	0.35	0.06	0.38	0.6	0.2	0.24	0.14	0.29	0.28
XLOC_038292	XM_014765734.1	1.17	1.67	1.22	0.76	0.26	0.32	0.64	0.32	0.76	0.75	1.66	0.88	0.8	0.89	0.89	0.77	0.9	0.54
XLOC_049704	XM_003552772.3	0.03	0.48	0.28	0.11	1.14	0.3	0.25	0.03	0.43	0.11	0.1	0.08	0	0	0.02	0.02	0.3	0.03
XLOC_032609	XM_006591038.2	10.89	7.67	10.45	5.57	7.86	6.08	2.04	4.26	3.04	5.81	6.63	6.27	4.09	3.11	2.3	2.85	3.56	3.09
XLOC_014167	XM_006580822.1	0	0	0	0	0	0	0	0	0	0	0	0	0	0	0	0.04	0	0
XLOC_050647	XM_006602548.2	1.91	0.88	0.92	0.79	0.82	1.44	1.02	0.59	1.34	1.31	1.44	1.76	1.43	1.94	2.24	2.37	0.59	1.09
XLOC_006845	XM_006576807.2	0.13	0.27	0.11	0.05	0.22	0.13	0	0.11	0	0	0.04	0.09	0	0.04	0.05	0	0	0
XLOC_002344	NM_001250902.1	2.05	1.72	0.86	1.9	2.01	1.99	3.06	2.67	3.27	2.94	0.77	2.69	3.07	3.67	3.03	2.33	2.72	3.47
XLOC_002846	XM_006574446.2	0.02	0.36	0.24	0.12	0.6	0.35	0.23	0.09	0.51	0.04	0.09	0.05	0	0	0.03	0	0.3	0.09
XLOC_034947	XM_006592509.2	0.02	0.03	0.05	0.02	0.38	0	0.07	0	0.1	0.02	0.21	0	0.06	0.02	0.07	0.14	0.13	0.09
XLOC_050304	XM_003551955.3	0.42	0.67	0	0.56	0	1.45	13.51	0	3.84	2.74	0.13	1.3	2.8	3.65	5.38	3.95	3.5	3.85
XLOC_045837	XM_003548447.3	3.4	2.88	3.56	3.06	3.81	2.59	1.18	2.94	1.85	3.1	6.43	3.85	3.23	2.42	1.98	2.15	2.1	2.1
XLOC_037049	XM_003543451.3	1.19	0.9	1.23	0.84	1.39	2.07	1.72	1.11	2.83	0.85	2.21	0.86	1.35	5.6	3.32	5.4	2.16	2.3
XLOC_041869	XR_001385283.1	11.9	13.02	15.87	8.02	7.69	6.21	3.85	6.38	2.47	10.57	13.37	13.79	3.98	6.53	7.31	4.29	4.22	4.45
XLOC_017160	XM_006582651.1	0	0	0	0	0	0	0	0	0	0	0	0	0	0	0	0	0	0
XLOC_010033	XM_014775219.1	0	0	0	0	0	0	0	0	0	0	0	0	0.04	0	0	0.09	0	0.07
XLOC_001323	XM_003517415.3	25.31	19.32	20.7	21.3	17.72	23.04	23.64	27.47	21.76	24.09	24.94	25.36	17.56	24.06	21.79	16.29	18.34	16.75
XLOC_056647	XM_006606176.2	17.03	15.26	17.49	16.97	22.69	14.02	9.78	14.45	6.73	11.14	11.95	12.03	10.74	7.74	8.59	8	6.43	11.52
XLOC_003210	XM_006574710.2	22.12	22.27	20.32	21.16	19.35	14.68	18.45	29.36	14.72	23.3	24.42	26.54	19.84	19.01	23.19	17.55	13.46	16.85
XLOC_030492	XM_006590187.2	23.19	47.55	20.04	18.16	23.94	27.53	31.92	18.36	33.1	27.62	17.23	21.67	22.77	20.58	18.68	28	23.79	29.23
XLOC_022818	XM_014778905.1	5.67	3.64	5	4.2	5.97	3.28	2.57	4.97	2.42	3.23	8.64	6.51	4.22	4.61	3.78	2.44	2.46	2.34
XLOC_049341	XM_014769624.1	0	0	0	0	0	0	0	0.08	0	0	0	0	0	0	0	0	0	0
XLOC_028093	XM_003536195.3	0.45	0.84	0.59	0.16	0.33	0.35	0.46	0.06	0.56	0.11	0.08	0.12	0.15	0.16	0.22	0.11	0.39	0.32
XLOC_018949	XM_003529583.3	11.74	16.87	10.38	18.5	7.19	14.43	54.13	25.32	16.74	15.03	21.35	17.56	28.67	34.99	53.67	23.14	19.23	40.8
XLOC_004686	XM_006574667.2	0	0	0	0.14	0	0.33	0	0	0.12	0.05	0	0	0	0	0	0	0.13	0.08
XLOC_051949	XM_006602315.2	1.15	0.58	0.53	3.86	0.62	3.07	7.24	0.84	5.8	4.06	0.72	1.96	6.18	9.89	7.06	9.02	6.08	7.58
XLOC_013745	XM_003524894.3	1.63	2.42	0.91	2.6	0.82	2.28	6.41	1.32	5.1	3.53	1.72	2.52	5.21	6.91	6.17	8.42	3.3	5.12
XLOC_057513	XM_014772525.1	0	0	0	0.18	0	0	0	0.11	0	0	0	0	0	0	0	0	0	0
XLOC_030866	NM_001248166.1	2.02	2.49	1.91	1.89	1.6	2.54	3.01	4.11	3.36	1.9	1.8	2.5	3.41	3.2	3.41	3.99	3.45	4.05
XLOC_046109	NM_001251774.2	0.74	0	0.2	0	0.45	0	1.26	0	3.73	0.39	0.24	0	0.08	0.43	0.51	1.54	1.61	1.16
XLOC_016644	XM_003526858.3	4.32	4.72	3.54	11.34	4.37	13.35	11.23	5.84	12.91	9.69	4.49	8.39	10.75	18.2	11.55	14.16	6.64	6.27
XLOC_056438	XM_003555970.3	0	0.09	0	0	0.06	0.12	0	0.03	0.11	0	0.1	0	0.02	0	0	0	0.1	0
XLOC_021873	XM_003531962.3	0.25	0.27	0.11	0.11	0.03	0.03	0.19	0.32	0.35	0.25	0.08	0.03	0.15	0	0.15	0.17	0.22	0.35
XLOC_036893	NM_001251490.1	30.83	48.76	16.91	60.31	24.54	66.61	139.62	37.62	106.17	58.57	27.71	46.32	66.37	90.35	98.46	112.66	101.72	124.84
XLOC_030468	XM_003538626.3	59.68	84.51	54.11	28.88	35.71	37.09	30.25	87.4	31.38	35.83	31.81	31.51	27.47	21.01	22.38	18.43	22.99	21.55
XLOC_042258	XM_003547227.3	0	0.17	0	0	0.1	0.03	0.05	0	0.12	0.02	0.03	0	0.04	0.02	0	0.06	0.03	0.12
XLOC_055598	NM_001248072.2	8.51	22.92	6.7	14.63	13.38	15.21	29.11	24.45	23.75	9.46	7.38	5.62	8.47	9.04	16.49	16.21	24.58	43.02
XLOC_016649	NM_001248614.2	2.65	1.33	6.75	3.58	13.84	1.06	3.97	8.15	6.67	1.92	10.49	5.55	1.21	5.63	7.67	8.47	5.23	2.56
XLOC_033455	XM_006592300.2	1.25	1.04	1.16	1.6	1.14	1.86	2.11	0.58	3.07	1.25	1.16	1.03	1.83	2.47	1.55	1.87	2.08	1.71
XLOC_020253	NM_001250023.2	0.73	1.61	1.49	1.47	1.49	0.7	0.62	1.39	1.08	1.35	2.47	3.08	2.29	1.8	1.95	1.52	0.57	0.43
XLOC_034725	XM_006592354.2	3.02	3.33	3.09	4.44	4.37	5.02	9.81	3.91	9.08	4.46	4.62	4.31	8.8	11.63	8.48	13.5	10.41	8.18
XLOC_043738	XM_003547264.3	1.43	1.35	1.48	0.77	0.68	1.44	0.22	0.12	0.24	0.83	0.56	0.91	0.43	0.28	0.3	0.44	0.22	0.35
XLOC_028212	XM_006589363.2	9.45	4.97	2.11	18.15	9.26	11.23	30.83	4.14	27.2	10.4	22.7	11.42	25.25	48.67	32.95	46.3	28.06	35.43
XLOC_002997	XM_006574526.2	0	0	0	0	0	0.03	0.21	0.05	0.25	0	0	0	0.12	0.25	0.06	0.78	0.41	0.76
XLOC_024731	XM_014761654.1	0	0	0	0	0	0	0	0	0	0	0	0	0	0	0	0	0	0
XLOC_053387	XM_014771635.1	0	0	0	0	0	0	0	0	0	0	0	0	0	0	0	0	0	0
XLOC_040933	XM_003544528.3	21.28	12.79	17.83	13.68	20.38	13.13	9.72	18.38	10.64	11.32	18.11	13.33	11.55	13.86	11.76	8.54	10.46	9.76
XLOC_025740	NM_001248874.2	27.07	36.07	17.09	51.26	17.17	53.35	126.61	51.06	85.27	51.43	17.26	44.82	52.76	93.18	88.7	98.75	66.46	71.48
XLOC_024423	XM_006586956.2	54.81	36.46	80.71	30.64	95.61	31.12	10.37	57.69	22.39	34.87	118.78	81.41	31.76	27.13	19.87	11.11	24.14	11
XLOC_016861	NM_001248341.1	151.61	138.05	124.04	179.41	136.55	155.94	316.08	292.22	234.87	206.5	114.29	210.16	150.58	298.34	278	305.93	198.03	355.61
XLOC_045831	XM_014768604.1	0	0	0	0	0	0	0	0	0	0	0	0	0	0	0	0	0	0
XLOC_030562	XM_003538750.3	7.86	4.05	37.74	6.72	9.12	10.1	5.36	66.91	5.59	3.83	23.46	6.79	12.46	7.72	3.95	1.11	5.1	3.13
XLOC_035684	XM_006593644.2	8.87	7.37	13.27	6.95	11.34	4.94	3	5.24	5.27	10.53	16.9	10.74	5.62	9.85	7.26	5.23	3.95	1.34
XLOC_033898	XM_003539381.3	6.93	5.48	7.84	3.44	6.55	4.25	2.32	2.89	2.92	5.58	6.77	5.61	4.83	3.42	2.35	2.16	2.89	1.46
XLOC_031405	XM_006591707.1	0.21	0	0	0	0	0	0	0	0	0	0	0	0	0	0	0	0	0
XLOC_036143	XM_006594062.2	0	0.29	0.1	0.12	0.15	0.11	0.05	0.53	0.05	0.05	0.29	0.11	0	0	0.14	0	0	0.04
XLOC_035926	XM_003541388.3	11.16	8.4	15.77	14.85	10.86	13.16	21.02	24.33	19.89	7.21	6.1	7.16	20.94	26.21	17.81	21.09	17.83	18.74
XLOC_036380	XM_014766259.1	0	0	0	0	0	0	0	0	0	0	0	0	0	0	0	0	0	0
XLOC_034544	XM_014764556.1	0.44	0.48	0.68	1.31	1.38	1.2	2.21	0.3	1.38	0.86	0.4	0.57	1.51	2.48	2.23	2.4	2.72	2.41
XLOC_024232	XM_006586779.2	0.18	0.15	0.05	0.24	0.22	0.59	1.05	0.08	1.8	0.39	0.13	0.06	0.63	0.62	1.1	2.93	1.73	2.95
XLOC_029423	NM_001255531.1	3.26	5.71	3.99	3.28	2.13	2.6	4.43	5.3	5.19	2.48	2.08	3.89	3.55	3.17	3.57	3.72	4.23	4.76
XLOC_017005	XM_014777006.1	0	0	0	0	0	0	0	0	0	0	0	0	0	0	0	0	0	0
XLOC_056331	XM_003555853.3	0.03	0.56	0.28	1.55	1.41	0.21	4.78	4.57	4.07	1.89	2.42	0.35	3.54	4.73	6.05	8.53	10.99	15.71
XLOC_026147	XM_003533870.3	0.08	0.09	0	0.08	0	0.22	0.32	0	0.27	0	0	0	0.25	0	0.36	0	0.21	0.31
XLOC_007579	XM_014774083.1	12.17	12.17	12.09	10.53	8.89	10.73	7.29	9.35	7.49	7.99	7.56	6.76	7.97	9.32	8.39	8.71	6.57	8.08
XLOC_017765	XM_006583107.2	8.75	8.5	11.04	9.31	8.64	10.96	7.02	6.95	9.11	8.21	7.79	7.2	9.65	9.49	8.93	7.29	6.91	7.79
XLOC_035820	NM_001252915.1	0.18	0.04	0.05	0.37	0.15	0.21	0.21	0.51	0.03	0.15	0.03	0	0	0.03	0.15	0.02	0.06	0.04
XLOC_052265	XM_003551451.3	3.48	4.99	4.48	4.05	5.39	3.53	5	8.66	8.07	7.92	6.94	7.49	7.34	6.43	5.25	7.09	6.58	7.64
XLOC_044184	XM_006597913.2	0.41	0.44	0.31	1.2	0.47	1.29	3.49	0.46	1.95	1.96	0.74	0.48	2.17	4.04	4.16	3.68	3.01	5.93
XLOC_021129	XM_014778383.1	0	0.29	0.18	0.38	1.12	0.35	0.89	0	2.18	2.04	0.12	0.33	0.86	0.67	1.09	1.2	1.38	2.03
XLOC_011135	XM_006579192.1	0	0	0	0	0	0	0	0	0	0	0	0	0	0	0	0	0	0
XLOC_010381	XM_003523800.3	14.73	13.73	14.24	14.32	15.39	15.55	15.46	12.85	15.67	11.66	14.02	13.25	15.81	15.43	10.69	10.29	11.33	13.03
XLOC_017196	XM_014776738.1	0	0	0	0	0	0	0.03	0.05	0.09	0	0.04	0.02	0	0	0.01	0.33	0	0.01
XLOC_010017	NM_001248277.2	1.66	10.02	2.33	9.91	1.45	4.46	36.27	3.06	35.87	5.71	2.11	6.36	13.76	30.27	14.78	23.27	23.83	15.03
XLOC_043358	XM_003547404.3	96.21	97.81	87.04	127.1	80.1	107.1	155.32	77.87	156.53	85.46	79.93	104.69	117.75	188.31	159.67	150.13	168.26	138.94
XLOC_032180	XM_003537794.3	2.55	3.46	2.37	5.1	3.38	5.37	12.7	6.07	12.77	5.42	2.06	2.15	9.11	11.45	16.14	13.61	12.82	19.04
XLOC_010588	XM_006578124.2	16.05	12.33	15.49	10.35	12.98	12.61	5.36	5.06	6.56	10.01	13.42	9.97	7.98	6.25	5.03	5.31	5.81	5.23
XLOC_008635	NM_001251396.1	390.95	365	366.59	459.23	392.51	360.11	421.06	775.49	263.2	200.89	193.34	156.99	167.43	156.23	275.33	228.38	318.07	420.87
XLOC_002688	XM_003516674.3	0.29	0.16	0.09	1.38	0.08	1.5	4.34	0.09	2.01	1.35	0.07	0.11	1.98	0.94	2.64	3.91	2.58	4.64
XLOC_055334	XM_006604626.2	19.67	16.64	21	16.51	20.68	12.82	11.46	25.71	10.26	18.56	25.7	19.39	14.36	24.82	15.13	12.49	11.11	7.39
XLOC_048673	XM_014770141.1	5.22	5.06	7.3	4.92	4.25	5.34	1.7	4.16	2.58	3.35	2.69	3.6	2.47	2.1	2.29	1.36	1.34	1.95
XLOC_000745	XM_003516892.3	0.02	0.03	0.04	0	0.15	0.07	0	0	0.07	0	0.02	0	0	0	0.02	0	0	0
XLOC_024379	XM_003533679.3	11.78	8.91	13.03	6.88	7.15	9.66	5.13	7.97	6.97	10.58	14.49	10.29	9.41	6.23	5.58	4.51	8.04	4.88
XLOC_040790	NM_001254974.1	10.86	7.71	10.08	6.05	6.49	7.64	5	6.02	5.54	5.01	7.37	6.51	5.2	2.47	3.96	4.38	4.31	5.06
XLOC_051492	XM_003553124.3	0.16	0.51	0.26	0	0.33	0.36	0.31	0	1.04	0.08	0.15	0.05	0.04	0	0.06	0.4	0.45	0.25
XLOC_052092	XM_006603342.2	0	0	0	0	0	0	0	0	0	0	0	0	0	0	0	0	0	0
XLOC_002037	XM_014762321.1	0	0	0.29	0	0.15	0	0	0.15	0	0	0	0	0	0	0	0.08	0	0
XLOC_056962	XM_003556511.3	1.58	1.58	1.61	2.06	1.59	2.91	3.1	0.93	3.47	2.91	2.7	2.78	3.65	4.97	3.19	5.18	4.2	4.89
XLOC_012469	XM_006580074.2	15.64	14.21	21.56	17.78	17.81	13.34	10.99	21.48	7.29	12.11	14.45	14.89	9.87	8.39	10.26	6.16	7.28	10.58
XLOC_053448	XM_014771474.1	0	0	0	0	0	0	0	0	0	0	0	0	0	0	0	0	0	0
XLOC_009866	XM_003522345.3	0.64	1.02	0.64	1.44	0.3	0.57	2.05	0.69	1.11	0.9	0.72	0.56	1.25	1.2	1.6	2.84	2.26	3.34
XLOC_016322	NM_001251361.2	65.47	75.76	47.86	49.39	38.67	31.42	43.91	102.55	32.65	40.82	53.23	47.48	27.95	27.39	36.83	28.45	22.96	30.55
XLOC_005172	XM_014771654.1	0	0	0	0	0	0	0	0	0	0	0	0	0	0	0	0	0	0
XLOC_020211	XM_014777531.1	0	0	0	0	0	0	0	0	0	0	0	0	0	0	0	0	0	0
XLOC_036432	XM_003542794.3	1.04	0.92	1.27	1	1.92	1.07	2.43	2.55	1.65	2.19	1.31	0.79	1.25	2.12	1.63	2.93	2.02	2.54
XLOC_006939	XM_003521261.3	2.96	3.46	2.12	1.56	1.34	1.43	1.77	0.97	2.13	1.57	3.11	1.71	1.5	2.52	2.03	2	3.33	2.26
XLOC_014707	XM_014776301.1	4.56	2.79	5.1	2.65	3.73	4.25	1.57	2.17	2.42	3.34	5.96	3.25	3.28	1.33	1.46	1.77	2.17	1.97
XLOC_048643	NM_001252974.2	0.56	2.18	0.82	2.29	0.9	2.23	3.88	0.46	5.87	1.13	0.48	0.51	3.25	3.18	2.54	2.83	3.05	3.42
XLOC_001843	XM_006573982.1	0	0	0	0	0	0	0	0	0	0	0	0	0	0	0	0	0	0
XLOC_053912	NM_001248139.1	439.68	465.34	417.91	469.2	299.27	425.34	960.77	731.46	599.41	593.56	391.06	552.7	470.39	788.75	955.32	675.88	580.39	772.22
XLOC_021649	XM_003531829.3	0	0	0	0	0	0	0	0	0	0	0	0	0.03	0	0	0	0	0
XLOC_007642	XM_003522087.3	0.3	0.54	1.28	0.98	4.52	0.22	0.57	2.29	1.34	0.18	0.87	0.57	0.7	0.72	1.48	2.23	0.99	0.89
XLOC_031456	XM_003538340.3	18.57	16.57	13.56	21.65	22.73	24.13	28.96	19.34	23.5	19.33	16.67	14.99	24.1	24.11	23.59	25.03	20.79	28.58
XLOC_028652	XM_014762870.1	4.32	3.41	6.45	3.99	6.84	3.43	2.78	3.89	3.29	3.8	4.3	4.01	4.13	4.01	4.22	4.69	4.48	4
XLOC_047272	NM_001249531.1	2.85	2.01	3.41	4.19	2.78	2.63	5.36	3.79	4.57	3.12	2.88	5.26	3.37	8	5.32	7.27	3.01	4
XLOC_055318	NM_001248932.2	0	0	0	0	0	0	0	0	0	0	0	0	0	0	0	0	0	0
XLOC_009811	XM_014775265.1	0	0	0	0	0	0	0	0	0	0	0	0	0	0	0	0	0	0
XLOC_024418	XM_003534875.3	0	0	0	0	0	0	0	0	0.05	0	0	0	0	0	0	0	0	0
XLOC_034402	XM_003540619.3	0.6	0.83	0.51	1.07	0.32	0.58	0.64	0.87	0.77	0.73	0.38	0.52	0.35	0.27	0.65	0.81	0.6	0.61
XLOC_015134	XM_014776138.1	0.14	0.3	0.2	0.36	0.34	0.4	0.26	0.11	0.67	0.11	0.19	0.13	0.07	0.02	0.13	0.17	0.61	0.4
XLOC_038419	XM_003542974.3	7.9	5.56	16.45	4.19	17.2	2.36	0.53	25.02	2.92	6.5	25.76	12.62	7.14	3.83	4.24	0.18	2.04	1.28
XLOC_000797	XM_006573302.2	3.37	2.73	4.06	3.2	2.36	4.36	2.78	2.25	1.88	3.9	2.51	4.31	2.33	1.72	2.43	1.84	2.42	2.22
XLOC_023616	XM_003530568.3	0.32	0.43	0.29	0.41	0.44	0.67	0.74	0.24	0.6	1.08	0.24	0.25	0.65	0.69	0.59	1.19	0.71	1.64
XLOC_058493	NM_001253096.1	101.24	78.33	93.74	74.99	82.87	62.49	89.79	157.91	78.43	78.97	97.94	84.79	66.61	75.69	85	55.73	73.17	69.67
XLOC_058016	XM_006606291.2	0.42	0.82	0.11	1.17	0.1	1.08	3.6	0.07	4.06	1.95	0.41	1.53	3.97	4.82	3.64	4.52	4.04	4.35
XLOC_021786	XM_003530517.3	1.85	1.22	0.81	0.7	2.47	0.59	1.33	1.09	0.84	1.18	4.13	2.19	1.2	0.44	1.16	0.7	1.03	0.61
XLOC_020936	XM_006584536.2	0	0.12	0	0.17	0	0.16	0.17	0.13	0.26	0.18	0	0	0.27	0.29	0.41	0.61	0.09	0.53
XLOC_046482	XM_003548877.3	0.19	0.39	0.16	0.13	0.4	0.25	0	0.17	0.29	0.1	0.06	0.06	0	0	0.08	0	0.19	0
XLOC_003277	XM_014766028.1	0	0	0	0	0	0.04	0	0	0	0.08	0	0.05	0	0.12	0.03	0	0.05	0.03
XLOC_042849	XM_006597982.2	0	0	0	0	0	0	0	0	0	0	0	0	0	0	0	0	0	0
XLOC_052937	XM_003553889.3	1.17	0.79	7.99	2.02	58.54	0.37	1.22	4.63	3.62	0.69	3.46	1.06	3.16	1.04	7.73	12.57	3.93	2.48
XLOC_023337	XM_006585656.2	4.54	3.22	4.67	3.11	3.95	4.63	5.68	2.15	4.24	5.09	4.23	5.48	6.45	6.5	5.43	8.07	6.5	9.01
XLOC_022336	XM_006584662.2	0.8	0.49	0.43	0.3	0.54	0.48	0.21	0.12	0.37	0.35	0.32	0.17	0.34	0.27	0.38	0.33	0.25	0.3
XLOC_036963	XM_003543382.3	26.48	20.32	28.34	18.68	18.41	15.39	16.2	54.98	11.94	13.34	22.26	26.11	14.6	16.9	14.45	9.61	9.34	8.62
XLOC_019365	XM_003529893.3	37.46	32.24	34.5	30.92	33.43	33.56	20.58	30.79	26.67	30.67	36.42	36.5	26.55	24.47	18.16	16.77	18.51	13.06
XLOC_006242	XM_006577359.1	0	0	0	0	0	0	0	0	0	0	0	0	0	0	0	0	0	0
XLOC_027786	XM_014762732.1	0	0	0	0	0	0	0	0	0	0	0	0	0	0	0	0	0	0
XLOC_051873	XM_014770787.1	0	0	0	0.03	0	0	0.02	0	0.1	0.02	0	0	0.25	0	0.09	0.1	0.06	0.03
XLOC_035902	XM_006593492.2	41.92	18.41	59.37	28.24	47.49	30.93	2.36	5.69	0.75	17.93	16.11	16.78	2.87	7.66	2.84	2.55	0.88	0.34
XLOC_010606	XM_003523675.3	0	0	0.02	0	0.03	0.02	0	0.03	0.04	0.02	0	0.04	0.05	0	0.01	0	0.09	0.03
XLOC_025500	XM_003534576.3	6.59	9.28	5.81	20.23	12.19	18.46	53.76	15.78	29.75	21.94	12.53	22.23	23.86	43.44	44.07	38.14	25.96	34.27
XLOC_003966	XM_003519177.3	6.76	5.71	9.02	6.71	5.27	4.49	2.95	5.58	3.7	5.48	5.3	6.22	5.62	6.5	6.6	6.1	4.31	4.72
XLOC_023032	XM_003532862.3	9.3	8.75	7.43	6.55	5.87	7.04	6.26	8.31	6.27	7.04	6.07	7.29	6.56	5.52	6.01	5.57	4.51	4.49
XLOC_011111	XM_014775161.1	0	0	0	0	0	0	0	0	0	0	0	0	0	0	0	0	0	0
XLOC_038554	XM_006595369.1	0.11	0.14	0	0	0.28	0	0	0.15	0	0.36	0.11	0	0	0	0	0	0	0
XLOC_026121	XM_014761638.1	0	0	0	0	0	0	0	0	0	0	0	0	0	0	0	0	0	0
XLOC_055458	XM_006604727.2	0.18	0.28	0.38	0.18	0.14	0	0.3	0.82	0	0	0.17	0.06	0.04	0	0	0.04	0.33	0
XLOC_047030	XM_006600315.2	4.72	3.34	3.67	4.55	3.4	3.71	5.87	3.89	5.33	3.26	5.07	3.73	4.13	7.07	4.54	5.74	6.04	6.79
XLOC_010372	XM_003523781.3	0.38	0.23	0	0	0	0.18	0.49	0	0	0	0	0	0.39	0	0	0.4	0.53	0.34
XLOC_057055	XM_014772978.1	1.23	3.53	0.81	0.78	0.78	0.84	1.26	0.5	1.23	1.21	2.42	1.34	2.03	1.31	1.22	2.19	0.84	1.58
XLOC_014064	XM_006580479.2	0	0	0	0	0	0	0	0	0	0	0	0	0	0	0	0	0	0
XLOC_047336	XM_003550728.3	0	0	0	0	0	0	0	0	0	0	0	0	0	0	0	0	0	0
XLOC_003085	NM_001255738.2	8.72	7.9	6.66	7.21	6.22	6.29	9.36	9.63	7.47	5.76	5.94	5.67	6.98	8.28	8.85	9.58	7.81	11.95
XLOC_056907	XM_003556456.3	185.01	143.94	173.36	121.73	151.13	126.83	88.04	156.36	68.26	123.08	155.72	138.77	88.63	114.14	115.28	68.08	78.95	73.22
XLOC_035255	XM_003539473.3	0	0	0	0	0.37	0.15	0.06	0	0.07	0	0	0	0	0	0	0	0	0
XLOC_048856	XM_003549798.3	28.98	43.78	37.57	35.99	26.82	37.66	32.06	28.87	39.58	31.9	33.62	40.29	34.51	59.64	59.53	49.77	37.03	42.5
XLOC_026720	XM_003534314.3	13.05	11.95	12.9	11.51	9.33	9.84	8.54	15.75	5.95	9.62	10.2	10.66	8.78	12.55	9.82	8.76	7.31	6.27
XLOC_036746	NM_001249030.1	39.4	49.1	27.67	78.67	40.66	83.47	177.65	49.89	122.34	65.53	30.05	58.75	77.9	143.86	132.62	161.81	128.55	138.1
XLOC_022052	XM_003530731.3	1.29	1.17	0.87	3.08	1.08	2.55	5.56	0.86	5.64	2.04	0.38	1.13	4.29	4.51	4.79	5.78	2.74	3.09
XLOC_049432	NM_001250764.1	100.2	95.52	53.42	56.65	69.7	41.71	18.45	75.12	20.87	76.72	206.54	91.92	44.42	54.19	47.38	9.82	27.6	25.63
XLOC_031523	XM_006591736.1	0	0	0	0	0	0	0	0	0	0	0	0	0	0	0	0	0	0
XLOC_029944	XM_003536419.3	22.99	37.58	13.21	88.45	22.87	78.28	393.28	56.38	256.97	63.47	22.35	48.4	138.04	274.86	300.17	281.37	212	367.04
XLOC_017311	XM_003526209.3	0	0	0	0	0	0	0	0	0	0	0	0	0	0	0	0	0	0
XLOC_058619	XM_003544440.3	55.36	43.08	52.01	45.4	50.23	39.39	27.67	56	30.68	34.25	39.82	41.49	27.19	32.3	26.55	21.28	23.58	18.85
XLOC_000098	XM_006572859.2	47.71	38.81	46.74	39.11	50.96	39.33	31.27	41.86	28.22	31.85	40.35	40.91	29.75	31.94	33.2	33.15	25.94	26.21
XLOC_016012	XM_006581134.2	19.91	21.07	21.67	21.33	23.15	17.8	20.18	25.86	18.75	20.12	18.11	19.68	18.02	19.28	16.87	17.12	17.02	18.31
XLOC_025990	XM_003533792.3	29.72	18.82	26.28	12.93	21.78	14.28	6.43	10.2	6.8	18.87	28.83	21.98	9.93	20.73	8.98	10.04	7.96	5.89
XLOC_013490	NM_001255473.2	1.4	3.89	5.51	46.74	14.54	21.1	147.85	3.13	138.5	5.34	1.65	1.57	90.4	49.52	72.18	165.45	90.69	125.57
XLOC_022086	XM_003530764.3	0.39	0.32	0.05	1.96	0.1	1.6	4.16	0.08	2.94	2.55	0.08	1.4	4.37	4.65	4.54	6.83	2.75	4.14
XLOC_014204	XM_003525136.3	0	0.14	0	0.11	0	0	1.53	0	0.6	0	0	0	0.3	0.1	0.2	2.97	2.85	2.26
XLOC_005623	XM_003519241.3	0	0.06	0	0.2	0.68	0	0.72	0	0.81	0.04	0	0.09	0.5	0.44	0.6	0.8	0.1	0.3
XLOC_035715	XM_003543875.3	1.37	1.42	1.33	2.89	2.19	2.85	6.06	1.94	4.52	3	2.5	2.78	3.77	6.68	5.99	7.09	7.57	7.83
XLOC_030675	XM_003538815.3	0	0.13	0.09	0	0	0	0	0	0	0	0	0	0.07	0	0	0	0	0
XLOC_004868	XM_006574819.1	0	0	0	0	0	0	0	0	0	0.04	0	0.2	0.45	0.7	0.31	0.68	0.15	0.06
XLOC_048222	XM_006601298.2	0	0	0	0	0.16	0.12	0.04	0	0	0	0	0	0	0	0	0.03	0.16	0
XLOC_037162	XM_003542046.3	0	0.04	0.13	0	0.04	0.03	0	0	0	0	0.03	0	0.02	0.09	0.06	0	0	0.08
XLOC_012628	XM_006580809.2	0	0.05	0.03	0	0	0	0	0	0.03	0	0	0	0.02	0	0	0.05	0	0
XLOC_044013	XM_006597832.2	3.65	6.45	4.92	4.79	2.35	8.43	6.96	3.95	5.35	4.85	1.64	5.58	6.33	10.16	5.73	6.13	4.74	6.02
XLOC_032897	XM_006591416.2	13.17	10.77	0.84	65.69	2.12	62.03	216.98	3.57	90.96	89.19	0.52	47.67	114.27	191.61	212.68	153.46	95.87	115.57
XLOC_024791	XM_014761671.1	0	0	0	0	0	0	0	0	0	0	0	0	0	0	0	0	0	0
XLOC_004609	XM_003519827.3	0	0	0	0	0.03	0.01	0	0	0	0.02	0.01	0	0	0	0.03	0.04	0.04	0.07
XLOC_037767	XM_006593346.2	3.03	5.71	2.34	5.87	2.63	6.12	10.87	5.4	8.88	6.67	2.27	4.91	8.27	7.92	11.16	10.01	7.74	10.41
XLOC_018897	XM_003529539.3	0	0	0	0.12	0	0.11	0.1	0.3	0	0	0.11	0	0	0	0	0	0	0
XLOC_057846	NM_001254273.2	0	0.07	0	0	0.3	0.06	0	0.08	0.11	0	0	0	0	0	0.04	0	0.06	0.04
XLOC_029869	XM_003535505.3	0	0	0	0.15	0	0.14	1.23	0	0.35	0.15	0.05	0	0.16	0.04	0.29	0.3	0.28	0.52
XLOC_005454	XM_006575241.2	0	0	0.25	0	0	0	0	0	0	0	0	0	0	0	0	0	0	0
XLOC_005487	XM_003518185.3	12.97	13.26	12.23	7.42	11.25	7.18	7.91	6.23	7.49	13.24	15.21	15.79	9.35	12.15	9.03	6.54	6.75	5.14
XLOC_042906	XM_014767888.1	0.77	0.69	0.44	0.39	0.12	0.72	0.35	0.42	0.49	0.9	1.02	0.97	0.92	0.69	0.5	0.72	0.59	0.31
XLOC_024666	XM_014762083.1	2.88	3.2	2.76	3.07	2.84	2.49	1.81	1.28	1.2	2	1.62	1.35	1.4	1.24	2.37	2.75	5.53	7.13
XLOC_003187	XM_006574684.2	0.03	0	0.05	0.03	0	0.03	0	0.13	0	0.03	0	0	0	0	0	0.02	0	0.08
XLOC_033570	XM_003540876.3	17.08	12.01	21.76	8.17	18.99	9.44	1.49	5.83	2.37	6.83	16.96	8.92	5.3	2.18	2.1	1.59	2.37	1.34
XLOC_004601	NM_001255352.2	167.75	241.02	147.23	241.76	121.21	257.56	499.12	234.68	423.92	251.03	150.6	251.63	199.37	351.94	397.8	282.03	342.73	338.6
XLOC_055269	XM_006604554.2	36.3	27.21	28.25	20.28	20.49	12.8	15.67	31.9	10.71	15.55	27.32	23.4	14.69	13.86	13.16	7.02	9.29	6.28
XLOC_015733	XM_003526244.3	0.07	0.23	0.09	0.45	0.09	0.83	0.09	0	0.1	1.04	0.04	0.39	0.45	0.39	0.59	0.57	0.14	0.2
XLOC_053237	XM_003553789.3	6.06	8.51	7.98	6.63	12.16	5.61	7.31	7	6.66	10.65	12.51	9.05	6.87	5.6	8.51	6.58	9.27	12.24
XLOC_021790	XM_006585837.2	12.35	8.61	12.57	11.72	13.33	10.38	7.25	11.23	6.17	9.88	9.76	10.71	7.12	7.04	7.25	5.78	7.52	5.8
XLOC_058663	XM_003539054.3	11.63	10.06	17.63	9.31	10.02	11.23	4.38	6.13	6.23	10.63	12.32	10.51	9.83	6.06	5.66	6.58	5.77	5.06
XLOC_052420	NM_001254546.2	41.09	30.08	40.46	40.29	30.97	23.23	42.66	46.44	31.28	39.98	33.37	45.08	47.13	51.88	56.14	55.34	47.99	59.52
XLOC_029666	XM_003536140.3	0	0	0	0	0	0	0	0	0	0	0	0	0	0	0	0	0	0
XLOC_040459	XM_003544504.3	2.67	3.43	4.19	5.21	2.96	3.87	5.09	3.26	4.62	3.45	3.56	3.93	4.55	4.86	6.16	4.35	6.01	6.39
XLOC_044505	XM_014767884.1	1.97	2.31	2.86	1.62	1.68	1.51	0.7	2.92	1.47	1.38	1.13	0.79	0.97	0.63	1	0.95	1.08	0.93
XLOC_012879	XM_003524308.3	0.9	0.87	0.88	0.57	0.29	0.39	0.11	0.33	0.09	0.22	0.15	0.29	0	0.07	0.08	0	0	0.02
XLOC_010494	XM_006578029.2	0	0	0	0	0	0	0	0	0.04	0	0	0	0	0	0	0	0.05	0
XLOC_005289	XM_006575901.1	0	0	0	0	0	0	0	0	0	0	0	0	0	0	0	0	0	0
XLOC_006214	XM_003521865.3	18.35	19.87	15.97	18.62	21.65	13.57	13.7	30.01	15.77	12.47	16.55	13.15	9.76	11.88	12.72	9.88	12.1	12.51
XLOC_019539	XM_006583483.2	7.37	5.94	9.24	5.65	7.69	6.96	3.83	5.65	3.31	7.34	10.9	7.7	6.87	5.59	4.86	4.96	5.82	4.81
XLOC_027616	XM_014762846.1	0	0	0	0	0	0	0	0	0	0	0	0	0	0	0	0	0	0
XLOC_032921	XM_003538512.3	7	5.07	6.88	3.42	6.45	3.57	2.98	3.74	3.59	4.46	6.41	4.49	3.16	4.35	3.19	3.74	3.5	3.86
XLOC_029885	XM_003535516.2	18.38	17.21	7.39	15.65	14.08	30.67	17.19	4.78	11.06	41.54	18.8	42.49	18.37	20.95	12.4	8.1	5.93	6.92
XLOC_021416	XM_006585523.2	1.44	1.87	1.46	3.82	2.06	2.99	5.1	1.36	4.55	3.64	3.22	2.94	4.93	3.2	3.01	5.19	4.6	3.85
XLOC_004415	XM_006574451.2	0	0.17	0.4	0	0.35	0.07	0.06	0.45	0.06	0	0	0	0	0.12	0.17	0.05	0	0.17
XLOC_035634	XM_003543894.3	43.76	34.81	37.58	29.48	30.49	26.82	8.09	23.41	11.46	18.02	31.34	23.16	10.54	9.56	11.64	6.15	10.99	13.39
XLOC_031206	NM_001249746.1	0.78	0.25	0.23	5.76	0.07	7.08	16.38	0.07	6.54	6.2	0.25	0.65	10.52	6.24	13.03	20.47	6.93	10.77
XLOC_036909	XM_006594811.2	4.7	3.49	4.72	2.97	3.67	4.33	1.71	1.48	3.15	3.75	3.53	2.92	3.63	2.05	1.66	2.19	3.12	2.44
XLOC_055170	XM_003553466.3	0.27	0.16	0.25	0.13	0.21	0.22	0.21	0.25	0.78	0.05	0.17	0.12	0.06	0.04	0.04	0.27	0.05	0.01
XLOC_020477	XM_006584574.2	24.01	18.3	23.93	21.01	24.01	19.43	13.1	21.44	12.66	19.83	23.94	22.62	18.22	26.75	18.02	18.23	15.06	10.81
XLOC_021843	XM_006584568.2	11.17	11.6	16.6	16.05	10.51	18.29	23.83	14.08	31.88	21.15	11.66	16.99	34.4	36.36	23.01	27.3	40.17	27.34
XLOC_022724	XM_006585028.2	0.09	0	0	0	0	0	0	0	0	0.07	0.17	0	0	0	0	0	0	0
XLOC_025405	XM_006587754.1	139.24	102.52	145.3	111.16	118.34	80.95	70.41	164.13	57.7	75.01	116.89	105.72	68.62	89.38	79.39	54.76	55.3	56.23
XLOC_035577	XM_014766192.1	0	0	0	0	0	0	0	0	0	0	0	0	0	0	0	0	0	0
XLOC_025103	XM_003533340.3	0.06	0	0	0	0	0	0.02	0	0.15	0.02	0	0.05	0.04	0.07	0.15	0.1	0.11	0.03
XLOC_044773	XM_003548620.3	1.08	1.43	1.08	1.95	1.85	1.92	5.28	3.63	3.2	2.55	1.88	2.94	3.02	5.35	3.41	3.49	3.61	3.77
XLOC_018172	XM_003528964.3	9.83	13.81	8.02	7.99	9.94	3.33	2.4	14.7	3.51	7.91	13.24	10.15	5.53	6.94	6.5	4.02	4.3	3.02
XLOC_051242	NM_001253146.2	4.3	4.58	4.21	7.08	4.43	5.3	12.46	9.27	7.57	5.56	5.33	5.31	7.19	9.83	11.63	12.97	10.96	16.9
XLOC_041500	XM_003544855.3	2.55	5.61	5.27	5.6	3	3.95	4.37	3.98	4.03	3.06	1.57	2.05	2.62	2.72	3.76	6.05	6.34	12.77
XLOC_027227	XM_003536865.3	0	0	0	0	0.05	0.02	0	0	0.03	0	0.04	0	0.02	0	0	0	0.04	0
XLOC_021097	XM_003532776.3	0.03	0.11	0.1	0.03	0.11	0.03	0.03	0	0.08	0.1	0.06	0.06	0.09	0.1	0.05	0.02	0.06	0.07
XLOC_054729	XM_014771736.1	0.2	0	0.08	0.9	0.86	0.48	0.08	0	0	0	0	0	0	0	0.72	0	0	0
XLOC_047557	XM_014769797.1	6.13	8.39	5.35	13.8	7.99	13.93	45.01	11.64	32.71	10.65	9.37	11.6	20.72	31.61	30.5	39.49	23.65	28.03
XLOC_049277	XM_014769614.1	0	0	0	0	0.06	0	0	0	0	0	0	0	0	0	0	0	0	0.01
XLOC_024213	NM_001250199.2	0	0	0	0	0	0	0	0	0	0	0	0	0	0	0	0	0	0
XLOC_016456	NM_001249120.2	60.15	37.22	54.01	26.77	32.9	23.59	9.61	45.58	9.35	27.83	35.89	28.78	10.08	8.12	10.1	8.17	7.71	7.65
XLOC_000810	XM_014779301.1	0	0	0	0	0	0	0	0	0	0	0	0	0	0	0	0	0	0
XLOC_008703	NM_001254509.2	2.83	3.02	2.78	1.74	2.29	1.89	2.06	2.81	2.33	2.07	1.91	3.12	2.36	2.52	2.37	2.01	2.15	1.28
XLOC_050222	XM_003551901.3	53.43	51.21	44.45	26.42	37.05	23.05	41.38	40.45	32.26	29.29	53.6	35.97	24.64	30.98	26.76	34.62	33.34	52.41
XLOC_032148	XM_003537753.3	2.58	3.81	2.23	7.58	4.92	7.45	3.04	5.47	3.8	6.74	25.18	7.84	8.67	9.42	9.87	4.06	19	16.75
XLOC_033346	XM_006592176.2	27.61	13.7	38.92	11.7	18.94	18.44	6.75	15.86	10.79	23.8	44.7	21.67	21.96	13.99	8.28	8.07	11.43	7.67
XLOC_045549	XM_006599982.1	0	0	0	0	0	0	0	0	0	0	0	0	0	0	0	0	0	0
XLOC_014126	XM_003524346.3	47.5	42.91	47.93	34.43	41.29	31.1	19.69	36.97	19.42	34.94	44.1	38.98	27.73	27.81	18.85	16.4	19.51	11.97
XLOC_004296	XM_006576058.2	0	0	0.14	0	0	0	0	0	0	0	0	0	0	0	0	0	0	0
XLOC_048359	XM_003550169.3	17.45	15.18	20.75	12.12	20.42	13.56	8.02	11.93	8.89	13.97	19.81	13.57	10.71	7.55	7.96	6.79	6.95	8.1
XLOC_003033	NM_001250263.2	1.33	2.05	1.59	5.37	1.49	3.26	7.43	3.4	3.79	5.58	2.35	4.79	3.76	11.34	7.59	5.73	5.78	5.87
XLOC_039028	XM_014766324.1	0	0	0.03	0	0	0	0	0	0	0	0	0	0	0	0	0	0	0
XLOC_006749	XM_006576717.2	1.08	1.27	1.74	1.92	1.55	1.35	0.36	0.38	0.31	0.72	0.74	0.92	0.37	0.12	0.19	0.43	0.56	0.42
XLOC_017344	XM_003527391.2	0	0	0	0	0	0	0	0	0	0	0	0	0	0	0	0	0	0
XLOC_042907	XM_006598024.2	5.28	3.81	5.34	4.12	5.53	4.32	2.68	2.55	2.82	4.22	4.6	4.32	3.42	3.61	2.63	3.34	3.27	2.39
XLOC_044172	XM_014767715.1	0	0	0.06	0	0.09	0	0	0	0	0.12	0.36	0.21	0	0.06	0	0	0	0
XLOC_021256	NM_001251057.1	6884.84	9280.79	4015.82	2870.32	4841.11	2484.63	370.61	1024.3	130.04	2829.98	3177.13	3872.85	194.93	268.15	416.03	4.24	28.01	12.83
XLOC_027175	XM_003536083.3	37.23	32.55	34.76	28.36	33.23	29.75	31.79	38.61	28.15	32.56	36.4	32.25	26.99	28.91	24.37	20.21	21.79	16.11
XLOC_009901	XM_014774810.1	2.41	1.56	2.36	1.57	1.91	2.45	0.88	1.59	0.68	1.86	2.73	1.77	1.32	1.13	0.84	0.58	1.19	0.85
XLOC_050826	XM_006603499.1	0	0	0	0	0	0	0	0	0	0	0	0	0	0	0	0	0	0
XLOC_015297	NM_001250740.1	2.76	0.21	1.84	0.7	4.46	0.49	6.65	0	9.86	3.43	12.88	2.59	2	5.3	4.91	8.77	1.91	0.2
XLOC_029829	XM_006589366.2	1.22	2.51	0.85	3.59	1.19	4.26	9.44	1.47	8.29	3.27	0.35	2.08	7.35	7.02	5.86	9.75	5.65	10.65
XLOC_044158	XM_006598430.1	0	0	0	0	0	0	0	0	0	0	0	0	0	0	0	0	0	0
XLOC_047295	XM_006600571.2	12.22	7.11	11.91	9.15	9.76	10.77	4.89	5.1	5.29	7.15	12.29	7.78	7.45	4.17	4.28	6.25	6.97	7.8
XLOC_051978	XM_014770578.1	0	0	0	0	0	0	0	0	0	0	0	0	0	0	0	0	0	0
XLOC_012544	XM_014775717.1	37.47	31.8	37.26	38.25	30.47	42.27	44.29	30.06	40.94	34.93	24.57	32.29	30.48	32.05	27.56	21.02	23.37	21.08
XLOC_016847	XM_006582488.1	0	0	0	0	0	0	0	0	0	0	0	0	0	0	0	0	0	0
XLOC_015934	XM_003527221.3	0.28	0.61	0.14	0.17	0.69	0.43	2.6	0.28	3.35	0.13	0.05	0.05	1.42	0.93	1.68	3.44	3.29	7.11
XLOC_030199	XM_003536721.3	0.45	0.15	0.13	0.54	0.51	0.32	0.93	1.19	0.76	0.64	0.24	0.31	0.86	0.53	1.27	1.23	1.32	1.53
XLOC_011877	XM_014775471.1	0	0.07	0.13	0.04	0.13	0.12	0.09	0	0.05	0	0.16	0.04	0.05	0.02	0.02	0.04	0.04	0.05
XLOC_052759	XM_003552635.3	28.41	22.87	36.75	29.48	28.61	29.24	55.14	59.64	45.5	22.83	27.19	28.19	33	45.24	38.87	39.63	40.4	32.48
XLOC_008023	XM_003521011.3	9.59	10.36	8.7	9.12	7.02	10.83	10.35	8.3	12.98	10.25	6.45	7.75	9.99	11.18	9.33	8.19	10.51	10.73
XLOC_047718	XM_006600888.2	0	0	0	0	0	0	0	0	0	0	0	0	0	0	0	0	0	0
XLOC_020911	XM_003531112.3	23.67	14.49	24	16.61	19.63	13.26	12.11	19.58	13.4	21.82	31.98	25.59	18.12	17.48	16.06	12.98	13.54	13.47
XLOC_057985	XM_006606252.2	4.27	4.84	5.77	3.67	4.06	3.22	2.74	3.7	4.55	3.51	5.33	3.43	4.23	3.72	2.68	4.34	3.7	3.8
XLOC_002302	XM_006573417.2	4.26	4.49	3.03	11.4	5.01	9.01	29.68	4.48	20.14	7.29	8.07	4.31	26.73	26.08	21.77	62.08	38.34	66.05
XLOC_015814	XM_006582325.2	3.87	3.52	2.89	3.86	2.94	4	1.02	2.49	1.08	1.08	1.82	2.07	1.31	0.75	0.88	1.02	1.15	1.12
XLOC_058408	XM_014773099.1	7.96	6.18	9.99	3.72	3.69	2.63	2.1	4.67	2.18	3.48	5.34	4.53	2.88	2.02	2.26	1.4	2.17	1.13
XLOC_025299	NM_001249832.2	0	0	0	0	0	0	0.16	0	0	0	0	0	0	0	0	0	0	0.06
XLOC_019664	XM_006583523.2	0	0	0	0	0.06	0.05	0	0	0	0	0.09	0	0	0.04	0	0	0.04	0
XLOC_007423	XM_003521799.3	0	0	0	0	0	0	0	0	0	0	0	0	0	0	0	0	0	0
XLOC_042566	NM_001249932.1	11.94	13.59	14.48	15.38	9.96	10.39	24.97	17.14	14.98	10.91	9.15	11.17	8.31	20.17	23.37	17.02	13.58	8.25
XLOC_035084	XM_006592605.2	0.63	1.21	0.44	2.17	0.69	1.38	4.87	0.65	4.4	1.28	1.06	0.63	3.62	3.5	3.12	4.18	4.85	7.82
XLOC_010415	XM_003523902.2	0	0.19	0	0	0	0	0.07	0.2	0.04	0	0	0	0.05	0.03	0	0.03	0	0.07
XLOC_021883	XM_006585893.2	0.17	0.22	0.05	0.13	0.06	0.75	1.36	0	0.86	1.18	0	0.08	0.98	0.79	1.17	2.41	1.3	3.23
XLOC_038502	XM_003543066.3	2.36	3.44	1.84	2.97	2.21	2.41	3.96	4.19	3.76	4.44	1.99	2.82	4.88	6.79	6.34	3.92	4.91	5.45
XLOC_039306	XM_003544953.3	0.42	1.07	0.48	0.75	0.4	0.78	3.47	0.71	1.97	1.67	0.25	1.01	1.97	2.03	2.5	4.69	3.49	3.49
XLOC_031530	XM_003538418.3	0.63	0.63	0.43	0.8	0.16	0.66	2.86	0.5	1.06	0.82	0.37	0.37	1.67	1.94	3.68	3.97	2.77	2.94
XLOC_058817	XM_014773255.1	0	0	0	0	0	0	0	0	0	0	0	0	0	0	0	0	0	0
XLOC_033905	XM_006592650.2	0.36	0.97	0.37	0.93	1.26	1.62	2	0.62	1.55	1.45	0.4	1.62	1.81	1.89	1.63	2.72	1.44	2.63
XLOC_031854	XM_003538728.3	0.03	0.03	0.02	0	0	0.18	0.19	0	0.12	0.02	0.08	0.03	0.04	0.02	0.1	0	0.11	0.03
XLOC_027814	XM_006589001.2	3.18	3.67	2.43	1.77	2.04	1.93	0.95	1.29	1.19	1.7	0.78	1.03	1.06	0.69	0.63	0.75	0.78	0.93
XLOC_024781	XM_014761664.1	0	0	0.14	0	0	0.49	0	0	0	0	0	0	0	0	0	0	0	0
XLOC_015305	XM_006582537.1	0	0	0	0	0	0	0	0	0	0	0	0	0	0	0	0	0	0
XLOC_055127	XM_003554225.3	1.29	0	1.46	0	2.58	0.46	0	0.21	0.72	0.13	0.31	0.45	0.11	0	0.1	0.67	0.15	0.09
XLOC_015120	XM_006582467.1	0	0	0	0	0	0	0	0	0	0	0	0	0	0	0	0	0	0
XLOC_035226	NM_001252964.2	0	0	0	0	0	0	0	0	1.16	0	0	0	0	0	0	0.03	0.33	0
XLOC_034534	XM_003539677.3	0	0	0	0.06	0	0.06	0	0	0	0	0	0	0	0	0	0	0.06	0
XLOC_020586	XM_003532412.3	0.09	0	0.07	0.09	0	0.08	0	0	0	0	0.08	0.08	0	0	0.05	0	0	0
XLOC_002073	XM_006573283.2	0.07	0.13	0.03	0	0.17	0.03	0	0.18	0.16	0.06	0	0.07	0.02	0	0.17	0.07	0.1	0.11
XLOC_044614	XM_006598717.2	1.94	2.28	2.47	2.24	1.17	2.11	1.8	1.1	1.77	2.35	1.59	1.8	1.82	1.86	1.68	1.67	1.57	1.67
XLOC_034105	XM_014764774.1	0	0	0.03	0	0	0.07	0	0	0.03	0	0	0	0	0	0	0	0	0
XLOC_000708	XM_003516267.3	18.19	11.75	22.71	18.18	17.9	11.46	21.4	52.13	15.4	14.67	22.35	19.77	22.08	19.63	21.88	20.83	23.4	23.87
XLOC_034985	XM_003540045.3	0.5	0.64	0.15	0.86	0.82	0.91	1.82	0.27	1.7	1.15	0.48	0.81	1.65	2.42	1.48	1.88	1.99	2.19
XLOC_016807	XM_003527029.2	14.48	21.89	12.99	26.87	11.62	23.13	41.84	20.7	42.26	26.76	10.93	21.77	26.76	43.96	59	50.23	40.57	55.98
XLOC_002005	NM_001251333.1	27.25	4.41	8.28	8.1	4.65	9.01	1.56	5.12	1.74	3	12.62	9.05	4.69	3.09	2.9	1.95	1.59	1.37
XLOC_019932	XM_006583698.2	7.42	19.21	10.55	2.82	7.12	6.69	1.99	6.79	0.41	8.44	13.94	5.61	5.72	2.65	7.64	1.78	2.95	0.4
XLOC_055755	XM_003556592.3	0	0	0	0	0	0	0	0	0	0	0	0	0	0	0	0	0	0.03
XLOC_042750	XM_006597977.2	35.93	23.45	39.68	25.79	32.63	26.17	6.27	18.89	10.74	19.96	32.19	19.61	15.63	11.17	8.7	7.41	9.98	8.81
XLOC_024902	XM_003533972.3	8.35	7.17	6.26	3.57	4.94	4.64	3.57	6.94	3.79	3.98	4.74	3.95	3.6	2.28	2.66	2.2	2.4	3.08
XLOC_044240	XM_006598460.1	0	0	0	0	0	0	0	0	0	0	0	0	0	0	0	0	0	0
XLOC_038681	NM_001255129.2	22.77	25.29	13.26	8.85	11.6	6.37	1.71	13.81	2.05	8.01	17.52	13.1	3.83	3.27	2.88	0.82	1.63	0.35
XLOC_029560	NM_001254110.2	25.07	22.53	32.61	24.73	21.42	17.65	9.34	28.29	12.13	9.9	16.29	19.19	8.41	6.7	12.44	11.62	9.19	13.42
XLOC_044928	XM_006599003.2	0.04	0.05	0	0	0	0	0	0	0	0	0	0	0	0	0	0	0	0
XLOC_043352	NM_001248626.2	29.92	54.12	43.75	23.76	33.36	30.11	46.01	17.17	38.1	23.97	48.47	33.67	33.88	27.4	47.67	66.68	49.69	68.12
XLOC_033955	NM_001249409.2	0	0.13	0.35	0.11	0	0.1	0	0	0	0.09	0	0	0	0	0.13	0	0	0.06
XLOC_014297	XM_006581047.2	0.95	1.22	1.05	1.93	2.02	2.84	5.12	0.92	4.95	3.26	1.36	1.39	5.23	6.2	4.45	7.43	5.17	6.26
XLOC_016029	XM_003527645.3	0	0	0	0	0	0	0	0	0	0	0	0	0	0	0.02	0	0	0
XLOC_024227	XM_006586773.2	11.3	11.21	14.75	10.99	16.23	6.47	8.38	26.24	5.93	7.83	20.31	9.2	6.43	4.69	6.59	3.66	7.07	5.73
XLOC_014830	NM_001249354.2	1.06	0.92	0.37	1.07	1.49	0.29	0.26	0.39	0.14	0.36	2.5	0.28	0.51	0.4	0.18	0	0	0.27
XLOC_055734	XM_003555607.3	4.18	5.99	2.24	13.19	6.8	14.17	34.66	3.26	25.53	13.32	5.58	10.75	23.1	35.55	36.89	44.88	28.57	42.91
XLOC_003307	XM_003518618.3	10.93	12.77	11.52	14.27	7.7	16.14	25.83	14.38	24.31	13.79	10.84	14.86	16.33	22.93	26.49	23.29	22.87	31.29
XLOC_043740	XM_006597589.2	0.33	0.3	0.88	0.29	1.06	0.53	0.75	0.26	0.81	0.65	0.48	0.43	1.19	0.54	0.37	0.8	0.71	0.79
XLOC_030396	NM_001255318.2	62.82	48.58	72.52	41.79	42.58	39.96	16.61	67.37	19.03	46.42	46.01	53.33	28.11	25.7	24.34	16.71	16.57	10.76
XLOC_015549	XM_003526101.3	0	0	0	0	0	0	0	0	0	0	0	0	0	0	0	0	0	0
XLOC_046128	XM_006599100.2	0.27	0.14	0.25	0.56	0.39	0.38	0.54	0.15	1.21	0.29	0.48	0.17	0.82	2.13	0.65	2	1.53	1.05
XLOC_048235	XR_001385751.1	3.73	5.87	2.05	9.43	1.89	11.83	22.36	3.46	19.39	10.02	2.4	5.6	16.14	24.25	18.86	19.18	13.03	20.9
XLOC_024033	XM_006586224.2	0.96	0.45	0.54	0.3	3.1	0.14	0	0.14	0.07	0.65	1.79	0.46	0.2	0.87	0.45	1.56	0.6	0
XLOC_002339	XM_003517075.3	2.34	2.98	2.74	1.87	1.99	1.45	1.1	2.41	1.07	1.51	1.54	1.33	1.93	0.45	0.86	1.11	1.06	0.84
XLOC_027714	XM_006589882.1	0	0	0	0	0	0	0	0	0	0	0	0	0	0	0	0	0	0
XLOC_041534	NM_001248455.2	79.55	68.11	89.08	62.46	84.97	56.73	55.56	114.24	54.55	43.8	62.95	57.11	52.52	43.06	51.11	59.8	52.41	42.88
XLOC_052352	XM_003552208.3	5.48	3.33	4.24	2.97	3.97	3.03	1.56	3.14	2.32	5.15	6.27	3.86	3.66	3.13	2.14	1.87	2.18	1.27
XLOC_008374	XM_003521330.3	6.02	4.69	4.48	4.01	4.88	3.41	0.89	3.15	1.79	2.31	4.1	3.7	1.59	1.27	0.97	0.49	1.24	0.64
XLOC_026699	XM_003534283.3	30.68	19.44	28.24	26.03	25.06	21.83	7.55	24.18	9.31	16.46	26.3	22.38	13.83	9.98	10.71	3.73	8.13	3.08
XLOC_002232	XM_014762468.1	0	0	0	0.44	0	0.14	0	0	0	0.12	0	0	0.1	0	0	0	0	0
XLOC_003796	XM_014772314.1	0	0	0	0	0	0	0	0	0	0	0	0	0	0	0	0	0	0
XLOC_024821	XM_014762126.1	32.6	32.51	28.48	61.78	41.7	36.03	61.01	31.31	30.08	16.58	4.81	10.85	15	7.48	21.98	47.42	23.12	69.06
XLOC_016224	XM_006581326.2	0	0	0	0	0	0	0	0	0	0	0	0	0	0	0.05	0	0	0.05
XLOC_047302	XM_006600576.2	5.26	4.83	8.17	6.9	7.88	9.54	6.49	3.94	8.59	7.16	8.09	6.82	7.83	8.64	7.83	7.38	6.44	6.05
XLOC_004011	XM_006574373.2	0.25	0.54	0.41	0.13	1.49	0.31	0.43	0.08	2.5	0.05	0.31	0.06	0.09	0.11	0.34	0.44	1.03	0.76
XLOC_040402	XM_003545491.3	77.01	75.36	85.02	51.6	62.67	46.99	36.95	78.96	34.31	59.82	71.64	60.05	36.36	41.21	46.03	27.27	34.63	35.45
XLOC_034072	XM_003540343.3	11.31	16.14	8	13.24	15.85	8.67	13.25	31.35	12.25	8.1	13.01	14.7	9.37	5.82	10.2	8.28	14.18	9.91
XLOC_056660	XM_006606197.2	8.9	6.05	14	6.02	8.99	5.25	2.34	8.85	3.93	8.8	15.39	9.35	7.52	4.38	3.9	2.94	3.18	2.08
XLOC_036422	XM_014765696.1	1.05	2.12	0.52	1.45	0.98	1.31	2.73	0.73	1.95	1.15	0.67	1.24	2.24	1.27	1.7	1.83	1.33	1.92
XLOC_024392	XM_006586929.2	10.3	9.53	10.52	7.8	11.59	10.39	7.6	3.94	11.82	7.39	11.31	8.72	15.02	16.03	8.55	16.12	9.47	9.73
XLOC_044825	XM_003548757.3	1.26	15.61	1.92	10.2	2.76	9.53	31.42	2.58	41.78	6.61	1.8	2.84	13.54	12.75	13.44	22.79	24.41	33.94
XLOC_031660	XM_003538472.3	0.46	0.69	0.42	1.29	1.21	1.24	5.45	0	5.11	2.74	0.25	0.1	2.23	2.37	5.72	19.92	8.93	28.55
XLOC_045430	XM_006599938.2	0	0	0	0	0	0	0	0	0	0	0	0	0	0	0	0	0	0
XLOC_042861	XM_006597987.2	0	0	0	0.03	0	0	0.19	0	0.16	0	0	0.02	0.17	0.09	0.05	0.17	0	0.02
XLOC_042403	XM_014767470.1	1.03	0.62	0.21	1.21	0.55	1.04	2.79	0.87	1.25	2.11	1.25	3.91	2.5	4.35	2.09	4.01	1.26	2.26
XLOC_038838	XM_014766033.1	0.03	0	0.03	0.07	0	0.03	0.25	0	0.79	0.03	0	0	0.22	0.4	0.12	0.52	0.48	0.33
XLOC_032741	XM_003538329.3	0	0.19	0.06	0	0.19	0	0.26	2.05	0.27	0.37	0	0	0	0.13	0.41	0.32	0.07	0.41
XLOC_047994	XM_006601604.2	0	0	0	0	0	0	0	0	0	0	0	0	0	0	0	0	0	0
XLOC_006953	XM_006576911.2	0.24	0.25	0.17	0.63	0.47	0.92	1.36	0.11	1.55	0.71	0.41	0.58	1.33	1.65	1.12	1.65	1.39	1.7
XLOC_021527	XM_014779174.1	4.4	4.5	4.62	2.87	3.23	2.92	3.15	4.5	3.32	0.74	0.93	0.97	1.17	1.14	1.59	2.05	1.27	2.56
XLOC_047411	NM_001252687.2	3.34	2.43	0.64	0.22	3.43	1.82	1.9	0.28	1.79	2.83	1.3	3.04	1.13	4.19	2	3.41	3.87	3.69
XLOC_042572	XM_003546458.3	2.84	2.75	2.63	2.25	2.08	2.7	1.37	1.51	1.66	1.95	2.64	1.24	1.34	4.9	1.54	2.19	2.96	2.93
XLOC_039938	XM_006596110.2	0	0.05	0	0	0.05	0.07	0.03	0	0.17	0.03	0.04	0	0	0	0.04	0.21	0.18	0.18
XLOC_055987	XM_003555592.3	0.39	1.92	1.9	0.88	0.23	0.35	0.68	9.93	0.09	0.05	0	0.55	0.08	0.02	0.25	0.01	0	0
XLOC_001932	XM_006574022.1	0	0	0	0	0	0	0	0	0	0	0	0	0	0	0	0	0	0
XLOC_038121	NM_001248907.2	3.39	7.99	6.43	4.71	5.03	4.12	5.08	11.1	4.69	4.38	2.96	3.45	2.46	4.5	4.94	3.53	4.26	2.07
XLOC_039029	XM_003543594.3	19.65	12.96	12.77	17.9	11.39	20.84	27.86	11.05	31.74	17.28	11.24	11.91	25.96	26.7	18.74	27.48	16.98	13.26
XLOC_020321	XM_006583998.2	5.93	4.83	5.77	4.11	4.48	3.27	1.88	8.86	2.5	2.34	3.65	4.36	2.62	1.92	1.95	0.98	2.16	1.31
XLOC_034305	NM_001249322.2	30.29	35.61	27.92	46.97	38.19	35.51	85.87	52.51	58.42	37.3	25.9	22.26	45.51	44.64	64.88	82.6	44.29	79.6
XLOC_030862	NM_001250309.1	12.75	10.73	7.02	11.87	8.53	9.16	13.56	14.14	12.25	18.1	21.1	21.82	24.87	37.41	20.24	20.75	21.41	23.03
XLOC_011021	XM_014775136.1	0	0	0	0	0	0	0	0	0	0	0	0	0	0	0	0	0	0
XLOC_009472	XM_006578333.2	0	0.22	0.06	0.05	0.06	0.1	0.11	0.23	0.3	0.16	0.15	0	0.15	0.11	0.09	0.27	0.15	0.19
XLOC_017705	XM_003528270.3	0.24	0.29	0.06	0.24	0	0.23	0.13	0	0.28	0.06	0	0	0.42	0.48	0.05	0.87	0	0.28
XLOC_032132	XM_003538927.3	29.7	25.92	31.79	18.05	23.66	17.85	3.84	10.86	4.44	8.95	11.77	12.63	5.63	4.86	4.08	2.89	4.89	4.53
XLOC_022038	XM_014779416.1	13.08	15.03	18.56	13.31	19.69	10.86	8.71	12.22	9.33	9.42	17.56	13.76	9.78	8.35	13.58	9.78	11.67	13.62
XLOC_043516	XM_003545949.3	4.67	3.63	4.23	3.45	7.52	3.63	3.68	7.05	3.84	4.4	4.7	5.45	2	7.37	3.66	2.89	3.17	3.44
XLOC_021933	XM_003532008.3	21.9	12.82	20.08	15.75	26.82	13.96	12.41	17.13	10.67	15.27	36.77	22.11	19.52	20.93	15.48	12.07	11.68	10.14
XLOC_007621	XM_006577364.1	0	0	0	0	0	0	0	0	0	0	0	0	0	0	0	0	0	0
XLOC_045943	XM_003548806.3	9.76	6.57	8.58	9.83	16.61	11.19	10.33	20.15	5.75	9.26	13.76	11.25	11.59	15.29	12.4	12.08	11.55	7.72
XLOC_011713	XM_006579661.2	0.14	0	0.03	0.03	0	0.1	0.62	0	0.4	0.06	0.27	0.03	0.07	0.09	0.54	0.22	0.3	0.4
XLOC_033137	XM_003540763.3	0.19	0.23	0	0	0	0.09	0	0	0	0.08	0	0	0	0	0.06	0	0.27	0
XLOC_041857	XM_006597183.2	19.88	16.65	20.69	13.93	13.62	13.82	11.31	16.16	8.42	12.8	9.82	13.92	8.15	9.64	12.08	10.93	10.42	10.17
XLOC_032490	XM_003538255.2	0.7	2.1	1.18	3.78	0.65	3.57	4.51	0.93	1.78	2.02	0.46	2.99	1.95	0.9	2.36	4.29	1.61	4.65
XLOC_028131	XM_003535426.3	0	0.11	0	0.14	0.06	0.29	0.39	0	0.35	0.15	0	0.04	0.12	0.08	0.15	0.37	0.42	0.4
XLOC_026609	XM_003534184.3	0.38	0.77	0.66	0.71	0.62	0.99	1.7	1.17	2.2	1.18	0.58	0.93	1.79	2.23	1.77	2.65	1.7	2.65
XLOC_052226	XM_006602517.2	0	0	0	0.05	0	0	0.22	0.06	0.5	0.04	0.15	0	0.07	0.04	0.06	0.42	0	0.43
XLOC_013220	XM_006579581.2	3.61	4.48	4.35	3.73	3.23	2.35	2.07	5.88	1.78	0.29	0	0.09	0.06	0	0.11	0.31	1.11	0.32
XLOC_040206	XM_014767168.1	4.28	8.2	1.95	12.45	4.63	12.52	38.5	3.17	28.01	14.47	2.18	5.85	20.22	24.64	22.64	26.05	18.66	26.58
XLOC_026741	XM_003534333.3	11.8	8.62	10.1	11.59	11.65	12.88	10.87	9.17	11.06	11.02	11.68	9.79	14.34	12.55	10.16	12.99	11.96	14.8
XLOC_020042	NM_001251277.2	30.02	29.65	25.23	22.05	24.64	15.34	11.82	55.18	18	24.09	39.39	30.88	24.24	22.43	20.27	14.81	15.78	19.25
XLOC_022353	XM_003532928.3	26.13	18.08	27.72	22.6	25.85	19.78	13.33	20.33	12.71	15.3	21.77	19.07	18.85	17.54	16.32	15.8	17.57	18.41
XLOC_058965	XM_014773332.1	0	0	0	0	0	0	0	0	0	0	0	0	0	0	0	0	0	0
XLOC_003195	XM_006574697.2	319.13	365.25	344.88	251.39	326.48	241.4	243.85	616.82	202.02	514.72	574.45	654.5	300.38	496.94	477.46	197.04	306.94	182.04
XLOC_027197	XM_003536849.3	2.82	2.33	2.21	1.99	2.32	2.2	1.15	1.03	0.63	1.5	1.32	2.06	0.69	0.9	0.66	0.97	1.03	1.21
XLOC_012505	XM_003524153.3	1.39	3.22	2.02	2.56	1.89	2.09	1.99	2.74	2.41	2.14	1.19	0.97	1.72	1.78	2.61	2.36	2.06	2.7
XLOC_005764	XM_014772666.1	0	0	0	0	0	0	0	0	0	0	0	0	0	0	0	0	0	0
XLOC_039192	XM_003545015.3	2.84	3.07	4.57	2.03	2.42	3.52	2.2	2.34	1.9	3.7	2.75	2.97	1.56	1.6	2.06	3.04	1.82	3.08
XLOC_021799	XR_001389567.1	0.08	0.11	0.04	0.08	0.04	0.15	0.46	0.03	0.31	0.23	0.01	0.14	0.18	0.26	0.51	0.46	0.58	1.02
XLOC_035692	XM_003543958.3	0.13	0.69	0.07	1.28	0.22	1.65	5.37	0.06	2.84	1.47	0.04	0.17	1.44	4.75	4.88	6.4	5.22	13.97
XLOC_027374	XM_003536958.3	0.08	0.1	0.06	0.11	0.1	0.15	0.52	0.1	0.74	0.06	0.03	0.03	0.21	0.07	0.45	1.27	0.31	0.91
XLOC_027554	XM_006588849.2	33.73	29.91	31.47	14.27	27.93	16.65	6.24	13.73	8.64	16.8	25.62	23.66	14.9	9.38	8.71	4.07	9.69	6.65
XLOC_051417	XM_006601929.2	35.09	26.16	32.98	23.14	30.08	18.04	2.12	13.39	2.48	11.77	21.63	18.77	7.43	3.89	4.72	1.52	3.66	2.66
XLOC_019058	XM_003529720.3	18.71	19.16	21.79	18.27	20.77	18.95	25.23	17.09	23.14	21.72	19.02	22.77	21.99	25.62	23.81	20.47	20.24	17.14
XLOC_017621	XM_014777636.1	1.44	2.11	1.76	2.12	1.73	2.43	2.79	1.38	3.77	5.68	1.19	2.03	7.19	5.37	6.93	6.42	7.75	9.01
XLOC_021226	NM_001250526.1	0	0	0	0	0	0	0	0	0	0	0	0	0	0	0	0	0	0
XLOC_020481	XM_006586258.2	8.59	16.62	3.37	11.18	5.88	29.88	20.64	6.96	14.82	25.76	2.48	26.88	9.92	13.43	12.92	22.27	8.41	8.46
XLOC_013775	XM_006580797.1	0	0	0	0	0	0	0	0	0	0	0	0	0	0	0	0	0	0
XLOC_013668	XM_003524802.3	45.09	19.49	46.98	23.58	45.88	24.05	8.96	23.43	10.05	33.18	85.09	47.82	18.39	16.07	12.56	8.72	8.67	6.76
XLOC_011222	XM_006578536.2	8.94	8.58	10.17	5.62	8.15	6.07	2.94	8.12	2.38	6.53	8.24	6.47	4.27	3.85	3.8	3.04	4.86	3.26
XLOC_018571	XM_003529223.3	5.33	3.88	6.81	3.6	4.03	4.43	3.43	3.96	4.83	5.13	5.32	5.2	6.36	4.84	3.53	4.46	3.85	4.29
XLOC_002336	XM_003517069.3	0.82	0.74	0.67	13.87	0.97	8.76	36.12	0.22	33.86	7.24	1.2	2.34	20.82	32.4	22.26	27.5	16.26	15.32
XLOC_021793	XM_003530533.1	0	0	0	0	0	0	0	0	0	0	0	0	0	0	0.4	0	0	0
XLOC_052439	XM_003552288.3	29.03	25.08	45.23	74.43	49.82	66.15	147.62	30.21	113.77	60.76	46.29	54.94	85.88	265.22	184.42	154.03	110.19	116.65
XLOC_023257	XM_003533022.3	1.97	3.31	1	2.19	2.27	1.97	4.98	3.22	4.58	1.84	1.52	1.03	1.51	1.73	1.97	4.07	8.16	9.04
XLOC_004206	XM_003519414.3	22.04	21.01	23.32	15.63	19.57	14.24	7.4	11.91	5.64	9.56	13.21	12.4	7.59	7.95	8.23	11	9.55	14.09
XLOC_054684	XM_014771408.1	1.71	1.93	2.73	1	1.46	0.35	0.85	1.83	1.48	0.14	0.28	0.31	0.11	0.04	0.33	0.08	0.05	0
XLOC_055375	NM_001250403.2	0.13	0.15	0.72	0.63	0.78	1.69	3.75	0.32	2.92	3.9	0.12	0.12	1.45	0.99	4.73	6.3	4.94	10.18
XLOC_057488	XM_006605708.1	6.97	6.65	9.88	9.59	7.05	8.77	8.79	3.59	7.75	7.71	5.88	7.88	6.78	10.26	11.9	9.76	8.61	10.93
XLOC_012312	XM_006580768.2	0	0	0	0	0	0	0	0	0	0	0	0	0	0	0.03	0	0	0
XLOC_056527	XM_003556037.3	34.74	18.39	43.77	15.37	25.26	19.3	16.47	30.6	18.36	19.67	32.61	23.55	19.39	23.5	16.9	14.88	20.17	14.8
XLOC_026412	XM_006587334.2	0.75	1.61	2.22	0.65	1.78	1.1	0.71	3.29	1.5	1.75	1.19	1.66	1.89	2.87	2.12	2.15	2.29	2.39
XLOC_016125	XM_006581233.2	1.27	1.21	0.17	2.02	0.57	3.04	7.69	0.74	7.4	3.37	0.59	2.84	3.94	8.78	7.72	8.63	8.14	8.81
XLOC_053135	XM_014771560.1	0	0	0	0	0	0	0	0	0	0	0	0	0	0	0	0	0	0
XLOC_028555	NM_001249493.1	33.52	38.29	38.05	33.94	34.41	23.02	17.26	83.42	20.97	19.78	26.99	23.68	18.21	13.79	16.64	8.06	18.2	14.21
XLOC_009053	NM_001249820.1	18.29	17.81	17.48	22.96	29.18	17.89	45.71	50.88	38.61	25.93	33.18	26.97	60.96	56.02	72.67	88.82	60.88	100.45
XLOC_050394	XM_006602383.2	1.44	0.87	1.63	3.32	1.31	1.52	4.31	1.36	2.65	2.27	1.06	2.79	4.86	3.63	4.34	7.38	2.52	2.55
XLOC_000441	XM_006573942.1	0	0	0	0	0	0	0	0	0	0	0	0	0	0	0	0	0	0
XLOC_058462	XM_003538034.3	0.14	0.17	0.12	0.15	0	0.55	0.74	0	0.13	0	0	0.14	0	0.25	0.26	0.4	0	0.25
XLOC_041863	XM_003547114.3	20.73	18.79	9.51	7.04	9.72	15.75	1.88	2.21	1.6	11.85	5.29	12.24	2.71	1.05	1.4	0.59	0.89	0.4
XLOC_055808	XM_014772378.1	0	0	0.1	1.09	0	0.62	0.21	0	0.18	0.45	0	0	1.89	0.28	1.82	0.84	0.89	1.53
XLOC_026385	XM_006587315.2	0	0	0.02	0.02	0	0.05	0	0	0.02	0	0	0	0	0	0	0	0	0
XLOC_005201	XM_006575840.2	1.66	0.7	0.62	1.49	1.13	0.66	1.46	0.77	1.92	1.5	0.96	0.93	1.12	1.82	1.34	1.97	1.7	2.74
XLOC_053892	XM_003554352.3	0.18	0	0.19	0.18	0.29	0.11	0.2	1.44	0.32	0.47	0.4	0.17	0.28	0.1	0.25	0.37	0.23	0.53
XLOC_034455	XM_003540647.3	11.28	6.24	13.38	8.98	11.26	7.07	2.1	11.93	1.73	4.15	8.28	8.69	3.89	2.58	2.35	2.6	2.55	1.57
XLOC_044642	XM_006598767.2	2.47	2.63	4.63	2.55	3.04	2.48	3.45	3.4	3.03	2.56	6.44	3.48	3.28	2.97	3.05	2.18	2.23	2.01
XLOC_046056	XM_014768622.1	0	0	0	0	0	0	0	0	0	0	0	0	0	0	0	0	0	0
XLOC_043672	XM_006597531.2	1.64	1.74	2.13	2.91	1.68	2.57	3.01	1.67	2.36	2.2	0.98	2.35	3.7	2.9	3.65	4.55	2.68	4.14
XLOC_024010	XM_006586212.2	4.66	4.02	3.72	2.82	3.54	5.49	5.57	1.94	5.14	6.46	5.46	4.19	5.96	3.73	3.57	4.62	4.63	5.72
XLOC_010425	XM_003523558.3	2.85	2.95	2.16	2.03	1.31	3.34	3.97	0.88	3.3	3.13	2.38	3.02	2.62	2.85	3	3.4	2.54	5.06
XLOC_041615	XM_003544978.3	83.31	50.88	100.98	72.11	53.69	48.67	23.11	40.52	23.27	33.1	57.13	64.37	39.16	49.54	32.22	20.67	21.5	13.38
XLOC_022639	XM_014778746.1	8.45	12.45	8.5	14.39	9.45	14.05	18.15	8.73	12.52	9.78	5.11	9.28	9.66	13.8	13.59	19.21	16.29	26.88
XLOC_023407	XM_014778441.1	0	0	0	0	0	0	0	0	0	0	0	0	0	0	0	0	0	0
XLOC_027782	XM_006590043.1	0	0	0	0	0	0	0	0	0	0	0	0	0	0	0	0	0	0
XLOC_019151	XM_006584100.1	0	0	0	0	0	0	0	0	0	0	0	0	0	0	0	0	0	0
XLOC_011773	NM_001253240.2	14.91	12.7	35.19	13.17	25.57	9.31	5.53	9.85	6.39	8.24	12.18	12.92	8.66	5.21	5.29	4.11	5.98	4.4
XLOC_015473	XM_003527210.3	5.53	10.06	7	9.97	5.73	7.47	19.89	16.63	13.66	4.97	3.37	3.2	9.43	12.87	12.03	10.29	12.48	13.59
XLOC_011494	XM_003523338.3	8.61	0.35	1.41	0.72	7.6	0.41	2.45	3.66	6.79	10.59	36.71	7.14	11.27	18.48	18.1	1.2	29.9	2.87
XLOC_049302	XM_006601591.1	0	0	0	0	0	0	0	0	0	0	0	0	0	0	0	0	0	0
XLOC_019036	XM_003529507.3	43.17	61.5	36.87	94.39	26.69	58.52	302.65	70.96	146.5	105.13	48.95	96.18	115.95	171.05	226.55	240.86	155.37	226.47
XLOC_051759	XM_003551862.2	0.51	0.31	1.68	1.34	0.4	0.37	0.87	5.75	0.92	1.07	0.12	0.79	1.09	0.71	1.35	0.44	0.61	0.47
XLOC_012318	XM_003524041.3	0.26	0.57	0.5	0.83	0.38	0.64	0.38	0.49	0.27	0.42	0.35	0.56	0.42	0.41	0.33	0.55	0.41	0.43
XLOC_009692	XM_014775165.1	0	0	0	0	0	0	0	0	0	0	0	0	0	0	0	0	0.14	0
XLOC_015854	NM_001250541.1	1.54	2.43	5.22	1.91	9.55	0.28	1.22	5.52	1.29	0.23	2.86	0.75	0.46	0.63	0.99	1.66	0.44	0.45
XLOC_001954	XM_006573225.2	0	0.12	0.03	0.03	0.04	0.03	0.2	0.04	0.09	0.03	0	0	0.11	0.12	0.1	0.09	0.1	0.04
XLOC_027930	XM_003535284.3	0.05	0	0	0	0.1	0	0	0.03	0	0	0	0.03	0.05	0	0.03	0.06	0	0.03
XLOC_012562	XM_003524965.3	3.88	7.68	2.29	12.81	3.38	7.82	32.17	6.25	20.76	9.28	2.16	5.92	16.9	23.69	30.59	36.46	23.23	32.09
XLOC_051033	NM_001253155.2	600.45	502.67	47.68	3564.87	147.34	3524.52	15155.7	257.08	10442.9	3213.41	149.8	1846.96	4164.7	7685.64	6156.1	6762.06	6264.58	3037.82
XLOC_038897	XM_006595397.1	6.95	5.63	6.69	1.68	3.28	1.37	0.94	3.2	1.38	12.44	19.13	18.28	2.2	2.01	1.97	0.1	0.68	0.35
XLOC_018724	XM_006582827.1	206.8	165.35	130.06	91.81	179.19	87.6	23.04	122.76	26.65	73.33	160.6	99.82	43.6	35.84	40.41	19.84	32.45	19.69
XLOC_013581	XR_001388430.1	0.21	0.14	0.4	0.15	0.14	0.07	0.03	0.02	0.03	0.02	0.07	0.12	0.61	0.12	0.14	0.87	0.21	0.33
XLOC_007538	XM_003521661.3	0	0	0	0	0	0	0	0	0	0	0	0	0	0	0	0	0	0
XLOC_052503	XM_003551618.3	0.42	0.72	0.48	2.56	0.52	2.85	7.78	0.54	4.1	2.43	0.49	2.64	4.84	6.07	7.06	10.12	5.69	8.58
XLOC_018447	XM_003529163.3	2.4	2.77	3.47	1.95	2.92	1.35	0.63	5.21	0.74	1.52	3.73	2.67	1.27	0.79	1.42	0.48	0.75	0.45
XLOC_039666	XM_003544494.3	0	0	0	0	0	0	0	0	0	0	0	0	0	0	0	0	0	0
XLOC_049196	XM_006601517.1	0	0	0	0	0	0	0	0	0	0	0	0	0	0	0	0	0	0
XLOC_026211	NM_001253231.1	345.31	361.61	218.75	217.48	201.19	126.37	102.39	498.54	60.43	221.35	266.46	212.09	148.97	195.65	146.34	203.55	96.02	160.27
XLOC_011922	XM_006579559.2	610.63	641.4	450.17	311.21	439.16	388.11	109.36	405.13	83.83	505.25	468.96	541.45	149.64	189.42	198.17	35.01	75.04	32.46
XLOC_023382	XM_003531799.3	16.59	15.48	15.58	10.51	22.96	10.49	4.91	11.15	4.76	8.57	15.99	12.08	5.45	4.73	5.87	3.94	6.81	5.17
XLOC_014420	XM_003528150.3	0.06	0.16	0.37	0.39	0.32	0.31	0.72	0.66	1.16	0.26	0	0.18	0.69	0.23	0.58	0.36	0.55	0.43
XLOC_010703	XM_006578241.2	5.31	3.79	4.59	3.08	3.87	3.94	1.67	3.32	2.77	3.75	4.57	3.5	3.53	2.21	1.9	0.9	2.21	1.29
XLOC_041112	XM_006596653.2	0	0	0	0	0	0	0	0	0	0	0	0	0	0	0	0	0	0
XLOC_029484	XM_014763159.1	4.96	2.86	5.78	3.83	3.67	3.53	2.99	3.92	2.23	1.22	3.89	2.09	1.61	2.14	1.46	1.76	1.64	1.78
XLOC_020805	XM_003531007.3	0	0.08	0.1	0	0	0	0	0	0	0.1	0	0	0.04	0	0	0.22	0	0.04
XLOC_010533	XM_003522363.3	1.75	3.05	0.84	8.49	1.27	7.16	33.81	1.86	21.34	10.5	2.12	4.49	16.1	19.53	23.04	30.2	21.26	41.55
XLOC_007059	XM_003521390.3	44.86	72.73	22.42	137.77	38.91	134.28	372.82	84.51	284.27	116.58	23	70.26	145.79	263.47	305.1	264.91	238.79	318.16
XLOC_014485	XM_006580916.2	1.46	1.91	1.74	2.47	1.48	3.53	10.55	1.17	7.59	2.97	1.09	2.31	5.86	9.23	6.34	15.31	10.63	13.81
XLOC_047607	XM_003549924.3	0.07	0	0.22	0.07	0.39	0.09	0.38	0.6	0.51	0.02	0.13	0	0.35	0.08	0.18	0.12	0.37	0.14
XLOC_027730	XM_014762712.1	0	0	0	0	0	0	0	0	0	0	0	0	0	0	0	0	0	0
XLOC_023476	XM_003531860.3	16.95	8.81	16.67	13.31	12.76	9.46	2.12	5.86	5.35	5.35	8.69	8.24	10.84	5.57	4.39	7.15	4.62	5.11
XLOC_022705	XM_006586298.1	0	0	0	0	0	0	0	0	0	0	0	0	0	0	0	0	0	0
XLOC_021265	XM_003531470.3	4.34	4.25	3.42	4.3	3.23	5.17	5.36	2.91	4.89	7.23	3.1	5.78	10.09	9.91	7.22	11.3	6.03	5.19
XLOC_034523	NM_001289306.1	4.47	6.75	3.56	9.39	3.83	8.48	21.79	9.66	12.42	5.42	3.01	3.97	9.06	5	11.85	25.9	34.72	74.5
XLOC_002945	XM_014771173.1	45	49.16	53.68	32.6	43.71	25.08	19.45	43.15	12.35	24.34	36.49	28.66	12.87	18.5	17.54	15.88	12.95	16.57
XLOC_052191	XM_003551383.1	0	0	0	0	0	0	0	0	0	0	0	0	0	0	0	0	0	0
XLOC_034434	XM_003541031.3	0.85	1.82	1.06	1.64	0.95	3.06	5.62	0.91	4.07	2.59	0.5	2.42	3.44	3.64	4.02	5.69	3.34	5.92
XLOC_002901	XM_003519701.3	0	0.34	0.06	0	0.26	0.07	0.06	0	0.38	0	0.14	0.13	0	0	0	0	0.07	0
XLOC_002830	NM_001251740.2	34.65	61.79	31.35	51.66	41.37	47.29	154.7	68.08	139.66	39.41	34.62	39.27	59.98	82.52	111.81	87.66	132.14	136.52
XLOC_020368	XM_003529615.3	126.73	108.4	137.34	84.23	131.98	87.18	38.76	88.81	39.26	118.03	170.26	123.19	90.21	61.59	44.19	17.37	36.8	25.05
XLOC_052107	XM_014770625.1	0	0	0	0	0	0	0	0	0	0	0	0	0	0	0	0	0	0
XLOC_050980	XM_006602796.2	0	0	0	0	0	0.09	0.17	0	0	0	0	0.09	0	0	0	0	0	0
XLOC_031680	XM_006590329.2	0	0	0	0	0	0	0.08	0	0	0	0	0	0	0	0.06	0	0.18	0
XLOC_034245	NM_001248288.2	0.23	0	0	8.24	0.29	6.85	11.04	0	6.79	3.25	0	0	9.54	6.44	15.27	16	7.88	14.72
XLOC_019982	XM_014778108.1	0	0	0	0	0	0	0	0	0	0	0	0	0	0	0	0	0	0
XLOC_050129	XM_014770998.1	53.22	32.49	63.15	35.77	42.92	33.75	13.51	46.86	18.78	35.82	52.06	44.09	30.68	24.13	21.95	19.81	17.92	16.12
XLOC_033634	XM_006593054.1	0	0	0	0	0	0	0	0	0	0	0	0	0	0	0	0	0	0
XLOC_000326	XM_003517934.3	0.54	1.16	1.41	0.79	0.71	0.58	0.6	1.36	0.46	0.59	0.95	0.39	0.4	0.4	0.59	0.34	0.51	0.66
XLOC_016989	XM_006582561.1	0	0	0	0.03	0	0	0	0	0	0.03	0	0	0	0	0	0	0	0
XLOC_012607	XM_003525017.3	5.42	20.88	7.62	5.84	33.62	14.72	14.74	1.6	30.14	4.6	5.51	1.14	7.17	4.63	9.05	8.99	27.29	35.78
XLOC_027571	XM_006588920.2	0	0	0	0	0	0.07	0.06	0	0	0	0.07	0.07	0	0.06	0	0	0.13	0
XLOC_049283	NM_001249183.1	8.35	8.37	6.17	7.02	7.53	8.09	6.12	4.99	7.5	7.85	4.83	5.74	6.64	5.66	5.09	5.87	6.04	5.5
XLOC_056535	XM_006606036.2	0.21	0.43	0.25	0.49	0.44	0.48	0.88	0.51	1.05	0.58	1.24	0.44	1.25	1.58	1.3	1.17	1.07	0.81
XLOC_006727	XM_014774239.1	0	0	0	0	0	0	0	0	0	0	0	0	0	0	0	0	0	0
XLOC_036784	XM_006594708.2	4.89	3.87	4.75	5.29	5.58	6.24	3	5.96	2.67	3.44	4.17	4.72	3.76	4.05	3.26	3.12	2.73	2.05
XLOC_004936	NM_001250068.1	7.47	10.28	5.99	9.09	6.99	10.4	13.13	11.34	12.29	9.76	5.97	8.14	7.38	12.21	12.98	9.65	12.81	9.92
XLOC_033916	XM_003540163.3	3.41	3.84	3.3	4.15	3.03	5.13	3.69	3.34	3.57	4.36	3.8	4.63	3.61	3.65	3.78	4.59	5.95	5.66
XLOC_013596	XM_003524049.1	0	0	0	0	0	0	0	0	0	0	0	0	0	0	0	0	0	0
XLOC_007017	XM_003521352.3	2.33	2.21	2.66	2.34	3.32	4	2.76	2.83	2.98	3.02	2	3.65	2.67	5.3	2.34	4.26	2.64	2.1
XLOC_022592	XM_014778728.1	2.85	3.38	4.6	3.21	1.84	3	5.37	3.1	5.45	3.78	3.68	3.11	3.84	3.23	4.05	5.07	4.19	4.93
XLOC_008755	XM_006576193.2	1.84	1.94	0.27	1.97	0.22	3.53	8.93	0.34	4.36	3.41	0.39	2.78	5.12	7.01	5.99	6.91	3.93	9.41
XLOC_028640	NM_001253306.2	11.66	7.83	10.47	7.06	6.37	6.52	3.21	8.99	4.55	8.23	8.08	9.29	7.32	7.86	4.97	5.33	3.75	3.91
XLOC_019562	XM_014777936.1	0	0	0.02	0	0	0	0.02	0	0.05	0	0.04	0.02	0	0	0	0	0	0
XLOC_009142	XM_003522475.3	0.03	0.03	0.04	0.03	0.17	0	0.05	0	0.41	0	0.05	0	0.11	0.02	0.2	0.06	0.65	0.15
XLOC_029336	XM_003535124.3	0	0	0	0	0	0	0	0	0	0	0	0	0	0	0	0	0	0
XLOC_005138	XM_006575041.2	0.11	0	0	0	0	0.22	1.07	0	0.41	0.54	0	0	0.23	0.3	0.27	1.03	0.54	0.54
XLOC_029261	XM_003535850.3	0	0.05	0	0.04	0	0.08	0	0	0.11	0	0.08	0	0.03	0	0.03	0	0.08	0.1
XLOC_008428	XM_014773896.1	2.05	3.42	1.28	3.06	1.92	2.9	5.46	4.43	4.75	2.83	1.34	2.58	3	3.86	4.08	3.63	3.74	4.04
XLOC_032572	XM_003538075.3	0.22	0.34	0.29	0.73	0.31	0.48	1.79	0.21	1.32	0.51	0.27	0.45	0.74	0.51	0.76	1.93	2.19	2.8
XLOC_014087	NM_001250429.2	60.45	50.44	56.68	49.7	43.23	44.45	48.57	56.83	36.18	47.53	55.83	46.1	49.17	54.76	47.24	35.55	31.14	41.51
XLOC_055018	XM_006605148.2	0.05	0	0	0.1	0.19	0.1	0.49	0	0.56	0.79	0.96	0.39	0.66	0.18	0.59	1.26	1.39	0.34
XLOC_054211	XM_003553724.3	0.05	0.12	0	0.02	0.06	0.02	0.1	0.06	0.13	0.12	0	0.02	0.13	0.23	0.09	0.2	0.16	0.13
XLOC_019635	XM_003530135.3	0.08	0.42	0.06	0.27	0.28	0.22	1.55	0	1.71	0.21	0.11	0	0.81	0.63	1.08	1.43	0.73	1.28
XLOC_041154	XM_014766762.1	0	0	0	0	0	0	0	0	0	0	0	0	0	0	0	0	0	0
XLOC_057951	XM_003555407.1	0	0	0	0	0	0	0	0	0	0	0	0	0	0	0	0.41	0	0
XLOC_005980	XM_006574294.2	5.27	11.03	3.74	17.74	6.34	12.38	33.03	12.48	28.79	15.22	6.39	9.8	13.75	22.08	31.18	22.21	20.53	25.81
XLOC_052822	XM_003552705.3	11.68	17	11.44	31.48	16.14	26.06	84.61	17.34	59.53	29.3	16.68	23.71	38.55	64.2	53.11	63.87	51.91	58.39
XLOC_049480	XM_006601639.1	0	0	0	0	0	0	0	0	0	0	0	0	0	0	0	0	0	0
XLOC_013917	XM_003525048.3	4.05	4.22	3.63	3.48	3.82	4.23	6.78	2.54	4.49	4.04	3.17	3.61	5.13	7.14	7.18	12.22	10.2	14.45
XLOC_005594	XM_003518277.3	0.58	0.21	0.77	0.32	0.36	0.28	0.03	0.89	0.1	0.22	0.75	0.34	0.26	0.11	0.13	0.32	0.15	0.19
XLOC_027127	XM_003536809.3	0.1	0.08	0	0.4	0	0.83	1.01	0.13	0.71	0.42	0.03	0.03	0.71	0.55	0.76	1.1	0.29	0.2
XLOC_046759	XM_003549110.3	0.01	0.23	0.06	0.16	0.12	0.24	0.16	0.09	0.27	0.24	0.01	0.06	0.12	0.2	0.15	0.13	0.21	0.17
XLOC_040429	XM_003544060.3	14.27	22.3	16.38	21.68	18.51	18.07	37.69	57.44	26.27	18.32	10.86	16.76	19.91	33.48	32.76	32.65	19.47	31.07
XLOC_009701	XM_006579188.1	0	0	0.14	0	0	0	0	0	0	0	0	0	0	0	0	0	0	0
XLOC_003408	XM_006575778.2	5.33	4.95	4.22	5.91	4.09	5.08	3.68	6.54	3.74	4.63	5.23	4.28	3.35	2.78	3.7	3.15	3.86	4.47
XLOC_029089	XM_006589835.2	0	0.23	0	0	0	0	0	0.12	0	0	0	0	0	0	0	0	0	0
XLOC_054863	XR_001386578.1	26.53	19.23	24.3	14.48	24.06	18.33	8.84	12.25	12.83	21.45	25.5	21.4	18.99	13.49	9.71	9.3	13.65	8.37
XLOC_040998	XM_006596627.1	0	0	0	0	0	0	0	0	0	0	0	0	0	0	0	0	0	0
XLOC_050430	XM_014770605.1	0	0	0	0	0	0	0	0	0	0	0	0	0	0	0	0	0	0
XLOC_002368	XM_003517111.3	0.58	0.14	0	0	0.57	0.22	0.1	0	0.83	0	0	0	0	0	0.07	0	0.66	0.34
XLOC_009323	XM_003523776.3	0.27	0.32	0.62	0.53	3.24	0.44	1.32	0.39	1.26	0.54	1.62	0.14	1.37	1.46	1.51	2.84	2.62	0.48
XLOC_013007	XM_006579428.2	0	0	0	0	0.08	0	0.05	0.12	0	0	0	0	0	0	0	0	0.03	0.04
XLOC_011784	XM_003524910.3	0.07	0.34	0.06	0	0.09	0	0.18	0	0.06	0	0	0	0	0	0	0	0.07	0.08
XLOC_008135	XM_003521081.3	3.42	8.81	4.84	4.44	3.9	6.84	5.98	5.17	9.55	4.39	1.95	3.55	4.48	6.42	6.32	5.15	6.15	6.15
XLOC_003671	XM_006575876.1	0	0	0	0	0	0	0	0	0	0	0	0	0	0	0	0	0	0
XLOC_052794	XM_006602995.2	1.79	1.25	1.84	1.17	1.58	1.41	0.98	1.32	1.37	1.95	1.81	1.5	2.14	1.53	1.35	1.56	1.63	1.79
XLOC_049097	XM_014769555.1	0	0	0	0	0	0	0	0	0	0	0	0	0	0	0	0	0	0
XLOC_036555	XM_003542932.3	5.32	3.91	7.23	3.4	3.26	3.1	1.03	2.32	1.57	2.14	2.84	3.4	2.58	1.48	2.1	1.61	2.14	1.98
XLOC_028443	XM_003536534.3	46.62	35.93	36.35	22.32	57.58	22.98	16.34	19.58	9.58	21.07	86.82	45.93	19.93	17.28	28.24	24.3	13.07	17.86
XLOC_056601	XM_006606120.2	3.47	3.81	3.7	2.44	2.64	2.55	1.83	4.56	2.22	2.77	1.43	2.3	2.09	1.73	1.68	2.02	2.42	2.02
XLOC_043447	XM_003547061.3	0	0.09	0.04	0.63	0.19	0.35	0.08	0	0.28	0.15	0.02	0.02	0.29	0.02	0.22	0.23	0.21	0.45
XLOC_031622	XM_006591407.2	1.09	1.33	1.28	2.54	1.6	2.01	2.63	1.39	3.55	2.25	1.22	1.62	3.13	3.46	2.63	3.75	3.04	3.44
XLOC_016091	XM_006582411.2	0.1	0.08	0.24	0	0	0	0.03	0	0	0	0.03	0	0.04	0	0	0	0	0
XLOC_036975	XM_003543391.3	185.31	326.77	116.76	328.57	119.28	287.45	979.64	331.17	691.58	341.27	149.72	265.69	266.82	581.37	794.1	535.15	606.35	670.28
XLOC_014426	XM_003528182.3	7.07	5.84	2.71	9.53	6.48	8.11	10.08	6.01	9.24	7.15	9.12	4.23	4.48	6.24	7.32	5.39	8.54	8.33
XLOC_005338	XM_003518060.3	24.49	24.32	12.3	25.1	21.3	29.28	25.87	29.46	14.71	12.96	14.68	17.32	13.42	20.1	17.2	11.39	12.66	12.73
XLOC_045819	XM_006599706.1	0	0	0	0	0	0	0	0	0	0	0	0	0	0	0	0	0	0
XLOC_003444	XM_014766802.1	1.27	0.99	2.04	1.93	1.25	1.48	1.92	0.95	2.58	1.69	1.49	1.14	3.17	3.14	3.19	4.52	2.44	4.09
XLOC_012438	XM_003524112.3	25.12	17.77	27.3	17.25	18.55	14.63	10.01	17.81	9.45	17.45	24.61	21.38	15.37	14.05	11.66	9.61	10.71	8.38
XLOC_022496	XM_014778698.1	27.85	18.13	24.92	20.72	21.76	25.13	18.99	18.7	16.93	25.54	31.69	26.97	23.57	20.87	15.86	15.32	16.47	15.5
XLOC_011289	NM_001251541.2	28.79	21.64	60.39	61.48	35.71	59.03	31.87	82.92	24.3	22.48	21.46	21.27	23.83	59.01	54.69	45.8	35.8	54.31
XLOC_040511	XM_003544801.3	5.02	2.93	5.65	4.36	3.56	5.13	6.51	3.76	6.61	5.93	4.07	4.97	7.7	7.81	5.07	7.69	6.88	6.03
XLOC_024007	XM_006586211.2	0.14	0.08	0.29	0.42	0	0.2	0.18	0.36	0.31	0.11	0.07	0.07	0.28	0.43	0.21	0.63	0.13	0.54
XLOC_047000	XM_003550314.3	43.32	47.38	35.98	43.36	37.28	28.62	53.29	84.88	40.75	35.01	34.75	39.51	23.72	38.05	40.4	27.11	38.82	34.63
XLOC_004739	XM_003518291.3	0	0	0	0	0	0.08	0.12	0	0.15	0.02	0.03	0.03	0.02	0	0.02	0	0.03	0.1
XLOC_010169	XM_003523392.3	6.44	6.84	6.31	5.06	7.55	7.7	3.21	4.85	4.17	7.41	7.5	9.12	6.91	5.76	5.8	3.34	3.54	4.02
XLOC_058891	XM_014773288.1	0	0	0	0	0	0	0	0	0	0	0	0	0	0	0	0	0	0
XLOC_056329	XM_014772690.1	1.65	1.49	2.04	1.38	1.72	1.47	0.62	0.79	0.96	1.24	1.57	1.17	1.75	0.86	0.51	0.72	0.89	0.63
XLOC_048298	XM_003549735.3	1.14	1.55	0.53	1.22	1.54	0.98	2.32	0.63	2	1.63	1.04	1.01	2.33	2.25	1.42	2.51	2.51	3.37
XLOC_012228	XM_006580730.1	0	0	0	0	0	0	0	0	0	0	0	0	0	0	0	0	0	0
XLOC_054356	XM_006603779.2	0.1	0.13	0.06	0.32	0.3	0.38	0.09	0	0.18	0.52	0.04	0.04	0.08	0.18	0.21	0.25	0.16	0.05
XLOC_022931	XM_006585244.2	0	0.43	0	1.24	0.33	1.36	3.67	0	1.97	0.49	0.17	0.08	1.42	1.54	2.17	4.28	3.83	5.82
XLOC_024268	NM_001254476.2	0	0	0	0	0	0	0	0	0	0	0	0	0	0	0	0	0	0
XLOC_057557	XM_014772531.1	0	0	0	0	0	0	0	0	0	0	0	0	0	0	0	0	0	0
XLOC_041347	XM_006596801.1	0	0	0	0	0	0	0	0	0	0	0	0	0	0	0	0	0	0
XLOC_017297	XM_003526195.3	0.29	0.21	0	0.58	0.14	1.17	1.92	0.22	1.4	1.75	0.28	0.88	1.09	2.73	1.5	1.61	1.49	2.81
XLOC_032331	XM_006591082.2	8.62	8.03	9.17	6.73	6.86	6.13	4.32	4.64	3.77	12.23	14.68	11.92	6.52	5.2	4.79	4.17	4.19	3.82
XLOC_030017	XM_003535613.3	0.2	0.27	0.29	0.81	0.28	0.6	0.89	0.06	0.76	0.35	0.23	0.28	0.75	0.24	0.46	0.65	0.82	0.92
XLOC_001193	XM_006573586.2	0.39	0.12	1.34	0.16	3.08	0.4	0.44	2.48	0.41	0.03	0.44	0.18	0.24	0.03	0.14	0.25	0.06	0.76
XLOC_021928	NM_001248692.2	31.92	39.64	33.26	40.73	29.88	43.71	79.15	69.34	57.07	39.11	30.39	30.82	45.38	38.49	59.29	71.85	52.91	67.8
XLOC_031165	XM_014763685.1	0	0	0	0	0	0	0	0	0	0	0	0	0	0	0	0	0	0
XLOC_026970	XM_003534597.3	0	0	0	0	0	0	0	0	0	0	0	0	0	0	0	0	0	0
XLOC_002626	NM_001252865.2	0.28	0.96	2.68	0.8	3.22	1.2	7.36	10.5	6.46	4.2	1.04	0.27	1.82	0.84	6.58	3.66	2.27	10.46
XLOC_056368	XM_006605888.2	0	0	0.16	0	0.06	0	0.62	0	0.09	0.04	0.05	0	0.23	0.09	0.15	0.95	0.75	1.46
XLOC_033722	XM_006593124.1	0	0	0	0	0	0	0	0	0	0	0	0	0	0	0	0	0	0
XLOC_029258	XM_014763094.1	0.3	0.67	0.07	0.48	0.37	0.61	0.61	0.35	1.33	0.44	0.22	0.47	0.66	0.38	0.7	1.02	0.81	1.65
XLOC_040325	XM_003544903.3	1.73	1.34	2.2	1.18	7.01	1.27	0.24	2.48	0.74	0.55	3.29	2.16	0.37	0.48	2.04	0.87	0.79	0.12
XLOC_040674	XM_006595806.2	0.21	0.08	0.08	0.03	0.06	0.03	0.09	0	0.05	0.08	0.08	0.07	0	0.02	0.02	0.01	0.05	0
XLOC_008476	XM_003520662.3	10.4	11.09	7.07	6.37	9.96	6.25	2.41	6.16	2.38	5.69	11.7	5.35	3.64	3.27	3.79	1.91	5.12	4.11
XLOC_053828	XM_003554278.3	0.66	0.68	0.25	1.08	0.44	1.28	0.87	3.72	1.05	0.41	0.4	0.63	0.79	1.16	1.32	0.6	1.9	1.01
XLOC_038082	XM_006594215.2	1.54	8.09	0.8	5.35	0.86	3.49	10.84	6.76	11.22	2.88	0.27	2.36	3.31	3.06	7.56	9.81	5.6	9.04
XLOC_017946	XM_003529920.3	0.28	0.74	0.31	1.91	0.72	1.17	7.43	0.63	7.67	1.1	0.27	0.26	3.31	6.63	5.16	10.47	8.3	14.79
XLOC_043528	XM_006597405.2	2.83	3.2	2.4	1.95	2.62	2.53	1.81	1.59	1.16	2.3	3.33	3.86	1.52	3.44	2.92	2.72	1.45	1.21
XLOC_010166	XM_003523385.3	0.24	0	0.2	0	0.15	0.29	0.25	0	0.81	0.14	0.12	0	0.08	0	0.25	0.12	0.46	0.18
XLOC_043664	XM_003547209.3	0.62	0.75	1.4	0.31	3	0	0.19	0.56	0.44	0.07	1.2	0.38	0	0.35	0.45	0.52	0.08	0.03
XLOC_044495	XM_006598587.1	0	0	0	0	0	0	0	0	0	0	0	0	0	0	0	0	0	0
XLOC_007897	XM_014773644.1	0.68	1.19	0.55	1.36	0.37	1.31	0.45	1.15	0.74	0.84	0.94	0.94	0.72	1.29	0.68	1.1	1.58	1
XLOC_032618	XM_006591046.2	0.1	0.19	0.08	0.05	0.13	0.1	0.26	0	0.28	0.16	0.2	0.1	0.07	0.09	0.06	0.11	0.2	0.37
XLOC_000533	XM_006574000.1	0	0	0	0	0	0	0	0	0	0	0	0	0	0	0	0	0	0
XLOC_036300	XM_014765622.1	0	0	0	0	0	0	0	0	0	0	0	0	0	0	0	0	0	0
XLOC_011954	XM_003524022.3	41.04	27.34	24.33	40.95	44.31	14.56	2.96	69.25	11.54	12.77	34.63	27.89	3.01	3.7	8.26	1.49	9.87	6.78
XLOC_002932	XM_014764316.1	0.1	0.16	0.02	0.03	0.46	0.42	0.2	0.03	0.72	0.21	0.1	0.41	0.21	0.35	0.18	0.3	0.62	0.36
XLOC_044341	XM_006598534.1	0	0	0	0	0	0	0	0	0	0	0	0	0	0	0	0	0	0
XLOC_048398	XM_006601335.2	0	0.11	0.11	0.09	0	0.04	0.04	0.67	0	0.11	0.05	0.17	0.15	0	0.03	0	0	0.03
XLOC_038209	XM_014765685.1	0.48	0.62	0.08	0.61	0.16	0.59	1.44	0.78	1.15	1	0.37	0.76	1.5	1.34	1.6	3.06	1.54	1.93
XLOC_010632	XM_003522653.3	5.09	5.4	6.71	7.75	6.29	7.93	9.03	5.38	6.88	8.41	6.13	7.22	9.33	7.83	10.2	9.6	8.22	11.4
XLOC_050252	XM_014770783.1	0	0	0	0	0	0	0	0	0	0	0	0	0	0	0	0	0	0
XLOC_024364	XM_006587945.1	0	0	0.08	0	0	0	0	0	0	0	0	0	0	0	0	0	0	0
XLOC_006867	XM_003521194.3	3.32	5.15	2.87	4.25	3.96	3.16	3.86	6.07	3.48	3.12	2.3	2.96	3.74	5.2	5.51	3.84	3.45	3.71
XLOC_005660	XM_014769494.1	1.5	2.53	1.85	1.51	1.6	2.32	1.99	2.54	2.04	1.51	1.37	1.56	1.89	2.81	1.91	1.72	2.25	2.27
XLOC_009873	XR_001388028.1	2.69	2.65	2.33	0.6	1.22	1.58	0.18	1.47	0.32	0.34	0.91	0.71	0.61	0.07	0.31	0.06	0.53	0.41
XLOC_025917	XM_003533753.3	0	0.13	0	0.1	0.13	0.5	0.7	0.79	0.74	0.08	0.1	0.19	1.11	0.72	1.17	1.51	1.94	4.84
XLOC_041091	XM_003545452.3	5.44	5.95	3.81	3.96	5.19	5.58	3.2	2.75	4.31	5.8	4.35	4.63	4.62	4.3	3.54	2.79	2.97	3.36
XLOC_018428	XM_003530297.1	0	0	0	0	0	0	0	0	0	0	0	0	0	0	0	0	0	0
XLOC_004483	XM_003519725.3	2.02	1.1	3.01	2.02	2.33	2.17	1.22	0.72	0.92	1.43	1.9	1.42	1.54	1.1	1.13	1.55	1.36	0.95
XLOC_022118	NM_001250006.1	1.24	1	0.93	0.21	2.29	1.29	3.08	1.32	3.88	3.28	1.6	0.97	1.81	1.54	6.49	4.81	3.79	8.82
XLOC_058089	XM_003556366.3	0.03	0.03	0	0.06	0	0.08	0.07	0.04	0.23	0.07	0	0.19	0.06	0.03	0.14	0.04	0.08	0.09
XLOC_038272	XM_003541580.3	0.06	0	0.14	0.06	0	0	0	0	0	0	0	0.06	0	0	0	0	0	0
XLOC_017584	NM_001252991.2	30.33	43.83	24.66	25.13	24.31	27.15	39	38.67	43.67	28.43	22.55	25.41	22.3	32.98	25.63	28.81	26.88	27.14
XLOC_005108	XM_003518872.3	6.24	5.81	5.44	4.42	4.6	4.26	4.78	4.53	3.74	4.89	3.9	5.33	3.04	3.34	4.39	3.64	3.74	6.56
XLOC_022982	XM_003531382.3	52.01	12.91	66.67	26.7	65.99	15.65	2.93	35.53	4.96	35.9	123.13	68	31.5	23.57	15.58	3.14	5.01	1.57
XLOC_057793	XR_001387044.1	0.3	0.57	0.23	0.69	0.36	1.88	2.46	0.46	1.46	1.01	0.11	0.76	1.3	1.23	1.18	1.66	1.82	2.53
XLOC_008082	XM_006577596.1	0	0	0	0	0	0	0	0	0	0	0	0	0	0	0	0	0	0
XLOC_038133	NM_001255907.2	52.22	78.78	36.03	84.75	37.57	95.13	243.21	96.45	177.64	109.61	54.7	115.28	94.52	217.97	193.74	150.78	145.69	147.76
XLOC_029035	NM_001254417.2	261.32	176.39	310.87	217.28	260.49	206.33	159.26	320.89	153.58	238.98	284.7	293.59	180.12	233.1	155.86	84.47	148.42	86.21
XLOC_002258	XM_006574193.2	0	0	0	0	0	0	0	0	0.17	0	0	0	0	0	0	0	0	0
XLOC_011333	XM_006578658.2	0.03	0.38	0.08	0.07	0.47	0.27	0.09	0	0.65	0.08	0.17	0.03	0.05	0	0.06	0.05	0.4	0.15
XLOC_029011	XM_006588796.2	1.83	3.79	4.22	0.47	3.9	1.76	0	4.05	0	1.43	4.43	2.07	1.28	0.81	0.26	0	0.78	0
XLOC_021144	XM_003531359.3	10.41	16.53	19.04	15.42	11.34	8.84	25.22	25.26	23.92	11.79	20.01	19.96	24.03	44.09	28.94	21.46	17.25	3.17
XLOC_000422	XM_003516432.3	22.38	20.3	23.09	17.24	22.09	15.82	19.31	12.42	21.26	15.48	21.93	19.47	18.96	25.04	17.92	20.88	18.86	19.9
XLOC_049178	XM_003551070.3	5.14	5.89	3.42	4.73	3.63	5.35	4.49	4.36	3.22	3.43	2.69	4.61	3.54	2.71	3.99	5.51	3.48	4.69
XLOC_017863	XM_003529862.3	0	0	0	0	0	0	0	0	0	0	0	0	0	0	0	0	0	0
XLOC_004278	NM_001250420.1	7.86	7.43	0.86	66.14	0.67	40.97	340.25	2.99	128.43	65.86	0.77	34.41	95.43	152.08	211.89	171.4	83.09	111.29
XLOC_047444	XM_003549745.3	2.52	4.3	2.2	4.46	2.52	3.75	6.17	4.52	4.09	3.25	0.87	1.76	2.73	3.61	5.45	5.83	4.4	6.61
XLOC_017988	XM_003529952.3	0	0.19	0.06	0.12	0.02	0.1	0.13	0.02	0.26	0.21	0.02	0	0.17	0.12	0.24	0.36	0.46	0.44
XLOC_032377	XM_006591570.1	0	0	0	0	0	0	0	0	0	0	0	0	0	0	0	0	0	0
XLOC_006627	XM_014774294.1	0	0	0	0	0	0	0	0	0	0	0	0	0	0	0	0	0	0
XLOC_039218	XM_006596517.1	0	0	0	0	0	0	0.24	0	0.13	0	0	0	0	0	0	0	0.13	0
XLOC_013394	XM_006580642.1	0	0	0	0	0	0	0	0	0	0	0	0	0	0	0	0	0	0
XLOC_029209	XM_006588953.2	10.64	9.54	10.12	12.24	11.44	10.09	7.09	14.51	6.11	7.62	9.18	7.75	6.71	5.52	6.56	6.21	7.69	8.72
XLOC_012412	XM_006580781.2	5.39	6.21	6.69	5.34	7.33	3.92	1.73	4.26	2.47	4.79	5.62	7.3	3.48	3.41	2.8	2.53	2.21	1.91
XLOC_001678	XM_003517916.3	5.23	6.86	4.57	6.58	5	5.29	8.58	10.46	6.12	6.14	4.95	4.39	5.98	8.56	9.7	10.17	11.52	13.18
XLOC_053232	XM_014771586.1	0	0	0	0.06	0.15	0	0	0	0	0	0.18	0	0	0	0.04	0	0	0
XLOC_042843	XM_003546625.3	0.94	2.06	3.64	2.84	2.64	0.85	1.55	8.74	1.58	2.2	1.83	1.37	2.9	1.1	1.4	1.13	2.81	0.75
XLOC_004582	XM_003520084.3	16.51	14.83	13.61	15	13.46	12.46	11.9	15.69	11.74	13.27	17.21	12.41	15.12	14.68	12.7	14.16	11.75	13.31
XLOC_043726	XM_006597581.2	56.28	38.87	64.27	38.44	43.45	21.52	5.89	43.96	6.96	22.57	45.64	40.35	19.66	15.52	15.63	10.62	7.48	8.42
XLOC_016643	XM_003526857.3	95.79	92.03	109.11	76.49	85.09	79.06	88.83	118.3	54.73	77.61	80.47	84.6	60.7	63.09	76.18	56.86	47.04	64.26
XLOC_033325	XM_003539669.3	0.19	2.33	0.08	13.1	0.41	10.1	22.2	0	15.18	6.95	0	0.4	21.88	15.09	31.41	31.67	7.67	16.29
XLOC_056199	XM_006605699.2	45.38	28.61	44.97	23.71	34.83	29.62	9	36.85	17.08	22	35.3	23.46	19.83	14.94	10.71	7.65	11.61	5.5
XLOC_014966	XM_014776126.1	30.04	31.99	29.37	17.77	26.69	16.86	39.75	47.67	31.77	30.03	32.66	37.26	24.02	31.62	34.81	23.09	21.07	15.08
XLOC_005474	XM_006575252.2	0.42	0.09	0.14	1.19	0.24	0.93	3.42	0.1	2.99	0.83	0.08	0.12	3.46	1.43	2.51	5.71	2.56	4.18
XLOC_016079	XM_003527675.3	0.27	0.23	0.15	0.09	0.08	0.12	0.16	0.49	0	0.15	0.49	0.24	0.34	0.11	0.15	0.18	0.23	0.08
XLOC_018532	XM_006584316.2	0	0	0	0	0	0	0	0	0	0	0	0	0	0	0	0	0	0
XLOC_017059	XM_014776189.1	55.35	68.62	64.84	61.76	47.68	41.55	55.19	190.97	44.57	35.61	32.7	31.71	39.78	48.9	62.26	42.34	55.27	41.06
XLOC_012756	XM_003525297.3	0.67	1.29	0.26	3.47	1.07	5.22	19.77	0.06	12.51	5.29	0.41	0.47	12.25	8.87	8	24.83	15.19	40.49
XLOC_051569	XM_003551267.3	205.23	110.89	245.9	161.75	185.7	88.86	38.95	553.28	72.32	109.51	211.61	142.57	119.11	50.12	59.03	10.25	67.68	38.36
XLOC_040336	XM_006595494.2	4.52	6.61	4.73	4.05	4.41	4.36	5.42	5.02	5.88	3.91	5.62	4.71	6.09	4.37	5.77	6.47	5.54	8.12
XLOC_021279	XM_003531490.3	0.47	1.19	0.29	1.88	0.36	1.79	4.9	0.41	4.14	1.08	0.43	0.5	3.26	2.42	3.22	3.36	2.16	3.77
XLOC_026269	XM_003533101.1	25.12	21.85	31.34	10.38	17.57	17.06	8.54	17.16	15.49	14.73	12.88	17.3	10.59	13.07	4.92	7.13	11.01	5.74
XLOC_008871	XM_003522675.3	53.26	51.34	20.45	54.98	40.15	53.21	148.87	74.36	89.04	44.14	33.42	39.75	47.26	67.9	83.28	97.75	109.41	162.73
XLOC_032203	XM_003537834.3	1161.77	779.43	872.68	599.37	700.69	558.02	924.45	1232.36	800.2	500.46	907.84	647.17	545.73	852.13	772.72	749.25	719.36	664.21
XLOC_023998	XM_006586208.2	1.53	2.92	1.51	1.92	0.99	1.4	0.43	1.1	0.83	0.64	0.85	0.93	0.74	0.7	1.01	0.94	0.65	0.48
XLOC_017777	XM_003529810.3	0.07	0.13	0	0.21	0	0.3	0.21	0	0.33	0.34	0.03	0.13	0.33	0.85	0.44	0.68	0.4	0.21
XLOC_006455	XM_014774172.1	0	0	0.43	0	0	0	0	0	0.44	0	0	0	0	0	0	0	0	0
XLOC_053930	XM_006604571.2	20.03	21.13	20.49	6.94	10.79	11.82	2.58	3.57	2.21	7.81	7.12	11.21	3.9	3.44	2.57	1.87	1.38	1.68
XLOC_028011	XM_003536104.3	19.62	15.04	17.32	14.57	17.04	23.16	16.73	6.18	15.17	17.25	13.33	14.46	17.29	12.55	10.74	18.27	13.89	26.52
XLOC_044229	NM_001248404.2	0.23	0	0	0	0	0.22	0	0	0.4	0.18	0.11	0	0	0	0	0	0.11	0
XLOC_044760	XM_003548396.3	0.05	0.21	0.08	0.36	0.03	0.23	0.18	0	0.45	0.21	0	0.02	0.45	0.55	0.67	1.35	0.72	0.84
XLOC_038814	NM_001255353.2	29.81	16.07	43.23	18.09	34.19	19.5	6.38	16.51	9.34	15.26	31.32	27.19	12.72	18.93	12.15	11.72	12.29	6.37
XLOC_016916	XM_006582518.2	0	0	0	0	0	0	0	0	0	0	0	0	0	0	0	0	0	0
XLOC_058001	XM_003556287.3	8.77	6.37	9.81	6.7	9.21	6.37	4.43	4.93	5	6.79	9.19	9.22	6.98	4.48	3.98	4.56	4.42	3.36
XLOC_005571	XM_014769170.1	83.17	159.03	108.13	54.9	115.9	81.34	169.31	20.07	100.71	143.88	251.02	155.34	154.68	81.65	165.38	149.92	111.74	202.02
XLOC_042803	XM_003545660.1	0	0	0	0	0	0	0.07	0	0	0	0	0	0	0	0.02	0	0	0
XLOC_032175	XM_003537788.3	0.08	1.32	0.07	0.32	0.25	0.58	1.23	0.51	2.24	0.19	0.04	0.15	0.59	0.21	0.58	0.73	1.31	1.23
XLOC_026848	XM_003534457.3	4.58	4.25	3.55	7.03	6.66	6.41	9.96	4.08	7.71	7.27	4.43	5.37	11.31	10.21	12.34	19.15	11.01	23.26
XLOC_015681	XM_003526203.3	0	0	0	0.03	0	0	0	0.08	0	0	0.09	0.03	0.04	0	0	0	0.09	0
XLOC_046516	NM_001250187.1	0.94	0.23	0	3.42	0	4.68	19.53	1.43	6.6	4.21	0.53	0.59	7.22	7.7	18.8	25.14	15.8	32.24
XLOC_040740	XM_003545224.3	0.29	0.15	0	0.78	0.05	0.83	3.38	0.16	1.95	0.13	0.08	0.86	1.35	2.9	2.95	1.71	0.83	0.77
XLOC_028170	XM_003536259.3	5.46	7.91	4.34	11.15	8.25	9.1	24.35	49.16	23.88	13.92	14.31	8.61	15.41	17.22	21.32	25.79	28.63	26.1
XLOC_018097	NM_001253211.2	2.09	2.98	1.75	1.22	1.63	2.1	1.3	2.26	1.68	0.57	1.13	0.77	0.86	0.67	1.79	2.12	0.93	0.96
XLOC_013564	XM_003524684.3	12.99	9.63	12.51	9.75	10.79	10.18	3.72	12.76	5.9	8.55	9.97	7.3	6.92	3.41	3.22	3.3	3.28	3.46
XLOC_018103	XM_006584181.1	0	0	0	0	0	0	0	0	0	0	0	0	0	0	0	0	0	0
XLOC_050996	XM_003551664.3	0	0	0	0	0	0	0	0	0	0	0	0	0	0	0	0	0	0
XLOC_012092	XM_014775970.1	0	0.11	0.07	0	0.06	0.04	0.04	0	0.08	0	0.04	0.04	0	0.04	0	0.03	0.09	0
XLOC_024106	XM_014761813.1	18.07	14.55	18.78	15.59	18.39	14.52	6.92	10.8	5.49	13.3	16.34	18.26	9.9	7.67	8.49	6.82	8.06	16.54
XLOC_040868	XM_003544483.3	0.02	0	0.02	0.23	0.1	0.34	0.14	0	0.28	0.18	0	0.06	0.17	0	0.15	0.07	0.24	0.3
XLOC_022910	XM_003531311.3	66.26	83.81	62.89	49.59	61.93	35.23	16.32	44.49	15.73	41.31	77	65.89	27.58	14.15	24.96	10.49	29.58	15.73
XLOC_054494	NM_001255624.2	23.33	24.09	24.28	17.96	29.12	18.48	10.92	32.43	7.26	15.53	20.1	14.54	10.72	8.14	11.64	6.62	7.73	7.51
XLOC_021427	XM_003533005.3	0.03	0.04	0.05	0.13	0.04	0	0.03	0.34	0.06	0	0.16	0.06	0.18	0.11	0.08	0.07	0.22	0.08
XLOC_008480	XM_006577654.1	0	0	0.29	0	0	0	0	0	0	0	0	0	0	0	0	0	0	0
XLOC_049905	XM_003551152.3	0.47	0.61	0.38	0.26	1.2	0.2	0.09	0.37	0.59	0.13	0.56	0.45	0.12	0.16	0.1	0.58	0.2	0.1
XLOC_020566	XM_003530405.3	106.02	115.84	84.2	141.96	221.06	123.24	166.41	63.78	119	120.88	214.92	124.88	131.24	182.1	150.6	128.38	133.86	153.93
XLOC_043521	XM_006597396.2	0.15	0.35	0.18	0.23	0	0.44	0.73	0.58	0.31	0.55	0.33	0.35	0.65	0.65	0.6	0.67	0.38	0.47
XLOC_001758	XM_006573094.2	12.88	13.01	13.49	18.31	15.49	17.87	15.3	9.1	9.82	8.07	9.94	8.41	8.13	5.89	7.97	13.38	13.43	34.88
XLOC_024802	NM_001249038.1	15.22	16.96	21.61	12.66	17.18	7.07	3.23	16.76	5.38	11.81	9.7	9.42	6.45	5.48	8.08	5.81	7.27	5.6
XLOC_034295	XM_006591940.2	0.36	0.48	0.16	0.67	0.44	1.27	2.93	0.09	2.51	0.77	0.12	0.37	1.48	4	3.68	3.27	3.78	3.85
XLOC_030745	XM_006590681.2	53.36	33.75	56.98	36.96	45.06	33.66	20.58	34.71	19.4	29.48	51.95	34.74	34.5	27.46	22.85	26.12	23.94	31.86
XLOC_028300	NM_001252844.2	0.38	1.15	0.21	0.57	0.58	0.89	1.44	0.26	1.99	0.5	0.18	0.63	1.46	1.09	1.23	1.97	1.78	2.52
XLOC_004157	XM_006576044.2	0.3	0.12	0.27	0.2	0.04	0.06	0.06	0.04	0.03	0.03	0.06	0.06	0.02	0.03	0.02	0	0.03	0.04
XLOC_026163	XM_006587157.2	0.16	0.34	0.72	0.99	4.89	0.5	1.67	0.93	2.08	0.36	0.69	0.35	0.86	2.76	2.66	4.08	2.62	3.3
XLOC_016556	XM_006581668.2	4.23	4.93	6.15	4.48	13.81	4.22	3.13	3.63	3.27	3.47	19.23	7.19	4.18	3.98	4.43	2.22	5.06	2.44
XLOC_010959	XM_014775278.1	0	0	0	0	0	0	0	0	0	0	0	0	0	0	0	0	0	0
XLOC_001346	XM_006573729.2	0.62	0.2	0.19	0.54	0.34	0.57	0.06	0.1	0	0.06	0.25	0.24	0.22	0	0	0	0	0
XLOC_013069	XM_006579490.2	0.88	2.13	0.74	2.81	1.3	2.52	9.18	0.83	8.59	2.28	0.31	1.64	6.92	7.24	4.27	10.02	4.63	9.8
XLOC_038920	XM_003541983.3	0.12	0.14	0.1	0.24	0.19	0.38	0.76	0.05	0.63	0.22	0.23	0.11	0.55	0.31	0.47	0.98	0.68	1.86
XLOC_005967	XM_003518514.3	0	0	0.01	0.22	0.06	0.09	0.18	0	0.15	0.1	0	0	0.13	0.09	0.13	0.28	0.24	0.26
XLOC_035067	XM_003540083.3	56.32	46.8	59.11	35.94	51.82	41.89	20.18	51.69	27.32	44.72	57.66	46.12	32.21	33.01	23.6	16.58	21.05	15.73
XLOC_046212	XM_003547815.3	0.07	0	0	0.03	0	0	0	0	0	0	0	0	0.02	0	0.02	0	0	0
XLOC_051271	XM_014770429.1	0	0	0	0	0	0	0	0	0	0	0	0	0	0	0	0	0	0
XLOC_054375	XM_003554829.3	23.96	20.37	17.51	23.37	26.43	22.1	17.98	21.47	14.81	18.28	18.67	15.98	14.67	10.11	11.33	11.06	11.34	15.51
XLOC_037693	XM_014765361.1	0	0.03	0	0	0.05	0	0.02	0	0.02	0.02	0	0	0	0	0.03	0	0.04	0.01
XLOC_037129	XM_003543544.3	6.76	7.15	3.95	9.78	5.63	13.08	14.97	4.15	13.32	11.19	4.74	7.01	11.25	11.28	8.27	11.71	9.05	8.78
XLOC_055940	XM_003556750.3	0.56	1.32	0.69	1.61	1.09	1.7	5.41	2	6.12	1.25	0.74	0.91	3.37	2.24	3.38	3.25	3.76	2.91
XLOC_040504	XM_006595655.2	0	0	0	0	0	0	0	0	0	0	0	0	0	0	0	0	0	0
XLOC_024526	NM_001255663.1	20.35	17.24	27.25	15.44	18.32	14.31	14.07	24.9	12.78	21.02	24.27	21.54	17.23	19.46	16.6	15.21	11.01	11.93
XLOC_013341	XM_003524534.3	3.51	6.79	2.4	6.08	2.08	8.86	13.64	3.49	9.54	9.66	3.59	6.11	9.22	10.77	14.76	11.96	10.75	16.04
XLOC_057095	XM_003556534.3	0.47	0.66	0.5	1.08	0.71	0.82	1.38	0.49	1.35	1.05	0.58	0.97	1.42	1.36	1.47	1.73	2.19	2.99
XLOC_037072	XM_014766086.1	0	0.03	0.04	0.03	0	0.02	0	0.06	0.04	0.06	0.02	0.02	0.03	0.02	0.11	0.09	0.02	0.16
XLOC_047285	XM_003549556.3	17.01	20.4	17.33	9.6	14.81	9.08	2.85	5.97	2.4	5.92	6.91	7.54	2.45	2.93	3.33	1.59	1.95	2.52
XLOC_028038	XM_003535351.3	16.42	26.91	110.78	56.39	97.02	72.64	39.41	335.5	66.14	39.26	63.22	26.86	59.87	47.7	87.73	27.79	60.52	50.74
XLOC_010794	XM_006577747.2	11.98	13.51	12.04	14.26	11.37	14.2	27.6	21.98	20.7	16.01	12.14	13.83	17.01	20.33	21.13	17.04	18.31	17.16
XLOC_007958	XM_014774292.1	0	0	0	0	0	0	0	0	0	0	0	0	0	0	0	0	0	0
XLOC_018194	XM_006582815.2	6.04	9.99	6.61	6.93	3.48	4.19	8.48	21.48	7.39	3.36	1.69	5.42	3.8	5.53	6.54	5.64	4.62	3.39
XLOC_001528	XM_014766882.1	0.71	0.55	0.56	0.37	0.2	0.73	0.2	0.19	0.37	0.64	0.77	0.71	0.36	0.36	0.27	0.21	0.35	0.19
XLOC_050840	XM_006602684.2	0.69	0.76	0.44	3.27	0.78	2.62	7.38	0.76	6.74	3.48	0.67	1.73	4.29	4.87	5.44	9.12	8.22	11.08
XLOC_031276	XM_003538082.3	1.57	1.52	1.08	1.33	0.82	1.34	1.39	0.4	0.91	3.16	3.24	4.23	2.05	1.88	2.21	1.04	1.57	0.52
XLOC_043283	XM_006597131.2	0.14	0.29	0.05	0.12	0.41	0.21	0.14	0.08	0.43	0.28	0.34	0.17	0.22	0.2	0.11	0.35	0.35	0.32
XLOC_029125	NM_001255374.1	51.07	50.46	52.36	26.85	38.67	22.81	16.8	58.94	19.49	32.1	53.23	40.66	28.48	24.16	22.03	11.7	15.21	15.12
XLOC_014193	XM_006580341.2	1.11	1.66	1.15	3.45	2.94	3.99	8.12	2.59	9.14	2.93	1.23	1.12	6.67	9.35	6.3	10.51	7	9.19
XLOC_013251	XM_006580602.1	0	0	0	0	0	0	0	0	0	0	0	0	0	0	0	0	0	0
XLOC_046989	XM_014769504.1	0	0	0.09	0	0	0	0	0	0	0	0	0	0	0	0	0	0	0
XLOC_043814	NM_001250681.2	149.28	303.79	137	87.44	92.61	130.31	65.65	130.72	39.27	115.28	66.28	111.61	21.42	33.61	41.45	17.37	15.49	13.87
XLOC_039394	XM_003545454.3	0	0	0	0	0	0	0	0	0	0	0	0	0	0	0	0	0	0
XLOC_055858	XM_006605499.2	0	0.03	0.02	0.02	0	0	0	0	0.08	0.09	0	0	0	0	0	0	0.04	0.01
XLOC_002732	XM_003517513.3	29.89	31.41	36.97	30.05	30.78	25.15	41.45	29.14	28.64	24.95	25.95	27.01	30.2	35.04	35.49	27.42	24.84	35
XLOC_000991	XM_014779099.1	1.71	3.41	1.78	4.18	1.32	3.17	11.02	1.92	10.01	3.24	1.49	1.88	6.66	6.73	6.7	12.78	12.27	20.03
XLOC_046351	XM_006599263.2	0	0	0	0	0	0	0	0	0	0	0	0	0	0	0	0	0	0
XLOC_004891	XM_006574834.2	231.9	230.24	208.54	219.37	226.99	281.35	302.79	218.14	286.97	224.96	186.32	187.17	194.23	193.21	187.09	151.53	189.86	182.74
XLOC_000834	XM_014779366.1	0	0	0	0	0.17	0	0	0	0	0	0	0	0	0	0	0	0	0
XLOC_051160	XM_003552617.3	0.19	0.46	0.08	0.28	0.23	0.18	0	0	0.34	0	0.27	0	0	0	0.11	0.07	0	0
XLOC_051754	XM_014771043.1	5.05	4.29	5.81	4.09	5.38	3.78	1.49	4.22	2.27	2.75	4.83	3.59	2.77	2.39	1.85	2.02	2.29	1.77
XLOC_042264	XM_003547231.3	0.03	0.16	0.21	0.37	0.26	0.51	0.16	0	0.47	0.02	0.1	0.08	0.02	0.32	0.02	0.05	0.2	0.21
XLOC_024833	XM_014761682.1	0	0	0	0	0.54	0	0	0	0	0	0	0	0	0	0	0	0	0
XLOC_048911	XM_003549861.3	0.62	0.82	0.23	1.1	0.35	0.78	4.59	0.12	4.08	0.76	0.74	0.72	1.37	1.51	1.77	3.65	3.62	8.76
XLOC_003349	XM_003518666.3	0.04	0.09	0.37	0	0.19	0	0.42	1.21	0.51	0.09	0.18	0	0.28	0	0.62	0.47	0.18	1.04
XLOC_017146	XM_014777052.1	0	0	0	0	0	0	0	0	0	0	0	0	0	0	0	0	0	0
XLOC_055549	XM_006604797.2	7.27	9.43	8.31	9.09	5.07	10.06	14.95	12.38	8.25	7.32	4.46	8.25	8.13	10.21	13.98	10.21	6.55	12.35
XLOC_051801	XM_006603177.1	0	0	0	0	0	0	0	0	0	0	0	0	0	0	0	0	0	0
XLOC_038804	XM_014766335.1	0	0	0	0	0	0	0	0	0	0	0	0	0.05	0	0	0	0	0
XLOC_038797	XM_006594862.2	0	0	0	0.15	0	0.14	0	0	0	0	0.42	0.41	0.2	0.38	0.26	0	0	0.26
XLOC_058610	XM_006596566.2	0	0.13	0.64	0.48	0.85	0	0.22	0	0.28	0	0.05	0	0.28	0.14	0.22	0.73	0.15	0
XLOC_004193	NM_001255087.1	15.26	18.46	13.6	14.96	14.65	11.53	21.58	17.43	23.05	14.84	10.47	12.9	16	20.85	18.69	23.29	20.24	18.61
XLOC_038205	XM_014765718.1	0.06	0	0	0.22	0	0.05	0.19	0	0.05	0.13	0	0.16	0.11	0.05	0.06	0.04	0.11	0.03
XLOC_033101	XM_003540202.3	2.6	2.74	1.91	6.01	2.1	6.83	17.14	3.29	8.26	7.64	2.12	5.26	11.44	13.41	13.46	17.46	12.96	22.09
XLOC_013742	XM_006580795.1	0	0	0	0	0	0	0	0	0	0	0	0	0	0	0	0	0	0
XLOC_036904	XM_003541880.3	0	0	0.23	0.42	0.51	0.13	0.35	0.35	0.74	0.44	0.93	0	0.09	0.36	1.06	1.24	0.64	0.16
XLOC_029294	XM_006588881.2	0.29	0.23	0.65	3.59	0.27	3.05	10.95	0	8.68	1.4	0.37	0.31	9.15	8.47	6.38	20.17	10.36	10.68
XLOC_053834	XM_014772097.1	0	0	0	0	0.11	0.08	0	0	0.08	0	0	0	0.06	0	0.21	0	0	0
XLOC_027280	XM_003536900.3	3.99	2.71	2.05	2.24	3.64	1.74	2.74	2.12	2.64	3.71	4.47	4.55	2.19	2.69	2.63	2.87	3.95	3.31
XLOC_049999	XM_006602078.2	2.8	4.7	3.32	3.07	2.82	3.69	2.73	0.44	1.98	0.93	0.94	2.91	0.9	1.83	0.93	1.31	1.91	2.12
XLOC_045813	NM_001253038.2	0.62	1.03	0.62	6.58	0.64	6.33	23.04	0.3	19.8	2.41	0.62	0.95	9.8	14.16	15.15	23.57	16.17	22.78
XLOC_036447	XM_006595323.1	0	0	0	0	0	0	0	0	0	0	0	0	0	0	0	0	0	0
XLOC_019400	XM_003528842.3	0.07	0.49	0.09	0.34	0.28	0.24	1.62	0.78	1.66	0.41	0.07	0.09	0.89	0.51	0.94	2.47	1.71	3.33
XLOC_004369	XM_003519623.3	0	0	0	0.05	0	0.18	0.18	0	0.12	0.08	0	0.07	0.14	0.14	0.09	0.38	0	0.2
XLOC_057680	XM_003555931.3	14.25	7.66	16.93	7.53	14.94	6.39	1.94	20.85	4.31	5.52	17.84	8.98	9.15	4.44	4.4	1.64	5.22	2.63
XLOC_056578	XM_014773035.1	5	4.08	7.89	5.19	4.7	2.65	2.54	3.92	2.7	4.17	5.54	4.62	4.19	5.5	3.94	3.45	3.07	4.94
XLOC_010147	XM_003522509.3	0.12	0.1	0.1	0	0.39	0.15	0.03	0	0.04	0.03	0.04	0	0	0	0	0	0.04	0
XLOC_046693	NM_001251636.1	0.49	1.8	2.5	1.95	4.12	5.61	2.73	0.14	7.19	0.61	1.99	0.85	0.16	0.1	0.13	0.22	4.1	1.11
XLOC_038056	NM_001249525.2	54.49	60.09	57.39	53.59	41.84	37.5	55.37	67.73	49.14	43.92	49.94	49.32	42.05	62.16	65.04	47.78	37.58	46.16
XLOC_040273	XM_003544258.3	1.84	0.93	0.83	4.72	2.27	2.9	25.76	3.72	14.89	5.74	1.34	4.85	9.43	20.63	20.36	22.72	20.54	22.21
XLOC_029737	XM_003536218.3	18.8	18.84	20.03	18.95	20.41	15.77	11.71	14.04	10.44	14.15	15.5	14.17	11.7	10.98	11.9	9.76	11.41	15.37
XLOC_027901	XM_003535267.3	0.55	1.29	0.39	0.78	0.58	0.75	1.08	0.93	1.11	0.86	0.32	0.46	0.97	0.42	0.79	1.21	1.12	1.56
XLOC_054788	XM_006604080.2	195.53	229.66	202.44	126.28	159.21	94.24	133.21	329.82	92.84	119.77	171.42	144.3	77.01	90.96	107.01	63.71	81.76	93.78
XLOC_023773	XM_003532048.3	3.34	2.41	4.36	2.43	3.51	2.78	1.44	2.6	1.78	2.45	3.4	2.48	2.61	1.62	1.5	1.43	1.94	1.24
XLOC_036496	NM_001289277.1	5.88	5.37	6	15.28	7.22	10.81	29.18	7.88	19.15	11.85	4.55	8.44	23.68	24.53	26.05	31.82	17.75	32.37
XLOC_050198	XM_006602203.2	0.95	1.53	0.65	1.19	0.99	0.95	1.75	1.56	0.96	1.37	0.55	1.81	0.94	1.6	2.18	2.09	2.19	2.91
XLOC_046183	XM_006599799.2	0	0	0	0	0	0	0	0	0	0	0	0	0	0	0	0	0	0
XLOC_003848	XM_003519074.3	1.05	1.57	0.95	3.78	1.6	2.85	6.33	1.18	5.47	1.96	2.15	2.16	2.6	4.36	5.41	5.34	6.1	8.15
XLOC_033575	XM_003539892.3	10.55	22.74	2.71	10.52	4	28.9	9.79	2.78	4.58	29.93	4.34	35.67	4.39	1.66	5.59	1.88	0.81	3.22
XLOC_017049	XR_001388758.1	9.53	16.93	8.98	14.79	6.83	17.08	34.63	20.61	29.87	16.34	7.19	18.44	11.41	21.19	16.75	15.19	15.74	11.73
XLOC_018400	XM_014777458.1	0	0	0	0	0	0	0	0	0	0	0	0	0	0	0	0	0	0
XLOC_013863	NM_001249147.2	15.53	37.78	15.23	19.37	9.97	17.14	33.67	41.57	31.77	14.85	6.88	9.96	15.09	16.91	21.22	24.24	19.31	25.84
XLOC_041930	XM_006596901.2	19.62	19.41	23.48	21.27	20.97	18.54	15.85	16.74	19.24	17.73	19.06	20.06	17.46	19.11	22.22	29.54	23.84	25.63
XLOC_023171	XM_014778565.1	0	0.1	0	0.24	0	0	0.26	0	0.14	0.06	0	0.15	0.1	0.28	0.14	0.16	0	0.23
XLOC_008156	XM_006577606.2	0	0	0	0	0	0	0	0	0	0	0	0	0	0	0	0	0	0
XLOC_027742	XM_003535898.3	0.66	1.01	0.68	1.33	0.84	2.01	2.29	0.72	2.4	1.91	0.97	1.04	2	1.97	2.36	2.77	2.34	2.91
XLOC_011935	NM_001250225.1	3.58	2.77	1.79	74.86	4.17	42.74	439.35	0.38	318.38	3.63	1.64	0.38	105.88	41.44	93.24	376.09	227.49	571.78
XLOC_023520	XM_006586415.1	0	0	0	0	0	0	0	0	0	0	0	0	0	0	0	0	0	0
XLOC_012672	XM_006580290.2	4.4	2.79	2.93	4.75	3.84	4.53	5.63	3.59	5.35	4.89	5.25	4.46	5.49	6.02	4.88	7.3	6.3	7.49
XLOC_011240	XM_006578557.2	0	0.08	0	0	0.04	0	0	0	0.15	0	0	0	0.02	0	0.04	0.11	0.03	0.12
XLOC_009668	XM_014775156.1	0	0	0	0	0	0	0	0	0	0	0	0	0	0	0	0	0	0
XLOC_025214	NM_001254275.2	0.07	0.16	0.05	0.13	0.17	0.19	0.4	0	1.2	0.69	0.06	0.13	0.49	0.41	0.8	2.23	1.46	5.08
XLOC_020826	XM_006586292.2	0	0	0	0	0	0	0	0	0	0	0	0	0	0	0	0	0	0
XLOC_047278	XM_003549550.3	14.4	13.05	12.43	15.64	13.16	15.24	20.09	17.04	14.84	14.24	13.81	12.68	10.52	16.55	15.15	9.8	10.5	11.95
XLOC_031292	XM_014763612.1	0	0	0	0	0.11	0	0	0	0	0	0	0	0	0	0	0	0	0
XLOC_027794	XM_006588993.2	0	0	0	0	0	0	0	0	0	0	0	0	0	0	0	0	0	0
XLOC_027457	NM_001255826.1	0	1.77	0.31	0.76	3.18	0.36	7.7	5.66	6.88	0	0.72	1.36	3.89	1.64	1.5	4.68	5.85	6.06
XLOC_027284	XM_003537070.3	3.06	3.16	1.87	3.77	2.56	3.57	5.62	4.11	3.61	4.73	2.49	4.98	2.79	6.18	6.05	4.28	4.55	4.88
XLOC_044483	XM_003546785.2	0.35	0.28	0.62	0.18	2.88	0.22	0.4	0.67	0.47	0	0.1	1.22	0.12	0.1	0.28	0.36	0	0
XLOC_012818	XM_014775863.1	0	0	0.06	0	0.14	0.04	0	0.05	0.17	0	0	0.07	0.08	0	0.02	0.11	0	0.02
XLOC_042737	XM_014767700.1	0	0	0	0	0	0	0	0	0	0	0	0	0	0	0	0	0	0
XLOC_010942	XM_003522852.3	2.05	4.94	0.52	12.37	2.31	10.81	48.31	1.19	41.98	8.92	1.77	1.13	18.62	25.38	28.82	51.79	56.3	99.85
XLOC_007443	XM_003520851.3	2.17	3.1	3.54	3.51	4.07	4.41	15.95	6.03	13.5	8.68	4.3	2.9	13.01	15.57	12.38	13.32	14.15	24.76
XLOC_032631	XM_014763707.1	0	0	0	0	0	0	0	0	0	0	0	0	0	0	0	0	0	0
XLOC_011657	XM_003525635.3	3.84	3.48	2.48	4.83	5.07	6.33	8.47	2.73	7.29	7.01	4.46	7.62	8.13	13.37	8.59	11.61	8.6	9.7
XLOC_036780	XM_006594699.2	1.38	0.84	1	1.47	1.59	1.9	3.09	1.75	2.29	1.98	1.22	2.13	3.18	4.03	3.48	5.17	2.98	3.66
XLOC_045721	XM_003548301.3	0.61	0.46	0.86	1.61	0.81	1.26	2.81	0.68	1.77	1.01	0.33	0.78	1.42	1.97	2.07	2.89	1.57	2.37
XLOC_043406	XM_003547563.3	2.93	10.45	3.8	4.43	2.23	6.31	17.38	1.87	17.06	6.31	3.34	4.07	5.97	7.31	10.85	15.39	12.23	27.15
XLOC_035655	NM_001251295.1	7.57	4.8	3.42	6.72	4.33	6.76	3.01	3.82	3.66	5.86	5.43	7.41	7.45	9.33	6.64	11.56	3.12	4.34
XLOC_010254	XM_014774397.1	1.01	1.49	1.04	2.21	1.09	1.06	2.27	1.96	1.73	2.8	2.72	2.63	2.55	3.87	3.36	3.69	2.35	2.24
XLOC_053225	XM_006603983.2	3.14	2.04	0.98	2.38	2.56	2.94	6.95	2.04	4.41	2.95	1.75	2.49	2.83	3.88	4.26	4.81	6.23	11.34
XLOC_006819	XM_006577619.1	0.26	0.31	0	0	0	0.37	0.22	0.16	0	0.1	0.12	0.36	0.17	0.11	0.08	0.09	0.24	0.08
XLOC_048826	XM_003549762.3	23.16	43.88	6.77	10.76	16.36	39	14.89	5.44	9.23	42.86	11.65	43.54	4.68	3.32	7.86	2.04	2.2	2.17
XLOC_034617	XM_003539764.3	48.21	83.52	1.23	162.5	3.92	124.61	547.16	0.55	304.28	160.53	2.82	177.93	122.17	452.69	399.64	215.29	150.2	147.72
XLOC_023029	XM_003532858.2	0	0	0	0	0	0	0	0	0	0	0	0	0	0	0	0	0	0
XLOC_021579	NM_001250928.2	22.04	15.83	7.72	8.6	16.79	12.74	2.33	37.83	3.68	3.53	15.82	11.42	4.44	3.87	6.35	2.81	2.39	1.84
XLOC_052520	XM_003552365.3	1.24	1.82	1.92	6.15	1.66	4.24	12.1	2.41	10.03	2.87	1.3	2.87	8.88	13.63	9.36	16.08	8.49	15.35
XLOC_035835	XM_003543748.3	0	0	0	0	0	0	0	0	0	0	0	0	0	0	0	0	0	0
XLOC_011429	XM_014774912.1	0.61	1.59	2.04	0.64	0.81	0.9	0.38	0.46	0.23	0.87	0.36	2.1	0.34	0.22	0.24	0.62	0.38	0.56
XLOC_053461	XM_003553250.3	0	0	0	0	0	0.02	0.04	0	0.03	0.1	0.3	0.27	0.12	0.06	0.03	0.05	0.09	0.06
XLOC_020633	XM_003530446.3	0	0.08	0	0.71	0	0.6	0.88	0	0.51	0.43	0	0	0.94	0.36	1.18	2.4	0.58	4.1
XLOC_017118	XM_014777147.1	0	0	0	0	0	0	0	0	0	0	0	0	0	0	0	0	0	0
XLOC_055085	XM_014772085.1	7.34	7.22	7.92	5.77	5.75	6.53	8.84	12.26	8.49	7.36	6.48	5.45	8.06	7.58	9.14	7.2	6.97	9.97
XLOC_034173	XM_006592876.2	3.21	2.37	2.79	5.78	3.99	4.29	7.63	3.37	6.32	5.51	4.24	5.55	7.82	8.37	7.49	9.98	7.68	10.49
XLOC_013554	XM_014776035.1	0	0	0	0	0	0	0	0	0	0	0	0	0	0	0	0	0	0
XLOC_045939	XM_003548784.3	308.95	335.19	283.38	311.53	231.04	265.08	566.25	674.03	338.59	248.87	276.14	263.26	189.57	255.06	341.38	300.95	284.34	324.26
XLOC_016501	XM_003527949.3	0	0	0	0	0	0	0	0	0.08	0	0	0	0	0	0	0	0	0
XLOC_010213	XM_006577823.2	6.62	7.57	9.93	2.8	3.81	3.29	1.6	5.34	3.24	3.38	5.69	3.94	3.46	1.58	2.16	1.29	3.2	2.14
XLOC_009631	XM_003523921.2	0	0	0	0	0	0	0	0	0	0	0	0	0	0	0	0	0	0
XLOC_019201	XM_014777379.1	0	0	0	0	0	0	0	0	0	0	0	0	0	0	0	0	0	0
XLOC_053591	XM_003554032.3	111	144.08	126.5	87.75	101.9	84.83	91.89	145.36	69.36	86	98.82	89.43	52.49	58.95	72.54	41.2	47.64	48.99
XLOC_045491	XM_006599445.2	0	0	0	0	0	0	0	0	0.04	0	0	0	0	0	0	0	0.02	0
XLOC_012087	XM_003524529.3	32.76	23.46	53.55	21.37	27.2	19.41	18.22	46.21	25.02	33.04	44.8	34.39	30.06	24.02	20.6	14.01	19.05	15.45
XLOC_041277	XM_014767096.1	2.51	2.91	1.71	2.52	2.23	2.56	2.38	2.45	2.11	3.78	1.73	3.74	2.44	3.52	3.19	2.83	3.29	3.31
XLOC_022067	XM_006586075.2	13.34	12.23	14.43	11.79	10.79	11.47	4.58	11.2	3.08	6.98	9.41	8.13	4.35	5.87	4.46	3.26	2.09	1.46
XLOC_052548	XR_001385915.1	2.75	4.7	1.17	7.92	1.9	9.1	17.79	1.71	11.43	6.92	1.43	4.49	9.52	10.99	11.77	13.12	11.39	15.34
XLOC_043372	XM_003547463.3	2.34	1.93	1.77	3.66	2.53	4.07	7.29	2.28	6.05	4.38	3.4	3.66	6.52	9.03	6.83	9.9	7.45	8.7
XLOC_052676	XM_006601721.2	1.12	0.4	1.19	0.27	0.75	0.99	0.6	1.39	1.1	0.26	0.37	0.73	0.47	0.43	0.36	0.78	0.12	0.03
XLOC_028290	XM_006589440.2	0.26	0.14	0.11	0.63	0.17	1.04	2.2	0.16	2.06	0.88	0.04	0.14	2.4	1.17	0.97	3.29	1.31	2.83
XLOC_041919	XM_003547001.3	0	0	0	0	0	0	0	0	0	0	0	0	0	0	0	0	0	0
XLOC_023689	XM_006586493.1	0	0	0	0	0	0	0	0	0	0	0	0	0	0	0	0	0	0
XLOC_005985	XM_003518527.3	1.24	1.17	1.16	2.24	2.65	2.38	2.82	1.44	3.07	1.82	0.67	1.73	2.9	3.5	3.26	4.31	3.6	4.01
XLOC_048094	XM_003550252.3	126.18	53.18	189.93	68.47	279.6	54.68	45.29	120.18	43.68	60.85	247.23	122.49	77.84	108.55	62.93	37.28	29.59	0.99
XLOC_039932	XM_003545541.2	0.54	0.91	0.5	1.01	1.19	0.83	1.79	1.37	1.83	0.8	0.66	0.92	0.76	1.03	2.31	2.06	1.78	2.2
XLOC_010599	XM_003522620.3	3.51	2.69	5.19	5.06	18.16	2.8	7.37	6.44	9.25	4.47	10.48	5.53	7.97	14.75	8.83	14.94	6.63	12.29
XLOC_023646	XM_014778505.1	0	0	0	0	0	0	0	0	0	0	0	0	0	0	0	0	0	0
XLOC_025062	XM_003534109.3	32.71	42.62	31.03	36.34	26.81	22.42	34.64	67.48	24.54	33.46	27.34	38.77	16.62	21.23	31.71	13.92	19.45	16.68
XLOC_002722	XM_006573786.2	40.49	32.87	48.31	29.21	39.58	26.37	9.43	38.54	13	25.31	37.98	27.13	15	14.55	15.07	7.72	11.45	7.7
XLOC_058669	XM_006590942.2	7.48	5.21	5.56	6.75	6.72	6.13	5.05	6.79	4.3	3.04	4.21	4.41	3.68	4.76	3.71	3.81	2.45	2.48
XLOC_043620	XM_003546063.3	7.18	7.04	7.59	12.36	10.63	8.71	16.46	8.81	9.93	9.04	5.2	8.67	11.1	14.07	12.4	16.03	11.97	16.76
XLOC_010952	XM_003522912.3	0	0	0	0	0	0	0	0	0	0	0	0	0	0	0	0	0	0
XLOC_043262	XM_006597109.2	2.25	2.48	2.27	1.66	2.11	2.36	1.09	0.96	1.19	2.31	2.69	2.9	2.3	1.79	1.42	1.84	2.15	1.81
XLOC_052163	XM_006603392.1	0	0	0	0	0	0	0	0.53	0	0	0	0	0	0	0	0	0	0.12
XLOC_011665	XM_003524513.3	0.14	0.21	0.03	0.14	0.08	0.29	1.35	0.22	1.22	0.38	0.1	0.03	0.57	0.8	0.67	1.62	0.68	1.92
XLOC_032674	XM_003537332.3	1.75	2.27	0.92	1.41	1.23	1.32	2.34	0.7	2.1	1.85	1.68	1.73	3.1	2.55	2.17	2.36	1.86	2.06
XLOC_028369	NM_001289223.1	180.35	193.35	151.1	260.94	139.32	269.44	590.38	254.08	446.48	299.42	172.17	262.24	319.46	509.68	516.39	481.67	434.96	458.1
XLOC_021838	XM_003530579.3	0.5	0.7	0.31	0.27	0.36	0.56	1.63	0	1.81	0.38	0.19	0.23	0.77	0.4	0.71	1.07	1.18	2.42
XLOC_017981	XM_003529949.3	2.09	2	1.36	5.49	2.61	7.79	9.71	3.04	10.85	4.7	2.11	3.72	8.66	13.09	8.75	11.62	7.54	8.95
XLOC_003128	XM_003518000.3	3.21	4.66	2.18	6.66	4.85	7.16	20.26	4.39	10.67	9.09	3.33	5.13	9.98	10.62	14.04	12.92	16.31	31.42
XLOC_057518	XM_006605756.2	19.49	16.33	25.29	24.69	28.26	16.36	15.01	29.24	11.95	14.71	30.61	18.8	15.18	17.11	18.18	13.59	13.66	11.33
XLOC_028713	NM_001249833.2	45.7	43.69	33.57	56.04	27.25	35.51	93.25	105.32	46.68	51.99	40.19	44.83	45.28	54.55	88.44	66.26	49.44	79.68
XLOC_036149	XM_003542465.3	0.34	0.21	0.03	1.42	0.04	1.69	4.62	0.04	5.44	0.52	0	0.2	1.43	1.08	1.79	2.82	1.09	0.56
XLOC_037398	XM_003542095.3	0.69	0.58	0.79	0.84	0.71	0.82	0.47	0.42	0.61	0.63	0.56	0.42	0.59	0.34	0.31	0.36	0.37	0.27
XLOC_016616	XM_014776484.1	1174.11	1140.42	505.93	356.96	816.18	514.62	73.33	355.23	46.43	359.15	418.28	464.93	63.94	43.77	60.9	2.43	8.87	3.66
XLOC_020635	XM_003532443.3	0.59	0.62	0.18	4.96	0.33	3.39	15.34	0.1	11.61	2.73	1.14	0.89	7.95	8.05	8.26	12.78	16.32	41.09
XLOC_055039	XM_003553370.3	3.26	3.3	4.16	4.53	2.56	2.7	1.83	6.31	2.9	2.52	3.25	3.59	1.77	2.44	2.83	0.76	2.43	2.05
XLOC_025180	XM_003534228.3	162.31	140.64	133.45	102.04	163.1	72.93	21.42	47.62	19.56	98.43	166.24	159.91	32.51	29.56	33.73	12.42	17.39	9.08
XLOC_051090	XM_014770961.1	8.96	7.34	10.5	11.21	10.62	7.88	12.09	12.9	11.69	4.49	5.84	4.72	11.67	16.16	11.2	23.81	18.58	23.55
XLOC_038572	XM_014766349.1	0	0	0	0	0	0	0.14	0.21	0.3	0	0	0	0.11	0.15	0	1.39	0	0.1
XLOC_034687	XM_006592321.2	4.62	2.44	2.48	1.81	3.96	3.38	1.98	3.66	3.39	3.66	2.91	4.07	2.63	1.82	2.84	2.33	2.59	2.28
XLOC_034143	XM_006591809.2	7.25	7.25	6.43	7.07	4.81	6.37	5.63	8.85	5.93	6.32	5.33	5.36	6.47	6.12	7.05	4.09	5.24	3.85
XLOC_021591	XM_003531779.3	0.42	2.12	0.41	1.09	1.23	0.96	3.26	1.49	4.92	1.13	0.24	0.47	1.23	1.38	1.9	2.25	4.65	4.06
XLOC_008129	XM_014773731.1	0	0	0	0	0	0	0.09	0	0	0.04	0	0	0.03	0.09	0.12	0.07	0.1	0
XLOC_025814	XM_003534829.3	0	0	0	0	0	0.01	0	0	0.12	0.01	0.01	0	0	0	0	0	0.03	0.01
XLOC_047871	XM_003550082.3	0.25	0.25	0.26	1.23	0.16	1.4	4.04	0.7	2.86	1	0.17	0.36	2.11	1.93	3.15	4.2	3.41	4.87
XLOC_012777	XM_014775851.1	2.36	3.7	1.58	5.79	1.75	3.79	11.72	2.53	8.96	4.71	3.06	3.31	7.76	10.85	9.85	16.48	11.64	19.67
XLOC_018932	XM_003528626.3	0	0.11	0.19	0.27	0.18	0.09	0.13	0.23	0.16	0.09	0.12	0.2	0.2	0.05	0.18	0.25	0.2	0.32
XLOC_028379	XM_003536480.2	0.84	1.09	0.51	1.01	0.98	1.57	3.4	0.73	3.2	1.41	0.57	1.44	3.54	3.45	2.81	4.96	3.29	4.27
XLOC_053512	NM_001289293.1	31.01	51.17	65.2	55.11	73.23	50.87	136.47	50.86	85.17	88.19	116.54	85.5	101.78	101.5	93.63	75.29	89.87	79.06
XLOC_051257	XM_006601823.2	4.46	3.25	2.94	5.68	5.61	4.84	6.23	4.22	6.87	6.76	13.6	7.77	7.5	8.73	5.87	7.03	8.19	6.13
XLOC_058712	XM_014773198.1	0	0	0	0	0	0	0	0	0	0	0	0	0	0	0	0	0	0
XLOC_029396	NM_001255574.2	26.02	18.44	28.4	19.66	24.21	17.26	14.81	30.14	15.85	20.49	36.17	24.18	22.6	19.5	21.08	20.67	19.59	22.95
XLOC_008785	XM_003520831.3	7.9	6.26	8.09	7.28	6.73	7.41	10.92	5.95	9.45	4.99	5.2	5.87	7.67	10.38	6.44	5.93	5.6	4.34
XLOC_040164	XM_003544761.3	103.7	104.92	81.91	79.75	103.03	80.57	100.95	83.31	87.14	88.23	102.73	92.01	73.7	89.04	89.39	94.8	98.71	108.89
XLOC_014618	XM_003527769.3	4.72	6.86	4.93	5.89	6.46	3.3	4.28	5.5	4.07	4.28	5.34	4.76	3.49	3.01	4.88	3.81	5.44	5.26
XLOC_029693	XM_014762763.1	0.2	0.11	0.59	0.32	0.38	0.08	2.04	0.19	2.9	1.44	2.58	0.72	1.68	6.55	1.69	4.17	3.5	0.62
XLOC_010663	XM_006579005.1	0	0	0	0	0	0	0	0	0	0	0	0	0	0	0	0	0	0
XLOC_048569	XM_003549470.3	32.12	37.62	23.68	22.62	28.51	24.57	12.67	7.84	8.8	24.36	24.54	26.66	6.65	9.66	7.87	4.18	5.91	6.39
XLOC_040791	XM_003544404.3	1.39	1.5	2.68	0.36	14.83	0.04	0.03	1.93	1.46	0.16	1.35	0.3	0	0.07	0.02	2.23	0.08	0.05
XLOC_004129	XM_003519336.3	11.9	7.82	9.12	12.1	12.66	9.82	9.91	10.16	8.3	7.39	8.78	7.7	6.54	8.09	9.43	8.49	9.47	11.41
XLOC_037714	NM_001253068.1	12.3	10.91	9.06	21.28	11.75	18.17	53.92	18.85	29.3	20.41	14.56	18.19	28.32	40.41	50.49	55.65	36.06	63.04
XLOC_005418	XM_014772408.1	0	0	0	0	0	0	0	0	0	0	0	0	0	0	0	0	0	0
XLOC_039407	XM_006595756.2	1.71	1.56	6.68	6.21	4.23	1	0.68	15.38	0.6	3.46	1.84	2.72	6.72	4.69	3.2	1.74	1.51	1.02
XLOC_004895	XM_006575771.1	0	0	0	0	0	0	0	0	0	0.07	0	0	0	0	0	0	0	0
XLOC_002566	XM_003516596.3	59.38	94.18	56.03	50.88	56.21	47.27	55.04	59.73	40.08	49.86	60.26	46.31	26.58	21.63	43.84	32.05	43.1	59.5
XLOC_058773	XM_014773232.1	0.18	0.33	0.26	0.23	0.17	0.57	0.15	0.12	0.24	0.51	0.13	0	0.33	0.2	0.22	0.19	0.3	0.22
XLOC_014786	XM_006581522.2	0.03	0.03	0	0.05	0	0.12	0.04	0	0.18	0.06	0	0	0.13	0.04	0.05	0.14	0.02	0.12
XLOC_004488	XM_003519090.3	1.17	0.99	2.41	1.48	3.33	0.73	0.65	2.54	1.23	0.85	1.87	1.3	0.68	1.46	0.95	0.78	1.07	0.4
XLOC_002275	XM_003516423.3	0.09	0.28	0.36	0.73	0.18	1.26	1.73	0.37	2.89	1.67	0.49	1.54	2.69	3.51	3.11	2.72	2.78	1.98
XLOC_001499	NM_001254285.2	64.62	65.79	61.68	55.7	66.77	48	78.39	51.15	54.47	53.35	64.9	60.68	56.03	73.09	67.03	73.2	57.7	81.62
XLOC_045296	NM_001251735.2	0	0.19	0	0	0.39	0	0.54	0	0.28	0.13	0.31	0	0	0	0.28	0	0.29	0.09
XLOC_007713	XM_014773530.1	0.13	0.16	0.04	0.35	0.11	0.34	1.33	0	0.98	0.28	0.04	0.04	0.49	0.8	0.52	1.18	1.21	1.07
XLOC_038278	XM_014765721.1	0.32	0	0	3	0.13	1.95	12.6	0.41	7.33	0.93	0.21	0.9	5.74	2.79	7.06	16.72	2	19.12
XLOC_022848	XM_003531249.3	4.28	3.98	5.24	5.28	5.52	4.97	7.12	4.08	8.08	3.99	4.89	3.97	4.74	6.91	5.4	7.74	7.81	10.27
XLOC_052375	XM_006601739.2	11.39	14.56	7.65	17.73	9.33	26.18	50.95	14.39	47.64	15.91	10.35	12.58	20.17	22.78	30.19	33.59	27.26	29.21
XLOC_013505	XM_014775604.1	1.37	0.63	0.56	0.65	0.65	1.05	1.59	0.82	1.42	1.18	1.48	1.5	1.54	1.39	1.48	1.72	1.35	1.47
XLOC_012962	NM_001248875.2	4.9	9.5	6.71	9.14	8.41	9.28	10.77	6.06	9.67	5.42	3.45	1.67	7.95	3.51	11.83	13.95	6.07	7.59
XLOC_004322	XM_003519562.3	40.71	29.19	37.18	28.04	44.67	24.51	9.52	24.31	12.87	18.85	47.92	32.42	12.64	14.13	9.82	9.27	11.13	7.25
XLOC_053619	XM_003554075.3	0	0	0	0	0	0	0	0	0	0	0	0	0	0	0	0	0	0
XLOC_021373	XM_006585468.2	2.46	1.57	0.55	1.04	1.98	0.64	1.19	2.38	1.34	0.33	1.31	0.24	1.63	0.88	2.8	1.69	3.04	2.15
XLOC_048817	XM_003550796.3	0	0	0.03	0	0	0	0.12	0	0.19	0.03	0	0	0.02	0.03	0.04	0.15	0	0.08
XLOC_056412	XM_003555244.3	0	0	0	0	0	0	0	0	0	0	0.13	0	0	0.11	0.12	0	0.06	0.04
XLOC_032445	XM_006591649.1	0	0	0	0	0	0	0	0	0	0	0	0	0	0	0	0	0	0
XLOC_007937	XM_006576178.2	1.04	1.02	0.75	1.04	0.64	1.12	3.43	2.57	1.8	1.39	0.95	1.3	1.37	2.7	2.67	4.06	1.41	1.82
XLOC_018162	XM_006583454.2	6.07	4.74	5.91	6.32	4.53	7.5	5.58	3.31	6.76	6.45	5.24	5.61	6.84	5.38	5	6.36	6.39	6.97
XLOC_051074	XM_003552541.3	0.05	0.13	0.13	0.05	0.51	0.05	0.04	0	0.46	0.08	0.1	0	0.03	0	0.06	0	0.15	0.06
XLOC_005866	XM_014772709.1	0	0	0	0	0	0	0	0	0	0	0	0	0	0	0	0	0	0
XLOC_018613	XM_003529269.3	18.05	17.56	17.78	7.63	12.63	10.78	5.77	3.78	4.32	10.03	6.93	14	4.35	8.6	5.81	4.94	2.75	4.28
XLOC_052523	NM_001289352.1	49.63	70.2	61.27	39.01	41.05	27.59	39.42	108.92	37.9	32.15	61.65	43.75	31.44	24.2	35.09	20.17	23.6	30.32
XLOC_040575	XM_014766648.1	9.45	5.31	8.39	3.95	4.29	5.78	3.09	4.93	3.37	5.22	6.08	6.15	4.01	5.57	3.91	2.8	3.12	3.6
XLOC_027518	XM_006589837.1	0	0	0	0	0	0	0	0	0	0	0	0	0	0	0	0	0	0
XLOC_019802	XM_006583619.2	0	0.16	0.06	0	0.25	0.05	0.19	0	0.48	0	0	0	0	0	0	0.14	0.32	0.03
XLOC_057023	XM_006605407.2	1316.36	2939.31	1592.8	772.47	1215.84	744.14	617.01	5523.46	417.89	1088.54	1838.54	1562.49	606.01	712.31	1303.32	305.66	567.74	382.03
XLOC_013293	XM_006579636.2	0	0.06	0	0	0	0	0.14	0	0.24	0.04	0	0	0	0	0	0.07	0.15	0.03
XLOC_026561	XM_003534130.3	11.91	24.22	8.77	17.67	14.9	21.52	49.68	27.03	30.33	28.86	13.71	15.68	23.83	14.56	28.3	33.97	39.39	82.04
XLOC_016041	XM_006581165.2	0	0	0	0	0	0	0.23	0	0.34	0	0	0	0.13	0.43	0.37	0.9	0.92	0.37
XLOC_045780	NM_001250624.1	58.29	45.78	58.65	52.78	72.59	53.38	54.34	84.38	54.4	58.36	65.27	64.8	62.21	56.61	51.73	39.49	58.55	41.08
XLOC_033188	XM_003540970.1	0	0	0	0	0	0	0.85	0.83	0	0	0	0	0	0	0	0	0.87	0
XLOC_001360	XM_006573746.2	0	0.11	2.46	1.96	0.33	4.59	2.63	0	1.98	0	1.97	0.75	0	0.08	0	0.12	1.5	0.16
XLOC_009854	XM_006578571.2	0.22	0.27	0.14	0.37	0.58	0.77	1.63	0.32	1.69	1.02	0.31	0.47	1.71	0.84	1.16	2.46	2.16	2.92
XLOC_052252	XM_006602540.2	0	0	0	0.08	0	0.04	0	0	0.07	0	0	0	0.15	0.03	0.02	0.42	0.22	0.18
XLOC_007541	XM_006576344.2	0	0	0	0	0	0	0	0	0	0	0	0	0	0	0	0	0	0
XLOC_007381	XM_003521767.3	0.37	1.11	0.75	1.11	0.45	0.62	2.35	0.47	1.56	0.66	0.09	0.78	0.8	2.41	2.53	2.3	2.34	3.17
XLOC_005361	XM_006575196.2	2.15	2.05	2.11	1.51	2.23	2.11	1.39	2.76	1.8	1.62	1.97	2.34	1.49	1.05	1.66	0.94	1.15	1.02
XLOC_013496	XM_006579871.2	0.29	0.18	0.04	0.19	0.3	0.14	0.06	0.46	0.39	0.06	0.14	0.02	0.02	0.06	0.12	0.1	0.23	0.25
XLOC_008466	NM_001255449.1	53.5	49	42.78	54.8	47.66	49.86	43.88	42.34	29.29	48.15	34.53	39.3	35.98	36.86	41.58	35.52	34.55	42.32
XLOC_022071	XM_003532130.3	3.26	6.3	3.16	8.81	3.56	6.95	40.06	0.69	34.87	5.06	4.94	4.8	14.02	12.79	14.16	35.99	28.81	76.2
XLOC_048107	NM_001248684.1	9.56	23.58	12.16	15.84	10.2	6.76	5.25	8.57	7.81	6.63	9.35	10.44	4.09	3.03	4.96	4.55	11.34	9.57
XLOC_032911	XM_014763660.1	0	0.2	0.09	0.11	0.17	0.16	0.07	0	0.37	0.18	0.08	0	0.09	0.1	0.16	0.42	0.37	0.75
XLOC_026222	XM_014761778.1	0	0	0	0	0	0	0	0	0	0.53	0	0	0	0	0	0	0	0
XLOC_012811	XM_003525240.3	0.75	1.17	0.73	1.55	0.69	1.28	3.85	0.65	2.88	1.83	1.33	1.84	2.21	3.48	3.8	4.44	3.36	5.4
XLOC_043186	XM_014767547.1	1.01	0.81	5.07	0.34	1.65	0.32	0	0	0.3	0	1.64	0	0.7	1.49	0.2	0.47	1.79	1.15
XLOC_040368	XM_003544987.3	1.9	1.53	1.59	2.24	0.87	3.06	4.29	4.42	4.73	3.1	0.77	2.13	3.05	5.23	3.37	4.2	2.59	2.29
XLOC_044708	XM_003548159.3	0	0	0.07	0.16	0.2	0.54	0	0.1	0.29	0.06	0.08	0	0.05	0	0	1.62	0.08	3.84
XLOC_055301	NM_001252717.2	0.44	0.11	0	0.09	1.31	0.17	0.08	0.23	0.32	0	0.09	0	0	0	0	0.06	0.34	0.05
XLOC_042871	XM_006598497.1	0	0	0	0	0	0	0	0	0	0	0	0	0	0	0	0	0	0
XLOC_028377	XM_003536477.3	219.53	318.53	65.88	145.76	132.56	505.64	72.99	41.55	42.69	558.09	129.41	506.42	65.78	81.99	70.61	9.17	9.36	4.64
XLOC_056685	XM_003556237.3	0.41	0.5	0.76	1.23	1.7	0.21	0.44	1.76	0.3	0.27	1.55	0.49	0.3	1.43	0.58	0.95	0.75	0.43
XLOC_039833	XM_006596639.1	6.12	10.45	3.6	2.42	7.38	12.55	1.59	1.19	0.71	8.25	4.52	7.63	0.63	0.47	1.03	0.19	0.12	0.31
XLOC_005059	XM_006574959.2	3.16	3.54	4.24	2.66	2.16	1.95	0.95	1.44	1.7	1.31	1.34	1.52	1.06	0.94	1	0.96	1.07	1.48
XLOC_047222	XM_014769467.1	0	0	0	0	0	0	0	0	0	0	0	0	0	0	0	0	0	0
XLOC_008001	XM_006577553.1	0	0	0	0	0	0	0	0	0	0	0	0	0	0	0	0	0	0
XLOC_044121	NM_001251321.2	0.17	0	0.11	2.04	0.32	0.59	2.85	0	3.2	0.98	0.25	0.42	1.67	3.24	2.72	6.94	3.34	3.81
XLOC_017599	XM_003529681.3	0	0	0	0	0	0	0	0	0	0	0.05	0	0	0	0	0	0	0
XLOC_006567	XM_003520954.3	5.14	10.62	5.37	10.27	9.7	9.84	21.49	21.92	13.59	9.04	5.3	9.22	8.68	10.1	13.68	10.29	11.31	11.29
XLOC_055576	XM_014772013.1	1.98	2.39	2.02	2.66	1.75	4.38	4.57	2.06	3.87	3.13	1.45	2.72	4.67	5.14	5.56	6.45	6.01	8.78
XLOC_042892	XM_014768118.1	17.2	17.41	20.23	14.48	22.02	9.34	13.97	25.33	13.91	14.9	21.94	15.95	15.31	14.47	14.55	11.96	14.39	13.35
XLOC_025444	XM_003533564.3	0.04	0	0	0.04	0	0	0	0	0.03	0	0.03	0	0	0	0.02	0	0.03	0
XLOC_003947	XM_014768918.1	0.04	0.22	0.11	0.07	0.11	0.17	0.13	0.17	0.34	0.07	0.06	0.19	0.09	0.04	0.15	0.26	0.15	0.35
XLOC_023700	XM_006585931.2	0	0	0	0	0.06	0	0.02	0	0.02	0	0	0	0.01	0	0.01	0.03	0.02	0.08
XLOC_016219	XM_003527750.3	0.07	0	0	0	0	0	0	0.04	0.03	0	0	0	0	0	0	0	0	0
XLOC_024036	XM_003532293.3	16.24	10.38	14.67	15.75	9.42	12.96	25.31	22.2	16.89	14.15	12.99	18.22	15.79	31.56	22.93	19.29	11.74	10.35
XLOC_019916	XM_003529184.3	0.55	0.73	0.56	2.19	0.66	2.53	4.15	0.48	4.34	2.64	0.57	1.64	3.17	3.76	3	3.47	3.03	2.58
XLOC_036656	NM_001255191.2	11.59	9.91	8.64	10.1	7.51	10.09	13.21	17.85	13.86	10.72	5.61	8.83	14.41	13.55	16.56	18.42	14.17	18.28
XLOC_029121	XM_014762648.1	0	0	0	0	0	0	0	0	0	0	0	0	0	0	0	0	0	0
XLOC_043921	XM_006597737.2	10.6	10.66	9.19	3.1	4.5	2.02	1.57	10.62	2.94	3.83	2.41	4.64	2.56	2.06	2.14	0.89	2.28	1.44
XLOC_038190	XM_003542745.3	3.72	5	3.82	3.74	1.27	2.53	7.58	3.14	4.93	4.1	2.55	5.15	2.64	5.34	5.61	3.89	3.87	3.97
XLOC_042586	XM_003546466.3	37.76	21.31	30.27	20.66	31.49	14.49	9.74	12.21	9.72	15.92	52.77	19.87	12.13	15.55	13.24	10.23	10.74	12.49
XLOC_042511	XM_006598328.1	0	0	0	0	0	0	0	0	0	0	0	0	0	0	0	0	0	0
XLOC_029843	XM_006590135.2	18.44	13.35	19.98	11.73	13.85	11.97	3.19	12.57	6.54	13.64	18.6	15.87	12.21	8.72	5.17	2.83	6.12	2.42
XLOC_027107	XM_003536792.3	0.73	0.89	1.29	0.92	2.8	1.25	0.11	0.76	0.24	0.82	2.43	1.23	0.77	0.63	0.91	0.52	1.04	0.21
XLOC_011842	XM_006579506.2	17.49	11.85	21.51	17.09	16.13	11.15	3.31	11.5	6.13	10.33	17.98	15.63	12.12	8.12	9.61	7.42	7.42	6.34
XLOC_041734	XM_006597061.2	0	0	0.06	0	0.05	0	0.03	0	0	0	0	0.07	0	0	0.02	0.03	0	0
XLOC_021084	XM_006584572.2	63.22	45.6	61.55	75.14	76.03	58.28	145.3	108.27	143.29	83.7	129.22	110.11	139.84	164.29	143.38	125.31	148.44	106.64
XLOC_048302	XM_003550439.3	0.3	0.92	0.15	0.39	0.38	1.21	2.1	0.19	1.36	0.93	0.18	0.85	1.8	2.26	1.76	2.6	2.37	2.93
XLOC_044201	XM_006598439.1	0	0	0	0	0	0	0	0	0	0	0	0	0	0	0	0	0	0
XLOC_035803	XM_014766220.1	0	0	0	0	0	0	0	0	0	0	0	0	0	0	0	0	0	0
XLOC_027200	XM_014762910.1	161.09	110.47	196.76	79.99	120.3	86.34	28.33	131.23	38.55	75.01	134.31	106.14	64.76	74.68	45.22	20.3	32.86	17.43
XLOC_002561	XM_014776467.1	16.77	3.85	33.98	4.87	19	8.42	2.6	13.87	6.9	11.77	56.53	19.09	34.17	15.6	12.14	3.7	16.07	4.02
XLOC_001223	XM_003517313.3	3.23	4.19	1.49	3.77	2.75	2.35	7.7	1.65	5.36	4.95	6.71	4.88	4.49	6.41	5.08	5.97	6.41	9.22
XLOC_028316	XM_014763350.1	0	0	0	0.13	0	0.04	0.04	0	0.3	0.03	0	0.2	0.2	0.29	0.25	0.2	0.16	0.25
XLOC_005753	XM_003519359.3	0	0	0	0	0	0	0	0	0	0	0	0	0	0	0	0	0	0
XLOC_049376	XM_014769493.1	0.26	0.06	0.17	0.05	0.06	0.05	0.09	0.2	0.14	0.04	0.2	0.24	0.07	0.18	0.28	0.11	0.05	0.15
XLOC_049354	XM_006601620.1	0	0	0	0	0	0	0	0	0	0.11	0	0	0	0	0	0	0	0
XLOC_037155	XM_003542041.3	0	0.39	0	0	0	0	0	0	0	0	0	0	0	0	0	0	0	0
XLOC_013789	XM_006580798.1	0	0	0	0	0	0	0.1	0	0.1	0	0	0	0	0	0.13	0	0.1	0
XLOC_055233	XM_003554340.3	93.84	65.85	86	88.6	102.36	83.6	42.36	99.63	44.88	54.67	69.92	51.28	48.63	54.36	44.66	45.18	49.33	59.71
XLOC_017255	XM_006582206.2	0	0	0.06	0.07	0	0	0	0	0	0	0	0	0	0	0.04	0	0.2	0
XLOC_051897	XM_014771164.1	0.04	0	0.02	0.02	0.02	0.1	0	0	0	0.03	0.12	0.08	0.05	0.02	0	0	0	0
XLOC_041808	XM_003546639.3	0	0	0.02	0.06	0.07	0.11	0.05	0.04	1.31	0.02	0.03	0	0.02	0.03	0.11	0	0.84	0.25
XLOC_053772	XM_006605165.2	0	0	0	0	0.08	0	0.1	0.08	0.06	0	0	0	0	0	0.07	0	0	0.15
XLOC_038649	XM_003541813.2	0	0	0	0	0	0	0	0	0.09	0	0	0	0	0.04	0	0.14	0.1	0.83
XLOC_005580	XM_003518257.3	0	0.35	0.15	0	0.53	0.1	0.09	0.05	0.45	0.09	0.07	0.03	0	0.06	0.02	0	0.38	0
XLOC_056790	XM_006606334.2	3.05	2.75	3.9	2.76	3.29	1.88	2.6	1.6	3.3	2.99	2.96	3.33	3	2.73	3.43	4.29	3.12	4.39
XLOC_036154	XM_003541366.3	0.92	1.22	1.4	1.3	0.85	0.69	1.78	1.58	1.03	1.08	0.83	0.82	0.75	1.2	1.54	1.49	1.82	2.33
XLOC_056414	XM_006605935.2	0.05	0.12	0	0	0.12	0.07	0.25	0.13	0.35	0.12	0.07	0	0.36	0.22	0.16	0.68	0.73	0.8
XLOC_008356	NM_001253263.2	48.11	46.85	42.68	35.25	41.21	40.67	35.09	35.73	31.09	33.63	43.62	36.64	26.46	25.18	31.31	21.79	25.18	29.05
XLOC_034286	XM_014764399.1	3.01	4.66	4.37	2.4	3.27	3.05	1.03	3.22	1.83	2.4	3.42	2.38	1.95	0.95	1.01	1.17	1.97	1.28
XLOC_034097	XM_014765077.1	15.7	9.66	19.2	7.48	11.92	8.05	1.66	6.07	2.54	7.9	12.05	9.36	5.42	3.73	2.81	1.79	2.49	2.09
XLOC_009275	XM_006578207.2	20.91	18.72	16.81	15.83	11.59	9.84	22.5	23.82	11.83	23.1	27.55	24	16.14	13.9	16.04	11.08	14.3	23.62
XLOC_053119	XM_014771414.1	0.01	0.01	0.03	0.01	0	0	0	0	0	0.01	0	0	0.03	0	0	0.05	0	0
XLOC_047433	XM_003549729.3	7.42	9.01	7.13	7.34	6.86	6.2	2.87	5.38	3.02	8.18	5.84	6.13	5.21	3.85	4.52	3.84	2.57	4.43
XLOC_046493	XM_006599370.2	0	0	0	0	0	0	0	0	0.07	0	0	0	0	0	0	0	0	0.02
XLOC_035228	XM_014765026.1	7.62	8.01	10.13	7.81	8.36	5.64	3.17	11.92	3.68	5.15	5.65	5.43	3.49	3.89	3.79	4.89	3.34	3.24
XLOC_018570	XM_003529221.3	0.54	1.09	0.6	1.75	0.5	0.98	3.55	0.98	3.07	1.22	0.52	1.24	2.58	2.86	2.65	5.07	3.36	8.06
XLOC_036661	XM_003541709.3	0	0.02	0.02	0	0.02	0	0	0	0	0	0	0	0.01	0	0.01	0.04	0	0.01
XLOC_020060	XM_003529309.3	0.07	0.44	0.29	0	1.24	0.48	0.12	0.09	1.41	0.06	0.14	0.07	0.05	0	0.3	0.3	1.02	0.69
XLOC_040487	XM_003544686.3	8.06	14.45	9.37	18.17	13.91	14.35	44.81	33.59	30.25	18.25	12.9	13.52	18.1	28.25	44.75	48.14	31.09	60.84
XLOC_030706	XM_003537587.3	0.41	0.67	0.49	1.25	1.36	1.22	4.72	1.06	2.75	1.38	0.88	1.23	2.46	3.34	2.66	5.05	3.84	6.26
XLOC_023968	XM_003532236.3	4	3.14	3.6	2.66	3.09	2.92	2.54	2.26	2.13	3.02	2.84	3.19	2.58	3.26	2.25	1.91	2.55	1.54
XLOC_046721	XM_014768912.1	16.78	15.26	18.09	12.72	16.22	14.55	7.68	14.52	8.25	12.98	17.47	15.94	12.51	10.74	10.38	7.86	10.94	11.34
XLOC_035302	XM_006592808.2	1.36	1.65	0.95	3.02	2.83	3.76	6.08	0.92	6.17	3.89	2.09	2.27	6.1	7.6	5.19	7.69	7.08	9.32
XLOC_021903	XM_003530619.3	0.24	0.33	0.47	0.18	0.63	0.12	0.03	1.04	0.35	0.17	0.76	0.11	0.1	0	0.18	0.02	0.58	0.18
XLOC_014916	XM_003527960.3	0.51	0.25	0.71	0.21	0.63	0.44	0.3	0.07	0.41	0.61	0.84	0.34	0.51	0.4	0.37	0.46	0.68	0.49
XLOC_017442	XM_003527488.3	0	0.41	0.07	0.76	0.11	0.23	2.82	0.16	3.83	0.44	0.56	0.35	0.98	4.94	1.51	10.8	10.42	11.25
XLOC_014678	NM_001249881.2	281.18	221.29	279.99	189.75	215.75	187.32	127.06	261.92	84.01	176.27	245.15	261.77	138.42	147.97	128.53	79.7	109.83	97.19
XLOC_058568	NM_001255873.1	47.32	73.95	35.06	18.71	30.41	32.2	6.61	15.21	8.68	54.26	36.99	54	9.76	24.42	12.85	10.57	10.81	8.9
XLOC_012912	XM_006580322.2	0.13	0	0	0.5	0	0.48	1.34	0.32	0.94	0.57	0	0.47	0.72	0.54	0.38	0.86	0.46	0.22
XLOC_029746	NM_001248400.1	0	0	0.1	0	0	0	0	0	0.11	0	0	0	0	0	0	0	0.11	0
XLOC_007725	XM_003520424.3	0	0	0	0	0	0	0	0	0	0	0	0	0	0	0	0	0	0
XLOC_032560	XM_003539114.3	0	0	0.04	0	0	0	0	0	0	0	0	0	0	0	0	0	0	0
XLOC_013055	XM_014775431.1	0	0	0	0.09	0.56	0.03	0.08	0	0.16	0	0	0	0.2	0	0.07	0.29	0.03	0.05
XLOC_000133	XM_006572883.2	0.13	0.43	0.06	0.35	0.22	0.19	1.28	0.19	1.04	0.08	0.1	0.17	0.57	0.62	0.81	1.28	1.31	1.14
XLOC_053127	XM_006604953.2	0.77	1.12	0.22	2.68	0.99	2.03	10.72	0.3	5.97	2.08	0.35	0.42	3.23	2.56	6.11	15.39	15.17	44.48
XLOC_001591	XM_003517672.3	0.36	0.59	0.34	1.33	0.34	0.87	2.56	0.27	2.22	0.82	0.06	0.92	2.15	3.34	2.95	4.76	2.58	6.64
XLOC_043582	XM_003546024.3	1.3	1.3	1.12	1.93	0.87	1.71	2.13	1.41	2.08	1.53	1.01	1.37	1.22	1.92	1.93	1.64	2.22	3.77
XLOC_037542	XM_006593622.2	6.54	3.05	7.6	5.27	4.5	3.68	0.94	3.29	1.49	3.05	5.23	3.6	2.86	1.7	1.92	1.94	1.23	1.09
XLOC_044003	XM_006598355.1	0	0	0	0	0	0	0	0	0	0	0	0	0	0	0	0	0	0
XLOC_037084	XM_003541996.3	0.08	0.4	0.15	0.39	0.1	0.33	0.68	0.15	0.88	0.51	0.02	0.28	0.64	0.63	0.51	1.19	0.75	1.39
XLOC_025015	XM_006587389.2	5.03	7.03	2.37	8.77	2.75	9.01	29.59	3.91	23.44	0	0.09	0	0.07	0	0.29	0	0.09	0
XLOC_039736	XM_014766703.1	0	0	0	0	0	0	0	0	0	0	0	0	0	0	0	0	0	0
XLOC_052664	XM_003552524.3	437.82	487.47	365.69	256.56	194.2	300.9	104.51	308.82	57.5	175.08	150.19	232.24	51.45	45.04	58.81	33.06	25.36	48.57
XLOC_045346	XM_003547947.3	5.56	11.92	2.84	3.94	4.21	7.32	12.56	3.38	7.44	7.05	2.79	4.11	4.55	3.84	5.19	7.19	6.67	15.73
XLOC_054711	XM_014771845.1	0.19	0.16	0.1	0.38	0.25	0.26	0.69	0.34	0.95	2.46	3.43	2.33	3.34	2.82	2.21	3.77	3.26	1.89
XLOC_013579	XM_006579944.2	0	0.09	0.08	0	0.06	0.07	0.02	0	0.09	0	0.02	0	0	0	0	0	0.17	0
XLOC_008611	XM_003520730.3	0.08	0.06	0.04	0.08	0	0.1	0	0.44	0.02	0.06	0.03	0.08	0.09	0.07	0.06	0.15	0.2	0.1
XLOC_019959	XM_006583709.2	3.78	4.45	3.36	3.68	3.42	3.15	2.64	4.63	2.06	2.75	5.9	4.44	2.05	4.53	2.98	1.92	2.28	2.43
XLOC_046744	NM_001254549.1	178.97	186.91	238.13	153	177.77	122.18	67.45	241.78	63.38	108.04	160.72	135.45	71.75	92.65	82.49	46.09	69.24	46.98
XLOC_041557	XM_003544909.3	0	0	0	0	0	0	0	0	0	0.03	0	0	0	0	0.02	0	0	0.02
XLOC_051764	XM_003551864.3	0.45	0.49	0.49	1.46	0.8	1.56	4.14	0.55	3.5	1.42	0.62	1.2	2.92	7.86	3.84	5.49	3.86	2.38
XLOC_024445	XM_006587963.1	0	0	0	0.37	1.57	0	3.43	0.46	1.62	0.58	0.35	0.17	0.5	0.96	1.08	1.78	1.01	1.28
XLOC_006578	XM_006576179.2	1.92	4.33	1.47	4.86	3.08	4.39	8.67	4.1	7.46	4.31	1.87	2.23	6.06	5.72	7.21	10.08	7.89	10.91
XLOC_011248	XM_003522325.3	74.93	61	79.88	52.73	60.21	63.05	26.85	70.37	30.37	50.5	55.46	67.8	30.48	27.89	23.09	15.57	18.17	10.47
XLOC_033818	NM_001250923.1	31.49	40.86	35.71	23.29	30.98	17.31	28.42	60.03	23.87	20.45	17.56	23.46	21.35	19.73	22.52	16.54	19.08	19.07
XLOC_027810	XM_006588999.2	0	0	0	0	0	0	0	0	0	0	0	0	0	0.22	0	0.35	0	0
XLOC_027497	XM_006588806.2	16.78	15.81	22.35	13.45	15.77	11.63	7.28	17.02	7.92	10.24	17.88	14.35	10.2	10	9.67	7.1	7.65	7
XLOC_008621	XM_003521597.3	25.67	30.96	26.61	31.03	29.32	36.06	59.67	47.03	48.56	33.61	19.4	27.4	39.94	53.99	48.5	42.62	36.99	44.13
XLOC_032855	XM_003538447.3	0	0.43	0	0	0.35	0.2	0.42	0	0.44	0.11	0	0	0	0	0	1.03	0.27	0.3
XLOC_048989	XM_014769534.1	0	0	0	0	0	0	0	0	0	0	0	0	0	0	0	0	0	0
XLOC_029235	XM_006589950.1	0	0	0	0	0	0	0	0	0	0	0	0	0	0	0	0	0	0
XLOC_010712	XM_003522732.3	0.09	0.11	0.67	3.04	0.11	1.76	2.49	0	1.15	1.53	0.53	0.43	1.54	0.08	3.02	1.27	2.51	6.05
XLOC_044755	XM_006598861.2	1.75	1.37	0.84	1.13	1.34	2.32	1.47	0.68	1.57	2.12	1.76	2.12	2.61	2.79	1.53	4.02	1.67	2.28
XLOC_044852	XM_014768476.1	3.86	3.99	1.77	3	1.27	6.45	13.4	0.75	9.17	5.7	8.69	6.21	5.24	11.33	13.33	9.31	8.37	11.47
XLOC_011365	XM_003523160.3	26.38	28.85	16.54	22.07	17.85	20.51	26.58	18.25	23.2	24.81	17.11	25.34	25.32	31.73	32.62	45.51	23.85	28.4
XLOC_000368	XM_003516303.2	18.53	23.02	21.76	17.91	20.86	15.44	14.38	25.55	17.15	24.03	24.83	23.5	20.86	22.84	20.2	18.99	18.65	17.41
XLOC_004107	XM_006575447.2	1.3	1.06	0.82	1.89	1.41	1.74	2.9	1.55	2.5	1.96	1.11	1.28	2.28	2.19	2.36	3.49	3.07	3.96
XLOC_040598	XM_014767249.1	1.28	1.05	0.65	1.95	1.28	1.2	5.4	2.03	4.24	1.6	2.25	1.45	2.45	2.87	3.22	4.19	3.62	4.41
XLOC_026015	XM_014761596.1	0	0	0	0	0	0	0	0	0	0	0	0	0	0	0	0	0	0
XLOC_025825	XM_003534838.2	0	0	0	0	0	0	0	0	0	0	0	0	0	0	0	0	0	0
XLOC_045956	XM_003548916.3	12.13	19.74	14.07	12.04	20.24	9.09	7.73	11.55	5.78	14.51	18.05	14.62	9.12	9.39	9.71	8.36	7.54	6.02
XLOC_016181	XM_006581278.2	0	0	0	0	0	0	0.12	0	0	0	0.14	0	0	0	0	0	0	0
XLOC_058800	XM_014773249.1	0	0	0	0	0	0	0	0	0	0	0	0	0	0	0	0	0	0
XLOC_040694	XM_003544105.3	0.05	0.72	0.1	0.15	1.43	0.32	0.41	0.03	1.61	0.16	0.1	0.05	0.03	0.18	0.08	0.18	0.94	0.71
XLOC_033665	XM_003539980.3	6.9	7.67	5.94	8.9	6.05	7.49	19.36	9.19	13.4	4.05	3.46	3.11	5.44	4.95	6.13	15.93	7.58	22.88
XLOC_058901	XM_014773295.1	0	0	0	0	0	0	0	0	0	0	0	0	0	0	0	0	0	0
XLOC_053787	XM_006603619.2	1.59	0.53	0.87	5.23	4.14	3.56	11.74	3.83	7.75	2.8	1.11	3.41	3.14	5.7	5.5	5.46	10.5	11.44
XLOC_029324	XM_006589886.1	0	0	0	0	0	0	0	0	0	0	0	0	0	0	0	0	0	0
XLOC_055205	XM_006604484.2	165.07	120.48	228.35	120.46	109.21	107.74	130.63	186.93	76.52	91.46	117.73	106.42	92.32	155.59	116.65	60	98.94	98.55
XLOC_054565	XM_003554953.1	0	0	0.07	0	0.33	0.09	0	0	0	0	0	0	0	0	0	0	0	0
XLOC_043628	XM_003547180.3	0	0.11	0	0.04	0	0.25	0.59	0	0.75	0.24	0	0.04	0.2	0.23	0.26	0.7	0.5	0.89
XLOC_000115	XM_006572873.2	0.15	0.1	0.1	1.26	0.21	1.89	3.22	0.03	1.94	0.58	0.08	0.04	2.43	1.36	3.48	4.91	5.06	6.32
XLOC_033425	NM_001250880.1	0.3	1.96	3.48	1.33	2.88	1.85	4.75	1.16	16.96	1.21	1.08	1.05	0.55	1.24	1.88	0.77	6.49	1.68
XLOC_009503	XM_014775247.1	0	0	0	0	0	0	0	0	0	0	0	0.16	0	0	0	0	0	0
XLOC_028943	XM_003536986.3	0.07	0.06	0.02	0.1	0	0.05	0.22	0	0.45	1.48	0.47	0.5	2.58	5.24	2.27	5.47	4.01	5.27
XLOC_049238	XM_014769995.1	0.4	0.47	0.42	0.61	0.48	0.38	0.1	0.1	0.35	0.27	0.07	0.67	0.36	0.38	0.28	0.25	0.37	0.12
XLOC_046076	NM_001248842.2	44.37	34.84	32.91	35.87	37.03	34.8	37.77	46.42	29.69	34.57	34.19	47.75	30.11	35.8	27.63	33.35	22.92	25.11
XLOC_031802	XM_006590501.2	0	0.19	0.17	0.11	0.04	0	0.21	0.41	0.13	0.26	0.03	0	0.12	0.09	0.15	0.05	0.17	0.11
XLOC_023122	XM_014779070.1	6.02	11.3	6.5	5.93	4.75	4.62	3.18	12.3	2.93	6.4	13.8	8.38	3.38	3.8	2.97	1.45	3.67	2.04
XLOC_001102	XM_003516516.3	0.06	0.19	0.05	0.13	0.04	0.3	0.08	0.08	0.22	0	0	0.12	0	0.05	0	0.19	0.12	0.09
XLOC_020876	NM_001254116.1	1.79	4.87	3.1	4.16	1.69	1.82	10.41	5.64	8.57	2.26	1.53	2.28	3.4	2.3	4.86	7.1	9.2	11.04
XLOC_020509	XM_006584650.2	0.96	0.49	1.14	1.63	0.77	1.7	2.87	0.68	3.01	1.51	1.14	1.92	3.76	4.21	2.99	4.43	3.09	3.02
XLOC_047616	NM_001255289.2	31.52	30.47	34.96	26.95	26.77	20.76	18.34	36.13	15.65	18.67	18.59	22.03	12.06	16.15	17.9	10.12	12.86	9.72
XLOC_045682	XM_003549125.3	0.55	0.71	0.44	0.77	0.65	0.81	0.93	0.43	0.83	1.15	0.33	0.58	0.99	0.93	1.18	1.82	1.37	1.38
XLOC_036271	XM_006594214.2	0.04	0.05	0.18	0	0.17	0.04	0.04	0	0.28	0.04	0.13	0.04	0.06	0	0	0	0.09	0.05
XLOC_020897	XM_014778382.1	0.06	0.52	0.34	0.49	1.79	0.95	0.68	0.08	1.55	0.68	0.99	0.21	0.3	0.29	0.17	0.36	0.47	1.08
XLOC_029608	XM_006589122.2	1.37	2.69	0.83	3.01	1.33	2.48	9.06	0.69	6.33	3.56	2.03	2.22	3.87	5.12	5.12	4.97	6.34	8.81
XLOC_034076	XR_001383974.1	0	0	0	0	0.09	0.55	0.61	0	1.09	0.46	0	0	0.29	0.56	0.39	0.84	0.48	1.1
XLOC_028469	NM_001253061.1	0.51	0.98	0.83	0.41	2.13	1.07	0.6	0.91	0.63	0.89	1.08	0.67	0.2	0.71	1.94	0.92	0.95	0.72
XLOC_035374	NM_001287453.1	0.14	0	0	0.14	0	0.13	0.06	0	0.12	0.16	0.2	0.13	0.18	0.66	0.12	0	0.26	0.16
XLOC_045486	XM_006599438.2	0	0	0	0	0	0.02	0	0	0	0	0	0	0	0	0	0	0	0
XLOC_053617	XM_003554071.3	10.16	8.55	11.63	8.2	8.85	7.74	9.85	24.17	7.56	6.72	11.23	9.74	9.84	8.07	9.02	8.06	12.52	13.92
XLOC_001891	XM_014774089.1	0	0.2	0	1.83	0	1.11	5.29	0	2.87	0.31	0.05	0.05	5.95	0.96	5.15	4.17	2.58	2.54
XLOC_000691	XM_006574059.1	0	0	0	0	0	0	0	0	0	0	0	0	0	0	0	0	0	0
XLOC_020904	XM_003532646.3	24.75	21.92	25.37	18.44	25.46	15.24	10.67	37.35	10.44	17.75	22.27	21.44	11.78	9.44	12.51	3.73	10.6	4.07
XLOC_041508	XM_003544275.3	0	0	0	0	0	0	0	0	0	0	0	0	0	0	0	0	0	0
XLOC_029114	XM_006589847.1	0	0	0.12	0	0	0	0	0	0	0	0	0	0	0	0	0	0	0
XLOC_047898	XM_003550100.3	3.58	8.74	3.54	4.52	2.67	6.05	14.17	4.28	15.51	5.59	1.94	3.98	7.26	5.09	8.35	9.05	11.5	12.31
XLOC_007020	XM_006576968.2	0.24	0	0	0.4	0.7	0	3.35	0.62	2.31	1.28	0	0.76	1.24	5.69	2.56	5.81	3.35	7.29
XLOC_010346	XM_003523509.3	0	0	0	0.11	0.07	0.16	0.06	0	0.15	0	0.06	0	0	0	0.03	0.04	0.05	0.04
XLOC_042409	NM_001251335.1	0.5	0.84	0	0.2	2.57	0.48	0.51	0	1.51	0.32	0.48	0.19	0.2	0.17	0.48	0.48	0.37	0.24
XLOC_055482	XM_003553673.3	18.19	17.28	20.7	19.84	19.4	21.33	10.29	20.17	9.84	13.93	15.68	13.35	8.92	8.85	8.14	5.17	8.71	7.52
XLOC_057201	XM_006606678.1	0	0	0	0	0	0	0	0	0	0	0	0	0	0	0	0	0	0
XLOC_043084	XM_003546772.2	33.99	44.74	38.32	37.27	35.6	38.06	45.22	38.28	53.8	30.75	28.08	25.79	22.53	28.45	25.41	26.9	35.82	39.8
XLOC_026047	XM_014761602.1	0	0	0	0	0	0	0	0	0	0	0	0	0	0	0	0	0	0
XLOC_015255	XM_006581982.2	1	0.55	0.67	0.32	0.45	0.48	1	0.75	1.06	0.58	0.62	0.52	0.55	0.63	1.07	0.66	0.91	0.68
XLOC_053261	XM_014771600.1	0	0	0	0	0	0	0	0	0	0	0	0	0.14	0	0	0	0	0
XLOC_021996	XM_003518953.3	41.93	49.27	46.66	35.47	42.51	31.45	17.41	34.9	17.26	49.91	63.9	60.89	39.59	43.55	35.47	26.35	27.23	25.72
XLOC_018656	XM_006583777.2	0.96	0.84	0.79	0.72	0.78	0.65	0.57	0.75	0.59	0.74	0.74	1.06	0.9	0.87	1.13	0.53	0.99	0.99
XLOC_002557	XM_006573627.2	0.97	1.41	0.56	2.13	0.63	2.94	5.07	0.7	4.84	2.78	0.92	2.22	3.63	5.8	3.86	3.72	2.86	2.92
XLOC_021378	XM_014779115.1	19.75	14.43	24.14	18.01	23.84	16.8	3.91	14.53	4.03	10.15	10.09	9.84	5.39	5.11	5.16	3.62	3.74	2.68
XLOC_057102	XM_006606578.2	0	0	0	0	0	0	0	0	0	0	0	0	0	0	0	0	0	0
XLOC_030059	XM_003536546.3	2.78	2.96	1.72	5.06	2.36	4.66	6.24	3.6	4.66	4.44	3.21	3.12	5.67	6.87	5.38	7.64	6.34	10.35
XLOC_018692	XM_003528452.1	0.4	0	0	0	0.97	1.53	3.44	0	1.05	0.94	1.16	1.09	0.28	1.76	0	1.39	1.04	2.9
XLOC_051495	XM_003553138.3	1938.06	873.23	1351.56	826.82	1408.21	757.89	41.16	746.56	89.05	347.97	1094.43	761.64	245.29	155.5	143.04	32.31	85.48	32.63
XLOC_002750	XM_006573824.2	4.75	2.58	5.23	2.72	3.95	3.46	1.75	4.06	2.68	3.68	7.09	4.61	3.93	2.44	1.76	1.73	2.4	1.51
XLOC_015025	XM_003526877.3	1.21	2.45	0.82	2.12	0.96	3.39	2.71	0.76	2.41	3.86	1.14	3.1	3.83	2.22	2.89	2.56	1.7	2.04
XLOC_041167	XM_014766768.1	0	0	0	0	0	0	0	0	0	0	0	0	0	0	0	0	0	0
XLOC_011028	XM_014775139.1	0	0	0	0	0	0	0	0	0	0	0	0	0	0	0	0	0	0
XLOC_049873	XM_014770271.1	0	0.06	0	0.05	0.03	0.02	0.02	0	0.02	0.04	0	0	0.03	0	0.13	0.08	0.16	0.1
XLOC_048507	XM_006600412.2	0.21	0.36	0.54	0.76	0.55	0.43	2.97	1.13	1.6	0.94	0.37	1.26	0.89	1.59	2.1	2.27	0.91	1.93
XLOC_048292	XM_003550435.3	0	0	0	0.36	0.13	0.3	1.23	0	0.51	0.21	0	0	0.9	0.54	0.34	1.79	0.94	1.24
XLOC_004561	XM_003519785.3	0	0	0	0	0	0	0	0	0	0	0	0	0	0	0	0	0	0
XLOC_024975	XM_003534026.3	1.75	2.74	4.24	2.68	9.62	2.22	7.74	5.59	5.74	4.26	1.96	1.44	3.94	3.41	6.44	6.01	4.91	8.07
XLOC_042052	XM_006597360.2	7.7	13.31	5.29	12.48	8.31	16.32	22.27	10.26	16.07	16.48	3.32	11.28	11.54	12.85	13.82	14.49	10.05	13.44
XLOC_058580	XM_003520893.3	20.7	3.55	12.79	3.93	64.01	3.22	1.88	6.87	5.56	3.38	15.19	7.02	1.52	3.35	3.5	13.99	1.52	1.59
XLOC_039588	XM_014766898.1	0	0	0.22	0	0	0	0	0	0	0	0	0.25	0	0	0	0	0	0
XLOC_036042	XM_006593947.2	15.44	11.55	9.27	10.44	11.11	7.83	10.05	13.15	9.33	8.04	12.25	11.38	7.66	11.1	11.41	9.72	9.33	10.97
XLOC_034239	XM_003540517.2	0.12	0.25	0	1.11	0	1.06	1.67	0	0.92	0.62	0	0.43	1.39	2.35	2.66	3.32	0.98	1.2
XLOC_038684	XM_014765948.1	0.19	0.33	0.18	0.08	0.14	0.5	0.16	0	0.12	0.33	0	0.62	0.05	0.14	0.08	0.25	0.03	0.08
XLOC_023277	XM_003531689.3	0.03	0.12	0.16	0.1	0.25	0.35	0.23	0	0.48	0	0.06	0.06	0	0.09	0.08	0	0.48	0.14
XLOC_049813	NM_001250000.1	10.64	13	9.15	7.38	7.98	7.66	6.94	8.61	6.15	6.89	6.95	6.36	4.23	3.74	5.21	4.83	3.79	6.34
XLOC_026683	XM_003534265.3	1.79	1.25	0.66	9.13	1.22	6.88	22.12	0.94	15.69	6.25	1.68	3.35	19.37	29.5	18.1	46.55	32.64	59.04
XLOC_058100	XM_003556383.3	16.66	38.35	14.25	30.46	10.39	32.64	27.26	61.44	21.45	41.05	4.57	25.38	17.83	16.21	31.69	14.95	11.94	21.09
XLOC_038130	XM_014765686.1	0	0	0	0	0	0	0	0	0	0	0	0	0	0	0	0	0	0
XLOC_026288	XM_006587222.2	0	0.08	0.05	0	0	0	0	0	0.06	0	0	0	0	0	0	0	0	0
XLOC_001229	XM_014761808.1	0	0	0	0	0	0	0	0	0	0	0	0	0	0	0	0	0	0
XLOC_012972	XM_006579274.2	37.95	26.26	29.83	21.85	33.74	23.78	23.14	15.4	23.24	40.07	112.92	50.91	32.24	45.22	29.08	26.02	23.3	23.28
XLOC_024519	XM_003534951.3	13.28	7.91	13.68	9.75	10.83	10.01	6.39	10.23	7.74	8.4	10.91	10.33	8.48	6.3	6.37	6.36	7.26	7.62
XLOC_025082	NM_001249742.2	2.93	8.77	4.14	3.28	3.95	2.54	1.51	4.1	5.97	6.02	6.25	4.88	4.25	3.62	4.45	3.07	2.1	2.01
XLOC_033351	XM_014764563.1	0.72	0.73	4.43	5.1	0.58	5.11	18.71	2.11	20.05	3.83	0.6	0.55	13.49	4.66	8.11	25.6	18.62	32.05
XLOC_022183	XM_003532245.3	0	0	0	0	0	0	0	0	0	0	0	0	0	0	0	0	0	0
XLOC_045842	XM_006599709.1	0	0	0	0	0	0	0	0	0	0	0	0	0	0	0	0	0	0
XLOC_039280	XM_014766642.1	0	0	0	0	0	0	0	0	0	0	0	0	0	0	0	0	0	0
XLOC_020459	XM_003532308.1	0	0.48	0	0	0	0	0	0	0	0	0	0	0	0	0	0	0	0
XLOC_015325	XM_006582025.2	0.72	1.09	0.25	1.39	0.88	2	4.38	0.76	4.25	1.79	0.74	1.29	2.61	2.98	2.69	4.85	2.75	6.84
XLOC_045621	XM_006599574.2	0	0.03	0.02	0.02	0	0	0	0	0	0	0.09	0	0	0	0	0.02	0.05	0.03
XLOC_043917	XM_014767644.1	0	0	0	0	0	0	0	0	0	0	0	0	0	0	0	0	0	0
XLOC_027939	XM_003535289.3	0	0	0	0	0	0	0	0	0.1	0	0	0	0	0	0.21	0	0	0.14
XLOC_015701	XM_003526226.3	0	0	0	0.85	0.23	0.51	9.87	0	4.45	1.46	0	0	1.18	0.37	4.81	4.12	4.06	16.47
XLOC_056378	XM_003555902.3	7.7	7.28	10.19	7.16	9.78	6.51	4.94	5.11	5.65	6.9	8.51	7.74	7.77	7.56	6.13	8.09	6.57	7.5
XLOC_025547	XM_003534633.3	89.48	88.46	101.24	85.72	103.12	75.13	99.44	122.75	80.44	89.66	134.62	104.25	68.63	63.49	90.22	79.19	88.86	98.93
XLOC_000323	XM_003517931.3	23.78	25	29.13	17.75	21.56	12.17	8.79	16.01	9.28	15.38	28.08	21.5	10.86	13.64	10.66	10.47	7.54	8.79
XLOC_037857	XM_006595291.1	0	0	0	0	0	0	0	0	0	0	0	0	0	0	0	0	0	0
XLOC_029527	XM_006589064.2	0.47	0.57	0.38	1.8	1.05	1.11	3.65	0.76	3.1	1.83	0.25	0.57	2.85	4.05	3.26	4.61	2.45	3.38
XLOC_052193	XM_014770657.1	0	0.28	0.39	0	0	0	0	0	0	0	0	0	0	0	0	0	0	0
XLOC_019610	XM_006584146.1	0	0	0	0	0	0	0	0	0	0	0	0	0	0	0	0	0	0
XLOC_037222	XM_003543641.3	0.37	0.44	0.71	0.56	0.91	0.72	1.64	0.69	1.31	0.42	0.82	0.67	0.89	0.63	1.07	1.62	1.11	1.2
XLOC_018305	XM_003529086.3	1.13	1.83	1.71	6.57	2.18	4.76	23.25	5.19	13.8	3.37	1.3	1.99	5.35	7.05	9.8	13.08	8.75	17.82
XLOC_021509	XM_003531710.3	4.4	4.21	5.82	3.83	5.71	4.95	5.76	2.84	6.41	5.45	2.87	6.18	5.01	6.18	4.71	6.2	4.61	5.91
XLOC_040578	XM_003545401.3	35.12	35.82	36.25	28.44	29.72	20.01	25.3	40.49	15.86	23.63	31.66	28.42	16.82	19.8	24.53	18.13	15.72	25.68
XLOC_019335	XM_014777789.1	496.59	532.97	147.78	96.81	161.26	144.56	7.23	30.73	4.89	114.64	129.08	227.4	8.62	21.09	24.17	0	2.91	0.84
XLOC_003903	XM_006575259.2	0	0	0	0	0	0	0	0	0	0	0	0	0	0	0	0	0	0
XLOC_047861	XM_003551097.3	0	0	0	0	0	0	0.03	0	0.06	0	0	0.1	0.05	0.03	0.08	0.16	0.03	0.04
XLOC_043343	XM_003546973.3	0.07	0.62	0.43	0.23	0.29	0.11	0.44	0.6	0.33	0.23	0.29	0.13	0.29	0.23	0.57	0.21	0.29	0.53
XLOC_026960	XM_003534586.3	14.3	19.77	10.53	20.97	10.34	30.34	64.61	14.73	50.71	33	9.55	34.3	23.13	49.18	35.69	54.43	42.16	38.53
XLOC_035639	XM_014766201.1	0	0	0	0	0	0	0	0	0	0	0	0	0	0	0	0	0	0
XLOC_034537	XM_014764550.1	0.95	2.29	0.84	2.86	1.27	2.65	5.42	1.43	2.47	1.85	1.84	1.95	2.66	3.08	3.04	5.08	4.15	8.2
XLOC_042693	XM_006598396.1	0	0	0	0	0	0	0	0	0	0	0	0	0	0	0	0	0	0
XLOC_057303	XM_006605539.2	3.71	5.05	4.15	4.46	4.01	3.03	3.83	3.51	3.44	4.98	3.59	3.41	3.66	3.82	3.76	5.5	4.14	5.49
XLOC_048505	XM_006600406.2	0.88	1.39	1.19	1.19	1.36	2.31	1.6	1.62	1.63	1.94	1.58	1.57	2.38	2.31	1.73	0.83	1.84	1.42
XLOC_032762	NM_001248586.1	4.69	6.76	11.98	10.96	13.82	5.46	8.32	29.34	13.74	5.22	10.95	8.61	14.58	11.85	9.99	14.07	9.96	8.8
XLOC_003424	NM_001255964.2	61.21	66.49	50.09	84.23	55.99	66.04	187.77	76.53	132.57	59.47	46.98	46.65	86.47	120.64	138.77	174.07	142.34	320.51
XLOC_056342	XM_014772537.1	0	0	0	0	0	0	0.06	0	0	0	0	0	0	0	0	0	0	0
XLOC_037146	XM_003543567.3	0.25	0.43	0.21	0.36	0	0.34	1.29	0.26	0.82	0.2	0.24	0.34	0.24	0.26	0.79	0.21	0.39	0.45
XLOC_050421	XM_014770601.1	0	0	0	0	0	0	0	0	0	0	0	0	0	0	0	0	0	0
XLOC_052214	XM_006602497.2	0	0	0	0	0	0	0	0	0	0	0	0	0	0	0	0	0	0
XLOC_002472	XM_003517219.3	1.62	1.47	1.85	2.43	2.41	3.47	3.28	1.43	3.5	3.48	1.75	2.55	3.19	3.96	3.71	5.75	4.63	4.77
XLOC_008659	XR_001387603.1	3.85	4.22	4.34	6.46	3.58	6.58	7.16	8.93	6.03	4.26	3.48	4.66	4.47	9.79	8.13	6.44	4.22	3.65
XLOC_043442	XM_003545702.3	13.25	16.66	8.51	7.03	10.8	5.99	9.02	10.21	5.81	11.64	13.36	9.11	8.98	7.22	6.46	11.62	8	6.63
XLOC_039059	XM_003543632.3	0	0.05	0.02	0.07	0.03	0.17	0.43	0.06	0.61	0.12	0.02	0	0.09	0.19	0.26	0.61	0.38	0.54
XLOC_015375	XM_014777012.1	0	0	0	0	0	0	0	0	0	0	0	0	0	0	0	0	0	0
XLOC_030884	XM_003537811.3	3.11	3.41	3.77	6.83	3.91	5.19	13.91	6.7	10.73	5.61	3.01	5.12	9.7	9.76	13.67	16.93	12.3	22.39
XLOC_021262	XM_014779051.1	9.77	8.33	12.59	8.48	8.18	8.87	6.23	7.99	3.65	13	11.12	10.42	5.25	2.88	5.69	4.68	4.21	7.91
XLOC_000979	XM_014775326.1	0.04	0.05	0.22	0.07	0.03	0.05	0.01	0.05	0.02	0.01	0.08	0.03	0.05	0.04	0.02	0.02	0.03	0.02
XLOC_038252	XM_003542817.3	0.47	3.55	0.91	2.55	1.01	3.73	11.39	0.38	11.97	1.3	0.67	0.29	3.45	3.41	3.34	8.47	6.67	8.47
XLOC_048741	XM_014770011.1	0.28	0.57	0.38	0.85	0.46	0.86	3.62	0.92	2.76	1.09	0.08	0.13	1.25	0.84	0.73	3.02	2.42	6.39
XLOC_018715	XM_014778165.1	0	0	0	0	0	0	0	0	0	0	0	0	0	0	0	0	0	0
XLOC_054248	XM_006605210.1	1.6	2.62	4.45	3.95	2.57	1.54	2.11	15.85	4.73	3.63	4.35	1.89	4.95	2.94	2.02	2.06	7.36	6.16
XLOC_020952	XM_003532680.3	5.27	8.49	5.13	5.99	4.69	5.37	3.83	3.88	1.98	2.45	2.54	3.64	2.43	2.85	3.34	2.63	2.58	3.95
XLOC_011093	XM_014774694.1	4.98	5.54	3.24	2.62	2.77	3.85	3.07	6.34	4.66	4.39	2.97	2.98	3.94	3.05	1.83	2.23	2.2	3.83
XLOC_003685	XM_006575111.2	10.99	8.19	11.82	9.16	13.17	8.43	6.53	8.91	5.79	7.92	10.45	9.54	8.94	7.11	7.4	7.49	6.4	7.89
XLOC_037883	XM_003542394.3	27.16	29.3	23.06	47.93	29.6	48.37	104.2	47.41	69.1	45.11	21.37	31.89	63.71	84.72	78.01	95.88	67	100.18
XLOC_047396	XM_014769695.1	0.11	0.27	0	0	0	0.44	0	0	0.27	0.18	0	0.5	0	0.79	0.36	0.24	0.04	0.09
XLOC_038656	XM_006594735.2	0.86	0.47	0.98	0.74	1.09	0.59	1	1.64	1.11	1.02	1	1.06	1.41	0.6	0.92	1.01	0.83	0.92
XLOC_046165	XM_006599114.2	1.31	1.67	1.3	1.96	1.23	0.99	0.65	1.81	0.99	1.02	1.64	0.76	0.78	0.74	0.93	0.7	1.07	1.06
XLOC_033379	XM_006592223.2	0.99	1.48	0.84	1.02	0.82	0.7	0.9	0.39	1.37	1.42	0.64	1.13	1.18	0.46	1.26	1.93	1.66	2.09
XLOC_011217	XM_006577797.2	0.05	0	0	0.05	0	0	0.04	0	0	0.04	0	0	0	0	0.12	0.07	0	0
XLOC_047816	XM_006601499.1	0	0	0	0	0	0	0	0	0	0	0	0	0	0	0	0	0	0
XLOC_006534	XM_014774289.1	0	0	0	0	0	0	0	0	0	0	0	0	0	0	0	0	0	0
XLOC_020545	XM_014778390.1	3.09	1.9	2.92	2.71	1.75	1.52	0.5	0.82	1.06	0.87	1.51	1.17	1.89	1.27	0.81	1.93	0.96	0.65
XLOC_041404	XM_003544766.3	0.7	0.81	0	5.44	0.58	3.04	11.42	1.36	9.77	1.99	0.55	1.8	5.79	21.16	12.45	11.07	8.59	6.93
XLOC_051605	XM_003551347.3	3.91	2.19	4.07	4.9	3.34	4.22	6.49	3.92	5.28	3.93	4.31	3.36	6.73	6.72	6.76	8.64	6.02	7.16
XLOC_036630	XM_003541692.2	0.04	0.13	0.03	0	0.04	0.03	0	0.05	0	0	0	0.03	0.02	0	0.02	0	0	0
XLOC_026731	XM_003534324.3	0	0	0.03	0	0	0	0	0	0.07	0	0	0	0	0	0	0	0	0
XLOC_052613	XM_014770723.1	0	0	0	0	0	0	0	0	0	0	0	0	0	0	0	0	0	0
XLOC_015106	XM_014776956.1	0	0	0	0	0	0	0	0	0	0	0	0	0	0	0	0	0	0
XLOC_042125	XM_003545995.2	0.2	0.79	0.32	0.13	1.13	0.5	0.55	0.08	0.93	0	0.06	0.12	0	0	0	0	1.18	0.04
XLOC_005686	XM_006576034.1	0	0	0.42	0	0	0	0	0	0.45	0	0	0	0	0	0	0	0	0
XLOC_050183	XM_003553093.1	0	0	0	0	0	0	0	0	0	0	0	0	0.09	0	0	0	0	0
XLOC_026667	XM_003534248.3	10.11	6.43	10.43	7.42	10.01	4.94	1.18	5.04	1.82	3.86	5.3	5.59	1.89	1.86	1.76	1.5	1.71	1.14
XLOC_055942	NM_001252888.2	68.17	96.13	55.58	81.96	65.94	72.72	169.35	145.95	143.71	75.76	48.64	54.14	73.44	76.3	96.27	101.66	89.28	91.28
XLOC_028167	XM_003536258.3	39.48	35.61	39.91	22.39	25.67	20.15	13.74	24.32	10.05	21.02	36.19	30.86	13.73	15.03	13.01	8.11	10.31	10.51
XLOC_033316	XM_003539656.3	0.05	0.2	0.04	0.05	0.27	0.21	0.64	0	0.39	0.3	0.05	0	0.11	0	0.1	0.15	0	0.32
XLOC_007182	XM_006577097.2	0.46	0.06	0.08	1.39	0.25	1.68	3.62	0.13	1.34	1.6	0.05	0.54	1.99	1.52	9.9	5.84	6.33	11.09
XLOC_015110	XM_006581864.2	6.7	14.84	6.32	4.13	3.34	6.94	3.02	6.59	1.84	4.19	4.32	4.18	3.12	3.01	3.2	2.5	2.06	3.12
XLOC_023873	XM_003532134.3	21.24	18.57	21.89	25.9	22.68	21.05	39.66	27.15	26.65	25.39	25.03	23.41	30.19	31.61	48.42	48.27	38.97	56.29
XLOC_031603	NM_001252748.2	0	0.46	0.12	0.15	0.46	0.51	0.32	0.1	0.07	0.18	0.07	0	0.1	0	0.05	0	0.21	0
XLOC_039607	XM_003544411.3	0.08	0.31	0.07	0.03	0.35	0.08	0.1	0	0.2	0	0.05	0.05	0	0	0	0.04	0.27	0.12
XLOC_002613	XM_014761838.1	0	0	0	0	0	0	0	0	0	0	0	0	0	0	0	0	0	0
XLOC_022798	XM_014778882.1	0.12	0	0.29	0	0.29	0.11	0.1	0	0	0.19	0	0.22	0.16	0.31	0	0.08	0	0
XLOC_032438	XM_003538268.3	3.18	13.01	3.89	2.82	16.71	8.42	19.45	1.73	30.92	5.27	2.55	0.75	4.54	1.89	12.86	12.98	20.73	34.66
XLOC_051527	XM_014770451.1	0	0	0	0	0	0	0	0	0	0	0.15	0.14	0	0	0	0.1	0	0
XLOC_010443	XM_003523572.3	0	0.14	0	0.18	0	0.17	0.35	0	0.32	0.05	0	0.06	0.18	0.03	0.36	0.64	0.37	0.5
XLOC_022215	XM_003532276.3	52.45	34.5	53.65	27.21	41.96	30.18	12.68	38.5	13.29	35.7	60.52	41.77	25.72	18.49	16.95	11.03	16.91	14.03
XLOC_051386	XM_003552476.3	0.93	9.14	1.51	1.77	1.03	2.73	5.72	0.94	10.96	0.93	0.76	0.23	2.29	1.41	3.44	4.1	5.84	6.83
XLOC_053156	XM_014771571.1	0	0	0	0	0	0	0	0	0	0	0	0	0	0	0	0	0	0
XLOC_027369	XM_003536954.3	0	0	0	0	0	0	0	0	0	0	0	0	0	0	0	0	0	0
XLOC_010438	XM_006577756.2	6.17	3.97	5.2	5.03	4.58	4.74	4.32	3.35	4.94	5.01	5.93	5.3	6.37	5.57	4.33	4.68	5.09	5.49
XLOC_012659	XM_006580280.2	4.19	6.03	2.17	4.35	2.09	5.19	6.75	3.96	6.61	5.23	2.39	3.4	5.7	5.13	4.83	5.47	5.86	6.75
XLOC_026717	XM_003534302.3	0.21	0	0.17	0	0	0	0.18	0	0.09	0.16	0.1	0	0	0	0.12	0.07	0.39	0.18
XLOC_005186	XM_006575826.1	0	0	0	0.05	0	0	0	0	0	0	0	0	0	0	0	0	0	0
XLOC_049267	XM_006601064.2	21.13	14.27	18.49	7.71	14.5	9.77	5.21	8	6.94	21.26	54.31	26.73	20.78	6.78	7.24	5.33	6.61	4.84
XLOC_017063	XM_006582596.1	0	0	0	0	0	0	0	0	0	0	0	0	0	0	0	0	0	0
XLOC_053370	XM_006605064.1	0	0	0	0	0	0	0	0	0	0	0	0	0	0	0	0	0	0
XLOC_047172	XM_014769317.1	8.22	9.1	7.68	10.43	6.66	9.4	21.52	7.66	16.77	11.35	8.45	8.92	15.76	23.26	21	25.17	16.65	25.52
XLOC_015167	XM_006582475.1	0	0	0	0	0	0	0	0	0	0	0	0	0	0	0	0	0	0
XLOC_013559	XM_006580757.1	0	0	0	0	0	0	0	0	0	0	0	0	0	0	0	0	0	0
XLOC_036945	XM_006594851.2	5.87	4.79	4.31	6.53	4.52	5.62	9.96	3.47	8.43	5.87	3.64	3.52	8.9	6.95	7.15	11.45	9.79	14.99
XLOC_038317	XM_003542878.3	0.58	0.9	0.71	1.16	0.85	0.96	0.96	1.04	0.94	0.82	0.94	0.95	1.02	0.94	1.06	1.55	1.27	1.74
XLOC_009207	XM_014774536.1	0.08	0.18	0.12	1.15	0.47	0.66	9.3	0.1	14.78	0.54	1.92	0.07	3.37	6.97	10.9	21.53	18.24	23.81
XLOC_037010	XM_003543427.3	0.13	0.08	0	0.06	0.24	0	0.05	0	0.52	0.05	0.12	0.3	0.34	0.17	0.27	0.13	0.3	0.04
XLOC_032569	XM_014764123.1	0	0.14	0.06	0.04	0.05	0	0.03	0	0.07	0.03	0.04	0	0	0.03	0.02	0	0.11	0
XLOC_030581	XM_006590591.2	1.43	2.89	3.56	3.8	2.9	3.98	10.98	5.99	11.72	2.57	1.32	1.84	11.35	8.81	9.38	21.66	13.02	16.99
XLOC_011397	XM_003523197.3	0	0.11	0	0	0	0	0	0	0	0	0	0	0	0	0	0	0	0.1
XLOC_014105	XM_003524364.3	0	0	0.03	0	0	0	0	0	0	0	0	0	0	0	0	0	0	0
XLOC_051465	XM_006603045.1	0	0	0	0	0	0	0	0	0	0	0	0	0	0	0	0	0	0
XLOC_008520	XM_006577657.1	0	0	0	0	0.49	0	0.34	0	0	0	0	0	0	0	0	0	0.69	0
XLOC_038879	XM_003541954.3	0	0	0	0	0	0.07	0	0	0.31	0	0	0	0	0	0.17	0	0.33	0.17
XLOC_009963	XM_003523141.3	72.77	101.17	64.36	67.19	83.01	50.79	38.49	69.78	29.82	64.73	61.46	45.3	31.71	20.03	39.61	26.67	25.15	34.84
XLOC_005867	XM_003519475.3	8.16	6.86	8.12	7.78	7.44	8.21	11.01	10.88	8.36	8.53	7.35	8.03	10.61	11.49	9.23	17.13	12.15	17.84
XLOC_058846	XM_006601469.2	0	0	0	0	0	0	0	0	0	0	0	0	0.02	0	0	0	0	0
XLOC_013638	XM_006579998.2	2.13	1.48	2.02	0.67	1.21	1.51	0.53	1.8	0.47	1.22	1.66	1.41	0.9	1.32	0.33	0.64	0.46	0.46
XLOC_002053	NM_001251738.1	4.85	8.88	5.96	6	3.99	5.03	7.5	7.86	6.76	9.1	5.16	5.02	6	9.98	11.1	7.14	3.8	6.34
XLOC_022565	XM_003530957.3	9.39	11.83	6.06	9.94	9.92	8.84	11.43	9.68	7.98	12.96	13.43	10.17	9.86	11.34	15.81	15.59	17.39	26.59
XLOC_028123	XM_006590119.1	0	0	0	0	0	0	0.72	0	0	0	0	0	0	0	0	0	0	0
XLOC_008489	NM_001251060.1	0	0	0	0.14	0	0	0	0	0	0	0.04	0	0	0	0	0.13	0.04	0.11
XLOC_004939	XM_003518704.3	2.9	2.45	1.12	1.14	2.36	0.75	0.04	0.82	0.04	0.9	1.27	1.41	0.36	0.13	0.15	0.03	0.05	0
XLOC_040724	XM_003544207.3	0	0	0	0	0	0	0	0	0	0	0	0	0	0	0.09	0	0	0
XLOC_025020	XM_003533268.3	0.55	0.42	0.65	1.18	3.08	0.13	0.06	0.49	0.84	0.55	1.01	0.39	0.09	0.3	0.46	0.6	0.3	0.06
XLOC_023809	XM_014779402.1	0.02	0.02	0	0.17	0.06	0.07	0.32	0.04	0.2	0.12	0.15	0.05	0.24	0.33	0.34	0.36	0.23	0.34
XLOC_016466	XM_014776391.1	14.21	10.82	15.53	11.45	12.41	10.84	4.16	7.29	5.6	9.04	9.79	8.98	6.33	5.94	5.6	4.87	5.39	5.08
XLOC_008270	XM_003521200.3	5.84	3.95	3.07	9.27	5.72	7.12	12.62	4.43	8.76	9.42	8.58	11.73	6.8	23.41	15.48	10.85	9.13	6.78
XLOC_047265	XM_006601359.2	0	0	0	0	0	0	0	0	0	0	0	0	0	0	0	0	0	0
XLOC_032222	XM_006590851.2	0.06	0.07	0.23	0.45	0	0.11	0.76	2.01	0.86	0.04	0.05	0	0.23	0.15	0.44	0.35	0.43	0.34
XLOC_022264	XM_014778604.1	0.24	0.19	0.06	0.44	0.63	0.61	0.33	0.2	0.67	0.41	0.27	0.6	0.47	0.31	0.19	0.3	0.53	0.47
XLOC_052113	XM_003552060.2	8.83	8.66	8.09	17.28	14.16	15.32	29.88	12.79	25.76	14.65	12.06	16.34	19.04	37.78	27.59	30.24	21.71	20.7
XLOC_055351	NM_001254470.1	20.48	11.17	30.99	16.14	30.42	12.79	4.99	13.34	6.41	27.37	29.93	20.61	11.3	9.44	7.19	7.26	9.42	13.3
XLOC_034654	XM_006592973.1	0	0	0	0	0	0	0	0	0	0	0	0	0	0	0	0	0	0
XLOC_025000	XM_014761709.1	0	0	0	0	0	0	0	0	0	0	0	0	0	0	0	0	0	0
XLOC_038598	XM_003543174.3	42.45	45.81	42.56	39.67	48.72	43.28	49.36	53.09	36.8	37.16	39	35.21	34.58	35.96	36.28	40.43	40.51	58.47
XLOC_040765	XM_003545239.3	0	0	0	0	0	0	0	0	0	0	0	0	0	0	0	0	0	0
XLOC_029765	XM_003536239.3	3.65	8.48	3.27	5.82	4.48	5.58	10.8	6.25	8.64	4.91	2.79	4.36	8.26	5.67	7.02	8.92	7.66	11.58
XLOC_048354	XM_003550131.3	0.73	1.31	0.98	2.3	1.36	2.43	5.5	0.89	5.96	2.84	0.72	1.51	5.7	6.27	4.75	7.5	6.44	8.77
XLOC_001180	XM_003517261.3	6.23	8.08	6.86	7.49	5.92	8.47	13.31	5.25	9.37	10.77	4.05	9.02	8.59	13.08	10.67	8.33	9.04	8.65
XLOC_026209	XM_006588117.1	0	0	0	0	0	0	0	0	0	0	0	0	0	0	0	0	0	0
XLOC_036389	XM_003542751.3	0	0	0.04	0	0	0	0	0	0	0	0	0.05	0	0	0	0	0	0
XLOC_019438	XM_003529953.3	75.71	61.33	76.96	52.69	61.38	36.39	15.97	42.46	15.59	33.44	64.14	43.36	24.45	22.96	20.45	15.67	16.92	16.64
XLOC_048044	XM_006601156.2	0.03	0.04	0	0.06	0	0.03	0.1	0	0.16	0	0	0.03	0.04	0.15	0.07	0.02	0.06	0.07
XLOC_003233	NM_001249628.2	111.5	115.29	113.16	114.8	82.47	85.49	96.83	218.59	68.5	73.88	66.43	70.61	55.31	56.98	100.7	78.61	66.43	83.43
XLOC_001980	XM_006573237.2	0.21	0.18	0.29	0.1	0.05	0.04	0	0.11	0.07	0.07	0.54	0.24	0.11	0.07	0	0	0.02	0.01
XLOC_032020	XM_003537616.3	0	0	0	0.05	0.06	0.05	0.22	0.19	0.41	0	0	0.05	0.27	0.04	0.24	0.21	0.29	0.21
XLOC_049440	XM_006601211.2	0.08	0.21	0.13	0.64	0.21	0.86	1.51	0.06	1.8	0.66	0.15	0.1	2.17	1.1	1.14	3.38	2.12	3.01
XLOC_002966	XM_003519202.3	34.44	21.21	34.08	26.91	34.79	26.92	27.83	44.32	27.73	25.3	42.38	30.99	31.83	35.34	25.82	30.63	30.19	30.64
XLOC_011006	XM_003551213.3	77.21	44.7	107.02	34.39	92.55	18.58	9.25	164.87	19.91	34.21	146.44	68.58	20.17	25.3	26.86	6.17	17.15	8.69
XLOC_014139	XM_014775898.1	114.15	115.33	109.77	68.15	59.55	90.17	52.9	112.86	40.39	84.19	71.22	108.79	43.59	59.27	41.28	22.43	21.57	12.8
XLOC_058829	XM_014773265.1	0	0	0	0	0	0	0	0	0	0	0	0	0	0	0	0	0	0
XLOC_038451	XM_003543008.3	1.54	2.05	0.67	12.56	0.9	9.55	51.49	0.47	44.09	4.69	1.45	2.84	20.34	25.55	20.95	36.68	19.84	25.12
XLOC_046832	XM_006599686.2	0.04	0.11	0.11	0.09	0.05	0.06	0.05	0	0.06	0.05	0.06	0.02	0.01	0.02	0.05	0.03	0.06	0.09
XLOC_040953	XM_006596606.1	0	0	0	0	0	0	0	0	0	0	0	0	0	0	0	0	0	0
XLOC_026409	NM_001255757.2	14.49	16.56	23.04	10.56	40.67	6.41	15.81	38.03	19.16	16.67	56.92	25.05	21.76	28.73	30.78	22.19	22.53	16.86
XLOC_006951	XM_006576170.2	2.36	3.6	1.52	3.23	2.42	3.21	7.42	3.45	6.42	4.74	3.09	4.36	6.94	8.88	7.13	10.35	7.62	10.56
XLOC_034015	XM_003540281.3	1.32	2	2.1	1.99	0.98	1.33	0.79	3.04	0.36	1	3.07	2.75	1.9	1.38	0.87	0.55	1.26	0.75
XLOC_038712	XM_003541863.3	0.01	0.04	0	0.06	0	0.01	0	0	0	0	0	0	0.01	0	0.01	0	0	0
XLOC_003477	XM_006574941.2	6.79	4.82	6.17	5.34	4.25	4.63	1.61	4.6	3.32	4.28	6.33	4.5	6.87	3.35	3.33	4.73	3.43	3.4
XLOC_010878	XM_014775093.1	0	0	0	0	0	0	0	0	0	0	0	0	0	0	0	0	0	0
XLOC_016782	XM_003528121.3	12.36	9.88	11.11	10.21	10.55	6.52	4.87	7.27	5.43	5.18	6.74	7.46	5.22	4.37	4.27	5.67	7.04	8.68
XLOC_035003	XM_014764733.1	0	0	0	0	0	0	0	0	0	0	0	0	0	0	0	0	0	0
XLOC_039682	NM_001248371.1	92.37	118.7	31.03	80.41	214.44	28.15	2.12	8.96	3.22	12.54	20.57	17.97	1.96	1.05	2.36	1.78	1.59	3.22
XLOC_032551	XM_003538055.3	0.73	0.99	1.08	2.45	2.44	0.33	0.4	2.74	0.69	0.92	2.62	0.85	0.4	0.49	0.49	0.48	0.66	0.39
XLOC_057919	XM_003556189.3	16.2	28.6	23.08	9.13	18.56	11.92	4.39	7.45	4.98	3.88	6.84	5.92	3.32	4	4.19	5.22	6.22	4.71
XLOC_030960	XM_003537893.3	6.42	4.9	6.87	5.79	5.8	7.63	3.48	3.75	4.37	5.23	5.32	5.56	5.35	4.54	3.82	3.91	4.62	3.99
XLOC_005611	XM_003518290.3	0.19	0.16	0.05	1.81	0	1.54	3.65	0	3.62	0.82	0	0.42	2.54	2.68	3.55	5.7	2.38	1.91
XLOC_052936	XM_006603766.2	0.91	2.81	2.91	1.89	1.3	2.95	4.21	2.78	3.96	2.07	0.66	2.12	2.74	3.9	3.61	5.53	2.67	2.01
XLOC_015115	XM_003528108.3	0	0	0.04	0	0	0	0.12	0	0.25	0.04	0	0	0.03	0	0.06	0.16	0.05	0.42
XLOC_055093	XM_003554189.3	40.75	40.82	36.72	30.64	29.63	21.73	19.67	42.32	16.66	28.05	36.87	38.55	25.96	31.42	28	27.97	19.2	20.89
XLOC_009705	XM_006579190.1	0	0	0	0	0	0	0	0	0	0	0	0	0	0	0	0	0	0
XLOC_006080	NM_001255249.2	3.31	12.88	3.59	6.26	14.79	2.47	7.53	10.54	9.03	11.58	2.75	2.75	3.95	4.25	9.27	15.26	7.46	15.52
XLOC_058028	XM_006606306.2	0	0	0	0	0	0	0	0	0	0	0	0	0	0	0	0	0	0
XLOC_004309	XM_003519543.3	1.68	2.98	1.23	2.99	1.81	3.9	4.13	2.75	5.14	3.57	2.09	5.64	2.48	4.77	5.38	4.66	5.03	4.86
XLOC_006390	XM_006577430.1	0	0	0	0	0	0	0	0	0	0	0	0	0	0	0	0	0	0
XLOC_051659	XM_014771013.1	15.22	9.09	21.36	12.1	21.47	10.86	6.46	16.06	6.45	11.33	21.8	14.27	12.83	10.81	8.83	5.45	7.09	4.95
XLOC_010673	XM_003523725.3	0.51	1.1	0.1	3.71	0.29	3.63	13.92	1.11	9.15	3.95	0.57	1.38	3.39	6.14	8.71	6.74	7.24	10.03
XLOC_012073	XM_006580655.1	0	0	0	0	0	0	0	0	0	0	0	0	0	0	0	0	0	0
XLOC_034467	XM_006592104.2	18.35	12.83	19.31	14.46	15.79	11.07	13.43	25.09	14.44	20.32	29.88	28.66	26.84	19.43	16.38	11.63	15.85	12.8
XLOC_017830	XM_003529838.3	27.93	29.71	14.45	27.93	24.07	26.33	50.25	50.91	29.02	33.14	57.46	31.28	38.89	22.15	31.13	32.08	50.43	57.51
XLOC_030647	XM_006590622.2	85.19	59.22	85.25	56.84	59.91	70.79	54.89	48.08	53.84	94.35	120.71	99.13	72.43	66.55	46.55	43.9	50.72	30.65
XLOC_029340	XM_003537164.3	0	0	0	0	0	0	0	0	0	0	0	0	0	0	0	0	0	0
XLOC_043380	NM_001249835.1	308.07	369.72	286.03	252.09	259.6	195.08	330.52	545.19	241.22	191.31	230.47	211.03	148.78	265.29	256.81	158.99	206.51	131.27
XLOC_021434	XM_014779142.1	7.45	5.07	8.64	8.83	9.83	10.47	12.22	8.85	12.04	10	9.19	8.4	14.42	19.04	15.21	18.67	13.25	15.63
XLOC_030573	XM_006590191.2	320.02	243.39	399.69	177.92	353.4	181.33	80.95	491.84	109.84	252.9	372.13	246.61	162.19	120.78	107	57.6	111.75	63.61
XLOC_019471	XM_003528910.3	0	0	0	0	0.21	0.05	0.05	0	0	0	0	0	0	0	0	0	0	0
XLOC_006782	XM_006577608.2	0.23	0	0.48	0.32	0.17	0.02	0.02	0.49	0.12	0.16	0.04	0.19	0.11	0.08	0.11	0.08	0.07	0.07
XLOC_046941	XM_003550461.3	0.17	0.1	0.04	0.22	0.69	0.08	0.11	0.05	0.15	0.48	1.75	2	0.37	0.04	0.31	0.18	0.21	0.18
XLOC_011432	XM_014774917.1	0	0	0	0	0.06	0	0	0	0	0	0	0	0	0	0	0	0	0
XLOC_050083	XM_006603122.2	0	0	0	0	0.02	0	0	0	0	0	0	0	0	0	0.02	0	0.02	0.02
XLOC_003174	XM_003519891.3	0.48	0.8	0.4	0.57	0.98	1.15	0.73	0.26	0.83	2.37	2.34	1.46	0.55	0.95	1.22	0.53	1.33	1.58
XLOC_036356	XM_006594272.2	0	0	0	0	0	0	0	0	0	0	0	0	0	0	0	0	0	0
XLOC_040552	XM_003545263.3	22.2	18.23	22.58	15.98	14.94	15.51	10.83	11.18	8.76	13.66	14.54	12.73	11.87	13.94	11.67	12.44	9.93	10.8
XLOC_009013	XM_003523536.3	7.66	9.31	9.43	9.73	7.74	6.38	7.24	9.72	4.58	5.96	5.37	7.55	3.34	6.59	7.1	6.42	5.28	5.75
XLOC_037541	NM_001254685.2	1.94	1.37	3.89	3.27	3.32	1.42	2.84	8.1	4.02	1.99	3.49	1.97	4.35	4.78	4.17	4.03	4.59	4.41
XLOC_013448	XM_006579835.2	19.38	12.28	25.82	16.23	20.07	12.1	12.44	21.06	11.35	12.1	19.37	20.45	16.29	21.34	14.91	12.39	10.86	11.23
XLOC_022500	XM_006584828.2	0.09	0	0	0	0	0	0	0	0	0	0	0	0	0	0	0	0	0
XLOC_054992	NM_001248985.1	56.21	63.01	46.71	65.39	45.41	65.84	94.79	77.95	75.1	55.76	54.02	58.12	50.64	54.12	58.78	57.77	47.79	50.33
XLOC_047527	XM_003550844.3	0	0	0	0	0	0	0	0	0	0	0	0	0.02	0	0	0	0.03	0
XLOC_019454	NM_001251303.1	378.74	306.12	473.55	224.52	263.74	180.26	198.49	605.08	175.84	281.98	455	380.74	208.99	258.37	274.26	109.32	137.19	82.64
XLOC_016361	XM_006581478.2	99.64	70.82	65.35	74.09	54.15	75.27	114.79	83.24	89.39	82.95	71.48	121.66	70.86	162.51	101.74	93.83	67.95	47.99
XLOC_019086	XM_006582987.2	18.14	13.5	22.55	15.62	18.15	16.29	8.11	11.52	7.76	13.83	17.51	13.28	11.52	9.26	7.58	8.18	10.18	10.94
XLOC_029078	XM_014762638.1	0	0	0	0	0	0	0	0	0	0	0	0	0	0	0	0	0	0
XLOC_012658	XM_014775303.1	4.84	3.83	3.24	4.32	4.39	4.57	7.71	3.59	6.66	4.98	5.95	5.53	4.72	7.69	5.86	7.85	6.55	7.02
XLOC_016368	NM_001251794.2	99.39	132.44	64.56	359.23	86.15	243.53	2046.39	112.61	1014.18	276.5	148.36	138.86	499.48	794.65	991.84	1135.33	1250.84	2637.03
XLOC_012252	XM_014776030.1	0	0	0	0	0	0	0	0.54	0	0	0.41	0	0	0	0	0	0	0
XLOC_015239	XM_014776973.1	0	0	0	0	0	0	0	0	0	0	0	0	0	0	0	0	0	0
XLOC_032088	XM_006590708.2	0.04	0.04	0.12	0.07	0.07	0.19	0.05	0.09	0.08	0.01	0.18	0.05	0.02	0.03	0.01	0.01	0	0.03
XLOC_036278	XM_006593375.2	18.38	28.83	15.96	12.78	18.98	24.46	8.41	13.71	8.77	16.35	7.28	11.05	3.59	4.35	5.03	4.28	5.47	4.2
XLOC_016576	XM_014776948.1	0	0	0	0	0	0	0	0	0	0	0	0	0	0	0	0	0	0
XLOC_008365	XM_003521317.3	56.41	36.92	49.43	30.91	43.43	38.54	29.65	34.32	34.23	44.75	88.31	49.85	50.66	33.95	28.5	23.84	34.62	27.75
XLOC_026234	XM_014761666.1	0	0	0	0	0	0	0	0	0	0	0	0	0	0	0	0	0	0
XLOC_025386	XM_003534450.3	25.15	33.95	26.8	13.35	19.64	16.62	9.8	26.94	12.7	15.85	16.48	12.84	10.67	10.79	8.06	6.57	7.83	6.66
XLOC_053264	XM_014771855.1	0	0	0	0	0	0	0	0	0	0	0	0	0	0	0	0	0	0
XLOC_026785	XM_006587672.2	17.39	18.92	13.8	11.59	15.66	14.63	16.96	13.49	12.08	19.51	23.67	27.25	15.12	14.94	13.6	12.02	9.07	16.39
XLOC_020785	NM_001251531.1	56.12	69.6	75.67	52.82	159.49	17	18.18	106.48	25.04	38.85	146.65	63.16	24.31	30.27	31.71	41.64	32.77	32.51
XLOC_003744	XM_006575170.2	8.55	7.28	9.6	8.12	5.64	6.05	4.46	8.6	4.28	5.06	6.1	7.62	4.93	5.6	5.44	4.43	3.91	5.58
XLOC_013594	XM_006579963.2	24.04	19.06	26.72	27.1	17.82	22.94	21.49	24.88	22.56	17.34	27	20.68	17.67	27.74	26.24	28.82	22.83	25.28
XLOC_035359	XM_014764780.1	0	0	0	0	0	0	0	0	0	0	0	0	0	0	0	0	0	0
XLOC_006702	XM_014773703.1	0.04	0.3	0.03	0	0	0	0	0.05	0	0	0.03	0	0	0	0	0	0	0
XLOC_051987	XM_006602326.2	0.23	0.11	0.21	0.42	0.49	0.03	0.02	0.09	0.4	0.15	0.58	0.31	0.36	1.01	0.36	0.28	0.59	0.14
XLOC_028875	XM_014762998.1	0	0	0	0	0	0	0	0	0	0	0	0	0	0	0	0	0	0
XLOC_026068	XM_014761614.1	0	0	0	0	0	0	0	0	0	0	0	0	0	0	0	0	0	0
XLOC_050676	XM_003551473.1	0	0	0	0	0	0	0	0	0	0	0	0	0	0	0	0	0	0
XLOC_025437	XM_014762411.1	3.59	2.29	4.12	2.75	3.63	3.21	1.41	1.44	2.16	2.92	4.41	2.67	2.9	1.91	1.6	1.75	2.03	1.72
XLOC_058062	NM_001254089.2	11.73	15.35	15.52	22.79	26.38	10.38	17.13	7.72	17.48	17.48	20.25	23.53	15.82	64.13	29.58	32.14	13.64	9.84
XLOC_030058	XM_003536542.3	0.05	0.06	0	0	0	0	0.09	0	0.05	0	0	0	0	0	0.03	0.04	0.05	0.13
XLOC_035094	NM_001250108.2	0.65	6.84	0.13	3.6	0.4	2.18	63.34	0.21	57.77	0.9	0.31	0.15	3.41	6.82	11.82	50.4	49.77	90.66
XLOC_034372	XM_014764456.1	18.14	13.67	18.21	12.87	16.11	15.08	12.06	16.89	12.61	14.39	17.3	14.23	16.25	12.93	9.88	10.85	10.39	7.58
XLOC_027391	XM_003535174.3	22	37.76	15.85	19.28	14.33	18.84	17.96	9.02	10.88	21.76	8.7	19.47	9.48	11.42	16.47	13.63	11.2	16.71
XLOC_010574	XM_003522592.3	97.83	60.88	102.1	56.83	76.84	68.47	32.73	59.73	42.95	91.75	118.58	91.72	86.03	63.35	36.65	19.8	34.37	27.13
XLOC_040546	NM_001248219.1	201.25	130.4	197.22	94.07	180.65	95.5	23.54	99.74	22.66	167.53	216.81	173.59	63.5	53.51	51.23	14.79	34.55	19.17
XLOC_053793	XM_003554246.3	5.22	4.15	5.03	3.15	4.61	3.56	3.65	3.6	3.38	4.47	5.33	4.86	5.73	4.25	3.19	3.32	3.99	2.5
XLOC_035810	XM_014765337.1	0	0	0.04	0.03	0	0.08	0.02	0	0.05	0	0.04	0.04	0	0.02	0	0	0.02	0
XLOC_007633	XM_006577366.1	0	0	0	0	0	0	0	0	0	0	0	0	0	0	0	0	0	0
XLOC_030503	XM_003539075.3	0.85	0.88	0.9	0.6	1.16	0.58	0.22	0.16	0.27	0.37	0.95	0.45	0.26	0.07	0.36	0.33	0.25	0.23
XLOC_026601	XM_006587477.2	16.73	12.88	16.16	14.49	14.96	14.09	13.26	21.95	12.93	11.2	10.02	14.34	7.7	13.65	8.48	4.33	7.75	3.89
XLOC_051313	XM_003551992.3	0.35	1.27	0.57	3.4	0.79	2.13	9.15	0.6	6.21	2.5	0.79	0.83	6.87	6.05	8.37	15.23	7.44	17.82
XLOC_039242	XM_006595628.2	0.11	0.2	0.13	0.44	0.13	0.37	0.6	0.14	0.88	0.35	0.16	0.05	0.26	0.62	0.66	0.6	0.68	0.46
XLOC_020920	XM_003531119.3	0	0	0.05	0.12	0.07	0.06	0	0	0.05	0	0	0.06	0	0.05	0	0	0	0
XLOC_019292	XM_006582775.2	0.42	0.64	0.17	1.92	0.72	1.58	2.93	0.07	3.95	1.01	0.46	0.15	1.31	1.11	2.27	2.36	2.18	4.87
XLOC_020980	NM_001254328.2	7.32	6.22	6.02	9.74	6.14	5.76	7.53	8.9	7.12	5.81	7.58	7.63	4.18	6.86	6.91	5.56	7.69	11.69
XLOC_014885	XM_006581601.2	5.43	3.74	6.32	3.74	3.65	4.75	1.45	2.15	2.3	3.14	5.4	3.43	3.45	1.57	1.52	2.07	1.96	1.63
XLOC_040634	NM_001248167.2	1.74	1.63	2.6	5.28	2.56	3.17	6.26	3.76	7.77	5.89	1.57	3	13.03	13.31	6.6	21.7	4.97	6.69
XLOC_026059	XM_014761609.1	0	0	0	0	0	0	0	0	0	0	0	0	0	0	0	0	0	0
XLOC_054153	NM_001248841.2	27.55	50.34	26.14	32.27	27.24	22.48	53.68	16.19	30.75	25.82	21.67	23.89	30.82	28.68	55.88	72.42	58.64	86.81
XLOC_052692	XM_006602895.2	0	0	0	0	0	0	0	0	0	0	0	0	0	0	0	0	0	0
XLOC_055718	XM_003556564.3	1.26	2.64	1.93	1.34	3.57	0.62	1.24	1.74	1.28	1.19	2.11	1.51	1.04	0.68	1.08	0.77	0.69	1.6
XLOC_048414	XM_003550520.3	0.04	0.05	0	0.04	0	0.11	0.03	0.05	0.17	0.03	0	0	0.03	0.17	0.07	0.08	0.11	0.05
XLOC_006859	XM_014773369.1	9.83	13.51	10.99	16.12	9.02	16.63	21.36	10.37	22.83	14.98	10.57	14.28	16.18	26.35	27.14	22.28	18.24	23.19
XLOC_027187	NM_001251139.2	0	0.31	0.21	0.89	0.31	0.85	1.19	0.16	0.11	0.81	0	0	0.26	0.11	0.3	0.79	0.71	0.37
XLOC_039494	XM_003544064.3	2.18	1.59	1.8	1.89	0.97	2.59	2.17	0.55	1.39	3.06	2.84	2.38	1.52	2.11	2.47	2.86	1.53	1.31
XLOC_036194	NM_001251617.1	810.2	864.7	318.85	227.4	526.04	388.77	68.76	31.44	26.46	291.14	151.08	344.11	33.65	45.83	36.17	2.8	7.11	5.31
XLOC_001703	XM_014762013.1	0	0	0	0	0	0	0	0	0	0	0	0	0	0	0	0	0	0
XLOC_058208	XM_003556502.3	7.37	5.92	9.59	5.28	8.79	5.88	4.75	5.43	3.67	6.29	9.56	7.75	5.27	5.3	4.28	3.99	4.04	3.12
XLOC_042046	XM_003545847.3	69.11	52.72	50.83	53.89	69	58.34	63.85	50.14	56.48	58.13	88.69	67.03	60.3	66.17	52.76	57.91	55.2	55.46
XLOC_035662	XM_003541237.3	87.85	53.91	279.59	96.19	213.67	58.83	30.59	130.99	27.29	29.79	129.88	70.86	57.81	76.68	66.32	31.32	26.16	3.07
XLOC_035923	XM_003541524.3	0.4	0.66	0.1	2.39	0.52	2.37	6.55	0.85	5.1	1.86	0.13	0.79	4.16	4.71	4.39	7.4	4.76	6.94
XLOC_016311	XM_014776292.1	0	0	0	0	0	0	0	0	0	0	0	0	0	0	0	0	0	0
XLOC_009752	XM_003522963.3	1.33	1.47	0.9	2.04	1.14	1.83	4.61	0.69	2.54	2	0.71	1.51	2.25	2.8	3.7	4.6	3.81	5.57
XLOC_051655	XM_014770489.1	0	0	0	0	0	0	0	0	0	0	0	0	0	0	0	0	0	0
XLOC_050885	XM_003552315.3	5.7	7.44	4.23	5.58	2.8	3.68	7.32	10.88	5.65	5.53	5.66	5.29	6.77	5.6	6.33	9.28	5.12	6.34
XLOC_046075	XM_003547693.3	2.48	3.68	2.05	10.17	4.12	10.7	16.9	2.96	15.21	8.46	2.12	4.92	14.82	15.24	12.56	20.11	11.99	18.26
XLOC_000993	XM_006573426.2	0	0	0	0	0	0	0	0	0	0.21	0	0	0.12	0.23	0.11	1.04	0.08	0
XLOC_039870	XM_006596657.1	0	0	0	0	0	0	0	0	0	0	0	0	0	0	0	0	0	0
XLOC_047014	XM_006601334.1	0	0	0	0	0.4	0	0	0	0	0	0	0	0	0	0	0	0	0
XLOC_022159	XM_014779491.1	0	0	0	0.08	0	0.07	0.06	0	0.06	0.06	0	0.06	0	0.13	0.16	0.31	0.34	0.25
XLOC_033234	XM_003541087.3	0.76	2.4	0.81	0.84	0.56	1.32	2.46	0.97	3.13	1.62	0.52	1.08	1.38	0.66	1.46	3.01	1.44	2.5
XLOC_054658	NM_001251627.2	52.06	55.61	27.99	70.23	38.2	70.53	160.03	76.39	140.81	85.54	61.31	66.59	90.04	121.68	134.17	143.56	93.78	106.6
XLOC_051056	XM_003551703.3	0.13	0.03	0.02	0.08	0.03	0.08	0.07	0.1	0.12	0.06	0.08	0	0.04	0.09	0.13	0.2	0.13	0.12
XLOC_045692	XM_014768542.1	0.11	0.47	0.53	0.69	0.58	0.11	0.39	4.6	0.46	0.36	0.22	0.22	0.36	0.2	0.34	0.83	0.44	0.65
XLOC_026451	XM_003534056.3	0.79	0.74	0.96	0.33	1.01	0.15	0.54	0.31	0.19	0.92	2.33	0.78	0.75	0.24	0.24	0.32	0.32	0.4
XLOC_018116	XM_006584174.1	0	0	0	0	0	0	0	0	0	0	0	0	0	0	0	0	0	0
XLOC_004334	NM_001249132.1	4.21	30.29	10.07	23.24	6.35	17.12	66.8	23.74	39.34	19.81	3.52	13.89	30.58	31.34	45.98	29.86	33.57	44.1
XLOC_026580	XM_003533337.3	0	0	0	0.05	0	0.17	0.19	0	0.12	0.11	0.04	0	0	0.16	0.19	0.28	0.43	0.63
XLOC_047381	XM_006600111.2	80.97	83.64	87.03	49.6	59.37	33.27	17.8	78.04	18.22	54.01	98.1	69.98	47.57	29.19	39.59	11.4	21.71	15.85
XLOC_030186	XM_003536701.3	4.07	2.06	4.87	3.2	3.67	1.43	1.58	7.65	1.45	2.5	5.1	4.07	2.41	1.52	3.35	2.97	1.83	1.58
XLOC_035212	XM_006592736.2	0.23	0.14	0.28	0.34	0.35	0.22	0.82	0.44	0.15	0.14	0.17	0.11	0.19	0.1	0.24	0.36	0.16	0.24
XLOC_004899	XM_003518672.3	0	0	0	0	0	0	0.18	0	0	0.17	0	0	0	0	0.13	0.07	0	0
XLOC_003439	XM_006574907.2	0.04	0	0.13	0	0.05	0.12	0.13	0.05	0.18	0.03	0.04	0.04	0.05	0	0.02	0.2	0.04	0.02
XLOC_042143	XM_014768194.1	2.05	2.74	3.76	2.64	4.08	2.52	5.17	2.07	5.08	1.8	4.97	2.05	5.19	5.46	4.33	6.63	5.78	9.18
XLOC_014379	XM_014776921.1	0	0.04	0	0.03	0	0	0	0	0	0	0	0	0	0	0	0.13	0	0
XLOC_043091	XM_006598157.2	0	0.24	0.1	0.12	0.14	0.11	0.2	0.25	0.17	0.19	0.23	0.07	0.21	0	0.14	0.22	0.15	0.12
XLOC_028274	XM_003535518.3	11.15	7.04	13.82	5.87	9.12	7.42	2.09	6.83	2.94	7.04	13.24	8.05	5.09	3.4	2.54	1.34	2.68	2.18
XLOC_017770	XM_003528631.3	0	0	0	0	0	0	0	0	0	0	0.07	0	0	0	0	0	0	0
XLOC_005403	XM_014773217.1	0	0	0	0	0	0	0	0	0	0	0	0	0	0	0	0	0	0
XLOC_007171	XM_006577091.2	0.15	0.08	0.27	0.12	0.12	0.08	0.17	0.11	0.31	0.11	0.18	0.03	0.46	0.23	0.29	0.39	0.67	0.81
XLOC_028609	XM_014763455.1	6.72	4.92	5.78	6.54	6.49	5.54	9.39	6.1	7.51	5.44	6.65	5.06	5.32	7.95	7.96	11.17	11.64	15.33
XLOC_012105	XM_014776103.1	0	0	0	0	0	0	0	0	0	0	0	0	0	0	0	0	0	0
XLOC_030642	XM_006591479.2	0	0	0	0	0	0	0	0	0	0	0	0	0	0	0	0	0	0
XLOC_002629	XM_003517405.3	3.23	4.69	0.9	13.7	3.82	15	39.02	8.16	39.93	21.72	7.51	5.51	25.08	27.45	36.48	50.63	50.82	76.19
XLOC_042423	XM_003546316.3	39.64	44.42	38.41	29.23	36.62	29.21	33.04	35.29	24	27.97	30.35	21.83	20.5	21.93	26.54	27.93	20.12	27.79
XLOC_015321	XM_003527119.3	547.12	418.49	586.34	235.69	1120.44	221.81	96.49	1174.32	119.92	338.33	897.07	492.94	137.22	186.72	410.99	122.83	211.42	95.5
XLOC_003665	XM_014771875.1	0.06	0	0.05	0.06	0	0	0	0	0.11	0.14	0	0.11	0	0.1	0.04	0.12	0	0
XLOC_008911	XM_003522899.3	0.73	1.53	1.27	3.24	2.01	2.1	13.36	0.98	11.63	1.19	0.71	0.68	7.23	4.09	4.86	15.02	14.62	21.02
XLOC_054209	XM_014771696.1	2.11	0.97	1.34	0.58	0.91	0.6	0.03	0.04	0	1.04	2.1	0.84	0.33	0.08	0.11	0.11	0.15	0.04
XLOC_046574	XM_006599949.1	0	0	0	0	0	0	0	0	0	0	0	0	0	0	0	0	0	0
XLOC_026861	XM_003534473.3	0.07	0	0.03	0.07	0	0.14	0.12	0	0.07	0	0.07	0	0	0	0	0	0.11	0.04
XLOC_009583	XM_006602351.2	0	0	0	0	0	0	0	0	0	0	0	0	0	0	0	0	0	0
XLOC_039433	XM_003545559.3	0	0	0	0.15	0	0.14	0.54	0	0.48	0.12	0.05	0.09	0.72	0.38	0.56	1.08	0.75	0.91
XLOC_038005	XM_006595303.1	0	0	0	0	0	0	0	0	0	0	0	0	0	0	0	0	0	0
XLOC_049667	XM_003552749.3	2.6	1.97	2.57	1.15	1.41	1.49	0.39	1.05	0.8	1.53	3.03	2.32	1.53	1.19	0.99	1.17	0.93	0.66
XLOC_036508	XM_014765745.1	0.29	0.21	0.16	0.34	0.29	0.45	0.61	0.17	0.24	0.78	0.22	0.27	0.23	0.26	0.12	0.38	0.66	0.56
XLOC_020792	XM_014778402.1	0.08	0.1	0.07	0	0.1	0.15	0	0	0.14	0	0	0.46	0.11	0.14	0.19	0.61	0.38	0.34
XLOC_054030	XM_003554493.3	4.17	4.94	7.13	9.28	7.64	6.92	15.5	5.58	8.57	8.48	7.92	5.32	10.08	16.89	13.86	16.1	17.63	23.44
XLOC_056974	XM_014772850.1	3.24	3.94	3.4	1.99	2.66	2.67	1.68	1.56	1.83	3.4	5.67	4.18	2.27	2.44	1.6	1.88	2.16	2.12
XLOC_049855	XM_003552853.3	0.08	0.17	0.78	0.23	0.84	0.14	0.41	1.92	0.51	0.2	0.71	0.08	0.15	0.22	0.29	0.16	0.35	0.38
XLOC_020727	XM_003532513.3	0.5	0.58	0.18	1.73	0.48	1.72	4.08	0.17	2.76	1.63	0.27	1.33	2.94	3.7	3.13	4.28	1.87	2.9
XLOC_016268	XM_006581375.2	0	0	0.02	0.02	0.04	0.06	0.1	0	0.09	0.02	0.09	0.02	0.1	0.03	0.04	0.12	0.21	0.16
XLOC_018706	XM_003529345.3	5.15	6.4	5.37	7.65	6.48	6.12	5.59	6.53	6.47	4.95	4.85	5.43	4.51	4.88	5.43	4.41	4.31	5.11
XLOC_005693	XM_003519303.3	4.51	4.6	3.96	4.59	4.46	4.2	2.07	4	2.14	2.93	1.71	3.15	2.44	2.17	1.66	2.16	1.96	2.13
XLOC_030248	XM_003536770.3	58.2	41.67	48.11	36.59	36.72	32.35	13.06	81.03	14.42	29.16	46.25	35.97	19.32	16.64	14.49	5.18	9.04	4.67
XLOC_057425	XM_006606763.1	0	0	0.04	0	0	0	0	0	0	0	0	0	0	0	0	0	0	0
XLOC_034333	XM_006591968.2	0.39	0.23	0	0	0	0	0.17	0	0.34	0.15	0	0	0	0.17	0.11	0.54	0.18	0.45
XLOC_006246	XM_006577361.1	0	0	0	0	0	0	0	0	0	0	0	0	0	0	0	0	0	0
XLOC_043458	XM_003547072.2	0	0	0	0	0	0	0	0	0	0	0	0	0	0	0	0	0	0
XLOC_031752	NM_001249431.2	0.11	0.41	0	0.23	0.28	0.11	0	0	0.8	0	0.11	0	0	0	0	0	0.21	0.07
XLOC_020608	XM_006584750.2	0.26	0.26	0.32	0.14	0.37	0.09	0.16	0.18	0.31	0.1	0	0.09	0.37	0.41	0.18	1.38	0.17	0.17
XLOC_035916	XM_003542020.3	2.27	0.32	0.85	0.85	2.49	0.5	0.33	1.49	0.52	0.47	2.65	0.49	0.26	0.51	0.78	0.77	0.31	0.35
XLOC_019185	XM_003528326.3	0.58	0.18	0.12	0.95	0.18	1.19	14.77	0.09	8.83	2.15	0.14	0.9	2.25	3.82	3.24	8.77	4.5	9.8
XLOC_031656	XM_003538477.3	0	0	0	0	0	0	0	0	0	0	0	0	0	0	0	0	0	0
XLOC_032651	XM_006591206.2	0.12	0.57	0.1	1.37	0.17	1.07	4.43	0	4.81	0.85	0.02	0.34	3.06	2.33	1.96	5.69	3.39	5.46
XLOC_029876	XM_003536350.3	4.76	3.38	6.11	4.28	3.42	4.17	8.27	2.98	7.4	5.62	3.36	4.77	6.52	9.97	7.97	9.98	8.89	9.06
XLOC_012708	XM_014776098.1	0	0	0	0	0	0	0	0	0	0	0	0	0	0	0	0	0	0
XLOC_016074	XR_001388590.1	50.09	55.77	47.18	22.26	40.42	20.15	7.99	59	15.03	18.01	37.14	27.89	16.3	13.92	16.26	2.09	15.24	7.73
XLOC_036136	XM_014765505.1	1.18	1.36	1.04	1.95	0.86	3.03	3.53	0.67	2.86	2.17	1.13	2.52	2.6	4.5	3.67	3.34	2.29	2.67
XLOC_020047	XM_003529299.2	0.1	0.12	0.12	0.21	0	0.41	0.61	0.36	0.83	0.41	0	0.19	0.49	0.54	0.43	2.19	0.48	0.58
XLOC_010979	XM_006579165.1	0	0	0	0	0	0	0	0	0	0	0	0	0	0	0	0	0	0
XLOC_041612	XM_006596479.2	10.14	8.2	9.04	8.52	7.98	6.98	3.78	6.43	3.84	5.45	5.7	5.05	3.52	4.73	4.56	3.89	3.57	3.35
XLOC_056397	XM_006605925.2	0.69	0.99	0.61	0.45	0.49	0.14	0.54	0.31	0.55	0.07	0.38	0.31	0.08	0.42	0.32	0.28	0.62	0.47
XLOC_046917	XM_003549661.3	16.38	11.4	13.8	7.89	16.16	6.96	1.12	1.88	1.56	6.23	28.93	11.97	4.42	2.09	1.88	1.2	2.01	2.56
XLOC_039926	XM_003545536.3	0.73	0.61	0.58	0.44	0.51	0.75	0.58	0.37	0.89	0.85	0.61	0.51	1.1	0.71	0.75	0.74	0.9	1.07
XLOC_026669	XM_003533402.3	0	0.22	0	0.13	0	0.02	0.79	0	1.09	0.06	0	0	0.26	0.09	0.34	0.57	0.7	1.08
XLOC_048951	XM_014769639.1	1.77	2.7	2.96	1.57	1.1	2.97	2.31	1.6	3.2	3.42	2.76	3.44	2.84	2.41	2.41	3.28	3.02	2.9
XLOC_012444	XM_014775671.1	0.04	0	0	0.04	0	0.04	0.39	0.21	0.04	0.2	0	0.04	0.33	0.06	0.35	0.56	0.16	0.17
XLOC_004167	XM_006575488.2	481.93	480.42	318.88	211.83	307.19	282.15	96.27	322.14	71.5	309.31	390.02	327.82	99.06	100.1	86	37.63	40.66	34.28
XLOC_036305	XM_003542669.3	3.98	3.64	4.39	4.44	4.24	3.89	2.2	1.71	2.53	3.39	2.99	3.06	2.79	2.65	2.5	3.02	3.03	3.89
XLOC_017746	XM_006583096.2	7.04	8.13	5.49	9	5.17	4.35	3.6	20.74	4.76	5.54	3.98	4.21	7.06	2.82	6.5	1.82	5.38	4.82
XLOC_050450	XM_014770615.1	0	0	0	0	0	0	0	0	0	0	0.06	0	0	0	0	0	0	0
XLOC_029228	XM_014762851.1	0	0	0	0	0	0	0	0	0	0	0	0	0	0	0	0	0	0
XLOC_043785	XM_014768222.1	0	0	0.03	0.03	0.04	0	0.06	0	0.06	0.05	0	0	0.24	0	0.18	0.05	0.26	0.08
XLOC_008955	XM_006577700.2	4.34	3.75	4.73	4.55	3.22	3.14	3.77	4.7	2.52	2.44	3.51	3.16	2.52	2.44	2.97	4.19	2.52	4.62
XLOC_045581	XM_006599536.2	0	0	0	0	0	0	0	0	0	0	0	0	0	0	0	0	0	0
XLOC_024758	XM_006587192.2	0.45	0.37	0.49	0.42	0.51	0.51	0.38	1.11	0.54	0.48	0.4	0.32	0.3	0.66	0.77	0.55	0.54	0.2
XLOC_004636	XM_003520251.3	7.48	4.98	9.65	6.52	9.7	5.02	2.46	7.82	2.49	2.94	8.42	5.86	3.83	3.02	3.88	2.38	4.55	4.08
XLOC_048696	NM_001254310.1	4.5	7.46	2.28	4.82	7.04	4.47	3.15	5.21	3.88	3.92	7.94	6.57	3.59	4.76	4.9	5.73	4.8	3.9
XLOC_029432	XM_006590047.1	0	0	0	0	0	0	0	0	0	0	0	0	0	0	0	0	0	0
XLOC_025366	XM_014762379.1	0.54	0.41	0.17	1.1	0.04	0.98	2.6	0.48	1.41	0.81	0.3	0.78	2.16	2.76	2.9	4.04	2.81	3.06
XLOC_057547	XM_003555791.3	608.79	507.99	519.67	415.96	481.51	350.37	318.64	576.4	225.62	362.47	487.34	482.01	277.41	427.16	366.92	274.95	286.09	321.98
XLOC_027861	XM_014762823.1	0	0	0	0	0	0	0	0	0	0	0	0	0	0	0	0.05	0	0
XLOC_008801	XM_006577303.2	0	0	0	0.18	0	0.26	0.85	0	0.73	0.04	0	0	0.33	0.08	0.3	1.42	0.39	0.73
XLOC_035085	XM_003540105.3	184.14	109.75	163.36	196.33	224.11	127.78	412.54	314.93	188.57	172.81	253.39	194.21	303.64	381.05	358.79	512.25	202.85	331.6
XLOC_051783	XM_014770524.1	0	0	0	0	0	0	0	0	0	0	0	0	0	0	0	0	0	0
XLOC_039715	XM_006596591.1	0	0	0	0	0	0	0	0	0	0	0	0	0	0	0	0	0	0
XLOC_002288	XM_014761650.1	0	0	0	0	0	0	0	0	0	0	0	0	0	0	0	0	0	0
XLOC_043835	XM_003547333.3	0	0	0.05	0	0	0	0	0	0	0	0	0.03	0	0	0	0	0	0
XLOC_035421	XM_003539594.3	0.81	2.33	0.58	2.45	1	1.17	2.16	3.49	2.54	0.4	0.39	0.29	0.75	0.89	1.39	1.62	1.15	1.08
XLOC_008767	XM_014774046.1	0.69	0.31	0.54	1.09	0.11	0.26	0.76	1.07	0.88	0.7	0.42	0.82	1.01	0.95	0.97	0.93	0.88	0.68
XLOC_008663	XM_003521647.3	1.62	0.52	0.62	0.65	2	0.42	4.34	2.21	4.36	1.46	1.79	0.41	1.61	1.89	2.46	5.42	4.99	6.16
XLOC_042530	XM_003546413.3	2.85	1.99	2.38	2.76	8.03	1.65	0.76	2.72	1.38	1.52	6.13	4.17	1.12	2.38	0.96	1.82	1	0.61
XLOC_033991	XM_003540255.3	57.36	58.52	78.91	75.36	69.12	55.34	160.65	75.46	134.84	84.43	95.73	84.52	132.46	189.48	146	114.65	138.45	71.37
XLOC_012355	NM_001248354.1	18.47	100.97	14.23	101.99	15.77	98.43	884.59	28.47	541.05	55.74	21.33	20.1	186.03	173.79	305.11	285.97	348.64	607.51
XLOC_022177	XM_006586181.2	2.19	1.51	2.24	1.2	1.55	1.54	0.83	0.55	1.31	1.86	2.45	1.54	1.68	0.88	0.73	0.72	1.23	1.03
XLOC_057128	XM_014772613.1	0	0	0	0	0	0	0	0	0	0	0	0	0	0	0	0	0	0
XLOC_031005	XM_003537942.3	0.7	0.91	0.29	0.94	0.58	1.69	4.88	0.15	5	2.06	0.68	0.23	2.16	2.97	3.21	2.73	6.1	3.44
XLOC_054740	NM_001248774.1	3.89	4.7	1.48	6.8	2.58	6.34	17.24	5.72	9.88	5.23	2.47	5.2	7.81	10.76	11.48	16.14	15.57	21.46
XLOC_054521	XM_014772093.1	0.12	0.22	0	0.53	0.03	0.59	1.44	0	1.02	0.4	0.02	0	1.12	0.87	1.53	3.13	2.98	3.3
XLOC_042209	XM_003547191.3	0.35	0.51	0.15	0.23	0.2	0.29	1.09	0.18	0.9	0.52	0.34	0.36	0.67	0.92	0.85	1.46	1.15	1.76
XLOC_038925	XM_003543472.3	0	0.2	0	0.44	0.07	0.11	1.22	0.07	1.23	0	0	0	0.29	0.05	0.66	0.53	0.79	1.06
XLOC_052993	XM_003554834.3	0.82	1	0.63	2.07	0.68	1.06	2.47	0.42	2.57	0.79	0.64	0.39	2.4	2.01	2.09	4.14	2.22	2.68
XLOC_046566	XM_006599430.2	0	0.07	0	0	0.22	0.06	0	0	0.16	0	0.06	0	0	0	0	0	0.06	0
XLOC_002430	XM_003517171.3	0.19	0.58	1.8	0.53	3.51	0.88	1.02	3.01	1.68	0.23	1.68	0.91	0.26	0.13	0.55	1.5	0.6	0.26
XLOC_020316	XM_003529556.3	0	0	0.07	0	0	0	0	0	0.37	0	0	0	0	0	0	0.06	0.24	0.15
XLOC_023807	NM_001255562.1	0.74	2.82	1.56	2.62	3.22	3.83	6.08	3.25	5.05	2.07	1.03	2.47	3.08	4.19	4.15	4.43	3.13	3.81
XLOC_021661	XM_014778449.1	48.5	25.67	53.33	32.52	29.43	34.79	6.32	21.58	7.11	18.31	42.68	22.05	14.02	4.65	5.72	5.54	7.02	5.12
XLOC_010238	XM_003523455.3	0	0.13	0.13	0	0.06	0.1	0.04	0	1.45	0	0.05	0	0	0	0	0.04	0.7	0.03
XLOC_053616	XM_003554069.3	6.47	5.63	7.82	5.89	6.07	4.78	3.51	7.82	4.09	5.89	6.32	5.06	5.29	2.93	3.35	4.68	5.22	5.1
XLOC_023681	XM_006585909.2	0.88	1.91	0.81	2.46	0.47	2.54	5.63	1.37	3.91	2.57	0.67	1.16	4.15	4.51	5.14	6.08	3.33	5.95
XLOC_054530	XM_006603917.2	10.68	9.59	10.24	10.79	6.01	9.23	18.4	17.14	13.98	18.91	19.06	22.24	13.33	21.64	15.71	13.65	10.33	8.35
XLOC_038894	XM_003541966.3	0	0	0	0	0	0	0	0	0.02	0	0	0	0	0	0	0	0.05	0.02
XLOC_020515	XM_003532363.3	0.36	0.6	0.13	0.88	0.02	1.33	1.44	0.07	1.63	1.19	0	0.53	1.45	2.39	2.15	2.92	1.77	1.97
XLOC_051350	XM_003552152.3	29.34	22.16	27.62	16.26	19.02	15.04	6.32	31.3	9.27	9.74	17.61	13.95	10.33	7.3	5.97	3.34	7.51	3.49
XLOC_039355	XM_003545115.3	0.19	0.19	0.09	0.05	0.03	0.08	0.27	0.34	0.31	0.17	0.05	0	0.3	0.09	0.06	0.24	0.41	0.42
XLOC_037933	XM_006594069.2	142.32	137.38	112.56	95.55	112.51	93.15	53.38	72	43.79	39.66	54.51	57.15	31.34	46.75	58.97	125.47	168.14	221.38
XLOC_011488	XM_003523327.3	60.22	45.44	49.99	36.93	46.79	40.22	14.73	38.02	17.75	40.84	56.72	45.45	33.7	32.98	24.08	21.25	17.38	16.34
XLOC_025697	NM_001250765.2	4.52	8.26	5.02	9.08	6.8	7.44	12.39	5.97	8.54	8.21	3.39	7.38	6.62	8.85	8.52	6.77	9.55	7.23
XLOC_055367	XM_003554469.3	1.41	1.44	0.62	0.8	1.5	0.71	1.17	0.41	0.66	0.69	1.43	0.61	0.73	0.33	0.75	1.18	1.32	2.04
XLOC_025025	NM_001252892.2	511.02	387.27	369.73	324.42	396.78	307.04	171.46	467.34	133.98	339.59	646.92	404	210.21	323.42	223.16	128.71	169.04	116.07
XLOC_047388	XM_006601375.2	0	0	0	0	0	0	0	0	0	0	0	0	0	0	0	0	0	0
XLOC_039014	XM_003542042.3	0.28	0.41	0.46	0.23	0.42	0.22	0.19	0.07	0.15	0.27	0.11	0.21	0	0.05	0.14	0	0.21	0.2
XLOC_002077	XM_014779146.1	0	0.01	0.01	0	0.02	0.02	0	0.02	0	0	0.05	0	0	0	0	0	0	0
XLOC_051100	XM_003552566.3	5.63	4.25	4.15	4.12	3.94	5.16	2.98	4.21	3.88	3.33	4.56	3.7	3.23	3.23	3.28	3.05	2.64	3.03
XLOC_033238	XM_003541095.3	0.87	0.97	0.77	0.44	0.63	0.42	0.12	0.84	0.07	0.46	0.56	0.83	0.68	0.13	0.17	0.15	0.35	0.3
XLOC_047268	XM_003550662.1	6.34	10.14	5.33	8.84	6.42	6.2	11.67	9.26	8.79	8	4.6	6.31	6.95	9.63	10.83	6.1	8.02	11.39
XLOC_038580	XM_014766338.1	0	0	0	0	0	0	0	0	0	0	0	0	0	0	0	0	0	0
XLOC_057611	NM_001248130.1	38.82	99.23	38.76	62.47	31	54.23	129.64	91.62	125.42	55.81	27.54	32.37	61.75	63.13	86.25	87.22	91.54	131.97
XLOC_022736	XM_003531133.3	0.95	0.58	1.16	0.16	0.72	0.15	0.63	1.95	1.37	0.63	1.12	0.75	2.08	0.96	1.9	0.33	2.91	1.42
XLOC_033319	XM_003540689.3	1.09	2.12	1.12	2.19	1.7	1.44	2.14	2.63	1.93	1.29	1.54	1.3	1.1	1.68	2.78	1.06	2.01	1.89
XLOC_023033	NM_001254647.2	15.96	14.73	13.53	22.16	11.86	12.22	18.6	39.03	14.83	10.71	8.24	12.65	9.84	18.33	24.59	14.27	16.12	18.85
XLOC_023242	XM_003531657.3	46.71	42.34	26.15	35.1	44.17	34.02	34.71	52.37	22.89	31.49	43.15	33.04	25.95	22.64	30.23	18.81	25.85	36.23
XLOC_047087	XM_003550543.3	0	0	0.13	0.82	0	0.39	5.82	0	4.82	0.13	0	0	1.1	1.57	2.74	6.11	3.47	10.15
XLOC_044150	XM_014767703.1	0	0	0	0	0	0	0	0	0	0	0	0	0	0	0	0	0	0
XLOC_018788	XM_014777528.1	0	0	0	0	0	0	0	0	0	0	0	0	0	0	0	0	0	0
XLOC_005152	XM_006575808.2	0	0	0	0	0	0	0	0	0	0	0	0	0	0	0	0	0	0
XLOC_011584	XM_014774997.1	0.14	0.44	0.18	0.55	0.73	0.13	1.65	0.35	2.07	0.54	0.57	0.3	1.03	2.17	1.72	2.8	1.04	1.58
XLOC_049696	XM_006601670.2	3.49	3.46	2.25	3.77	2.06	2.77	3.31	5.62	3.68	3.57	1.8	2.13	3.4	4.07	4.97	5.05	3.82	5.25
XLOC_056918	XM_006606464.2	3.68	4.27	3.01	7.61	4.21	9.34	20.2	2.7	15.45	8.02	4.29	6.12	15.24	13.91	13.92	20.95	18.55	27.45
XLOC_013845	XM_006580183.2	0.1	0.16	0.05	0.07	0.17	0.13	0.2	0.04	0.12	0.05	0.03	0.06	0.09	0.12	0.12	0.25	0.16	0.12
XLOC_057379	XM_006606735.1	0	0	0	0	0	0	0	0	0	0	0	0	0	0	0	0	0	0
XLOC_042232	XM_003546102.3	41.32	50.98	10.02	28.03	14.07	15.6	19.7	111.3	12.81	12.57	12.03	11	7.65	7.76	17.68	7.23	9.95	15.74
XLOC_011824	XM_006580582.1	0	0	0	0	0	0	0	0	0	0	0	0	0	0	0	0	0	0
XLOC_010237	XM_003522698.3	3.84	10.94	0.39	6.19	2.13	13.77	15.21	0.61	7.31	18.26	0.19	8.53	4.27	7.14	10.87	3.94	4.98	8.22
XLOC_056599	XM_006606115.2	17.79	15.94	16.69	9.5	12.15	10.67	7.44	18.64	9	9.36	12.94	11.19	9.93	8.45	7.44	5.64	6.32	5.56
XLOC_047594	XM_006600819.2	21.59	26.89	13.11	9.3	10.19	10.74	8.58	9.79	6.68	14.46	9.62	14.28	11.2	8.71	11.87	12.52	7.93	14.84
XLOC_035932	XM_006593475.2	0	0	0	0.87	0	0.29	2.34	0.11	1.74	0.27	0.04	0	0.81	0.9	2.05	2.21	1.69	0.8
XLOC_025571	XM_003534315.3	7.86	7.14	7.5	8.1	9.14	6.38	3.22	8.45	2.55	4.63	6.26	11.19	5.13	3.76	4.44	4.38	4.11	5.1
XLOC_016469	XM_003526661.3	9.08	12.09	12.46	19.44	11.73	16.44	25.4	16.32	18.64	14.02	6.57	9.93	15.73	19.65	25.12	29.98	26.96	43.48
XLOC_055517	XM_014772143.1	3.13	2.68	2.53	2.96	2.91	3.17	1.66	1.92	2.11	2.05	1.98	2.56	1.74	1.72	2.3	2.63	1.36	2.33
XLOC_043360	XM_006597226.2	5.57	4.94	6.11	4.83	4.66	5.46	2.57	3.8	4.52	6.69	6.22	6.21	5.9	5.09	3.92	4.39	4.28	3.4
XLOC_025727	XM_006586825.2	0	0	0.04	5.23	0	0.67	12.28	0	11.24	0.52	0.14	0.14	3.09	30.04	14.88	15.2	15.57	12.34
XLOC_052716	XM_014770383.1	0	0.08	0	0	0	0	0.17	0	0.55	0.05	0	0	0.05	0	0.04	1.19	0.2	1.1
XLOC_056952	NM_001248290.1	376.28	441.32	374.85	248.85	888.25	124.07	152.96	943.74	123.01	305.59	419.04	226.29	138.88	73.86	238.97	179.8	176.03	236.9
XLOC_039189	XM_003544817.3	45.9	32.67	50.14	30.35	45.35	29.47	17.7	46.25	19.62	37.68	58.19	37.55	31.55	32	24.2	13.02	18	15.66
XLOC_018891	XM_003529530.3	9.4	7.04	7.51	7.91	8.24	9.65	8.14	5.25	8.24	10.99	13.45	10.06	11.3	10.71	8.64	11.16	8.4	10.52
XLOC_055487	XM_003554610.3	22.17	21.6	18.14	28.75	17.18	20.78	39.46	41.16	32.81	16.4	14.26	17.38	25.91	35.28	32.11	30.57	31.18	41.59
XLOC_051828	XR_001385921.1	0	0	0.04	0.05	0.03	0	0	0	0	0	0.02	0.02	0	0	0	0	0	0.01
XLOC_049316	XM_014769817.1	52.04	26.73	47.53	25.67	52.82	28.69	13.82	33.81	17.64	38.22	72.45	46.25	27.57	27.02	16.85	17.14	15.15	6.98
XLOC_013808	XM_006580148.2	0.18	0.11	0.07	0.36	0	0.6	4.27	0.34	2.08	1.07	0	0	0.72	0.78	1.99	2.36	2.62	6.02
XLOC_006484	XM_014774176.1	0	0	0	0	0	0	0	0	0	0	0	0	0	0	0	0	0	0
XLOC_021865	XM_003531956.3	4.15	4.58	5.96	4.59	5.95	5.02	5.27	8.48	4	5.52	7.13	5.68	6.11	7.04	7.15	6.82	4.82	6.58
XLOC_012683	XM_014775802.1	0.3	0.81	0.52	0.34	1.03	0.71	1.53	0.48	1.95	0.47	0.35	0.55	0.65	0.66	0.46	1.58	2.33	2.49
XLOC_048317	XM_006600251.2	0.03	0	0	0	0	0	0.03	0	0.06	0	0	0	0	0	0	0	0.07	0
XLOC_004294	XM_006574349.2	42.15	30.21	76.37	34.85	42.35	28.67	48.18	89.19	53.62	42.12	54.37	57.31	68.3	68.53	51.8	41.05	44.83	25.43
XLOC_019359	XM_003528801.3	8.78	7.44	7.1	9.87	9.07	8.25	7.46	14.55	10.07	8.22	13.91	7.47	12.64	13.74	10.24	11.8	13.9	10.68
XLOC_026709	XM_006588249.2	2.35	3.03	1.65	2.55	2.72	1.99	1.73	4.06	1.64	1.99	3.4	1.99	1.41	1.55	2.18	1.26	1.95	1.21
XLOC_002525	XM_003517291.3	17.88	21.63	24.41	17.75	15.72	17.89	24.13	58.64	16.14	19.45	21.69	24.68	21.72	27.6	26.53	30.45	31.02	30.85
XLOC_047031	XM_006600316.2	0.29	0.19	0.26	0.19	0.35	0.15	0.19	1.14	0.6	0.3	0.53	0.36	0.23	0.39	0.29	0.18	0.37	0.46
XLOC_032823	XM_003537437.3	7.47	5.64	5.81	4.64	6.85	5.37	3.24	4.62	4.06	5.18	6.32	5.08	4.24	3.99	3.71	4.28	3.09	4.14
XLOC_039042	XM_014766136.1	48.88	36.69	45.84	24.76	82.48	24.65	4.05	22.02	8.48	18.52	53.07	27.04	11.45	8.17	8.5	11.03	10.19	7.52
XLOC_007526	XM_003521551.3	0.41	0.27	0.07	0.45	0.06	0.22	0.92	0.29	0.65	0.32	0.22	0.34	0.66	0.43	0.54	1.32	0.82	0.68
XLOC_011871	XM_006580588.2	0	0	0	0	0	0	0	0	0	0	0	0	0	0	0	0	0	0
XLOC_003151	NM_001248243.1	0	0.11	0	0	0.23	0.09	0	0	0	0	0.09	0	0	0	0	0	0	0
XLOC_018813	XM_006584372.1	0	0	0	0	0	0	0	0	0	0	0	0	0	0	0	0	0	0
XLOC_008799	XM_003521787.3	1.14	2.64	1.58	1.93	0.98	1.7	2.15	2.13	3.98	1.59	0.79	0.95	2.12	2.19	2.23	2.86	3.26	2.72
XLOC_057944	XM_003556209.3	0.03	0.2	0	0	0.03	0.18	0.11	0	0.12	0.02	0.16	0.05	0.05	0.02	0.07	0.04	0.13	0.07
XLOC_010546	XM_014775043.1	31.92	22.81	37.71	24.26	28.71	25.68	7.32	20.43	9.4	16.6	23	16.59	12.84	10.1	7.8	5.82	6.9	6.22
XLOC_014451	XM_014777251.1	1	1.22	0.24	1.72	0.36	2.08	2.99	0.05	2.48	1.3	0.12	0.36	2.46	3.99	3.6	6.15	6.77	7.9
XLOC_003768	XM_003519023.3	16.7	13.72	19.14	11.42	20.6	12.38	6.85	7.48	6.88	10.42	15.47	11.51	8.47	8.96	8.14	7.03	7.04	11.33
XLOC_045844	XM_003548506.3	1.2	1.52	2	0.63	1.48	0.9	1.55	2.13	2.81	1.16	1.62	1.24	1.26	1.09	1.51	2.03	1.64	0.63
XLOC_031664	XM_003538582.3	4.13	0.82	0.74	3.17	0.91	1.94	0.77	1.03	0.91	1.12	1.24	1.79	0.81	1.2	1.28	0.91	1.26	2
XLOC_045071	NM_001253044.1	7.03	4.16	11.51	2.73	10.8	2.73	6.59	10.47	7.62	5.27	9.65	7.72	8.2	8.92	8.78	8.55	8.16	7.65
XLOC_056635	XM_003556163.3	2.09	5.39	2.42	0.97	2.9	1.34	0.96	1.45	0.86	0	0	0	0	0	0.21	0.3	0.16	0
XLOC_041627	XM_014766920.1	0	0	0	0	0	0	0	0	0	0	0	0	0	0	0	0	0	0
XLOC_056313	XM_003555827.3	0.04	0.36	0.34	0.13	0.67	0.28	0.21	0	0.98	0.07	0.28	0.28	0.22	0.15	0.23	0.06	0.52	0.13
XLOC_050812	XM_006602646.2	0	0	0.08	0.09	0.47	0	0.32	0.48	0.59	0	0.37	0	0.63	0.91	0.62	2.23	0.53	0.11
XLOC_049888	NM_001255290.1	21.87	28.93	8.13	58.44	35.12	58.28	123.83	100.5	29.99	45.57	8.09	22.54	41.36	60.69	66.32	127.25	73.76	164.16
XLOC_020971	XM_003532694.3	0	0	0	0	0.04	0	0.06	0	0.12	0	0	0	0	0	0.08	0.05	0.13	0.04
XLOC_026611	XM_003533360.3	0.02	0.02	0.02	0	0	0	0	0	0	0	0	0.02	0	0	0	0	0	0
XLOC_011170	XM_003522957.3	0.18	0.8	0.18	0.33	0.91	0.6	0.87	0.05	0.86	0.06	0.14	0.1	0.15	0.16	0.27	0.46	0.67	0.95
XLOC_052615	XM_003552472.3	2.72	3.18	4.9	3.35	3.71	3.5	5.48	2.64	3.91	2.24	3.45	4.42	3.52	6.15	3.63	6.3	6.07	4.91
XLOC_039809	XM_014766729.1	0	0	0	0	0	0	0	0	0	0	0	0	0	0	0	0	0	0
XLOC_025332	XM_006588258.1	0	0	0	0	0	0	0	0	0	0	0	0	0	0	0	0	0	0
XLOC_032643	XM_014764164.1	31.65	19.1	30.37	13.69	20.03	11.68	6.23	23.71	8.73	25.99	62.52	35.13	21.74	11.54	10.45	6.32	9.55	4.98
XLOC_052268	XM_006602546.2	0.1	0	0	0	0	0	0	0	0.04	0	0.05	0	0	0	0	0	0	0
XLOC_047516	XM_003550837.3	27.79	20.68	19.82	16.41	17.82	11.55	7.82	46.39	9.61	14.87	35.41	16.8	14.46	10.85	9.77	6.92	10.65	9.27
XLOC_011270	XM_006579250.1	0	0	0.2	0	0	0	0	0	0	0	0	0.06	0	0	0	0	0	0
XLOC_042285	XM_006596938.2	2.45	2.41	1.52	3.82	3.06	3.47	7.38	1.03	6.37	3.62	3.33	3.78	3.44	10.86	7.6	9	7.6	5.67
XLOC_039759	XM_014766712.1	0	0	0	0	0	0	0	0	0	0	0	0	0	0	0	0	0	0
XLOC_027869	NM_001252886.2	31.54	30.88	30.91	28.29	21.32	18.87	18.47	43.55	14.46	26.46	25.5	23.96	15.43	19.32	28.65	14.07	14.69	19.54
XLOC_031606	XM_003538547.3	23.58	19.74	23.91	18.37	26.44	16.03	3.44	15.93	7.03	16.95	24.49	15.04	8.83	7.84	6.27	4.06	6.33	4.93
XLOC_029062	XM_006588825.2	25.98	20.59	33.62	22.6	26.13	25.47	38.13	52.93	36.75	30.95	28.73	38.44	36.86	39.48	30.95	14.69	28.83	12.35
XLOC_056837	XM_006606377.2	69.32	80.14	30.79	36.72	36.64	42.86	12.49	18.35	8.65	75.45	44.11	82	14.91	14.34	22.1	3.64	2.53	2.94
XLOC_042561	XM_003546448.3	0.03	0	0.17	0.04	0	0.03	0	0	0	0.03	0	0.03	0.02	0	0.02	0	0	0.04
XLOC_009266	XM_003522701.3	2.18	7.8	1.01	18.48	1.81	20.44	71.31	0.24	55.01	13.03	1.09	3.85	32.15	25.92	49.77	61.9	20.82	43.18
XLOC_010554	XM_014774357.1	2.43	1.82	2.48	2.59	2.51	2.85	2.05	2.25	2.08	2.7	3.25	2.51	2.69	2.67	2.36	3.88	2.89	2.35
XLOC_037796	XM_006593887.2	0.06	0	0	0	0.37	0	0.1	0	0	0	0	0.06	0	0	0.04	0.04	0	0
XLOC_031598	XM_014763657.1	0.13	0.05	0.14	0	0.26	0.04	0.13	0.07	0.05	0.22	0.54	0.04	0.17	0.07	0.09	0.11	0.06	0.09
XLOC_003654	XM_014771838.1	0	0	0	0	0	0	0	0	0	0	0	0	0	0	0	0	0	0
XLOC_045545	XM_014768892.1	0	0	0	0	0	0	0	0	0	0	0	0	0	0	0	0	0	0
XLOC_020546	XM_006584693.2	0.07	0.48	0.11	1.3	0.33	0.77	2.7	0.38	2.12	0.34	0.1	0.19	0.89	1.39	1.9	3.73	2.58	5.61
XLOC_013415	XM_003524594.3	93.21	60.17	124.41	56.82	90.59	44.45	55.21	187.61	65.29	57.77	110.28	85.82	69.86	72.97	59.99	43.15	81.32	47.94
XLOC_002484	XM_014762529.1	0	0.12	0	0.1	0.13	0.49	0.09	0	0.09	0	0.3	0	0	0	0	0	0	0
XLOC_009505	XM_006579094.1	0	0	0	0	0	0	0	0	0	0	0	0	0	0	0	0	0	0
XLOC_057772	XM_003556011.3	0.02	0.21	0.17	0.09	0.35	0.02	0.19	0	0.29	0.23	0.15	0.05	0.16	0.1	0.1	0.2	0.16	0.14
XLOC_037535	XM_003543900.3	0.39	0.32	0.68	0.63	0.53	0.82	0.89	0.66	0.94	1.5	1.03	1.13	1.19	1.75	1.42	0.7	1.11	1.12
XLOC_023824	XR_001389624.1	8.49	8.47	7.2	7.78	5.15	8.34	14.25	5.86	13.7	7.63	5.8	8.13	10.38	15.53	10.06	13.69	13.54	10.84
XLOC_004141	XM_014769930.1	0	0	0	0	0	0	0	0	0	0	0	0	0	0	0	0	0	0
XLOC_045358	XM_014769114.1	0.3	0.23	0.28	0.22	0.29	0.55	0.63	0.14	1.15	0.38	0.27	0.31	0.37	0.67	0.5	0.65	0.82	0.65
XLOC_044306	XM_014767757.1	0	0	0	0	0	0	0	0	0	0	0	0	0	0	0	0	0	0
XLOC_024470	XM_006587968.2	0	0	0	0	0	0	0	0	0	0	0	0	0	0	0	0	0	0
XLOC_048802	NM_001252740.2	12.58	19.31	8.73	21.45	15.29	18.23	23.72	9.78	13.55	15.94	5.54	14.85	8.77	9.17	12.61	19.11	10.88	17.9
XLOC_030539	NM_001255426.1	20.86	22.98	16.93	19.66	20.91	21.59	31.81	19.56	25.8	41.47	36.55	39.67	27.36	36.67	29.7	27.69	24.44	24.79
XLOC_043794	NM_001251271.2	58.25	47.07	56.31	63.69	47.72	49.71	82.52	80.44	59.6	52.88	44.27	57.73	60.9	89.62	64.9	81.46	57.21	63.07
XLOC_032423	XM_006591659.1	0	0	0	0	0	0	0	0	0	0	0	0	0	0	0	0	0	0
XLOC_014401	XM_003528025.3	0.89	0.89	0.6	1.4	1.01	0.5	0.81	4.24	0.4	0.81	0.43	0.57	1.29	1.36	0.98	0.5	0.75	0.52
XLOC_036252	XM_003542613.3	88.53	96.74	88.29	83.05	85.14	61.72	116.04	126.53	75.9	67.88	86.21	76.65	51.63	87.45	92.09	64.27	78.79	75.81
XLOC_022043	XM_003532107.3	5.46	7.05	4.58	14.69	8.23	9.11	41.38	14.56	25.93	8.59	1.53	7.88	18.95	32.51	26.88	55.97	23.64	33.72
XLOC_017786	XM_003528701.3	1.86	2.32	2.64	4.44	4.23	3.37	10.08	4.4	7.95	4.4	3.16	2.02	7.8	6.73	8.61	9.18	5.76	10.71
XLOC_008915	XM_006578961.1	0	0	0	0	0	0	0	0	0	0	0	0	0	0	0	0	0	0
XLOC_045565	XM_014768782.1	0	0	0	0	0	0	0	0	0	0	0	0	0	0	0	0	0	0
XLOC_009389	XM_014774622.1	3.93	3.31	3.31	3.62	3.74	4.65	3.35	4.07	2.61	2.75	2.67	3.69	3.23	3.56	3.49	3.6	2.73	3.61
XLOC_019064	XM_003529816.3	9.14	8	9.64	10.2	9.26	11.89	13.81	6.66	8.96	10.94	11.98	12.8	11.88	13.69	13.17	12.41	10.81	13.06
XLOC_016634	XM_003526844.3	1.53	3.15	1.48	1.12	1.04	1.63	2.14	1.69	2.93	2.05	1.96	2	2.35	2.53	1.72	1.88	1.76	2.25
XLOC_046765	XM_006599608.2	212.21	386.75	68.88	83.11	97.94	179.5	50.11	36.42	12.37	195.44	92.88	267.44	7.76	24.3	37.21	0.27	2.79	1.32
XLOC_050627	XM_006603441.1	0	0	0	0	0	0	0	0	0	0	0	0	0	0	0	0	0	0
XLOC_032404	XM_006591611.1	0	0	0	0	0	0	0	0	0	0	0	0	0	0	0	0	0	0
XLOC_035602	XM_006593719.2	7.97	12.76	6.8	8.05	7.11	4.15	7.09	10.23	8.26	9.04	11.18	10.57	8.52	17.38	11.72	9.39	7.9	6.97
XLOC_019303	XM_006583184.2	10.68	6.63	10.8	5.88	8.01	7.38	2.68	4.24	3.25	6.11	11.26	6.76	5.67	3.57	2.75	2.83	3.51	3.25
XLOC_045929	NM_001253317.2	0	0	0	0	0	0.13	2.57	0.08	1.65	0.1	0	0	0.13	0.4	0.51	1.96	0.06	4.13
XLOC_043632	XM_003546072.3	15.68	13.66	16.31	11.85	18.63	10.77	5.05	18.55	5.32	11.07	16.24	13.31	6.19	7.49	7.17	2.76	4.36	2.93
XLOC_025655	XM_006586751.2	0.04	0.09	0	0.45	0	0.32	0.34	0	0.43	0.24	0	0	0.37	0.74	0.74	0.56	0.53	0.8
XLOC_016111	XM_003525935.3	28.28	25.16	31.44	24.99	25.77	29.19	32.18	30.42	32.68	26.07	26.8	26.97	33.86	33.02	26.9	25.04	28.74	23.02
XLOC_018020	XM_003529972.3	0.04	0.1	0.07	0	0.21	0.04	0	0	0.15	0.03	0.04	0.04	0	0.04	0.05	0.03	0.04	0
XLOC_002597	XM_003516605.3	0.16	0.17	0.1	0.12	0.1	0.1	0.05	0	0.09	0.02	0.18	0.02	0	0	0.01	0.01	0	0.02
XLOC_056301	XM_006605799.1	17.55	9.65	19.22	9.91	13.87	11.63	4.69	10.18	6.25	10.7	13.83	11.46	8.81	6.12	4.96	5.09	6.43	6.59
XLOC_036171	XM_003541377.3	0	0	0	0	0	0	0	0	0	0	0	0	0	0	0	0	0	0
XLOC_032514	XM_006591575.1	0	0	0.03	0	0	0	0	0	0	0	0	0	0	0	0	0	0	0
XLOC_047219	XM_003549487.3	25.36	24.55	29.64	32.35	30.65	32.35	25.77	35.05	23.7	24.4	22.54	21.77	22.56	22.51	22.6	25.53	25.97	37.64
XLOC_001686	XM_006573048.2	0.63	0.3	0.56	0.21	0.49	0.2	0.11	0.33	0.52	0.37	0.96	0.43	0.45	0.34	0.52	0.47	0.52	0.42
XLOC_024122	XM_006586693.2	21.3	21.16	16.86	16.18	19.07	13.7	3.18	9.79	3.89	8.27	15.37	15.34	6.06	4.86	5.98	3.51	7.51	4.86
XLOC_005559	XM_014769042.1	0.29	0.42	0.03	0.23	0.09	0.76	1.02	0.05	0.61	0.4	0.1	0.17	0.72	0.75	0.61	0.94	0.93	1.12
XLOC_032692	XM_014763633.1	0	0	0	0	0	0	0	0	0	0	0	0	0	0	0	0	0	0
XLOC_024440	NM_001249963.1	0.78	0.89	0.32	5.57	0.39	3.12	23.1	1.13	12.5	5.16	0.79	0.5	10.31	5.45	16.84	20.5	8.98	12.38
XLOC_029704	NM_001254628.1	0.74	0.23	1.46	2.16	1.43	1.02	1.9	5.61	1.61	0.92	0.34	0.43	0.75	0.7	0.99	1.07	1.17	0.96
XLOC_034059	XM_003539491.3	0.22	0.28	0.49	0.61	0.32	0.57	0.51	0.29	0.46	0.41	0.31	0.29	0.4	0.28	0.65	0.33	0.62	0.73
XLOC_003976	XM_014769115.1	0.97	0.28	0.35	11.35	0.06	8.48	13.94	0.3	9.06	7.27	0.21	0.14	24.36	5.89	22.19	42.26	20.46	17.7
XLOC_007263	XM_003521622.3	13.66	10.93	12.46	13.23	13.87	17.5	12.86	16.07	9.91	14.68	11.15	15.25	11.27	9.68	12.16	11.57	11.24	16.79
XLOC_021999	XM_014779394.1	16	14.13	16.23	10.96	16.14	11.76	6.62	7.72	8.15	8.35	11.06	8.47	6.97	8.03	6.48	8.66	6.39	7.67
XLOC_012771	XM_003525280.3	440.52	512.55	424.95	318.04	479.72	296.3	268.14	413.67	220.05	409.69	618.09	388.21	194.41	233.52	289.19	125.23	199.24	204.47
XLOC_004052	NM_001252948.2	12.31	16.45	12.92	5.61	28.22	5.36	4.68	26.54	5.37	6.03	28.02	15.25	3.46	3.12	10.54	7.21	4.05	2.1
XLOC_055156	XM_006604440.2	0.22	0.05	0.27	0.21	0.64	0.45	0.62	0.16	0.55	0.25	0.45	0.32	0.57	0.42	0.34	0.85	0.85	0.86
XLOC_054735	XM_014771630.1	0	0	0	0	0	0	0	0	0	0	0	0	0	0	0	0	0	0
XLOC_048593	XM_003549497.3	18.12	10.67	16.89	11.15	14.71	9.14	3.33	12.35	4.86	6.58	8.4	8.01	4.21	3.94	3.43	2.89	3.64	3.55
XLOC_020127	XM_006583848.2	0.46	0.96	0.51	1.05	1.02	1.34	0.41	0.76	0.59	0.91	0.53	0.76	1.17	0.2	1.19	0.97	0.33	0.56
XLOC_055257	NM_001250381.2	0	0	0	0	0	0	0.84	0	0	0	0	0	0.19	0.12	0	0.1	0	1.57
XLOC_042589	XM_003546469.3	43.75	70.38	42.42	45.4	33.77	42.38	65.85	75.99	74.98	31.63	25.49	38.37	31.06	41.97	58.59	53.57	53.26	62.53
XLOC_039583	XM_003544389.3	4.35	3.33	3.47	1.81	3.68	2.82	2.61	4.11	2	1.55	3.03	1.35	1.2	1.77	1.77	1.15	1.99	1.62
XLOC_028954	XM_014762604.1	0	0	0	0	0	0	0	0	0	0	0	0	0	0	0	0	0	0
XLOC_021817	XM_014778497.1	0	0	0	0	0	0	0	0	0	0	0	0	0	0	0	0	0	0
XLOC_028717	XM_006588332.2	24.77	29.01	18.8	24.26	16.03	19.68	27.86	22.64	17.4	18.91	14.73	16.76	18.03	21.13	32.87	32.95	20.96	34.72
XLOC_044245	XM_014767742.1	0	0	0	0	0.07	0	0	0	0	0	0	0	0	0	0	0	0	0
XLOC_019655	XM_006583511.2	5.19	3.75	9.79	3.24	6.32	4.51	2.36	7.11	4.95	3.88	5.72	4.68	6.3	3.24	3.62	1.94	4.55	1.63
XLOC_016231	XM_006582422.2	0	0	0	0	0	0	0	0	0	0	0	0	0	0	0	0	0	0
XLOC_017419	XM_006582308.2	0.14	0.2	0.25	0.14	0.12	0.59	0.3	0.03	0.53	0.45	0.02	0.02	0.71	0.21	0.67	0.79	1.1	1.56
XLOC_037378	XM_006595266.1	0	0	0	0	0	0	0	0	0	0	0	0	0	0	0	0	0	0
XLOC_026886	XM_014762404.1	20.66	13.17	14.21	16.84	15.88	13.69	15.93	15.78	15.06	12.12	16.88	17.83	14.81	19.49	15.42	13.03	16.45	14.34
XLOC_012825	XM_003525226.3	97.25	80.52	90.63	65.83	77.03	64.36	80.72	103.22	59.16	69.62	107.36	76.59	76.95	72.71	83.84	46.41	55.78	44.57
XLOC_004652	XM_006574639.2	0.07	0	0	0	0	0	0.15	0.09	0.13	0	0	0	0.02	0	0.13	0.1	0.1	0.02
XLOC_041593	XM_006596444.2	21.51	18.48	17.71	12.01	17.22	14.8	6.71	17.57	5.74	12.54	16.11	13.23	7.11	9.67	6.62	5.88	5.91	5.64
XLOC_051151	XM_006602950.2	0.05	0.59	0.12	0.05	1.07	0.38	0.17	0	0.6	0.04	0.14	0.05	0	0	0	0.17	0.55	0.11
XLOC_022555	NM_001256143.1	0	0	0	0	0	0	0	0	0	0	0	0	0	0	0	0	0	0
XLOC_005185	XM_014767555.1	0.94	0.89	0.07	3.81	0.19	3.62	8.98	0.04	5.35	2.61	0.03	1.58	4.22	5.56	8.45	7.57	2.44	5.14
XLOC_039979	XM_014766919.1	3.35	1.96	2.96	2.58	2.09	3.71	3.06	2.15	2.96	3.14	2.82	2.97	3.93	2.9	2.56	4.4	4.14	4.03
XLOC_008088	XM_006577597.1	0	0	0	0	0	0	0	0	0	0	0	0	0	0	0	0	0	0
XLOC_055894	XM_003556699.3	0	0.06	0	0	0	0	0	0.02	0	0	0	0	0	0	0.02	0	0	0.01
XLOC_036686	XM_003543072.3	10.47	7.59	12.02	7.45	12.46	7.14	3.74	6.74	3	6.7	10.24	9.6	4.81	5.83	4.41	3.55	3.85	2.92
XLOC_033592	XM_006592382.2	5.71	3.72	3.55	5.88	5.67	2.91	3.06	5.58	2.52	2.38	3.88	2.59	2.07	2.51	3.21	2.6	1.57	2.8
XLOC_020962	XM_003531168.3	10.09	8.96	10.68	6.58	11.87	6.73	1.94	6.92	2.64	4.5	9.52	7.13	2.96	3.99	3.26	2.54	1.71	1.93
XLOC_046955	XM_006600261.2	2.04	1.64	2.01	1.92	2.12	2.36	3.29	1.6	2.61	2.41	1.99	2.16	2.17	2.56	2.38	3.05	2.46	2.75
XLOC_034807	XM_006592398.2	30.93	20.92	14.51	5.01	8.37	5.66	0.62	4.82	0.85	5.29	12.95	9.44	2.67	2.74	2.16	0.73	1.11	0.58
XLOC_010699	XM_014774573.1	4.75	2.69	4.89	2.03	2.33	3.76	1	2.78	2.63	2.95	7.32	4.01	3.36	1.77	1.13	1.72	1.73	0.97
XLOC_029672	XM_003536143.3	0.08	0	0.07	0.49	0	1.09	7.73	0	3.56	0.45	0	0	3.27	2.13	3.26	11.49	7.91	8.85
XLOC_015488	XM_006582621.2	0	0	0	0	0	0	0	0	0	0	0	0	0	0	0	0	0	0
XLOC_042755	XM_006598427.1	0	0	0	0	0	0	0	0	0	0	0	0	0	0	0	0	0	0
XLOC_018415	XM_003530286.3	0.04	0.41	0.22	0.11	0.09	0.07	0.26	0.48	0.58	0.18	0.07	0.04	0.1	0.23	0.14	0.42	0.51	0.59
XLOC_009892	XM_006578607.2	0.36	0.22	0.09	0.31	0.26	0.57	0.3	0.09	0.19	0.75	0.26	0.3	0.83	0.93	0.42	0.44	0.63	0.72
XLOC_050850	NM_001251370.1	9.59	7.52	16.88	14.92	20.02	15.33	27.79	11.18	19	20.51	30.23	18.82	18.09	37.79	26.58	29.5	21.68	29.66
XLOC_018878	XM_003529512.3	0	0.1	0	0.17	0	0	0.15	1.2	0.31	0	0	0	0	0	0	0	0.16	0.05
XLOC_004529	XM_003519544.3	2.76	5.17	2.2	7.21	2.71	8.13	15.88	3.22	14.45	6.45	1.75	4.4	9.42	13.16	10.87	13.39	11.19	13
XLOC_033961	XM_014764842.1	0	0	0	0	0	0	0	0	0	0	0	0	0	0	0	0	0	0
XLOC_023509	XM_014778464.1	0	0	0	0	0	0	0	0	0	0	0	0	0	0	0	0	0	0
XLOC_001551	XM_003517173.3	0.23	0	0	0	0	0.45	0.07	0	0.35	0	0	0.07	0.1	0.27	0.28	0.54	0.59	0.23
XLOC_022464	XM_003530746.2	2.59	3.74	1.53	7.54	3.2	5.81	15.52	3.16	11.48	5.4	2.01	2.71	11.66	10.17	11.95	17.27	13.14	19.57
XLOC_014173	XM_006580362.2	3.21	3.85	2.49	4.36	3.52	4.29	4.03	2.99	4.42	4.69	3.35	4.12	4.41	5.32	4.46	5.25	3.15	5.27
XLOC_049185	XM_014769442.1	0.01	0.07	0.01	0.04	0.07	0.05	0.01	0.02	0	0.02	0.01	0.01	0	0	0	0	0	0
XLOC_015348	XM_003525893.3	1.48	2.59	1.87	1.09	0.99	1.61	0.93	0.74	1.79	1.49	1.34	1.04	1.09	0.51	0.65	1.1	1.07	1.18
XLOC_025316	XM_003533482.2	0	0	0	0	0	0	0	0	0	0	0	0	0	0	0	0	0	0
XLOC_009586	XM_014775122.1	0	0	0	0	0	0	0	0	0	0	0	0	0	0	0	0	0	0
XLOC_020651	NM_001250939.2	310.71	277.52	234.48	314.82	214	299.13	572.09	498.44	434.82	327.77	275.94	320.9	292.23	427.09	475.46	422.26	410.24	507.71
XLOC_034829	XM_014764697.1	0	0	0	0	0	0	0	0	0	0	0	0	0	0	0	0	0	0
XLOC_006613	XM_014773671.1	0	0.07	0.05	0.06	0	0	0.02	0.11	0.29	0.02	0	0	0.37	0.03	0.07	0.46	0.19	0.47
XLOC_015859	XM_003526347.3	0.4	0.44	0.42	0.31	0.39	1.35	0.96	0.23	0.97	0.98	0.29	0.49	0.78	0.66	0.85	1.49	0.65	1.75
XLOC_057028	XM_006605412.2	2.48	3.03	1.76	3.98	1.74	4.49	7.71	1.95	6.46	4.65	2.43	3.73	6.67	8.78	9.15	12.26	10.09	16.24
XLOC_043208	NM_001253221.1	8.75	12.77	6.05	14.02	6.55	15.5	33.18	8.09	29.58	17.26	5.58	13.21	20.64	30.11	23.24	23.43	19.41	14.61
XLOC_055980	XM_003556781.1	0	0	0	0	0	0	0	0	0	0	0	0	0	0	0	0	0	0
XLOC_041119	XM_014767083.1	4.96	4.65	6.13	7.41	6	6.22	11.66	4.13	7.65	9.18	6.75	7.8	6.06	9.53	12.46	9.8	8.19	11.75
XLOC_005869	XM_003519477.3	1.98	1.51	1.67	2.42	1.23	3.4	7.79	2.05	7.05	2.67	0.6	1.7	3.82	5.77	5.55	7.43	5.36	6.88
XLOC_034794	XM_003539904.3	12.35	12.91	10.41	11.65	13.14	10.86	12.15	22.57	8.53	7.01	9.74	8.51	8.87	8.36	11.09	9.93	8.9	15.57
XLOC_047553	XM_003550860.3	6.34	6.05	7.04	3.86	5.85	6.21	6.47	5.28	7.5	3.29	2.88	2.88	3.87	5.3	3.94	4.39	4.86	4.11
XLOC_028812	NM_001251550.2	0.79	1.28	1.41	1.87	1.8	2.68	4.07	0.51	4.26	1.47	0.77	1.12	0.72	1.51	2.6	2.4	2.97	2.73
XLOC_051375	XM_003552349.3	1.78	1.05	1.93	1.3	1.64	1.14	2.29	1.91	2.22	0.99	2.1	1.31	1.92	2.31	2.19	2.45	2.66	2.32
XLOC_047598	XM_003550884.3	0.09	1.62	0.66	0.45	0.11	1.2	0.61	0	0.64	0.07	0.69	0.17	0	0	0.05	0	0.59	0
XLOC_049642	NM_001249597.1	166.65	172.15	121.4	244	126.72	290.34	477.78	204.34	430.09	248.2	148.71	234.82	219.06	340.36	327.24	343.46	371.83	407.09
XLOC_057012	XM_003556580.3	0.09	0.17	0.13	0.07	0.19	0.17	0.07	0.07	0.11	0.11	0.15	0.1	0.17	0.08	0.12	0.11	0.07	0.07
XLOC_053982	XM_003554444.3	0.05	0.24	0.41	0.9	0.06	0.96	1.52	0	1.03	0.44	0	0	1.33	0.78	1.68	2.14	1.43	2.63
XLOC_034443	XM_003541057.3	2.33	2.97	2.54	3.22	2.51	3.68	6.11	3.25	4.91	3.33	1.69	3.13	4.49	4.54	6.5	6.9	4.38	6.17
XLOC_018372	XM_003529126.2	61.07	44.65	88.97	45.27	109.4	36.65	37.66	125.85	43.79	69.43	181.59	84.37	73.68	56.3	59.08	23.84	69.63	45.09
XLOC_013988	XM_006580569.2	4.4	17.82	4.29	13.42	3.81	8.78	36.99	11.73	25.85	7.4	2.34	4.46	14.88	20.45	22.87	15.89	13.55	17.12
XLOC_012899	XM_003524294.3	0.09	0	0.05	0	0.08	0.03	0	0	0	0.02	0.15	0	0.04	0	0.02	0.02	0	0
XLOC_042042	NM_001255567.2	13.79	9.51	2.59	4.69	2.24	9.66	8.04	1.41	3.25	16.86	0.75	16.26	2.61	51.29	17.56	17.99	5.79	0.19
XLOC_022743	XM_003531142.3	25.11	33.58	27.41	32.67	15.23	29.68	63.81	47.7	49.7	30.65	22.8	32.68	31.63	53.52	59.52	63.59	40.04	46.91
XLOC_017423	XM_006582311.2	1.97	5.41	1.3	3.85	0.79	3.31	8.66	3.5	9.66	4.47	1.36	1.81	6.67	5.01	7.66	8.67	7.83	9.38
XLOC_000396	XM_003516370.3	0.06	0	0	0.14	0.03	0.24	0.64	0	0.85	0.24	0	0	0.32	0.07	0.42	0.79	0.43	1.53
XLOC_046757	XM_014769263.1	0.15	0.26	0.09	0.71	0.26	0.66	2.25	0.31	2.36	0.1	0.27	0.08	0.44	0.13	0.28	2.06	0.89	1.02
XLOC_051896	XM_014770560.1	0	0	0	0	0	0	0	0	0	0	0	0	0	0	0	0	0	0
XLOC_052341	XR_001385962.1	0.06	0	0.05	0	0.07	0.05	0.24	0.08	0.19	0.09	0.11	0	0.02	0	0.02	0.08	0.05	0.07
XLOC_001968	XM_003517867.3	0	0	0	0	0	0	0	0	0	0	0	0	0	0	0	0	0.03	0
XLOC_051279	XM_006601838.2	13.57	15.01	15.5	10.33	11.75	10.72	5.69	12.07	4.5	8.65	6.64	9.91	5.78	5.4	5.41	3.56	4.79	3.7
XLOC_029579	XM_014763195.1	0.13	0.1	0	0.13	0	0.45	0.47	0.05	0.54	0.48	0.04	0.04	0.09	0.11	0.8	1.16	1.68	1.9
XLOC_034728	XM_014764667.1	0	0	0	0	0	0	0	0	0	0	0	0	0	0	0	0	0	0
XLOC_012159	XM_006579825.2	0	0	0	0	0	0	0	0	0	0	0	0	0	0	0	0	0	0
XLOC_042624	XM_014767483.1	0	0	0	0	0	0	0.03	0	0.06	0	0.26	0.03	0.07	0.03	0	0.02	0	0
XLOC_017836	XM_006583179.2	0.24	0.21	0.48	0.12	0.22	0.46	0.4	0.22	0.31	0.21	0.09	0.23	0.7	0.37	0.32	0.46	0.13	0.27
XLOC_058137	XM_003556419.3	64.42	81.38	84.05	44.08	42.31	38	27.94	108.89	38.73	45.14	53.69	47.14	52.22	21.71	35.16	13.89	33.05	31.64
XLOC_020301	NM_001251205.1	12.39	19.37	18.3	15.49	6.41	11.65	26.52	51.74	25.19	11.68	6.37	8.88	19.06	16.8	12.67	24.79	14.67	14.75
XLOC_004314	XM_014770648.1	3.27	3.73	3.12	3.42	2.51	3.18	4.59	3.1	3.57	2.86	2.26	2.44	2.96	4.27	4.67	5.1	3.11	4.77
XLOC_037524	XM_014766211.1	0	0	0	0	0	0	0	0	0	0	0	0	0	0	0	0	0	0
XLOC_045716	XM_003548297.3	0	0	0.04	0	0	0	0.04	0.06	0	0	0	0	0	0	0.05	0	0	0
XLOC_004967	XM_014771452.1	0	0	0	0	0	0	0	0	0	0	0	0	0	0	0	0	0	0
XLOC_031561	XM_003537454.3	0	0	0	0	0	0	0	0	0	0	0	0	0	0	0	0	0	0
XLOC_057233	XM_006606695.1	0	0	0	0	0	0	0	0	0	0	0	0	0	0	0	0	0	0
XLOC_036123	XM_014766247.1	0	0	0.03	0	0	0	0.03	0.09	0	0	0	0	0.02	0	0	0	0	0
XLOC_051774	XM_014771199.1	5.48	5.99	4.38	5.09	4.03	6.37	4.26	8.13	5.01	4.67	3.28	4.79	3.56	2.87	6.07	5.29	3.39	3.4
XLOC_034568	XM_003539720.3	0.33	0.2	0	0.17	0.1	0.24	0.56	0	1.56	0.33	0.16	0.24	0.45	0.29	0.5	0.58	0.79	0.3
XLOC_030342	XM_014763723.1	1.79	2.07	1.9	1.94	2.02	0.9	1.02	1.07	1.03	1.32	0.96	1.68	1.35	1.36	1.11	1.8	1.57	1.77
XLOC_014799	XM_003526596.3	0.6	0.99	1.5	1.47	1.07	1.72	2.03	2.36	2.29	1.51	0.68	1.08	1.42	1.04	1.24	1.73	2.07	2.02
XLOC_011586	XM_006578926.2	21.78	19.01	15.43	16.95	19.92	16.36	25.06	37.68	18.39	10.57	11	13.73	15.57	17.26	17.99	22.28	19.98	25.61
XLOC_006926	XM_006576882.2	0.27	0.52	0.03	0.51	0.87	0.79	1.5	0.4	1.94	0.44	0.23	0.52	0.39	0.51	0.35	0.79	2.97	2.62
XLOC_005890	XM_006575603.2	0	0	0	0	0	0.05	0	0	0	0	0	0	0	0	0	0	0	0
XLOC_035404	XM_006592881.2	0	0	0	0	0	0.05	0	0	0.05	0	0	0	0	0	0	0	0.02	0
XLOC_040656	XM_014766615.1	0.29	1.04	0	1.01	0	0.55	1.1	0	1.41	0.8	0	0.13	0.87	0.63	0.85	1.5	0.67	1.35
XLOC_003230	XM_014765762.1	0	0.01	0.07	0.01	0.03	0.04	0.01	0	0.02	0.02	0	0.03	0.04	0	0	0.01	0.04	0.01
XLOC_044693	XM_003548103.3	0	0.15	0	0	0.03	0	0.06	0.03	0.09	0.02	0	0	0	0	0.03	0	0.02	0.05
XLOC_019873	XM_014777482.1	0	0	0.09	0	0	0	0	0	0	0	0	0	0	0	0	0	0	0
XLOC_012938	XM_003524502.3	26.64	22.23	32.11	25.44	29.8	27.59	20.17	28.24	23.06	17.31	20.44	18.32	18.04	32.22	22.38	20.11	24.83	19.23
XLOC_048228	XM_003550390.3	3.7	2.36	4.54	1.66	5.32	1.28	1.22	1.83	1.1	2.53	3.29	3.58	1.38	2.33	1.35	1.43	2.13	0.97
XLOC_007792	XM_006577445.1	0	0	0	0	0	0	0	0	0	0	0	0	0	0	0	0	0	0
XLOC_051926	XM_014771292.1	0	0	0	0	0	0	0.02	0	0	0.02	0.03	0.03	0	0	0	0	0	0
XLOC_056385	XM_003555913.3	8.32	12.2	11.23	7.48	23.9	6.85	14.37	29.54	21.91	15.44	18.79	12.82	18.37	20.05	28.4	20.18	34.55	34.54
XLOC_030325	XM_006590326.2	0	0	0	0	0	0	0	0.06	0	0	0	0	0.03	0	0	0.19	0.04	0.05
XLOC_032860	XM_003538454.3	1.18	1.01	0.51	0.96	1.53	1.5	1.56	0.1	3.35	0.96	0.71	1.03	2.18	4.63	2.19	3.06	2.26	1.13
XLOC_000106	NM_001250350.2	33.45	22.96	103.46	14.37	40.44	15.66	6.12	7.31	1.91	71.84	101.56	54.69	11.44	33.99	11.54	4.14	3.69	1
XLOC_054764	XM_014771637.1	0	0	0	0	0	0	0	0	0	0	0	0	0	0	0	0	0	0
XLOC_001354	XM_003516667.3	0.16	0.12	0.07	1.51	0.15	1.94	5.81	0.23	5.94	1.52	0.2	0.19	2.78	4.32	4.13	4.78	4.57	5.51
XLOC_024263	XM_003533081.3	10.58	11.5	8.21	7.32	11.33	8.57	3.92	6.57	4.54	7.42	11.76	7.94	5.6	4.77	4.41	5.25	4.83	3.54
XLOC_032606	XM_014764149.1	1.85	1.69	2.3	3.06	3.67	3.36	2.74	0.43	3.13	2.15	1.57	2.18	3	4.26	3.08	3.65	3.03	4.67
XLOC_013488	XM_006579869.2	2.96	7.41	1.52	10.94	2.06	8.96	31.57	4.84	23.33	12.54	3.23	5.92	21.08	24.05	25.35	29.77	20.64	43.46
XLOC_044842	XM_014768612.1	0	0	0	0	0	0	0	0	0	0	0	0	0	0	0	0	0	0
XLOC_021051	XM_003531239.3	0.3	0.32	0.21	0.04	0.19	0.14	0.06	0	0.34	0	0.15	0.04	0.05	0	0	0	0.25	0
XLOC_051751	XM_006603153.1	0	0	0.1	0	0	0	0	0	0	0	0	0.24	0	0.11	0	0	0	0
XLOC_010491	XM_006578026.2	0.99	3.66	1.78	0.98	0.87	1.33	1	0.78	1.16	0.74	0.44	0.9	0.53	0.65	0.82	0.33	0.46	0.85
XLOC_034320	XM_014764418.1	6.8	7.22	7.52	8.15	7.89	9.91	8.62	14.15	8.71	10.69	11.42	10.82	11.62	12.14	10.6	8.72	9.11	7.25
XLOC_028701	NM_001254517.1	40.26	18.08	54.37	31.11	72.35	21.67	31.75	28.52	39.61	21.3	54.35	36.01	34.09	59.54	41.89	47.84	30.91	7.47
XLOC_014068	XM_006580468.2	0.07	0	0	0	0	0	0	0	0.07	0	0	0	0	0	0.18	0	0.14	0.04
XLOC_018027	XM_014777880.1	0	0	0	0.04	0	0	0	0	0.04	0.03	0	0	0	0	0	0	0	0
XLOC_039264	NM_001251217.1	6.68	8.49	6.89	7.51	8.89	7.21	10.09	9.24	10.97	6.49	7.79	7.43	7.06	5.94	9.41	7.48	9.35	9.95
XLOC_035944	XM_003543461.3	10.25	6.04	16.09	11.47	41.23	6.25	13.86	30.99	17.52	8.76	41.7	11.02	14.57	23.53	22.83	22.89	9.95	3.92
XLOC_005498	XM_014768714.1	0	0.14	0	0	0	0	0	0	0.18	0	0	0	0	0	0	0	0.11	0
XLOC_017714	XM_003528298.3	17.02	13.81	12.38	30.66	14.64	29.51	46.89	31.18	31.88	19.16	15.34	18.45	27.21	33.73	33.71	29.05	25.65	34.95
XLOC_042034	XM_003545808.3	0.25	0.65	0.41	0.29	0.79	0.38	0.36	0.45	0.48	0.28	0.52	0.3	0.26	0.43	0.24	0.32	0.55	0.51
XLOC_033262	XM_003540657.3	0	0	0.03	0.03	0.26	0	0.15	0.13	0.09	0	0	0	0	0.06	0	0.29	0	0.02
XLOC_055794	XM_014772737.1	9.27	9.67	8.26	9.69	12.1	11.9	7.66	4.13	9.45	10.23	8.69	9.75	8.82	8.11	6.73	7.86	6.95	7.11
XLOC_048622	XM_014769348.1	0.04	0.06	0	0.03	0	0.04	0.08	0.04	0.13	0.08	0.04	0.03	0.19	0.05	0.06	0.19	0.16	0.09
XLOC_034578	XM_014764588.1	0	0	0	0	0	0	0	0	0	0	0	0	0	0	0	0.04	0	0
XLOC_056674	XM_003556218.3	0.03	0.07	0.14	0.22	0.27	0.13	1.13	0.14	0.85	0.27	0.22	0	0.63	0.44	0.37	1.98	0.83	3.03
XLOC_003113	XM_006575739.1	0	0	0	0	0	0	0	0	0	0	0	0	0	0	0	0	0	0
XLOC_000517	XM_014762593.1	0	0	0	0	0	0	0	0	0	0	0	0	0	0	0	0	0	0
XLOC_026955	XM_006587838.2	0.59	0.9	2.92	0.59	2.28	1.32	0.33	1.41	0.45	1.74	3.6	1.61	1.84	0.89	0.98	0.85	2.15	0.77
XLOC_008367	XM_014773857.1	0.27	0.47	0.12	0.15	0.33	0.28	0.74	0	0.5	0.73	0.09	0.15	0.78	0.54	0.68	1.11	0.46	0.97
XLOC_016840	XM_006581924.2	26.09	17.29	26.22	10.37	13.25	20.74	7.43	16.55	11.82	19.9	25.23	21.79	18.21	12.59	6.67	3.97	7.35	4.26
XLOC_039230	XM_003545035.3	0	0.07	0	0.12	0.07	0	0.15	0.22	0.1	0	0	0.06	0.08	0	0.17	0.04	0.06	0
XLOC_025509	XM_003533608.3	1.31	1.17	0.86	1.5	1.68	2.34	2.17	0.59	2.51	2.47	1.72	2.19	2.95	2.1	1.52	3.05	2.55	3.03
XLOC_012961	NM_001253990.1	0.35	0.28	0.1	0.12	0.58	0.56	0.2	0	0.52	0.47	0.68	0	0.48	0.1	0.28	0.82	0.55	0.62
XLOC_040356	XM_003545003.2	230.51	288.34	419.18	239.36	218.6	178.29	218.22	703.57	235.58	108.31	140.68	167.17	179.51	139.81	199.43	67.97	204.05	149.78
XLOC_015312	XM_006582550.1	0	0	0.1	0	0	0	0	0	0	0	0	0	0	0	0	0	0	0
XLOC_020889	NM_001258010.1	37.8	26.62	56.64	23.4	29.49	20.96	7.67	40.78	9.84	21.82	32.58	22.6	17.57	11.7	10.25	4.27	7.59	4.6
XLOC_026968	XM_006587861.2	0.1	0	0	0.32	0	0.4	0.18	0	0.93	0	0	0	0.21	0	0.19	0.15	0.49	0.37
XLOC_004676	XM_003518026.3	0	0.1	0.03	0.04	0.26	0	0.05	0.03	0.31	1.25	0.44	0.44	2.32	2.01	1.29	3	2.37	2.92
XLOC_051822	NM_001250343.1	8.89	8.55	14.37	9.77	10.91	9.48	9.67	6.43	11.89	13.82	17.33	15.71	23.61	22.57	15.68	19.8	14.98	11.86
XLOC_011538	XM_003523374.3	0	0	0	0	0	0	0.07	0	0	0	0	0	0.05	0	0	0	0	0
XLOC_056507	XM_003556027.3	189.62	162.82	186.82	140.71	153.81	158.91	125.22	138.34	106.28	156.42	211.24	176.57	116.87	130.47	106.27	65.87	92.39	60.22
XLOC_029964	XM_006589502.2	20.9	20.73	21.14	24.11	22.3	29.16	32.02	23.04	31.75	30.33	24.9	23.83	33.87	40.91	36.53	35.85	31.27	32.66
XLOC_051411	XM_003552740.3	224.63	319.34	146.4	110.02	123.55	153.68	63.56	67.2	28.51	202.07	182.79	203.32	43.57	44.06	49.37	37.02	22.12	56.42
XLOC_038872	XM_003543428.3	8.8	10.2	16.87	4.25	11.68	5.16	2.43	16.77	5.22	8.38	18.54	12.68	7.44	5.61	5.51	1.8	6.78	2.81
XLOC_028566	XM_014763436.1	3.78	4.53	5.05	3.75	3.55	3.06	1.35	4.56	1.23	2.91	2.89	3.1	2.38	2.7	1.54	1.3	1.53	1.25
XLOC_014850	XM_006581558.2	112.26	99.47	96.53	140.76	131.35	130.78	183.47	111.68	148.31	128.15	127.38	106.95	127.69	160.61	139.26	153.38	150.94	176.56
XLOC_013233	NM_001254569.1	92.88	104.22	54.89	79.22	72.09	64.95	98.31	70.67	69.02	69.01	65.26	56.5	53.07	71.71	84.91	77.52	111.33	168.41
XLOC_010404	XM_006578974.1	0	0	0	0	0	0	0	0	0	0	0	0	0	0	0	0	0	0
XLOC_036239	XM_003542581.3	75.84	64.81	54.58	39	81.15	38.17	8.85	31.3	9.49	21.42	66.06	44.59	10.27	13.4	15.68	9.56	16.88	11.46
XLOC_038274	XM_003542836.3	95.66	84.67	192.02	146.47	246.3	150.04	53.02	76.16	44.06	57.57	131.32	101.37	62.03	64.23	67.85	54.17	74.83	68.8
XLOC_008864	XM_003523447.3	0.04	0	0	0	0	0	0.02	0	0	0	0.02	0.06	0.01	0	0.01	0.05	0.02	0.11
XLOC_058593	XM_006576526.2	0	0	0	0	0	0	0	0	0	0	0	0	0	0	0	0	0	0
XLOC_031217	XM_006591614.1	0	0	0	0	0	0	0	0	0	0	0	0	0	0	0	0	0	0
XLOC_011742	NM_001254183.1	0.18	0.73	0.1	1.15	0.52	0.76	4.57	0.39	3.36	1.06	0.53	0.23	2.47	2.48	2.72	5.16	3.39	5.24
XLOC_003069	XM_006574594.2	0	0	0	0	0	0.07	0.06	0.09	0.06	0	0	0	0.09	0.12	0.08	0.24	0.13	0
XLOC_015841	NM_001251056.2	0	0	0	0.33	0	0.52	1.39	0	1.26	0.17	0	0	3.08	0	4.09	0.91	1.33	2.58
XLOC_012378	XM_006579984.2	0.39	0.38	0.63	0.9	0.48	1.01	1.95	0.8	0.88	0.66	0.28	0.44	0.89	0.63	1.06	1.14	1.23	1.08
XLOC_053756	XM_006604396.2	0.9	1.25	0.87	1.73	1.21	2.04	2.11	0.71	2.86	2.14	1.62	1.82	2.45	2.73	2.44	3.06	2.89	3.52
XLOC_047214	NM_001248732.2	44.17	72.24	39.46	38.51	28.99	30.22	76.61	77.18	52.12	44.88	37.83	32.06	41.21	46.5	71.19	59.09	47.52	60.94
XLOC_021846	XM_003531942.3	5.43	4.52	7.05	5.68	5.19	6.3	8.46	4.9	7.12	7.03	8.01	8.38	9.66	8.57	7.43	13.29	10.07	10.48
XLOC_035328	XM_014764311.1	1.38	4.58	1.01	8.19	5.87	7.53	38.96	5.48	22.41	4.97	1.08	0.9	12.73	14.76	18.85	28.71	19.19	42.76
XLOC_025377	XM_014762385.1	12.63	9.38	10.67	9.89	18.96	7.41	4.78	13.54	6.31	6.99	17.34	10.06	5.1	6.55	5.67	4.92	7.77	5.68
XLOC_056770	XM_003556320.3	1391.55	698.94	1488.76	1004.34	1525.1	610.2	349.15	5345.91	243.98	510.2	1376.26	920.34	531.9	561.93	1051.03	409.09	367.97	243.04
XLOC_031014	NM_001250126.2	414.28	390.15	490.79	261.46	285.1	269.9	333.76	604.97	239.08	367.27	462.92	423.69	289.07	315.13	332.28	267.2	255.76	258.24
XLOC_010263	XM_003522867.3	0	0	0	0.08	0	0.15	0.9	0	0.2	0.18	0	0	0.61	0.2	0.68	0.79	0.22	0.86
XLOC_005953	XM_014770791.1	0.04	0.14	0	0.08	0	0	0.66	0	0.3	0.09	0	0.04	0.12	0.13	0.29	0.23	0.07	0.36
XLOC_055870	XM_006606595.1	0	0	0	0	0	0	0	0	0	0	0	0	0	0	0	0	0	0
XLOC_038050	XM_003542600.3	0.09	0	0.04	0.3	0.23	0.04	0.29	0.18	0.57	0.26	0.08	0.04	0.46	0.32	0.41	1.97	0.93	2.73
XLOC_024523	XM_014761764.1	0	0	0	0	0	0	0	0	0	0	0	0	0	0	0	0	0	0
XLOC_012747	XM_006580475.2	7.23	4.44	6	4.89	3.82	4.76	1.05	1.63	2.21	4.4	9.6	5.22	5.54	2.73	2.96	4.77	1.97	2.66
XLOC_049651	XM_006601694.2	20.69	20.64	15.52	20.14	19.83	16.54	12.9	25.02	12.07	13.44	11.71	15.05	11.52	11	16.03	13.02	8.88	11.74
XLOC_031019	XM_003537964.3	1.76	4.91	3.89	5.23	2.61	5.85	20.76	4.61	14.99	3.71	2.65	1.83	7.59	7.7	18.54	25.89	21.49	35.45
XLOC_029812	XM_003535471.3	2.95	2.43	3.05	2.56	3.17	4.73	3.42	1.89	4.76	3.9	4.65	3.29	4.65	3.56	2.78	4.06	4.05	4.16
XLOC_048407	XM_003550692.3	34.37	17.57	30.42	17.96	21.61	24.58	10.98	19.72	13.43	21.03	29.61	24.57	22.56	13.25	10.23	7.36	14.19	10.21
XLOC_033899	XM_003539382.3	0.28	0	0.31	0.48	0.12	0.27	0.64	0.12	0.93	0	0.09	0	0.25	0.08	0.23	1.25	0	0.06
XLOC_008752	XM_006577263.2	0.42	0.79	0.39	0.62	0.28	0.81	1.39	0.8	1.72	1.47	1.37	1.1	2.12	2.17	1.62	2.41	1.51	1.73
XLOC_045540	XM_006599515.2	16.84	18.92	21.42	24.56	18.14	28.09	27.34	18.46	28.99	25.32	12.49	18.04	28.46	24.13	17.92	25.73	20.1	18.21
XLOC_037835	XM_003542345.3	0.13	0.13	0	0.23	0.18	0.51	1.26	0.05	0.86	0.47	0.06	0.22	0.47	0.28	0.53	2.47	0.57	4.22
XLOC_035889	XM_006593498.2	0.11	0	0	1.72	0.14	0.77	4.23	0	4.51	0.21	0	0	2.72	3.68	2.07	5.44	4.71	7.35
XLOC_045082	XM_014768957.1	13.16	9.82	10.85	10.75	11.6	10.09	14.65	14.69	12.1	9.14	8.96	10.54	12.41	15.36	15.79	18.96	14.05	14.31
XLOC_050247	NM_001249194.1	0.59	0.56	0.19	1.4	1.59	1.33	6.99	0.3	9.21	1.85	0.76	0.22	3.34	7.48	6.51	9.73	9.98	9.9
XLOC_013761	XM_014775325.1	18.95	11.94	22.81	9.28	13.62	9.43	2.77	10.61	4.06	10.74	24.11	14.43	6.85	4.25	4.21	3.77	4.04	2.28
XLOC_031536	XM_006591321.1	1.06	2.38	1.19	2.34	3.08	2.57	5.12	1.18	6.96	2.55	1.58	2.61	4.39	4.81	4.06	4.35	3.91	2.52
XLOC_015271	XM_006581996.2	34.24	22.97	27.39	24.16	21.91	17.89	21.08	37.22	17.99	24.22	32.12	30.79	28.9	30.21	23.62	21.12	16.1	13.26
XLOC_037852	XM_006593943.2	0.36	0.61	0.15	0.72	0	1.2	3.71	0.31	3.77	3.26	0.35	1.46	2.21	3.82	4.51	5.09	4.61	8.55
XLOC_017883	NM_001255435.1	9.29	5.71	11.95	10.26	19.19	6.65	3.81	12.23	4.78	5.5	11.4	8.1	4.85	5.8	5.19	5.27	3.8	3.42
XLOC_020148	XM_006583877.2	23.55	16.36	24.69	18.6	27.94	18.22	10.5	13.59	12.79	18.01	24.1	20.99	16.47	16.33	13.43	12.87	12.72	10.06
XLOC_000223	XM_014777712.1	0	0	0	0	0	0	0.11	0	0	0	0	0	0.09	0	0	0.09	0	0
XLOC_023147	XM_006585431.2	16.49	7.83	9.61	8.58	8.99	10.73	3.29	6.49	3.59	4.07	6.92	5.58	5.55	3.75	2.6	3.49	3.66	2.3
XLOC_007517	XM_006577327.1	0	0	0	0	0	0	0	0	0	0	0	0	0	0	0	0	0	0
XLOC_001225	XM_003517316.3	0.35	0.54	0.28	0.2	0.8	0.38	0.63	0.38	0.72	0.44	1.45	0.43	0.47	0.61	0.3	0.31	0.76	1.02
XLOC_058724	XM_014773205.1	0	0	0	0	0	0	0	0	0	0	0.06	0	0	0	0	0	0.06	0
XLOC_022635	XM_014778745.1	1.86	3.7	1.24	5.98	2.44	4.23	14.72	3.34	8.35	5.2	1.43	2.62	7.58	9.53	12.65	12.22	8.1	13.43
XLOC_023360	XM_014778439.1	0	0	0	0	0	0	0.02	0	0	0	0	0	0	0	0	0	0	0
XLOC_027546	XM_006588847.2	1.02	1.15	1.25	0.87	2.37	0.92	0.48	2.69	0.97	1.35	2.5	1.51	0.72	0.77	1.03	0.55	0.64	0.73
XLOC_046902	XM_006600236.2	27.16	27.46	16.11	16.91	30.24	21.9	9.29	12.08	8.77	21.9	30.11	21.92	13.1	11.21	10.63	6.49	9.34	8.49
XLOC_056120	XM_014772493.1	0	0	0	0	0	0	0	0	0	0	0	0	0	0	0	0	0	0
XLOC_016437	XM_003526623.3	10.15	12.89	10.12	3.72	6.19	4.1	1.65	8.52	2.46	5.23	8.82	5.87	2.68	1.79	2.23	1.1	2.36	1.28
XLOC_040110	XM_014766626.1	0	0	0	0	0	0	0	0	0.03	0	0	0	0	0	0	0	0	0
XLOC_044413	XM_014767783.1	0	0	0	0	0	0	0	0	0.21	0	0.23	0	0	0	0	0	0.22	0
XLOC_028033	NM_001248681.2	0.86	0.12	0.23	11.13	0.12	4.67	28.21	0	23.27	1.67	0.18	0.45	16.1	13.57	19.05	28.72	18.42	23.72
XLOC_021164	XM_003532823.3	7.66	7.89	10.26	7	8.81	7.37	5.7	6.11	5.35	8.62	11.86	9.29	9.9	8.28	8.8	7.01	7.77	7.97
XLOC_046962	XM_014769929.1	61.53	48.81	70.17	29.79	99.47	23.59	13.73	35.86	22.99	48.04	111.31	55.84	37.11	22.48	25.25	14.34	27.9	18.38
XLOC_023878	XM_003532137.3	2.03	2.52	4.26	2.39	2.85	1.98	1.56	1.3	2.54	1.72	2.73	2.83	2.63	1.91	1.9	2.18	3	2.64
XLOC_010218	XM_003522240.3	4.76	6.21	4.07	11.12	6.23	12.54	28.86	4.18	20.58	13.68	5.05	11.28	17.26	24.96	22.42	22.46	22.36	24.49
XLOC_004764	XM_014765709.1	260.91	111.73	340.12	95.55	212.44	87.89	9.64	143.24	52.01	166.9	631.16	290.53	201.37	57.18	56.78	9.03	57.22	11.82
XLOC_057935	XM_014772871.1	5.79	6.06	6.98	4.17	5.49	2.79	1.43	4.7	2.89	1.59	2.95	2.46	2.27	1.44	1.58	2.14	1.78	1.69
XLOC_026317	XM_006587262.2	11.96	8.39	39.77	16.3	62.74	14.36	25.29	3.97	23.17	7.66	17.52	10.02	12.93	33.97	17.76	18.93	6.51	0.33
XLOC_032594	XM_003538091.3	2.35	3.55	1.25	2.22	1.01	4.64	5.79	0.73	4.27	5.82	1.58	6.32	3.87	3.95	3.65	4.59	3.15	3.84
XLOC_026622	XM_006587513.2	0.67	0.48	1.31	0.64	1.46	0.54	0.4	0.55	0.33	0.22	0.41	0.35	0.38	0.63	0.5	0.94	1.04	0.46
XLOC_045509	XM_006599465.2	0.02	0	0.01	0	0	0	0	0	0	0.01	0	0.02	0.06	0.03	0.01	0	0	0.03
XLOC_022611	XM_003530997.3	0	0	0	0.47	0	0.15	1.26	0	0.91	0	0	0	0.99	0.14	1.31	1.19	0.59	0.7
XLOC_001285	XM_003517378.3	4.2	0.36	0.86	0.65	17.86	0.87	1.95	0.64	2.56	1.27	4.41	6.45	2.64	26.09	8.19	8.78	9.18	1.32
XLOC_052661	XM_003552520.3	0	0.13	0	0.11	0.27	0.05	0.16	0	0.39	0	0.1	0.03	0.16	0.05	0.08	0.78	0.49	0.94
XLOC_006211	XM_003521909.3	0	0.02	0.03	0	0.02	0.02	0	0	0.03	0.01	0.03	0.02	0	0	0.01	0.02	0.08	0.02
XLOC_055055	NM_001289244.1	0.81	1.98	0.42	2.3	0.34	2.04	10.77	0.22	12.65	0.51	0.08	0.32	2.84	2.59	2.2	7.05	4.16	3.49
XLOC_015790	XM_003526295.3	3.32	0.96	8.51	2.53	7.95	2.48	0.45	3.67	1.87	3.77	14.39	4.05	6.78	4.63	3.39	1.93	3.35	0.97
XLOC_048155	XM_006601238.2	0.76	0.94	0.99	0.61	0.53	1.19	1.5	0.52	1.94	0.91	1.68	1.07	1.91	2.16	1.13	1.67	1.78	1.73
XLOC_053071	XM_003554895.1	0	0	0	0	0	0	0	0	0	0	0	0	0	0	0	0	0	0
XLOC_019146	XM_003529740.3	0	0	0	0	0	0	0	0	0	0	0	0	0	0	0	0	0	0
XLOC_050029	XM_006603099.1	0	0	0	0	0	0	0	0	0	0	0	0	0	0	0	0	0	0
XLOC_021132	XM_014778959.1	1.42	1.63	2.6	1.2	1.59	1.49	0.58	1.36	0.68	1.2	2.4	1.7	1.04	0.9	1.4	1.47	0.6	1.46
XLOC_021744	XM_003530483.3	20.4	28.2	22.14	21.02	14.48	17.34	41.47	37.67	36.57	23.2	25.08	20.93	23.69	35.66	39.31	24.3	29.97	28.97
XLOC_053843	XM_003554294.3	84.68	72.42	167.67	56.03	77.08	48.33	26.58	62.75	22.65	45.78	74.87	64.98	37.42	31.84	29.84	23.82	24.39	27.81
XLOC_034938	XM_003541037.3	0	0.03	0	0	0	0	0	0	0.04	0.02	0.02	0	0.01	0.13	0.06	0.16	0.08	0.03
XLOC_040298	XM_003544868.3	0	0	0	0	0	0	0	0	0	0	0	0	0	0	0	0	0	0
XLOC_032198	XM_003538966.3	14.82	5.83	36.76	13.96	29.36	9.33	2.71	28.43	5.49	20.32	42.73	20.98	18.08	12.12	11.49	4.06	8.16	4.31
XLOC_003680	XM_006575119.1	0.98	2.14	0.98	2.85	1.04	2.11	10.21	2.75	7.02	3.38	0.83	2.33	6.15	6.81	6.27	7.78	6.68	7.71
XLOC_045016	XM_003547710.3	6.39	4.41	6.66	5.65	6.81	8.09	7	4.86	8.67	7.06	8.55	5.88	9.92	10.01	6.15	9.44	7.65	9.21
XLOC_035801	XM_014766219.1	0.07	0	0	0	0	0	0	0	0	0	0	0	0	0	0	0	0	0
XLOC_031330	XM_014764158.1	0	0	0	0	0	0	0	0	0	0	0	0	0	0	0	0	0	0
XLOC_028236	XM_003536333.3	7.07	8.41	5	10.68	5.79	11.04	20.31	4.16	11.98	11.12	6.01	7.7	15.92	14.6	22.57	23.79	14.07	33.64
XLOC_050724	XM_003551506.1	0	0	0	0	0	0	0	0	0	0	0	0	0	0	0	0	0	0
XLOC_000699	XM_003516858.3	24.69	29.13	21.5	26.57	24.19	30.13	45.75	30.49	51.29	24.7	21.88	23.17	33.34	39.88	41.12	43.45	48.96	44.41
XLOC_011799	NM_001255556.1	3.21	5.79	1.4	5.33	2.11	4.09	6.63	5.31	6.89	5.35	2.66	3.97	3.67	2.15	3.91	5.67	6.61	7.54
XLOC_053176	XM_003554961.3	0	0	0.06	0	0	0	0	0	0.06	0.11	0	0.14	0	0	0	0.05	0.07	0
XLOC_042272	XM_003547237.3	2.36	1.77	1.91	2.11	1.79	1.84	2.11	1.4	1.95	2.16	2.13	1.93	1.86	1.88	1.98	2.65	2.76	3.95
XLOC_012249	NM_001254621.2	4.42	6.83	3.56	9.24	5.31	8.16	23.59	8.64	12.03	9.34	8.31	7.8	17.92	22.56	25.57	33.74	19.67	38.24
XLOC_013028	NM_001249033.2	0.81	1.18	0.8	0.16	3	0.94	0.28	0.21	2.32	0	0.16	0.46	0	0	0.1	0.11	1.2	0.95
XLOC_030943	XM_014763556.1	0.07	0.17	0.06	0.21	0.09	0	0.12	0.53	0	0	0	0.46	0.33	0	0.25	0.05	0	0.12
XLOC_037116	XM_003543531.3	45.65	49.25	35.84	36.37	32.56	30.72	40.01	36.45	29.56	29.34	45.3	37.23	22.32	24.74	36.45	21.04	36.02	38.43
XLOC_006004	XM_003518540.3	0.12	0.15	0.49	0.07	0.44	0.14	0.06	0.15	0.06	0.44	1.16	0.68	0.35	0.4	0.2	0.07	0.05	0.1
XLOC_009635	NM_001248471.2	93.95	100.16	109.49	84.34	81.12	72.5	117	127.85	78.41	86.93	91.25	106.03	77.04	123.62	114.84	102.14	78.56	95.84
XLOC_025914	XM_014761760.1	0	0	0	0	0	0	0	0	0	0	0	0	0	0	0	0	0	0
XLOC_003487	XM_003518790.3	0	0	0.03	0	0	0	0.03	0	0.06	0	0	0	0	0	0	0	0	0.02
XLOC_025759	NM_001256464.1	2409.07	2345.41	3023.25	1777.92	2850.8	1020.95	701.85	2973.67	625.89	1278.06	2259.07	1439.03	934.95	579.43	854.78	429.39	711.39	796.41
XLOC_043533	XM_003545971.3	4.78	16.03	4.48	9.03	4.57	4.73	19.81	12.5	20.62	4.85	1.71	3.31	7.75	9.23	13.32	16.46	12.79	21.2
XLOC_037220	NM_001250698.2	13.37	18.54	9.03	17.37	9.87	17.35	34.31	12.26	32.57	19.22	10.55	18.05	19.96	22.13	20.32	24.06	23.67	23.55
XLOC_016333	XM_003526516.2	10.38	7.75	12.05	8.4	6.12	7.48	5.23	4.27	5.49	7.15	7.84	9.04	6.54	12.99	7.07	7.48	4.41	3.6
XLOC_002008	XM_003516851.3	36.7	38.06	30.66	24.52	39.07	20.19	8.56	19.77	8.43	12.65	19.66	16.27	7.66	7.31	8.73	10.65	9.71	14.05
XLOC_042768	XM_014767829.1	0	0	0	0	0	0	0	0	0	0	0	0	0	0	0	0	0	0
XLOC_033156	XR_001383659.1	30.22	34.17	26.65	22.82	20.64	15.26	10.4	37.5	9.81	19.18	26.69	21.72	12.9	13	12.85	8.29	11.78	9.08
XLOC_052294	XM_006603451.1	0	0	0	0	0	0	0	0	0	0	0	0	0	0	0	0	0	0
XLOC_043566	XM_014767345.1	16.22	11.87	16.76	14.58	12.75	12.69	16.92	19.05	15.6	13.55	18.61	14.79	14.96	16.33	18.84	22.6	21.05	23.89
XLOC_032615	XM_003538138.3	0	0	0	0	0	0	0.02	0	0.02	0.02	0	0	0	0	0.02	0.03	0.02	0.03
XLOC_054111	NM_001249384.1	5.2	6.48	3.86	28.92	7.68	22.23	60.01	8.21	40.82	22.17	3.43	11.93	36.84	52.76	50.87	56.44	34.8	56.96
XLOC_027824	XM_003535932.3	0	0	0	0	0	0	0	0	0	0	0	0	0	0	0	0	0	0
XLOC_024750	XM_006587189.2	0.14	0	0	0	0	0	0	0	0	0	0	0	0	0	0	0	0	0
XLOC_015970	XM_006581089.2	26.78	9.48	25.21	4.96	20.8	5.53	1.97	15.51	12.52	55.17	192.25	45.07	35.09	18.19	19.45	1.57	16.99	3.35
XLOC_012128	XM_006580645.1	0	0	0	0	0	0	0	0	0	0	0	0	0	0	0	0	0	0
XLOC_023162	XM_003531561.3	1.25	1.85	1.21	2.75	1.86	2.1	4.37	0.95	4.22	1.83	0.64	1.02	2.18	2.81	2.68	3.88	3.02	4.85
XLOC_013750	XM_003524142.3	0	0	0	0	0	0	0	0	0	0	0	0	0	0	0	0	0	0
XLOC_043015	XM_006598566.1	0	0	0	0	0	0	0	0	0	0	0	0	0	0	0	0	0	0
XLOC_004075	XM_006575418.2	1.63	0.83	0.79	0.97	1.35	1.3	1.16	0.26	1.3	1.04	0.92	1.4	1.14	1.09	1.33	1.89	2.14	1.58
XLOC_028246	XM_006589397.2	14.4	9.71	14.17	6.73	10.37	10.3	6.71	6.74	8.4	9.72	13.96	10.59	10.37	6.38	5.63	8.71	8.06	8.25
XLOC_007338	XM_003520801.3	0	0.06	0	0.05	0.17	0.04	0.16	0	0.45	0.15	0.22	0	0.15	0.04	0.14	0.48	0.61	1.21
XLOC_030230	NM_001248413.1	99.96	95.09	85.2	99.28	82.46	93.46	190.73	203.24	113.98	112.75	110.89	105.31	112.05	135.58	198.25	131.04	115.38	181.88
XLOC_016787	XM_003528128.3	6.11	5.16	3.72	3.12	5.11	2.96	0.52	1.75	0.61	1.94	5.05	2.4	0.99	0.52	0.83	0.58	0.93	1.41
XLOC_044457	NM_001254404.2	0	0	0.23	0	0.14	0	0.09	0.78	0	0	0	0	0	0	0	0.08	0	0
XLOC_013269	XM_014775518.1	0	0	0	0	0	0	0	0	0	0	0	0	0	0	0	0	0	0
XLOC_057637	XM_014772966.1	22.21	11.65	39.49	24.11	32.94	14.19	5.93	35.09	11.1	18.19	49.62	30.46	27.59	18.27	14.41	5.06	11.76	3.71
XLOC_012533	XM_014775287.1	0.25	0.46	0.2	0.15	0.23	0.14	0.22	0.18	0.53	0.33	0.12	0.27	0.26	0.27	0.21	0.32	0.32	0.12
XLOC_010002	XM_003523176.3	1.88	1.04	1	1.65	1.62	1.74	3.59	1.41	2.65	1.6	2.04	0.97	2.63	2.08	3.82	4.51	2.21	2.96
XLOC_049853	XM_003552852.3	5.15	6.45	4.2	4.01	5.73	7.31	3.74	2.64	4.49	5.82	4.75	5.94	4.83	5.61	3.8	3.53	2.75	2.17
XLOC_040533	XM_003545110.3	79.91	87.19	69.95	86.49	67.97	76.01	85.82	92.93	69.89	86.71	64.1	106.61	82.31	93.43	75.42	72.39	69.29	67.74
XLOC_017409	XM_003526283.3	0.02	0	0.02	0.06	0.11	0.02	0.11	0	0.41	0.02	0	0	0.01	0.02	0	0.55	0.52	0.04
XLOC_055493	XM_006604762.2	0.55	0.84	0.65	0.78	0.42	0.85	2.23	0.25	1.13	1.53	0.14	1.1	1.52	1.03	1.82	1.84	1.28	3.38
XLOC_049404	XM_006601631.1	0	0	0	0	0	0	0	0	0	0	0	0	0	0	0	0	0	0
XLOC_016252	XM_003526419.3	0	0	0.06	0.73	0	0.63	2.41	0	0.33	1.16	0	0.07	0.83	0.06	1.57	1.06	0.83	2.35
XLOC_046090	XM_003548559.3	0	0	0	0	0	0	0	0	0	0	0	0	0	0	0	0	0	0
XLOC_008493	XM_014774311.1	0	0	0	0	0	0	0	0	0	0	0	0	0	0	0	0	0	0
XLOC_030348	XM_003537570.3	0	0.05	0	0	0	0	0	0	0.19	0	0.16	0	0.03	0.04	0	0.03	0.08	0.07
XLOC_026809	XM_003533499.3	0.12	0.26	0.35	0.25	0.97	0.06	0.52	0.55	0.36	0.1	0.66	0.12	0.35	0.7	0.49	1.46	0.83	0.47
XLOC_054813	XM_006604091.2	0.02	0.1	0.02	0.04	0.11	0.04	0.07	0	0.06	0.03	0.08	0.06	0.09	0.02	0.01	0.04	0.06	0.01
XLOC_030020	XM_003536501.3	0.15	0.6	0.03	0.83	0.09	0.44	1.38	0.34	1.76	0.6	0.22	0.29	0.96	0.96	1.23	1.96	1.56	1.09
XLOC_032480	XM_003539296.3	0	0	0	0	0	0	0	0.06	0	0	0	0	0	0	0	0	0	0
XLOC_057158	XM_014772419.1	0	0	0	0	0	0	0	0	0	0	0	0	0	0	0	0	0	0
XLOC_055618	XM_006604867.2	0	0	0	0	0	0	0	0	0	0	0	0	0.07	0.09	0.06	0	0	0
XLOC_011389	XM_006578734.2	0.27	0.05	0.15	0.14	0.11	0	0.08	0.06	0.12	0.18	0.18	0.04	0.03	0.12	0.05	0	0.09	0.08
XLOC_022082	NM_001249468.2	88.05	76.89	87.14	68.74	84.74	46.61	37	125.49	41.01	56.64	88.73	70.02	41.54	40.38	42.3	23.61	43.18	28.79
XLOC_028589	XM_003536732.3	0.09	0	0.02	0.51	0.15	0.2	1.47	0	1.53	0.24	0.23	0.03	0.82	1.85	1.41	3.84	2.56	3.12
XLOC_017081	NM_001249246.2	0.23	1.24	0.31	0.53	1.87	0.69	1.89	0.53	2.2	0.45	0.51	0.22	0.71	0.86	1.09	2.15	2.9	3.04
XLOC_051004	XM_003551669.3	2.69	4.48	2.48	3.11	1.78	2.05	2.72	3.82	2.86	2.45	2.18	2.84	1.69	1.82	2.27	1.6	3.07	2.91
XLOC_028964	XM_006588322.2	4.85	3.42	3.37	11.01	4.05	5.42	28.24	11.47	24.27	5.69	8.39	4.84	15.21	18.37	21.55	32.58	27.5	43.5
XLOC_019893	XM_014778075.1	0.41	0.24	0.4	0.3	0.41	0.44	0.3	0.29	0.29	0.45	0.69	0.37	0.4	0.28	0.25	0.27	0.38	0.24
XLOC_047940	NM_001249089.2	38.21	38.43	29.52	59.65	36.36	45.91	88.46	60.22	58.47	41.63	30.19	33.63	52.16	55.04	65.05	76	58.45	94.55
XLOC_017368	XM_006582273.2	0	0	0	0	0	0	0	0	0	0	0	0	0	0	0	0	0	0
XLOC_056410	XM_003555941.3	18.95	18.79	15.24	9.12	16.81	17.24	5.75	12.72	6.8	17.53	15.92	16.45	9.39	6.89	6.98	4.29	5.04	4.17
XLOC_022405	NM_001249011.1	0	0	0.07	0.08	0	0	0.14	0	0.37	0	0.16	0.15	0.11	0	0	0	0	0
XLOC_056206	XM_003555715.3	1.25	1.38	1.36	2.34	0.88	1.78	1.98	4.04	1.39	2.19	1.04	1.7	2.12	1.46	2.19	2.03	2.84	3.86
XLOC_024730	XM_006582030.2	0	0	0	0	0	0	0	0	0	0	0	0	0	0	0	0	0	0
XLOC_008361	XM_003521308.3	0.85	0.68	0.54	0.85	1.86	0.63	1.44	4.8	0.76	0.67	0.18	0.53	0.95	0.33	1.01	2.42	1.51	1.9
XLOC_002142	XM_003516924.3	0	0.74	0.03	1.73	0.05	1.02	1.58	0	2.55	0.39	0.55	0.77	2.75	7.08	3.5	3.84	1.97	0.32
XLOC_024611	XM_014762051.1	4.08	3.69	3.85	3.06	4.83	2.46	1.82	2.41	2.53	3.29	4.58	3.44	2.86	2.55	2.29	2.94	2.93	2.13
XLOC_011575	XM_006578917.2	23.15	26.73	22.87	26.05	37.49	28.94	16.28	44.07	17.53	16.73	29.55	24.83	21.62	29.72	22.37	10.8	16.53	9.3
XLOC_044814	XM_003548703.3	44.06	44.39	37.47	34.45	32.77	37.62	25.61	43.47	21.76	35.6	30.88	35.47	20.96	22.92	26.71	17.41	18.77	21.15
XLOC_039704	XM_006595983.2	3.27	1.07	1.75	0.8	1.46	1.44	0.81	1.53	0.93	2.59	3.6	3.74	1.84	1.15	1.24	0.41	0.76	0.68
XLOC_012198	XM_003524622.3	0.62	0.1	0.02	0	0.6	0.11	0	0	0.15	0.09	0.16	0.08	0.02	0.05	0.15	0.02	0.08	0.02
XLOC_007173	XM_003521528.3	0.44	0.42	0.26	1.24	0.12	2.16	7.96	0.4	7.98	2.42	2.24	0.57	2.47	3.47	3.99	3.42	4.01	4.65
XLOC_019568	XM_006584164.1	0	0	0	0	0	0	0	0	0	0	0	0	0	0	0	0	0	0
XLOC_053541	XM_014772071.1	23.05	10.85	13.15	8.26	12.38	12.22	4.24	7.79	8.37	16.84	19.66	17.73	9.26	6.49	4.19	2.19	5.05	1.89
XLOC_049189	XM_006601513.1	0	0	0	0	0	0	0	0	0	0	0	0	0	0	0	0	0	0
[truncated: 43,956 more rows]
