# Supplementary material for: Whole genome-wide transcript profiling to identify differentially expressed genes associated with seed field emergence in two soybean low phytate mutants
Source: BMC Plant Biol. 2017 Jan 18;17:16. doi: 10.1186/s12870-016-0953-7 (PMC5242038; doi:10.1186/s12870-016-0953-7)
Supplement: Additional file 3: — All DEGs when comparing each germination stage individually in two LPA mutants. (XLSX 6334 kb) [file 12870_2016_953_MOESM3_ESM.xlsx]

## Sheet: all DEGs in two LPA mutants
Gene	Gene ID	Gene Anotation	TW-1-M	TW-1	log2(FoldChange)	P-value	Q-value(Benjamini et al. 1995)	Regulation	GO(biological_process)	GO(cellular_component)	GO(molecular_function)	KEGG_Orthology_ID	KEGG_pathway_ID
gene10011	XM_003523839.3	monocopper oxidase-like protein SKS1, transcript variant X1	0.624643	0.156439	1.99743	0.0042	0.0594469	UP	GO:0009165,Level:6,nucleotide biosynthetic process;GO:1901293,Level:5,nucleoside phosphate biosynthetic process;GO:0044711,Level:4,single-organism biosynthetic process;GO:0055114,Level:4,oxidation-reduction process;GO:0009058,Level:3,biosynthetic process;GO:0044710,Level:3,single-organism metabolic process;GO:0008152,Level:2,metabolic process;GO:0044699,Level:2,single-organism process;GO:0008150,…	GO:0046658,Level:4,anchored component of plasma membrane;GO:0009506,Level:4,plasmodesma;GO:0005886,Level:3,plasma membrane;GO:0005911,Level:3,cell-cell junction;GO:0031225,Level:3,anchored component of membrane;GO:0044459,Level:3,plasma membrane part;GO:0016020,Level:2,membrane;GO:0030054,Level:2,cell junction;GO:0044425,Level:2,membrane part;GO:0044464,Level:2,cell part;GO:0005575,Level:1,cellul…	GO:0005507,Level:7,copper ion binding;GO:0046914,Level:6,transition metal ion binding;GO:0046872,Level:5,metal ion binding;GO:0043169,Level:4,cation binding;GO:0016491,Level:3,oxidoreductase activity;GO:0043167,Level:3,ion binding;GO:0003824,Level:2,catalytic activity;GO:0005488,Level:2,binding;GO:0003674,Level:1,molecular_function	NA	NA
gene10040	XM_003522801.3	polyphenol oxidase, chloroplastic-like	6.30245	0.190361	5.0491	5e-05	0.00259155	UP	GO:0046148,Level:5,pigment biosynthetic process;GO:0044711,Level:4,single-organism biosynthetic process;GO:0055114,Level:4,oxidation-reduction process;GO:0042440,Level:4,pigment metabolic process;GO:0009058,Level:3,biosynthetic process;GO:0044710,Level:3,single-organism metabolic process;GO:0008152,Level:2,metabolic process;GO:0044699,Level:2,single-organism process;GO:0008150,Level:1,biological_…	GO:0009543,Level:6,chloroplast thylakoid lumen;GO:0009507,Level:6,chloroplast;GO:0044434,Level:5,chloroplast part;GO:0009536,Level:5,plastid;GO:0031978,Level:5,plastid thylakoid lumen;GO:0009579,Level:4,thylakoid;GO:0044435,Level:4,plastid part;GO:0044444,Level:4,cytoplasmic part;GO:0043231,Level:4,intracellular membrane-bounded organelle;GO:0044424,Level:3,intracellular part;GO:0044446,Level:3,i…	GO:0004097,Level:6,catechol oxidase activity;GO:0016682,Level:5,oxidoreductase activity, acting on diphenols and related substances as donors, oxygen as acceptor;GO:0046872,Level:5,metal ion binding;GO:0016679,Level:4,oxidoreductase activity, acting on diphenols and related substances as donors;GO:0043169,Level:4,cation binding;GO:0016491,Level:3,oxidoreductase activity;GO:0043167,Level:3,ion bin…	K13079	map00941:Flavonoid biosynthesis
gene10217	XM_003522852.3	protein ASPARTIC PROTEASE IN GUARD CELL 2-like	8.11116	2.30989	1.81208	5e-05	0.00259155	UP	GO:0006508,Level:5,proteolysis;GO:0019538,Level:4,protein metabolic process;GO:0044238,Level:3,primary metabolic process;GO:0008152,Level:2,metabolic process;GO:0008150,Level:1,biological_process	GO:0005576,Level:2,extracellular region;GO:0005575,Level:1,cellular_component	GO:0004190,Level:7,aspartic-type endopeptidase activity;GO:0070001,Level:6,aspartic-type peptidase activity;GO:0004175,Level:6,endopeptidase activity;GO:0070011,Level:5,peptidase activity, acting on L-amino acid peptides;GO:0008233,Level:4,peptidase activity;GO:0016787,Level:3,hydrolase activity;GO:0003824,Level:2,catalytic activity;GO:0003674,Level:1,molecular_function	NA	NA
gene10227	XM_006578372.2	uncharacterized LOC100807902	1.20683	0.552701	1.12665	0.0398	0.22201	UP	NA	NA	NA	NA	NA
gene10230	XR_413973.2	uncharacterized LOC100819835	2.3436	0.644941	1.86149	0.01505	0.12811	UP	NA	NA	NA	NA	NA
gene10363	XR_419517.2	uncharacterized LOC100781468, transcript variant X1	0.871452	0.189295	2.20279	0.0036	0.0543621	UP	NA	NA	NA	NA	NA
gene10382	XM_003522865.3	EIN3-binding F-box protein 1-like	4.64525	2.16225	1.10322	0.00155	0.0309883	UP	GO:0016567,Level:9,protein ubiquitination;GO:0032446,Level:8,protein modification by small protein conjugation;GO:0006511,Level:8,ubiquitin-dependent protein catabolic process;GO:0010105,Level:8,negative regulation of ethylene-activated signaling pathway;GO:0010104,Level:7,regulation of ethylene-activated signaling pathway;GO:0070298,Level:7,negative regulation of phosphorelay signal transduction…	GO:0005634,Level:5,nucleus;GO:0043231,Level:4,intracellular membrane-bounded organelle;GO:0043227,Level:3,membrane-bounded organelle;GO:0043229,Level:3,intracellular organelle;GO:0043226,Level:2,organelle;GO:0005575,Level:1,cellular_component	GO:0005515,Level:3,protein binding;GO:0005488,Level:2,binding;GO:0003674,Level:1,molecular_function	K14515	map04075:Plant hormone signal transduction
gene10385	XM_003522863.3	tetraspanin-7	1.92474	4.46845	-1.21511	0.0066	0.0779608	DOWN	NA	NA	NA	NA	NA
gene10423	XM_003522868.3	3-ketoacyl-CoA synthase 11-like	1.47607	0.340662	2.11535	0.00165	0.0324969	UP	GO:0030243,Level:8,cellulose metabolic process;GO:0006816,Level:8,calcium ion transport;GO:0070838,Level:7,divalent metal ion transport;GO:0051273,Level:7,beta-glucan metabolic process;GO:0016126,Level:7,sterol biosynthetic process;GO:0006084,Level:6,acetyl-CoA metabolic process;GO:0030001,Level:6,metal ion transport;GO:0046165,Level:6,alcohol biosynthetic process;GO:0072511,Level:6,divalent inor…	GO:0016021,Level:3,integral component of membrane;GO:0016020,Level:2,membrane;GO:0044425,Level:2,membrane part;GO:0005575,Level:1,cellular_component	GO:0033807,Level:6,icosanoyl-CoA synthase activity;GO:0016747,Level:5,transferase activity, transferring acyl groups other than amino-acyl groups;GO:0016746,Level:4,transferase activity, transferring acyl groups;GO:0016740,Level:3,transferase activity;GO:0003824,Level:2,catalytic activity;GO:0003674,Level:1,molecular_function	K15397	map00062:Fatty acid elongation;map01110:Biosynthesis of secondary metabolites
gene10443	XM_003523953.3	DELLA protein DWARF8-like	1.38751	2.77754	-1.0013	0.02475	0.170718	DOWN	GO:0006355,Level:7,regulation of transcription, DNA-templated;GO:0009740,Level:7,gibberellic acid mediated signaling pathway;GO:0006351,Level:6,transcription, DNA-templated;GO:0010468,Level:6,regulation of gene expression;GO:0010476,Level:6,gibberellin mediated signaling pathway;GO:0060255,Level:5,regulation of macromolecule metabolic process;GO:0009755,Level:5,hormone-mediated signaling pathway;…	GO:0005634,Level:5,nucleus;GO:0043231,Level:4,intracellular membrane-bounded organelle;GO:0043227,Level:3,membrane-bounded organelle;GO:0043229,Level:3,intracellular organelle;GO:0043226,Level:2,organelle;GO:0005575,Level:1,cellular_component	NA	K14494	map04075:Plant hormone signal transduction
gene10466	XM_003522875.3	palmitoyl-acyl carrier protein thioesterase, chloroplastic-like	54.7893	116.447	-1.08771	0.0007	0.0185873	DOWN	GO:0006633,Level:6,fatty acid biosynthetic process;GO:0008610,Level:5,lipid biosynthetic process;GO:0006631,Level:5,fatty acid metabolic process;GO:0044255,Level:4,cellular lipid metabolic process;GO:0044711,Level:4,single-organism biosynthetic process;GO:1901576,Level:4,organic substance biosynthetic process;GO:0006629,Level:4,lipid metabolic process;GO:0044237,Level:3,cellular metabolic process…	GO:0009507,Level:6,chloroplast;GO:0009536,Level:5,plastid;GO:0044444,Level:4,cytoplasmic part;GO:0043231,Level:4,intracellular membrane-bounded organelle;GO:0044424,Level:3,intracellular part;GO:0043227,Level:3,membrane-bounded organelle;GO:0043229,Level:3,intracellular organelle;GO:0043226,Level:2,organelle;GO:0044464,Level:2,cell part;GO:0005575,Level:1,cellular_component	GO:0016790,Level:5,thiolester hydrolase activity;GO:0016788,Level:4,hydrolase activity, acting on ester bonds;GO:0016787,Level:3,hydrolase activity;GO:0003824,Level:2,catalytic activity;GO:0003674,Level:1,molecular_function	K10781	map00061:Fatty acid biosynthesis
gene10590	XR_001387978.1	protein COBRA-like	3.30118	0.187598	4.13727	5e-05	0.00259155	UP	NA	NA	NA	NA	NA
gene10599	XM_014774715.1	protein LONGIFOLIA 2-like, transcript variant X4	1.0622	0.27196	1.96559	0.0005	0.0146083	UP	NA	NA	NA	NA	NA
gene10618	XM_003522944.3	phosphoserine phosphatase, chloroplastic	2.0758	0.953681	1.12209	0.02395	0.167581	UP	GO:0006564,Level:8,L-serine biosynthetic process;GO:0009070,Level:7,serine family amino acid biosynthetic process;GO:0006563,Level:7,L-serine metabolic process;GO:1901607,Level:6,alpha-amino acid biosynthetic process;GO:0009069,Level:6,serine family amino acid metabolic process;GO:0016311,Level:6,dephosphorylation;GO:0006796,Level:5,phosphate-containing compound metabolic process;GO:0008652,Level…	GO:0009507,Level:6,chloroplast;GO:0009536,Level:5,plastid;GO:0044444,Level:4,cytoplasmic part;GO:0043231,Level:4,intracellular membrane-bounded organelle;GO:0044424,Level:3,intracellular part;GO:0043227,Level:3,membrane-bounded organelle;GO:0043229,Level:3,intracellular organelle;GO:0043226,Level:2,organelle;GO:0044464,Level:2,cell part;GO:0005575,Level:1,cellular_component	GO:0004647,Level:7,phosphoserine phosphatase activity;GO:0000287,Level:6,magnesium ion binding;GO:0005509,Level:6,calcium ion binding;GO:0016791,Level:6,phosphatase activity;GO:0046872,Level:5,metal ion binding;GO:0042578,Level:5,phosphoric ester hydrolase activity;GO:0016788,Level:4,hydrolase activity, acting on ester bonds;GO:0043169,Level:4,cation binding;GO:0016787,Level:3,hydrolase activity;…	K01079	map00260:Glycine, serine and threonine metabolism;map00680:Methane metabolism;map01120:Microbial metabolism in diverse environments
gene10685	XM_003522968.3	chlorophyll a-b binding protein P4, chloroplastic	12.4695	3.85647	1.69305	0.0004	0.0124616	UP	GO:0018298,Level:7,protein-chromophore linkage;GO:0006464,Level:6,cellular protein modification process;GO:0036211,Level:5,protein modification process;GO:0044267,Level:5,cellular protein metabolic process;GO:0009765,Level:5,photosynthesis, light harvesting;GO:0006091,Level:4,generation of precursor metabolites and energy;GO:0044260,Level:4,cellular macromolecule metabolic process;GO:0019538,Leve…	GO:0009535,Level:6,chloroplast thylakoid membrane;GO:0009507,Level:6,chloroplast;GO:0044434,Level:5,chloroplast part;GO:0009536,Level:5,plastid;GO:0055035,Level:5,plastid thylakoid membrane;GO:0009522,Level:4,photosystem I;GO:0009579,Level:4,thylakoid;GO:0042651,Level:4,thylakoid membrane;GO:0009523,Level:4,photosystem II;GO:0044435,Level:4,plastid part;GO:0044444,Level:4,cytoplasmic part;GO:0043…	GO:0016168,Level:5,chlorophyll binding;GO:0046872,Level:5,metal ion binding;GO:0046906,Level:4,tetrapyrrole binding;GO:0043169,Level:4,cation binding;GO:1901363,Level:3,heterocyclic compound binding;GO:0097159,Level:3,organic cyclic compound binding;GO:0043167,Level:3,ion binding;GO:0005488,Level:2,binding;GO:0003674,Level:1,molecular_function	K08910	map00196:Photosynthesis - antenna proteins
gene10700	XM_003522973.3	gibberellin-regulated protein 4	7.11291	0.850844	3.06347	0.00015	0.00604336	UP	GO:0019344,Level:7,cysteine biosynthetic process;GO:0009740,Level:7,gibberellic acid mediated signaling pathway;GO:0000097,Level:6,sulfur amino acid biosynthetic process;GO:0006534,Level:6,cysteine metabolic process;GO:0010476,Level:6,gibberellin mediated signaling pathway;GO:0000096,Level:5,sulfur amino acid metabolic process;GO:0009755,Level:5,hormone-mediated signaling pathway;GO:0044272,Level…	GO:0005576,Level:2,extracellular region;GO:0005575,Level:1,cellular_component	NA	NA	NA
gene10708	XM_003522976.3	probable methyltransferase PMT2	1.2012	0.582281	1.04468	0.03295	0.198881	UP	GO:0032259,Level:3,methylation;GO:0008152,Level:2,metabolic process;GO:0008150,Level:1,biological_process	GO:0005802,Level:5,trans-Golgi network;GO:0005768,Level:5,endosome;GO:0005794,Level:5,Golgi apparatus;GO:0000139,Level:4,Golgi membrane;GO:0044431,Level:4,Golgi apparatus part;GO:0044444,Level:4,cytoplasmic part;GO:0043231,Level:4,intracellular membrane-bounded organelle;GO:0044424,Level:3,intracellular part;GO:0044446,Level:3,intracellular organelle part;GO:0043227,Level:3,membrane-bounded organ…	GO:0008168,Level:5,methyltransferase activity;GO:0016741,Level:4,transferase activity, transferring one-carbon groups;GO:0016740,Level:3,transferase activity;GO:0003824,Level:2,catalytic activity;GO:0003674,Level:1,molecular_function	NA	NA
gene1071	NM_001250776.2	uncharacterized LOC100305855	38.2825	170.286	-2.1532	5e-05	0.00259155	DOWN	GO:0010951,Level:8,negative regulation of endopeptidase activity;GO:0010466,Level:7,negative regulation of peptidase activity;GO:0052548,Level:7,regulation of endopeptidase activity;GO:0051346,Level:6,negative regulation of hydrolase activity;GO:0052547,Level:6,regulation of peptidase activity;GO:0043086,Level:5,negative regulation of catalytic activity;GO:0051336,Level:5,regulation of hydrolase …	NA	GO:0004867,Level:6,serine-type endopeptidase inhibitor activity;GO:0004866,Level:5,endopeptidase inhibitor activity;GO:0030414,Level:4,peptidase inhibitor activity;GO:0061135,Level:4,endopeptidase regulator activity;GO:0004857,Level:3,enzyme inhibitor activity;GO:0061134,Level:3,peptidase regulator activity;GO:0030234,Level:2,enzyme regulator activity;GO:0003674,Level:1,molecular_function	NA	NA
gene10710	XM_003522978.2	1-aminocyclopropane-1-carboxylate oxidase 1-like	5.52894	1.7836	1.63221	0.00055	0.0156608	UP	GO:0009693,Level:6,ethylene biosynthetic process;GO:0043450,Level:5,alkene biosynthetic process;GO:0009692,Level:5,ethylene metabolic process;GO:0055114,Level:4,oxidation-reduction process;GO:0044249,Level:4,cellular biosynthetic process;GO:0043449,Level:4,cellular alkene metabolic process;GO:0009835,Level:4,fruit ripening;GO:0044237,Level:3,cellular metabolic process;GO:0009058,Level:3,biosynthe…	NA	GO:0009815,Level:6,1-aminocyclopropane-1-carboxylate oxidase activity;GO:0016641,Level:5,oxidoreductase activity, acting on the CH-NH2 group of donors, oxygen as acceptor;GO:0046872,Level:5,metal ion binding;GO:0016706,Level:5,oxidoreductase activity, acting on paired donors, with incorporation or reduction of molecular oxygen, 2-oxoglutarate as one donor, and incorporation of one atom each of ox…	K05933	map00270:Cysteine and methionine metabolism;map01110:Biosynthesis of secondary metabolites
gene10731	NM_001248336.1	bHLH transcription factor	3.9427	0.677348	2.54122	0.00265	0.0444142	UP	GO:0006355,Level:7,regulation of transcription, DNA-templated;GO:0009742,Level:7,brassinosteroid mediated signaling pathway;GO:0071367,Level:6,cellular response to brassinosteroid stimulus;GO:0006351,Level:6,transcription, DNA-templated;GO:0043401,Level:6,steroid hormone mediated signaling pathway;GO:0010468,Level:6,regulation of gene expression;GO:0009741,Level:5,response to brassinosteroid;GO:0…	GO:0009536,Level:5,plastid;GO:0005739,Level:5,mitochondrion;GO:0005634,Level:5,nucleus;GO:0005737,Level:4,cytoplasm;GO:0044444,Level:4,cytoplasmic part;GO:0043231,Level:4,intracellular membrane-bounded organelle;GO:0044424,Level:3,intracellular part;GO:0043227,Level:3,membrane-bounded organelle;GO:0043229,Level:3,intracellular organelle;GO:0043226,Level:2,organelle;GO:0044464,Level:2,cell part;GO…	GO:0003677,Level:5,DNA binding;GO:0046983,Level:4,protein dimerization activity;GO:0003676,Level:4,nucleic acid binding;GO:1901363,Level:3,heterocyclic compound binding;GO:0003700,Level:3,sequence-specific DNA binding transcription factor activity;GO:0097159,Level:3,organic cyclic compound binding;GO:0005515,Level:3,protein binding;GO:0001071,Level:2,nucleic acid binding transcription factor acti…	NA	NA
gene10739	XM_014774763.1	protein IQ-DOMAIN 31-like, transcript variant X2	1.94141	0.968356	1.00349	0.0241	0.168186	UP	GO:0006084,Level:6,acetyl-CoA metabolic process;GO:0007020,Level:6,microtubule nucleation;GO:0010075,Level:6,regulation of meristem growth;GO:0000226,Level:5,microtubule cytoskeleton organization;GO:0048638,Level:5,regulation of developmental growth;GO:0006637,Level:5,acyl-CoA metabolic process;GO:0040008,Level:4,regulation of growth;GO:0007010,Level:4,cytoskeleton organization;GO:0035383,Level:4…	GO:0005829,Level:5,cytosol;GO:0044444,Level:4,cytoplasmic part;GO:0005886,Level:3,plasma membrane;GO:0044424,Level:3,intracellular part;GO:0016020,Level:2,membrane;GO:0044464,Level:2,cell part;GO:0005575,Level:1,cellular_component	NA	NA	NA
gene10769	XM_014774765.1	protein NUCLEAR FUSION DEFECTIVE 4, transcript variant X3	6.13012	13.1548	-1.10161	0.00065	0.0175802	DOWN	GO:0055085,Level:4,transmembrane transport;GO:0044763,Level:3,single-organism cellular process;GO:0006810,Level:3,transport;GO:0044765,Level:3,single-organism transport;GO:0044699,Level:2,single-organism process;GO:0051234,Level:2,establishment of localization;GO:0009987,Level:2,cellular process;GO:0008150,Level:1,biological_process	GO:0005773,Level:5,vacuole;GO:0044444,Level:4,cytoplasmic part;GO:0043231,Level:4,intracellular membrane-bounded organelle;GO:0005774,Level:4,vacuolar membrane;GO:0044424,Level:3,intracellular part;GO:0043227,Level:3,membrane-bounded organelle;GO:0016021,Level:3,integral component of membrane;GO:0031090,Level:3,organelle membrane;GO:0043229,Level:3,intracellular organelle;GO:0016020,Level:2,membr…	NA	NA	NA
gene10787	NM_001255348.1	uncharacterized LOC100778851	1.42151	0.543138	1.38804	0.01405	0.122865	UP	NA	NA	NA	NA	NA
gene10794	XM_003523011.3	mannose-1-phosphate guanyltransferase alpha-like	1.8536	0.85316	1.11945	0.0219	0.159681	UP	GO:0009298,Level:7,GDP-mannose biosynthetic process;GO:0009226,Level:6,nucleotide-sugar biosynthetic process;GO:0019673,Level:6,GDP-mannose metabolic process;GO:1901137,Level:5,carbohydrate derivative biosynthetic process;GO:0009225,Level:5,nucleotide-sugar metabolic process;GO:1901576,Level:4,organic substance biosynthetic process;GO:1901135,Level:4,carbohydrate derivative metabolic process;GO:0…	NA	GO:0004475,Level:8,mannose-1-phosphate guanylyltransferase activity;GO:0008905,Level:7,mannose-phosphate guanylyltransferase activity;GO:0070568,Level:6,guanylyltransferase activity;GO:0005525,Level:6,GTP binding;GO:0035639,Level:5,purine ribonucleoside triphosphate binding;GO:0016779,Level:5,nucleotidyltransferase activity;GO:0043168,Level:4,anion binding;GO:0000166,Level:4,nucleotide binding;GO…	K00966	map00051:Fructose and mannose metabolism;map00520:Amino sugar and nucleotide sugar metabolism;map01110:Biosynthesis of secondary metabolites
gene10812	NM_001251261.1	uncharacterized LOC100500444	1.53926	0.291582	2.40026	0.0382	0.217359	UP	NA	NA	GO:0008270,Level:7,zinc ion binding;GO:0046914,Level:6,transition metal ion binding;GO:0046872,Level:5,metal ion binding;GO:0043169,Level:4,cation binding;GO:0043167,Level:3,ion binding;GO:0005488,Level:2,binding;GO:0003674,Level:1,molecular_function	NA	NA
gene10813	NM_001251459.1	uncharacterized LOC100527592	3.47229	1.33531	1.37871	0.0288	0.185314	UP	NA	NA	NA	NA	NA
gene10814	XM_003523019.3	nucleobase-ascorbate transporter 6-like, transcript variant X1	2.12874	0.844316	1.33414	0.0074	0.0835807	UP	GO:0055085,Level:4,transmembrane transport;GO:0044763,Level:3,single-organism cellular process;GO:0006810,Level:3,transport;GO:0044765,Level:3,single-organism transport;GO:0044699,Level:2,single-organism process;GO:0051234,Level:2,establishment of localization;GO:0009987,Level:2,cellular process;GO:0008150,Level:1,biological_process	GO:0005783,Level:5,endoplasmic reticulum;GO:0005773,Level:5,vacuole;GO:0005618,Level:4,cell wall;GO:0044444,Level:4,cytoplasmic part;GO:0043231,Level:4,intracellular membrane-bounded organelle;GO:0009506,Level:4,plasmodesma;GO:0044424,Level:3,intracellular part;GO:0005911,Level:3,cell-cell junction;GO:0043227,Level:3,membrane-bounded organelle;GO:0016021,Level:3,integral component of membrane;GO:…	GO:0005215,Level:2,transporter activity;GO:0003674,Level:1,molecular_function	NA	NA
gene10830	XM_003523026.3	serine/threonine-protein kinase HT1-like	10.7762	4.927	1.12907	0.0031	0.0495065	UP	GO:0006468,Level:7,protein phosphorylation;GO:0016310,Level:6,phosphorylation;GO:0006464,Level:6,cellular protein modification process;GO:0006796,Level:5,phosphate-containing compound metabolic process;GO:0036211,Level:5,protein modification process;GO:0044267,Level:5,cellular protein metabolic process;GO:0044260,Level:4,cellular macromolecule metabolic process;GO:0019538,Level:4,protein metaboli…	NA	GO:0004674,Level:7,protein serine/threonine kinase activity;GO:0004672,Level:6,protein kinase activity;GO:0005524,Level:6,ATP binding;GO:0016301,Level:5,kinase activity;GO:0016773,Level:5,phosphotransferase activity, alcohol group as acceptor;GO:0035639,Level:5,purine ribonucleoside triphosphate binding;GO:0043168,Level:4,anion binding;GO:0000166,Level:4,nucleotide binding;GO:1901265,Level:4,nucl…	K14510	map04075:Plant hormone signal transduction
gene10837	XM_006578561.2	polygalacturonase-1 non-catalytic subunit beta-like	0.564705	0.234982	1.26495	0.04015	0.222895	UP	GO:0009835,Level:4,fruit ripening;GO:0044702,Level:3,single organism reproductive process;GO:0003006,Level:3,developmental process involved in reproduction;GO:0022414,Level:2,reproductive process;GO:0044699,Level:2,single-organism process;GO:0032502,Level:2,developmental process;GO:0008150,Level:1,biological_process	GO:0005618,Level:4,cell wall;GO:0030312,Level:3,external encapsulating structure;GO:0048046,Level:3,apoplast;GO:0005576,Level:2,extracellular region;GO:0044464,Level:2,cell part;GO:0005575,Level:1,cellular_component	NA	NA	NA
gene10896	XR_001388028.1	uncharacterized LOC100810563, transcript variant X2	1.07976	2.37706	-1.13847	0.0205	0.153271	DOWN	NA	NA	NA	NA	NA
gene10908	XM_006577690.2	with no lysine kinase, transcript variant X1	0.65185	0.181423	1.84519	0.0078	0.0864559	UP	GO:0006468,Level:7,protein phosphorylation;GO:0016310,Level:6,phosphorylation;GO:0006464,Level:6,cellular protein modification process;GO:0006796,Level:5,phosphate-containing compound metabolic process;GO:0036211,Level:5,protein modification process;GO:0044267,Level:5,cellular protein metabolic process;GO:0044260,Level:4,cellular macromolecule metabolic process;GO:0019538,Level:4,protein metaboli…	NA	GO:0004674,Level:7,protein serine/threonine kinase activity;GO:0004672,Level:6,protein kinase activity;GO:0005524,Level:6,ATP binding;GO:0016301,Level:5,kinase activity;GO:0016773,Level:5,phosphotransferase activity, alcohol group as acceptor;GO:0035639,Level:5,purine ribonucleoside triphosphate binding;GO:0043168,Level:4,anion binding;GO:0000166,Level:4,nucleotide binding;GO:1901265,Level:4,nucl…	K13414	map04626:Plant-pathogen interaction
gene10909	XM_003522357.3	uncharacterized LOC100813254	3.35486	0.324575	3.36963	0.0001	0.00442018	UP	NA	NA	NA	NA	NA
gene10921	XM_003522362.3	probable galactinol--sucrose galactosyltransferase 2, transcript variant X1	7.0717	14.1783	-1.00355	0.0013	0.0276205	DOWN	GO:0034484,Level:7,raffinose catabolic process;GO:0009313,Level:6,oligosaccharide catabolic process;GO:0033530,Level:6,raffinose metabolic process;GO:0009311,Level:5,oligosaccharide metabolic process;GO:0044724,Level:5,single-organism carbohydrate catabolic process;GO:0080167,Level:4,response to karrikin;GO:0005975,Level:4,carbohydrate metabolic process;GO:0006979,Level:4,response to oxidative st…	GO:0009506,Level:4,plasmodesma;GO:0005911,Level:3,cell-cell junction;GO:0030054,Level:2,cell junction;GO:0005575,Level:1,cellular_component	GO:0052692,Level:8,raffinose alpha-galactosidase activity;GO:0047274,Level:7,galactinol-sucrose galactosyltransferase activity;GO:0004557,Level:7,alpha-galactosidase activity;GO:0015925,Level:6,galactosidase activity;GO:0008378,Level:6,galactosyltransferase activity;GO:0016758,Level:5,transferase activity, transferring hexosyl groups;GO:0004553,Level:5,hydrolase activity, hydrolyzing O-glycosyl c…	K06617	map00052:Galactose metabolism
gene10927	NM_001250450.1	cysteine proteinase	3.35691	0.818513	2.03606	0.0009	0.02172	UP	GO:0006508,Level:5,proteolysis;GO:0019538,Level:4,protein metabolic process;GO:0044238,Level:3,primary metabolic process;GO:0008152,Level:2,metabolic process;GO:0008150,Level:1,biological_process	GO:0005788,Level:5,endoplasmic reticulum lumen;GO:0005783,Level:5,endoplasmic reticulum;GO:0044432,Level:4,endoplasmic reticulum part;GO:0070013,Level:4,intracellular organelle lumen;GO:0044444,Level:4,cytoplasmic part;GO:0043231,Level:4,intracellular membrane-bounded organelle;GO:0044424,Level:3,intracellular part;GO:0044446,Level:3,intracellular organelle part;GO:0043227,Level:3,membrane-bounde…	GO:0008234,Level:6,cysteine-type peptidase activity;GO:0070011,Level:5,peptidase activity, acting on L-amino acid peptides;GO:0008233,Level:4,peptidase activity;GO:0016787,Level:3,hydrolase activity;GO:0003824,Level:2,catalytic activity;GO:0003674,Level:1,molecular_function	K13441	map04626:Plant-pathogen interaction
gene10938	XM_006578615.2	DNA-(apurinic or apyrimidinic site) lyase, transcript variant X2	3.24637	1.32272	1.29532	0.0091	0.095145	UP	GO:0090305,Level:6,nucleic acid phosphodiester bond hydrolysis;GO:0090304,Level:5,nucleic acid metabolic process;GO:0006139,Level:4,nucleobase-containing compound metabolic process;GO:0006281,Level:4,DNA repair;GO:0043170,Level:4,macromolecule metabolic process;GO:0044763,Level:3,single-organism cellular process;GO:0071704,Level:3,organic substance metabolic process;GO:0044710,Level:3,single-orga…	GO:0005737,Level:4,cytoplasm;GO:0044424,Level:3,intracellular part;GO:0005622,Level:3,intracellular;GO:0044464,Level:2,cell part;GO:0005575,Level:1,cellular_component	GO:0008853,Level:9,exodeoxyribonuclease III activity;GO:0016895,Level:8,exodeoxyribonuclease activity, producing 5'-phosphomonoesters;GO:0016796,Level:7,exonuclease activity, active with either ribo- or deoxyribonucleic acids and producing 5'-phosphomonoesters;GO:0004529,Level:7,exodeoxyribonuclease activity;GO:0004536,Level:6,deoxyribonuclease activity;GO:0004527,Level:6,exonuclease activity;GO:…	K01142	map03410:Base excision repair
gene10964	XM_003523090.3	cycloeucalenol cycloisomerase-like	2.20624	0.573681	1.94327	0.00295	0.0477657	UP	NA	GO:0016021,Level:3,integral component of membrane;GO:0016020,Level:2,membrane;GO:0044425,Level:2,membrane part;GO:0005575,Level:1,cellular_component	GO:0047793,Level:5,cycloeucalenol cycloisomerase activity;GO:0016872,Level:4,intramolecular lyase activity;GO:0016853,Level:3,isomerase activity;GO:0003824,Level:2,catalytic activity;GO:0003674,Level:1,molecular_function	K08246	map00100:Steroid biosynthesis;map01110:Biosynthesis of secondary metabolites
gene10968	XM_014774816.1	calcium-binding protein CML38-like	35.8649	82.7754	-1.20663	5e-05	0.00259155	DOWN	GO:0009695,Level:8,jasmonic acid biosynthetic process;GO:0072330,Level:7,monocarboxylic acid biosynthetic process;GO:0009738,Level:6,abscisic acid-activated signaling pathway;GO:0009873,Level:6,ethylene-activated signaling pathway;GO:0046394,Level:6,carboxylic acid biosynthetic process;GO:0000160,Level:5,phosphorelay signal transduction system;GO:0016053,Level:5,organic acid biosynthetic process;…	GO:0005886,Level:3,plasma membrane;GO:0005622,Level:3,intracellular;GO:0016020,Level:2,membrane;GO:0044464,Level:2,cell part;GO:0005575,Level:1,cellular_component	GO:0005509,Level:6,calcium ion binding;GO:0046872,Level:5,metal ion binding;GO:0043169,Level:4,cation binding;GO:0043167,Level:3,ion binding;GO:0005488,Level:2,binding;GO:0003674,Level:1,molecular_function	K13448	map04626:Plant-pathogen interaction
gene11022	XM_006578661.2	serine carboxypeptidase-like 45	1.21041	0.176838	2.77499	0.0015	0.0303638	UP	GO:0006508,Level:5,proteolysis;GO:0019538,Level:4,protein metabolic process;GO:0044238,Level:3,primary metabolic process;GO:0008152,Level:2,metabolic process;GO:0008150,Level:1,biological_process	GO:0009505,Level:5,plant-type cell wall;GO:0005618,Level:4,cell wall;GO:0009506,Level:4,plasmodesma;GO:0005911,Level:3,cell-cell junction;GO:0030312,Level:3,external encapsulating structure;GO:0005576,Level:2,extracellular region;GO:0030054,Level:2,cell junction;GO:0044464,Level:2,cell part;GO:0005575,Level:1,cellular_component	GO:0004180,Level:7,carboxypeptidase activity;GO:0004185,Level:7,serine-type carboxypeptidase activity;GO:0070008,Level:6,serine-type exopeptidase activity;GO:0008238,Level:6,exopeptidase activity;GO:0070011,Level:5,peptidase activity, acting on L-amino acid peptides;GO:0008236,Level:5,serine-type peptidase activity;GO:0008233,Level:4,peptidase activity;GO:0017171,Level:4,serine hydrolase activity…	K08249	map00460:Cyanoamino acid metabolism;map01110:Biosynthesis of secondary metabolites
gene11030	XM_003523128.3	alpha-mannosidase-like	7.62358	2.09496	1.86354	5e-05	0.00259155	UP	GO:0006013,Level:7,mannose metabolic process;GO:0006517,Level:7,protein deglycosylation;GO:0006464,Level:6,cellular protein modification process;GO:0019318,Level:6,hexose metabolic process;GO:0044267,Level:5,cellular protein metabolic process;GO:0036211,Level:5,protein modification process;GO:0005996,Level:5,monosaccharide metabolic process;GO:0019538,Level:4,protein metabolic process;GO:0005975,…	GO:0005764,Level:7,lysosome;GO:0000323,Level:6,lytic vacuole;GO:0005773,Level:5,vacuole;GO:0044444,Level:4,cytoplasmic part;GO:0043231,Level:4,intracellular membrane-bounded organelle;GO:0044424,Level:3,intracellular part;GO:0043227,Level:3,membrane-bounded organelle;GO:0043229,Level:3,intracellular organelle;GO:0043226,Level:2,organelle;GO:0044464,Level:2,cell part;GO:0005575,Level:1,cellular_co…	GO:0004559,Level:7,alpha-mannosidase activity;GO:0008270,Level:7,zinc ion binding;GO:0046914,Level:6,transition metal ion binding;GO:0015923,Level:6,mannosidase activity;GO:0004553,Level:5,hydrolase activity, hydrolyzing O-glycosyl compounds;GO:0005537,Level:5,mannose binding;GO:0046872,Level:5,metal ion binding;GO:0016798,Level:4,hydrolase activity, acting on glycosyl bonds;GO:0048029,Level:4,mo…	K12311	map00511:Other glycan degradation;map04142:Lysosome
gene11032	XM_014774834.1	protein MEI2-like 1, transcript variant X2	4.72523	1.93303	1.28952	0.0003	0.0100676	UP	NA	NA	GO:0003723,Level:5,RNA binding;GO:0000166,Level:4,nucleotide binding;GO:0003676,Level:4,nucleic acid binding;GO:1901363,Level:3,heterocyclic compound binding;GO:0097159,Level:3,organic cyclic compound binding;GO:0036094,Level:3,small molecule binding;GO:0005488,Level:2,binding;GO:0003674,Level:1,molecular_function	NA	NA
gene11064	XM_003523142.3	calcium-dependent protein kinase SK5-like	3.2688	1.57515	1.05328	0.0185	0.14428	UP	GO:0006468,Level:7,protein phosphorylation;GO:0016310,Level:6,phosphorylation;GO:0006464,Level:6,cellular protein modification process;GO:0006796,Level:5,phosphate-containing compound metabolic process;GO:0036211,Level:5,protein modification process;GO:0044267,Level:5,cellular protein metabolic process;GO:0044260,Level:4,cellular macromolecule metabolic process;GO:0019538,Level:4,protein metaboli…	NA	GO:0004674,Level:7,protein serine/threonine kinase activity;GO:0004672,Level:6,protein kinase activity;GO:0005509,Level:6,calcium ion binding;GO:0005524,Level:6,ATP binding;GO:0016301,Level:5,kinase activity;GO:0046872,Level:5,metal ion binding;GO:0016773,Level:5,phosphotransferase activity, alcohol group as acceptor;GO:0035639,Level:5,purine ribonucleoside triphosphate binding;GO:0043168,Level:4…	K13412	map04626:Plant-pathogen interaction;map05145:Toxoplasmosis
gene11092	XR_136477.3	uncharacterized LOC100812363	1.6316	0.705606	1.20935	0.01965	0.149487	UP	NA	NA	NA	NA	NA
gene111	XM_003517606.3	uncharacterized LOC100808014	0.815048	0.287448	1.50358	0.049	0.248057	UP	GO:0016042,Level:5,lipid catabolic process;GO:1901575,Level:4,organic substance catabolic process;GO:0006629,Level:4,lipid metabolic process;GO:0044712,Level:4,single-organism catabolic process;GO:0071704,Level:3,organic substance metabolic process;GO:0009056,Level:3,catabolic process;GO:0044710,Level:3,single-organism metabolic process;GO:0044238,Level:3,primary metabolic process;GO:0008152,Leve…	GO:0005886,Level:3,plasma membrane;GO:0016021,Level:3,integral component of membrane;GO:0016020,Level:2,membrane;GO:0044425,Level:2,membrane part;GO:0044464,Level:2,cell part;GO:0005575,Level:1,cellular_component	GO:0004806,Level:6,triglyceride lipase activity;GO:0046872,Level:5,metal ion binding;GO:0052689,Level:5,carboxylic ester hydrolase activity;GO:0016298,Level:5,lipase activity;GO:0016788,Level:4,hydrolase activity, acting on ester bonds;GO:0043169,Level:4,cation binding;GO:0016787,Level:3,hydrolase activity;GO:0043167,Level:3,ion binding;GO:0003824,Level:2,catalytic activity;GO:0005488,Level:2,bin…	NA	NA
gene11103	XM_003523158.3	beta-galactosidase 10	3.6359	1.08866	1.73976	0.0001	0.00442018	UP	GO:0080167,Level:4,response to karrikin;GO:0005975,Level:4,carbohydrate metabolic process;GO:0009628,Level:3,response to abiotic stimulus;GO:0044238,Level:3,primary metabolic process;GO:0071704,Level:3,organic substance metabolic process;GO:0008152,Level:2,metabolic process;GO:0050896,Level:2,response to stimulus;GO:0008150,Level:1,biological_process	GO:0009505,Level:5,plant-type cell wall;GO:0005618,Level:4,cell wall;GO:0030312,Level:3,external encapsulating structure;GO:0048046,Level:3,apoplast;GO:0005576,Level:2,extracellular region;GO:0044464,Level:2,cell part;GO:0005575,Level:1,cellular_component	GO:0004565,Level:7,beta-galactosidase activity;GO:0015925,Level:6,galactosidase activity;GO:0004553,Level:5,hydrolase activity, hydrolyzing O-glycosyl compounds;GO:0016798,Level:4,hydrolase activity, acting on glycosyl bonds;GO:0043169,Level:4,cation binding;GO:0016787,Level:3,hydrolase activity;GO:0043167,Level:3,ion binding;GO:0003824,Level:2,catalytic activity;GO:0005488,Level:2,binding;GO:000…	K12309	map00052:Galactose metabolism;map00511:Other glycan degradation;map00531:Glycosaminoglycan degradation;map00600:Sphingolipid metabolism;map00604:Glycosphingolipid biosynthesis - ganglio series;map04142:Lysosome
gene11120	NM_001251764.1	DNA polymerase delta	0.72713	0.333815	1.12316	0.0445	0.23568	UP	GO:0090305,Level:6,nucleic acid phosphodiester bond hydrolysis;GO:0006260,Level:6,DNA replication;GO:0006259,Level:5,DNA metabolic process;GO:0090304,Level:5,nucleic acid metabolic process;GO:0034645,Level:5,cellular macromolecule biosynthetic process;GO:0043170,Level:4,macromolecule metabolic process;GO:0044260,Level:4,cellular macromolecule metabolic process;GO:0006139,Level:4,nucleobase-contai…	GO:0005634,Level:5,nucleus;GO:0043231,Level:4,intracellular membrane-bounded organelle;GO:0043227,Level:3,membrane-bounded organelle;GO:0043229,Level:3,intracellular organelle;GO:0043226,Level:2,organelle;GO:0005575,Level:1,cellular_component	GO:0003887,Level:7,DNA-directed DNA polymerase activity;GO:0034061,Level:6,DNA polymerase activity;GO:0004527,Level:6,exonuclease activity;GO:0003677,Level:5,DNA binding;GO:0004518,Level:5,nuclease activity;GO:0016779,Level:5,nucleotidyltransferase activity;GO:0046872,Level:5,metal ion binding;GO:0016788,Level:4,hydrolase activity, acting on ester bonds;GO:0000166,Level:4,nucleotide binding;GO:00…	K02319;K02327	map00230:Purine metabolism;map00240:Pyrimidine metabolism;;map00230:Purine metabolism;map00240:Pyrimidine metabolism;map03030:DNA replication;map03410:Base excision repair;map03420:Nucleotide excision repair;map03430:Mismatch repair;map03440:Homologous recombination;map05166:HTLV-I infection
gene11151	NM_001248463.2	uncharacterized LOC100306461	2.68011	0.766065	1.80675	0.0464	0.240796	UP	GO:0043086,Level:5,negative regulation of catalytic activity;GO:0080167,Level:4,response to karrikin;GO:0044092,Level:4,negative regulation of molecular function;GO:0050790,Level:4,regulation of catalytic activity;GO:0065009,Level:3,regulation of molecular function;GO:0009628,Level:3,response to abiotic stimulus;GO:0050896,Level:2,response to stimulus;GO:0065007,Level:2,biological regulation;GO:0…	GO:0005773,Level:5,vacuole;GO:0044444,Level:4,cytoplasmic part;GO:0043231,Level:4,intracellular membrane-bounded organelle;GO:0044424,Level:3,intracellular part;GO:0043227,Level:3,membrane-bounded organelle;GO:0043229,Level:3,intracellular organelle;GO:0043226,Level:2,organelle;GO:0044464,Level:2,cell part;GO:0005575,Level:1,cellular_component	GO:0030599,Level:6,pectinesterase activity;GO:0052689,Level:5,carboxylic ester hydrolase activity;GO:0016788,Level:4,hydrolase activity, acting on ester bonds;GO:0004857,Level:3,enzyme inhibitor activity;GO:0016787,Level:3,hydrolase activity;GO:0003824,Level:2,catalytic activity;GO:0030234,Level:2,enzyme regulator activity;GO:0003674,Level:1,molecular_function	NA	NA
gene1116	XM_003516834.3	uncharacterized LOC100794006	0.537611	0.206191	1.38258	0.03995	0.222378	UP	NA	NA	NA	NA	NA
gene11167	XM_003523194.3	actin-7, transcript variant X1	62.9734	14.1254	2.15645	5e-05	0.00259155	UP	GO:0006094,Level:8,gluconeogenesis;GO:0006007,Level:8,glucose catabolic process;GO:0010053,Level:8,root epidermal cell differentiation;GO:0006006,Level:7,glucose metabolic process;GO:0009913,Level:7,epidermal cell differentiation;GO:0019320,Level:7,hexose catabolic process;GO:0019319,Level:7,hexose biosynthetic process;GO:0030855,Level:6,epithelial cell differentiation;GO:0046364,Level:6,monosacc…	GO:0009941,Level:6,chloroplast envelope;GO:0009570,Level:6,chloroplast stroma;GO:0005730,Level:5,nucleolus;GO:0005829,Level:5,cytosol;GO:0044434,Level:5,chloroplast part;GO:0009526,Level:5,plastid envelope;GO:0005739,Level:5,mitochondrion;GO:0005856,Level:5,cytoskeleton;GO:0009532,Level:5,plastid stroma;GO:0005737,Level:4,cytoplasm;GO:0043232,Level:4,intracellular non-membrane-bounded organelle;G…	GO:0005524,Level:6,ATP binding;GO:0035639,Level:5,purine ribonucleoside triphosphate binding;GO:0043168,Level:4,anion binding;GO:0000166,Level:4,nucleotide binding;GO:1901265,Level:4,nucleoside phosphate binding;GO:1901363,Level:3,heterocyclic compound binding;GO:0097159,Level:3,organic cyclic compound binding;GO:0005515,Level:3,protein binding;GO:0043167,Level:3,ion binding;GO:0005200,Level:3,st…	K12314;K12315;K05692;K12313	map04260:Cardiac muscle contraction;map05410:Hypertrophic cardiomyopathy (HCM);map05414:Dilated cardiomyopathy (DCM);;map04270:Vascular smooth muscle contraction;;map04145:Phagosome;map04510:Focal adhesion;map04520:Adherens junction;map04530:Tight junction;map04670:Leukocyte transendothelial migration;map04745:Phototransduction - fly;map04810:Regulation of actin cytoskeleton;map05100:Bacterial in…
gene11170	NA	gma-miR4377	2.00182	0.302086	2.72828	0.014	0.122612	UP	NA	NA	NA	NA	NA
gene11206	XM_003523221.2	peroxidase P7-like	4.19248	0.670005	2.64556	0.0004	0.0124616	UP	GO:0042744,Level:4,hydrogen peroxide catabolic process;GO:0055114,Level:4,oxidation-reduction process;GO:0006979,Level:4,response to oxidative stress;GO:0044763,Level:3,single-organism cellular process;GO:0006950,Level:3,response to stress;GO:0044710,Level:3,single-organism metabolic process;GO:0008152,Level:2,metabolic process;GO:0044699,Level:2,single-organism process;GO:0050896,Level:2,respons…	GO:0005829,Level:5,cytosol;GO:0005794,Level:5,Golgi apparatus;GO:0005618,Level:4,cell wall;GO:0044444,Level:4,cytoplasmic part;GO:0043231,Level:4,intracellular membrane-bounded organelle;GO:0044424,Level:3,intracellular part;GO:0043227,Level:3,membrane-bounded organelle;GO:0048046,Level:3,apoplast;GO:0030312,Level:3,external encapsulating structure;GO:0043229,Level:3,intracellular organelle;GO:00…	GO:0020037,Level:5,heme binding;GO:0046872,Level:5,metal ion binding;GO:0046906,Level:4,tetrapyrrole binding;GO:0043169,Level:4,cation binding;GO:1901363,Level:3,heterocyclic compound binding;GO:0097159,Level:3,organic cyclic compound binding;GO:0016491,Level:3,oxidoreductase activity;GO:0004601,Level:3,peroxidase activity;GO:0005515,Level:3,protein binding;GO:0043167,Level:3,ion binding;GO:00162…	K00434	map00053:Ascorbate and aldarate metabolism;map00480:Glutathione metabolism
gene11216	XM_006578765.2	potassium transporter 2-like, transcript variant X11	4.31766	1.2003	1.84686	5e-05	0.00259155	UP	GO:0000394,Level:8,RNA splicing, via endonucleolytic cleavage and ligation;GO:0009086,Level:7,methionine biosynthetic process;GO:0008380,Level:7,RNA splicing;GO:0006813,Level:7,potassium ion transport;GO:0000097,Level:6,sulfur amino acid biosynthetic process;GO:0006555,Level:6,methionine metabolic process;GO:0006396,Level:6,RNA processing;GO:0030001,Level:6,metal ion transport;GO:0015672,Level:6,…	GO:0005886,Level:3,plasma membrane;GO:0016021,Level:3,integral component of membrane;GO:0016020,Level:2,membrane;GO:0044425,Level:2,membrane part;GO:0044464,Level:2,cell part;GO:0005575,Level:1,cellular_component	GO:0015079,Level:9,potassium ion transmembrane transporter activity;GO:0046873,Level:8,metal ion transmembrane transporter activity;GO:0015077,Level:8,monovalent inorganic cation transmembrane transporter activity;GO:0022890,Level:7,inorganic cation transmembrane transporter activity;GO:0008324,Level:6,cation transmembrane transporter activity;GO:0015075,Level:5,ion transmembrane transporter acti…	NA	NA
gene11221	XM_003523228.3	expansin-A8-like	2.23843	0.891181	1.3287	0.0262	0.176539	UP	GO:0009664,Level:5,plant-type cell wall organization;GO:0006949,Level:4,syncytium formation;GO:0071669,Level:4,plant-type cell wall organization or biogenesis;GO:0071555,Level:4,cell wall organization;GO:0044763,Level:3,single-organism cellular process;GO:0048646,Level:3,anatomical structure formation involved in morphogenesis;GO:0071554,Level:3,cell wall organization or biogenesis;GO:0045229,Lev…	GO:0005618,Level:4,cell wall;GO:0030312,Level:3,external encapsulating structure;GO:0016020,Level:2,membrane;GO:0005576,Level:2,extracellular region;GO:0044464,Level:2,cell part;GO:0005575,Level:1,cellular_component	NA	NA	NA
gene11228	XM_003522462.3	probable LRR receptor-like serine/threonine-protein kinase IRK	2.67519	0.984563	1.44209	0.0001	0.00442018	UP	GO:0006468,Level:7,protein phosphorylation;GO:0006464,Level:6,cellular protein modification process;GO:0016310,Level:6,phosphorylation;GO:0048443,Level:5,stamen development;GO:0044267,Level:5,cellular protein metabolic process;GO:0006796,Level:5,phosphate-containing compound metabolic process;GO:0002237,Level:5,response to molecule of bacterial origin;GO:0036211,Level:5,protein modification proce…	GO:0016021,Level:3,integral component of membrane;GO:0016020,Level:2,membrane;GO:0044425,Level:2,membrane part;GO:0005575,Level:1,cellular_component	GO:0004672,Level:6,protein kinase activity;GO:0005524,Level:6,ATP binding;GO:0016773,Level:5,phosphotransferase activity, alcohol group as acceptor;GO:0016301,Level:5,kinase activity;GO:0035639,Level:5,purine ribonucleoside triphosphate binding;GO:0043168,Level:4,anion binding;GO:0000166,Level:4,nucleotide binding;GO:1901265,Level:4,nucleoside phosphate binding;GO:0016772,Level:4,transferase acti…	K13437;K13428;K13420	map04626:Plant-pathogen interaction;;map04626:Plant-pathogen interaction;;map04626:Plant-pathogen interaction
gene11236	XM_006578783.2	protein NETWORKED 4B-like, transcript variant X1	0.631776	0.192695	1.71309	0.029	0.185821	UP	NA	NA	NA	NA	NA
gene11258	NM_001249998.1	uncharacterized LOC100527500	12.5082	5.45744	1.19658	0.00415	0.0590261	UP	NA	NA	NA	NA	NA
gene11296	NM_001249555.2	uncharacterized LOC100527213	8.00517	3.45035	1.21419	0.0431	0.231891	UP	NA	NA	NA	NA	NA
gene11323	NM_001249064.1	uncharacterized LOC100500296	2.09263	4.60347	-1.1374	0.0371	0.213659	DOWN	GO:0008150,Level:1,biological_process	GO:0005829,Level:5,cytosol;GO:0005737,Level:4,cytoplasm;GO:0000151,Level:4,ubiquitin ligase complex;GO:0044444,Level:4,cytoplasmic part;GO:0044424,Level:3,intracellular part;GO:0044464,Level:2,cell part;GO:0005575,Level:1,cellular_component	GO:0030674,Level:4,protein binding, bridging;GO:0060090,Level:3,binding, bridging;GO:0005515,Level:3,protein binding;GO:0005488,Level:2,binding;GO:0003674,Level:1,molecular_function	NA	NA
gene11352	XM_006578841.2	protein DEFECTIVE IN MERISTEM SILENCING 3, transcript variant X1	1.22088	0.414561	1.55826	0.0097	0.0988979	UP	NA	NA	NA	NA	NA
gene11384	XM_003522501.3	pathogenesis-related genes transcriptional activator PTI6-like	2.53352	1.25694	1.01123	0.04645	0.240841	UP	GO:0006355,Level:7,regulation of transcription, DNA-templated;GO:0009873,Level:6,ethylene-activated signaling pathway;GO:0006351,Level:6,transcription, DNA-templated;GO:0042991,Level:6,transcription factor import into nucleus;GO:0009736,Level:6,cytokinin-activated signaling pathway;GO:0010468,Level:6,regulation of gene expression;GO:0006606,Level:5,protein import into nucleus;GO:0048366,Level:5,l…	GO:0005634,Level:5,nucleus;GO:0005737,Level:4,cytoplasm;GO:0043231,Level:4,intracellular membrane-bounded organelle;GO:0044424,Level:3,intracellular part;GO:0043227,Level:3,membrane-bounded organelle;GO:0043229,Level:3,intracellular organelle;GO:0043226,Level:2,organelle;GO:0044464,Level:2,cell part;GO:0005575,Level:1,cellular_component	GO:0003677,Level:5,DNA binding;GO:0003676,Level:4,nucleic acid binding;GO:1901363,Level:3,heterocyclic compound binding;GO:0003700,Level:3,sequence-specific DNA binding transcription factor activity;GO:0097159,Level:3,organic cyclic compound binding;GO:0005515,Level:3,protein binding;GO:0001071,Level:2,nucleic acid binding transcription factor activity;GO:0005488,Level:2,binding;GO:0003674,Level:…	K13434	map04626:Plant-pathogen interaction
gene11386	XM_003522502.3	myosin IC heavy chain-like	1.37484	0.264216	2.37947	0.0153	0.129443	UP	GO:0044655,Level:12,phagosome reneutralization;GO:0051454,Level:11,intracellular pH elevation;GO:0045852,Level:10,pH elevation;GO:0051453,Level:10,regulation of intracellular pH;GO:0030641,Level:9,regulation of cellular pH;GO:0006885,Level:9,regulation of pH;GO:0030004,Level:8,cellular monovalent inorganic cation homeostasis;GO:0055067,Level:8,monovalent inorganic cation homeostasis;GO:0055080,Le…	GO:0045335,Level:7,phagocytic vesicle;GO:0030139,Level:6,endocytic vesicle;GO:0030670,Level:6,phagocytic vesicle membrane;GO:0016461,Level:5,unconventional myosin complex;GO:0016023,Level:5,cytoplasmic membrane-bounded vesicle;GO:0030666,Level:5,endocytic vesicle membrane;GO:0042641,Level:5,actomyosin;GO:0005938,Level:5,cell cortex;GO:0031988,Level:4,membrane-bounded vesicle;GO:0005737,Level:4,cy…	GO:0030898,Level:10,actin-dependent ATPase activity;GO:0000146,Level:9,microfilament motor activity;GO:0042623,Level:9,ATPase activity, coupled;GO:0003774,Level:8,motor activity;GO:0032031,Level:8,myosin I head/neck binding;GO:0016887,Level:8,ATPase activity;GO:0017111,Level:7,nucleoside-triphosphatase activity;GO:0032037,Level:7,myosin I heavy chain binding;GO:0032028,Level:7,myosin head/neck bi…	NA	NA
gene11387	XM_003522503.3	probable inactive receptor kinase At4g23740	1.80102	0.39654	2.18327	0.0004	0.0124616	UP	GO:0006468,Level:7,protein phosphorylation;GO:0006464,Level:6,cellular protein modification process;GO:0016310,Level:6,phosphorylation;GO:0010075,Level:6,regulation of meristem growth;GO:0044267,Level:5,cellular protein metabolic process;GO:0006796,Level:5,phosphate-containing compound metabolic process;GO:0036211,Level:5,protein modification process;GO:0048638,Level:5,regulation of developmental…	GO:0005886,Level:3,plasma membrane;GO:0016021,Level:3,integral component of membrane;GO:0016020,Level:2,membrane;GO:0044425,Level:2,membrane part;GO:0044464,Level:2,cell part;GO:0005575,Level:1,cellular_component	GO:0004672,Level:6,protein kinase activity;GO:0005524,Level:6,ATP binding;GO:0016773,Level:5,phosphotransferase activity, alcohol group as acceptor;GO:0016301,Level:5,kinase activity;GO:0035639,Level:5,purine ribonucleoside triphosphate binding;GO:0043168,Level:4,anion binding;GO:0000166,Level:4,nucleotide binding;GO:1901265,Level:4,nucleoside phosphate binding;GO:0016772,Level:4,transferase acti…	K13415	map04075:Plant hormone signal transduction
gene11396	XM_014774964.1	uncharacterized LOC100780633, transcript variant X2	0.788867	0.262305	1.58854	0.032	0.195661	UP	NA	NA	NA	NA	NA
gene11408	XM_003523355.3	psbP domain-containing protein 4, chloroplastic	7.63087	18.2389	-1.2571	0.00045	0.0135694	DOWN	GO:0019252,Level:7,starch biosynthetic process;GO:0019760,Level:6,glucosinolate metabolic process;GO:0006098,Level:6,pentose-phosphate shunt;GO:0019288,Level:6,isopentenyl diphosphate biosynthetic process, methylerythritol 4-phosphate pathway;GO:0009250,Level:6,glucan biosynthetic process;GO:0033692,Level:5,cellular polysaccharide biosynthetic process;GO:0006740,Level:5,NADPH regeneration;GO:0000…	GO:0009534,Level:6,chloroplast thylakoid;GO:0009543,Level:6,chloroplast thylakoid lumen;GO:0009507,Level:6,chloroplast;GO:0009570,Level:6,chloroplast stroma;GO:0044434,Level:5,chloroplast part;GO:0031976,Level:5,plastid thylakoid;GO:0009536,Level:5,plastid;GO:0031977,Level:5,thylakoid lumen;GO:0009532,Level:5,plastid stroma;GO:0031978,Level:5,plastid thylakoid lumen;GO:0009579,Level:4,thylakoid;G…	GO:0005509,Level:6,calcium ion binding;GO:0046872,Level:5,metal ion binding;GO:0043169,Level:4,cation binding;GO:0043167,Level:3,ion binding;GO:0005488,Level:2,binding;GO:0003674,Level:1,molecular_function	NA	NA
gene11425	XM_003523362.3	ACT domain-containing protein ACR3-like, transcript variant X1	1.10027	3.01303	-1.45335	0.00255	0.0435398	DOWN	GO:0006807,Level:3,nitrogen compound metabolic process;GO:0008152,Level:2,metabolic process;GO:0008150,Level:1,biological_process	NA	GO:0008773,Level:7,[protein-PII] uridylyltransferase activity;GO:0070569,Level:6,uridylyltransferase activity;GO:0008081,Level:6,phosphoric diester hydrolase activity;GO:0016597,Level:6,amino acid binding;GO:0031406,Level:5,carboxylic acid binding;GO:0046872,Level:5,metal ion binding;GO:0042578,Level:5,phosphoric ester hydrolase activity;GO:0016779,Level:5,nucleotidyltransferase activity;GO:00431…	NA	NA
gene11427	XM_014774975.1	2-oxoisovalerate dehydrogenase subunit alpha 2, mitochondrial, transcript variant X2	2.65317	0.52621	2.334	0.00065	0.0175802	UP	GO:0044351,Level:7,macropinocytosis;GO:0009083,Level:6,branched-chain amino acid catabolic process;GO:0006907,Level:6,pinocytosis;GO:0009063,Level:5,cellular amino acid catabolic process;GO:0009081,Level:5,branched-chain amino acid metabolic process;GO:0006897,Level:5,endocytosis;GO:0006520,Level:4,cellular amino acid metabolic process;GO:0055114,Level:4,oxidation-reduction process;GO:0016192,Lev…	GO:0005759,Level:5,mitochondrial matrix;GO:0005739,Level:5,mitochondrion;GO:0017086,Level:4,3-methyl-2-oxobutanoate dehydrogenase (lipoamide) complex;GO:0070013,Level:4,intracellular organelle lumen;GO:0044444,Level:4,cytoplasmic part;GO:0043231,Level:4,intracellular membrane-bounded organelle;GO:0044429,Level:4,mitochondrial part;GO:0044424,Level:3,intracellular part;GO:0044446,Level:3,intracell…	GO:0003863,Level:6,3-methyl-2-oxobutanoate dehydrogenase (2-methylpropanoyl-transferring) activity;GO:0046872,Level:5,metal ion binding;GO:0016624,Level:5,oxidoreductase activity, acting on the aldehyde or oxo group of donors, disulfide as acceptor;GO:0016903,Level:4,oxidoreductase activity, acting on the aldehyde or oxo group of donors;GO:0003826,Level:4,alpha-ketoacid dehydrogenase activity;GO:…	K00161	map00010:Glycolysis / Gluconeogenesis;map00020:Citrate cycle (TCA cycle);map00620:Pyruvate metabolism;map01110:Biosynthesis of secondary metabolites;map01120:Microbial metabolism in diverse environments;map04066:HIF-1 signaling pathway
gene11435	XM_006578887.2	probable methyltransferase PMT26, transcript variant X2	2.60893	1.25017	1.06133	0.00835	0.0899509	UP	GO:0032259,Level:3,methylation;GO:0008152,Level:2,metabolic process;GO:0008150,Level:1,biological_process	GO:0005768,Level:5,endosome;GO:0005802,Level:5,trans-Golgi network;GO:0005794,Level:5,Golgi apparatus;GO:0044431,Level:4,Golgi apparatus part;GO:0044444,Level:4,cytoplasmic part;GO:0043231,Level:4,intracellular membrane-bounded organelle;GO:0009506,Level:4,plasmodesma;GO:0000139,Level:4,Golgi membrane;GO:0044424,Level:3,intracellular part;GO:0005911,Level:3,cell-cell junction;GO:0044446,Level:3,i…	GO:0008168,Level:5,methyltransferase activity;GO:0016741,Level:4,transferase activity, transferring one-carbon groups;GO:0016740,Level:3,transferase activity;GO:0003824,Level:2,catalytic activity;GO:0003674,Level:1,molecular_function	NA	NA
gene11441	NM_001248228.1	uncharacterized LOC100527117	2.32415	0.690757	1.75045	0.0496	0.249706	UP	GO:0008150,Level:1,biological_process	GO:0005575,Level:1,cellular_component	GO:0005509,Level:6,calcium ion binding;GO:0046872,Level:5,metal ion binding;GO:0043169,Level:4,cation binding;GO:0043167,Level:3,ion binding;GO:0005488,Level:2,binding;GO:0003674,Level:1,molecular_function	K13448	map04626:Plant-pathogen interaction
gene11450	NM_001289374.1	1-aminocyclopropane-1-carboxylate oxidase 5-like	1.93106	0.428138	2.17325	0.00495	0.0655701	UP	GO:0006826,Level:8,iron ion transport;GO:0000041,Level:7,transition metal ion transport;GO:0030001,Level:6,metal ion transport;GO:0009693,Level:6,ethylene biosynthetic process;GO:0010106,Level:6,cellular response to iron ion starvation;GO:0009267,Level:5,cellular response to starvation;GO:0010167,Level:5,response to nitrate;GO:0015706,Level:5,nitrate transport;GO:0043450,Level:5,alkene biosynthet…	GO:0005575,Level:1,cellular_component	GO:0009815,Level:6,1-aminocyclopropane-1-carboxylate oxidase activity;GO:0016641,Level:5,oxidoreductase activity, acting on the CH-NH2 group of donors, oxygen as acceptor;GO:0046872,Level:5,metal ion binding;GO:0016706,Level:5,oxidoreductase activity, acting on paired donors, with incorporation or reduction of molecular oxygen, 2-oxoglutarate as one donor, and incorporation of one atom each of ox…	K05933	map00270:Cysteine and methionine metabolism;map01110:Biosynthesis of secondary metabolites
gene11452	XM_003523377.3	protein KRTCAP2 homolog	40.3361	15.5776	1.3726	0.0001	0.00442018	UP	GO:0008150,Level:1,biological_process	GO:0005615,Level:3,extracellular space;GO:0016021,Level:3,integral component of membrane;GO:0016020,Level:2,membrane;GO:0044421,Level:2,extracellular region part;GO:0044425,Level:2,membrane part;GO:0005575,Level:1,cellular_component	GO:0003674,Level:1,molecular_function	NA	NA
gene1148	XM_014774383.1	delta-1-pyrroline-5-carboxylate synthase-like, transcript variant X1	0.557154	0.09136	2.60844	0.00055	0.0156608	UP	GO:0055129,Level:7,L-proline biosynthetic process;GO:0016310,Level:6,phosphorylation;GO:0006561,Level:6,proline biosynthetic process;GO:0006560,Level:5,proline metabolic process;GO:0018130,Level:5,heterocycle biosynthetic process;GO:1901362,Level:5,organic cyclic compound biosynthetic process;GO:0008652,Level:5,cellular amino acid biosynthetic process;GO:0006796,Level:5,phosphate-containing compo…	GO:0005737,Level:4,cytoplasm;GO:0044424,Level:3,intracellular part;GO:0044464,Level:2,cell part;GO:0005575,Level:1,cellular_component	GO:0005524,Level:6,ATP binding;GO:0004349,Level:6,glutamate 5-kinase activity;GO:0004350,Level:6,glutamate-5-semialdehyde dehydrogenase activity;GO:0016301,Level:5,kinase activity;GO:0016620,Level:5,oxidoreductase activity, acting on the aldehyde or oxo group of donors, NAD or NADP as acceptor;GO:0016774,Level:5,phosphotransferase activity, carboxyl group as acceptor;GO:0035639,Level:5,purine rib…	K12657	map00330:Arginine and proline metabolism
gene11489	XM_003523398.3	lysM domain-containing GPI-anchored protein 1-like	1.48751	0.258734	2.52336	0.0025	0.0429631	UP	GO:0016998,Level:5,cell wall macromolecule catabolic process;GO:0009909,Level:5,regulation of flower development;GO:0016570,Level:4,histone modification;GO:0044248,Level:4,cellular catabolic process;GO:2000241,Level:4,regulation of reproductive process;GO:0048449,Level:4,floral organ formation;GO:0044237,Level:3,cellular metabolic process;GO:0006955,Level:3,immune response;GO:0009056,Level:3,cata…	GO:0046658,Level:4,anchored component of plasma membrane;GO:0005886,Level:3,plasma membrane;GO:0031225,Level:3,anchored component of membrane;GO:0044459,Level:3,plasma membrane part;GO:0016020,Level:2,membrane;GO:0005576,Level:2,extracellular region;GO:0044425,Level:2,membrane part;GO:0044464,Level:2,cell part;GO:0005575,Level:1,cellular_component	GO:0042834,Level:5,peptidoglycan binding;GO:0005539,Level:4,glycosaminoglycan binding;GO:0097367,Level:3,carbohydrate derivative binding;GO:0005488,Level:2,binding;GO:0003674,Level:1,molecular_function	K13473	map04626:Plant-pathogen interaction
gene11511	XM_003523412.3	auxin transporter-like protein 3	3.86258	0.319361	3.5963	5e-05	0.00259155	UP	GO:0009734,Level:6,auxin-activated signaling pathway;GO:0009755,Level:5,hormone-mediated signaling pathway;GO:0006865,Level:5,amino acid transport;GO:0007165,Level:4,signal transduction;GO:0071705,Level:4,nitrogen compound transport;GO:0051716,Level:3,cellular response to stimulus;GO:0006810,Level:3,transport;GO:0051234,Level:2,establishment of localization;GO:0050896,Level:2,response to stimulus…	GO:0005886,Level:3,plasma membrane;GO:0016021,Level:3,integral component of membrane;GO:0016020,Level:2,membrane;GO:0044425,Level:2,membrane part;GO:0044464,Level:2,cell part;GO:0005575,Level:1,cellular_component	GO:0015293,Level:6,symporter activity;GO:0015291,Level:5,secondary active transmembrane transporter activity;GO:0022804,Level:4,active transmembrane transporter activity;GO:0022857,Level:3,transmembrane transporter activity;GO:0005215,Level:2,transporter activity;GO:0003674,Level:1,molecular_function	K13946	map04075:Plant hormone signal transduction
gene11549	XM_003523430.3	methylenetetrahydrofolate reductase 2	9.22702	2.72114	1.76166	5e-05	0.00259155	UP	GO:0006555,Level:6,methionine metabolic process;GO:0000096,Level:5,sulfur amino acid metabolic process;GO:0035999,Level:5,tetrahydrofolate interconversion;GO:0006520,Level:4,cellular amino acid metabolic process;GO:0055114,Level:4,oxidation-reduction process;GO:0006790,Level:4,sulfur compound metabolic process;GO:0006730,Level:4,one-carbon metabolic process;GO:0044237,Level:3,cellular metabolic p…	GO:0005829,Level:5,cytosol;GO:0044444,Level:4,cytoplasmic part;GO:0044424,Level:3,intracellular part;GO:0044464,Level:2,cell part;GO:0005575,Level:1,cellular_component	GO:0004489,Level:6,methylenetetrahydrofolate reductase (NAD(P)H) activity;GO:0016646,Level:5,oxidoreductase activity, acting on the CH-NH group of donors, NAD or NADP as acceptor;GO:0016645,Level:4,oxidoreductase activity, acting on the CH-NH group of donors;GO:0016491,Level:3,oxidoreductase activity;GO:0003824,Level:2,catalytic activity;GO:0003674,Level:1,molecular_function	NA	NA
gene11579	XM_006579734.2	protein DETOXIFICATION 14-like	2.88606	0.824587	1.80736	0.00095	0.0224433	UP	GO:0006855,Level:5,drug transmembrane transport;GO:0055085,Level:4,transmembrane transport;GO:0015893,Level:4,drug transport;GO:0044763,Level:3,single-organism cellular process;GO:0044765,Level:3,single-organism transport;GO:0044699,Level:2,single-organism process;GO:0009987,Level:2,cellular process;GO:0008150,Level:1,biological_process	GO:0016021,Level:3,integral component of membrane;GO:0016020,Level:2,membrane;GO:0044425,Level:2,membrane part;GO:0005575,Level:1,cellular_component	GO:0015297,Level:6,antiporter activity;GO:0015291,Level:5,secondary active transmembrane transporter activity;GO:0022804,Level:4,active transmembrane transporter activity;GO:0015238,Level:4,drug transmembrane transporter activity;GO:0022857,Level:3,transmembrane transporter activity;GO:0090484,Level:3,drug transporter activity;GO:0005215,Level:2,transporter activity;GO:0003674,Level:1,molecular_f…	NA	NA
gene11606	XM_006579712.2	polynucleotide 5'-hydroxyl-kinase NOL9-like, transcript variant X1	0.8418	0.223927	1.91045	0.00785	0.0868119	UP	GO:0006364,Level:8,rRNA processing;GO:0034470,Level:7,ncRNA processing;GO:0016072,Level:7,rRNA metabolic process;GO:0006396,Level:6,RNA processing;GO:0016310,Level:6,phosphorylation;GO:0034660,Level:6,ncRNA metabolic process;GO:0006796,Level:5,phosphate-containing compound metabolic process;GO:0016070,Level:5,RNA metabolic process;GO:0044260,Level:4,cellular macromolecule metabolic process;GO:000…	GO:0005730,Level:5,nucleolus;GO:0005634,Level:5,nucleus;GO:0043232,Level:4,intracellular non-membrane-bounded organelle;GO:0044428,Level:4,nuclear part;GO:0043231,Level:4,intracellular membrane-bounded organelle;GO:0043228,Level:3,non-membrane-bounded organelle;GO:0044446,Level:3,intracellular organelle part;GO:0043227,Level:3,membrane-bounded organelle;GO:0043229,Level:3,intracellular organelle;…	GO:0051731,Level:6,polynucleotide 5'-hydroxyl-kinase activity;GO:0005524,Level:6,ATP binding;GO:0016301,Level:5,kinase activity;GO:0016773,Level:5,phosphotransferase activity, alcohol group as acceptor;GO:0035639,Level:5,purine ribonucleoside triphosphate binding;GO:0043168,Level:4,anion binding;GO:0000166,Level:4,nucleotide binding;GO:1901265,Level:4,nucleoside phosphate binding;GO:0016772,Level…	NA	NA
gene11631	XM_006579695.2	uncharacterized LOC102667078	0.892322	1.80764	-1.01847	0.04565	0.239162	DOWN	NA	NA	NA	NA	NA
gene11639	XM_003525615.3	zinc finger CCCH domain-containing protein 34-like	1.2788	0.570805	1.16372	0.02165	0.158612	UP	NA	NA	GO:0008270,Level:7,zinc ion binding;GO:0046914,Level:6,transition metal ion binding;GO:0003677,Level:5,DNA binding;GO:0046872,Level:5,metal ion binding;GO:0003676,Level:4,nucleic acid binding;GO:0043169,Level:4,cation binding;GO:1901363,Level:3,heterocyclic compound binding;GO:0097159,Level:3,organic cyclic compound binding;GO:0043167,Level:3,ion binding;GO:0005488,Level:2,binding;GO:0003674,Leve…	NA	NA
gene11643	XM_003524491.3	zinc finger CCCH domain-containing protein 39-like, transcript variant X1	0.814014	0.336398	1.27488	0.03275	0.198414	UP	GO:0045893,Level:8,positive regulation of transcription, DNA-templated;GO:0010557,Level:7,positive regulation of macromolecule biosynthetic process;GO:0006355,Level:7,regulation of transcription, DNA-templated;GO:0043687,Level:7,post-translational protein modification;GO:0010628,Level:7,positive regulation of gene expression;GO:0051254,Level:7,positive regulation of RNA metabolic process;GO:00313…	GO:0005575,Level:1,cellular_component	GO:0008270,Level:7,zinc ion binding;GO:0046914,Level:6,transition metal ion binding;GO:0003677,Level:5,DNA binding;GO:0046872,Level:5,metal ion binding;GO:0003676,Level:4,nucleic acid binding;GO:0043169,Level:4,cation binding;GO:1901363,Level:3,heterocyclic compound binding;GO:0003700,Level:3,sequence-specific DNA binding transcription factor activity;GO:0097159,Level:3,organic cyclic compound bi…	NA	NA
gene11649	XM_003524488.3	early nodulin-93-like	7.45192	2.29409	1.69969	0.0036	0.0543621	UP	GO:0009877,Level:5,nodulation;GO:0044403,Level:4,symbiosis, encompassing mutualism through parasitism;GO:0044419,Level:3,interspecies interaction between organisms;GO:0051704,Level:2,multi-organism process;GO:0008150,Level:1,biological_process	GO:0016021,Level:3,integral component of membrane;GO:0016020,Level:2,membrane;GO:0044425,Level:2,membrane part;GO:0005575,Level:1,cellular_component	NA	NA	NA
gene11675	XM_003524471.3	serine/threonine protein phosphatase 2A 57 kDa regulatory subunit B' iota isoform-like, transcript variant X4	3.1497	0.882003	1.83636	0.00045	0.0135694	UP	GO:0007165,Level:4,signal transduction;GO:0051716,Level:3,cellular response to stimulus;GO:0050896,Level:2,response to stimulus;GO:0009987,Level:2,cellular process;GO:0008150,Level:1,biological_process	GO:0000159,Level:4,protein phosphatase type 2A complex;GO:0044424,Level:3,intracellular part;GO:0008287,Level:3,protein serine/threonine phosphatase complex;GO:0044464,Level:2,cell part;GO:0005575,Level:1,cellular_component	GO:0008601,Level:5,protein phosphatase type 2A regulator activity;GO:0019888,Level:4,protein phosphatase regulator activity;GO:0019208,Level:3,phosphatase regulator activity;GO:0030234,Level:2,enzyme regulator activity;GO:0003674,Level:1,molecular_function	K11584	map03015:mRNA surveillance pathway;map04113:Meiosis - yeast;map04114:Oocyte meiosis;map04151:PI3K-Akt signaling pathway;map04728:Dopaminergic synapse
gene11706	XM_003525587.3	putative phospholipid-transporting ATPase 9	4.68054	2.27442	1.04118	0.00995	0.100323	UP	GO:0015914,Level:5,phospholipid transport;GO:0006812,Level:5,cation transport;GO:0006869,Level:4,lipid transport;GO:0006811,Level:4,ion transport;GO:0015748,Level:4,organophosphate ester transport;GO:0044765,Level:3,single-organism transport;GO:0044699,Level:2,single-organism process;GO:0008150,Level:1,biological_process	GO:0016021,Level:3,integral component of membrane;GO:0016020,Level:2,membrane;GO:0044425,Level:2,membrane part;GO:0005575,Level:1,cellular_component	GO:0015662,Level:7,ATPase activity, coupled to transmembrane movement of ions, phosphorylative mechanism;GO:0000287,Level:6,magnesium ion binding;GO:0005524,Level:6,ATP binding;GO:0042625,Level:6,ATPase activity, coupled to transmembrane movement of ions;GO:0004012,Level:6,phospholipid-translocating ATPase activity;GO:0005548,Level:5,phospholipid transporter activity;GO:0015075,Level:5,ion transm…	K05853	map04020:Calcium signaling pathway;map04972:Pancreatic secretion;map05010:Alzheimer's disease
gene11710	XM_006579657.2	calcium sensing receptor, chloroplastic, transcript variant X2	0.59501	0.133798	2.15285	0.01195	0.111891	UP	GO:0010207,Level:8,photosystem II assembly;GO:0006364,Level:8,rRNA processing;GO:0010218,Level:7,response to far red light;GO:0019252,Level:7,starch biosynthetic process;GO:0031408,Level:7,oxylipin biosynthetic process;GO:0019344,Level:7,cysteine biosynthetic process;GO:0034470,Level:7,ncRNA processing;GO:0016072,Level:7,rRNA metabolic process;GO:0010114,Level:7,response to red light;GO:0043623,L…	GO:0009534,Level:6,chloroplast thylakoid;GO:0009535,Level:6,chloroplast thylakoid membrane;GO:0009507,Level:6,chloroplast;GO:0044434,Level:5,chloroplast part;GO:0031976,Level:5,plastid thylakoid;GO:0009536,Level:5,plastid;GO:0005739,Level:5,mitochondrion;GO:0055035,Level:5,plastid thylakoid membrane;GO:0009579,Level:4,thylakoid;GO:0042651,Level:4,thylakoid membrane;GO:0044435,Level:4,plastid part…	NA	NA	NA
gene11712	XM_003525585.3	tetraspanin-11-like	1.40839	3.19173	-1.18029	0.027	0.179317	DOWN	NA	NA	NA	NA	NA
gene11731	XM_003524446.3	uncharacterized LOC100799930	1.43945	0.466813	1.6246	0.0069	0.0800757	UP	NA	NA	NA	NA	NA
gene1174	NM_001248210.1	uncharacterized LOC100306188	4.33942	1.85328	1.22742	0.0258	0.174652	UP	NA	GO:0005886,Level:3,plasma membrane;GO:0016021,Level:3,integral component of membrane;GO:0016020,Level:2,membrane;GO:0044425,Level:2,membrane part;GO:0044464,Level:2,cell part;GO:0005575,Level:1,cellular_component	NA	NA	NA
gene11754	XM_003524567.3	replication protein A 70 kDa DNA-binding subunit B-like	2.72527	1.01901	1.41923	0.00135	0.0282908	UP	GO:0001701,Level:7,in utero embryonic development;GO:0006271,Level:7,DNA strand elongation involved in DNA replication;GO:0006261,Level:7,DNA-dependent DNA replication;GO:0000730,Level:7,DNA recombinase assembly;GO:0000082,Level:7,G1/S transition of mitotic cell cycle;GO:0000718,Level:7,nucleotide-excision repair, DNA damage removal;GO:0043009,Level:6,chordate embryonic development;GO:0022616,Lev…	GO:0016605,Level:7,PML body;GO:0001673,Level:7,male germ cell nucleus;GO:0043073,Level:6,germ cell nucleus;GO:0000793,Level:6,condensed chromosome;GO:0016604,Level:6,nuclear body;GO:0015629,Level:6,actin cytoskeleton;GO:0000794,Level:6,condensed nuclear chromosome;GO:0005654,Level:5,nucleoplasm;GO:0005730,Level:5,nucleolus;GO:0005856,Level:5,cytoskeleton;GO:0044451,Level:5,nucleoplasm part;GO:000…	GO:0003697,Level:7,single-stranded DNA binding;GO:0043566,Level:6,structure-specific DNA binding;GO:0003677,Level:5,DNA binding;GO:0046872,Level:5,metal ion binding;GO:0003676,Level:4,nucleic acid binding;GO:0043169,Level:4,cation binding;GO:0003682,Level:3,chromatin binding;GO:1901363,Level:3,heterocyclic compound binding;GO:0097159,Level:3,organic cyclic compound binding;GO:0005515,Level:3,prot…	NA	NA
gene11763	NM_001249559.2	uncharacterized LOC100500078	14.4765	3.02174	2.26026	0.00015	0.00604336	UP	GO:0009740,Level:7,gibberellic acid mediated signaling pathway;GO:0009069,Level:6,serine family amino acid metabolic process;GO:0010476,Level:6,gibberellin mediated signaling pathway;GO:0052543,Level:5,callose deposition in cell wall;GO:0000096,Level:5,sulfur amino acid metabolic process;GO:0009755,Level:5,hormone-mediated signaling pathway;GO:0009664,Level:5,plant-type cell wall organization;GO:…	GO:0009505,Level:5,plant-type cell wall;GO:0005618,Level:4,cell wall;GO:0046658,Level:4,anchored component of plasma membrane;GO:0009506,Level:4,plasmodesma;GO:0005886,Level:3,plasma membrane;GO:0005911,Level:3,cell-cell junction;GO:0030312,Level:3,external encapsulating structure;GO:0031225,Level:3,anchored component of membrane;GO:0044459,Level:3,plasma membrane part;GO:0016020,Level:2,membrane…	GO:0001872,Level:5,(1->3)-beta-D-glucan binding;GO:0030247,Level:4,polysaccharide binding;GO:0030246,Level:3,carbohydrate binding;GO:0001871,Level:3,pattern binding;GO:0005488,Level:2,binding;GO:0003674,Level:1,molecular_function	NA	NA
gene11766	XM_003525400.3	flavonoid 3'-monooxygenase-like	0.85428	0.0940852	3.18267	0.0129	0.1175	UP	GO:0009744,Level:7,response to sucrose;GO:0010224,Level:7,response to UV-B;GO:0034285,Level:6,response to disaccharide;GO:0009718,Level:6,anthocyanin-containing compound biosynthetic process;GO:0009411,Level:6,response to UV;GO:0009416,Level:5,response to light stimulus;GO:0009733,Level:5,response to auxin;GO:0009743,Level:5,response to carbohydrate;GO:0009813,Level:5,flavonoid biosynthetic proce…	GO:0005783,Level:5,endoplasmic reticulum;GO:0044444,Level:4,cytoplasmic part;GO:0043231,Level:4,intracellular membrane-bounded organelle;GO:0044424,Level:3,intracellular part;GO:0043227,Level:3,membrane-bounded organelle;GO:0005789,Level:3,endoplasmic reticulum membrane;GO:0016021,Level:3,integral component of membrane;GO:0043229,Level:3,intracellular organelle;GO:0016020,Level:2,membrane;GO:0043…	GO:0005506,Level:7,iron ion binding;GO:0016711,Level:6,flavonoid 3'-monooxygenase activity;GO:0046914,Level:6,transition metal ion binding;GO:0016709,Level:5,oxidoreductase activity, acting on paired donors, with incorporation or reduction of molecular oxygen, NAD(P)H as one donor, and incorporation of one atom of oxygen;GO:0020037,Level:5,heme binding;GO:0046872,Level:5,metal ion binding;GO:0004…	K13029;K12696;K09755;K15805;K13385;K13389;K15800;K15472;K09754;K15814;K15099;K13261;K13083;K05280	map00460:Cyanoamino acid metabolism;map01110:Biosynthesis of secondary metabolites;;map00901:Indole alkaloid biosynthesis;;map00940:Phenylpropanoid biosynthesis;map01110:Biosynthesis of secondary metabolites;;map00909:Sesquiterpenoid and triterpenoid biosynthesis;;map00950:Isoquinoline alkaloid biosynthesis;map01110:Biosynthesis of secondary metabolites;;map00950:Isoquinoline alkaloid biosynthesi…
gene11768	XM_003525402.3	flavonoid 3'-monooxygenase-like	0.608562	0.0842286	2.85302	0.0116	0.109778	UP	GO:0009744,Level:7,response to sucrose;GO:0010224,Level:7,response to UV-B;GO:0034285,Level:6,response to disaccharide;GO:0009718,Level:6,anthocyanin-containing compound biosynthetic process;GO:0009411,Level:6,response to UV;GO:0009416,Level:5,response to light stimulus;GO:0009733,Level:5,response to auxin;GO:0009743,Level:5,response to carbohydrate;GO:0009813,Level:5,flavonoid biosynthetic proce…	GO:0005783,Level:5,endoplasmic reticulum;GO:0044444,Level:4,cytoplasmic part;GO:0043231,Level:4,intracellular membrane-bounded organelle;GO:0044424,Level:3,intracellular part;GO:0043227,Level:3,membrane-bounded organelle;GO:0005789,Level:3,endoplasmic reticulum membrane;GO:0016021,Level:3,integral component of membrane;GO:0043229,Level:3,intracellular organelle;GO:0016020,Level:2,membrane;GO:0043…	GO:0005506,Level:7,iron ion binding;GO:0016711,Level:6,flavonoid 3'-monooxygenase activity;GO:0046914,Level:6,transition metal ion binding;GO:0016709,Level:5,oxidoreductase activity, acting on paired donors, with incorporation or reduction of molecular oxygen, NAD(P)H as one donor, and incorporation of one atom of oxygen;GO:0020037,Level:5,heme binding;GO:0046872,Level:5,metal ion binding;GO:0004…	K07381;K11868;K13385;K09755;K13389;K15805;K15800;K09754;K15472;K15099;K15814;K13261;K13083;K05280	map00902:Monoterpenoid biosynthesis;map00903:Limonene and pinene degradation;;map00380:Tryptophan metabolism;;map00950:Isoquinoline alkaloid biosynthesis;map01110:Biosynthesis of secondary metabolites;;map00940:Phenylpropanoid biosynthesis;map01110:Biosynthesis of secondary metabolites;;map00950:Isoquinoline alkaloid biosynthesis;map01110:Biosynthesis of secondary metabolites;;map00909:Sesquiterp…
gene11778	XM_003524619.3	SNAP25 homologous protein SNAP33-like	2.94296	1.08924	1.43395	0.0051	0.0668878	UP	GO:0006499,Level:9,N-terminal protein myristoylation;GO:0018377,Level:8,protein myristoylation;GO:0006498,Level:8,N-terminal protein lipidation;GO:0009695,Level:8,jasmonic acid biosynthetic process;GO:0000911,Level:7,cytokinesis by cell plate formation;GO:0010310,Level:7,regulation of hydrogen peroxide metabolic process;GO:0072330,Level:7,monocarboxylic acid biosynthetic process;GO:0043543,Level:…	GO:0009507,Level:6,chloroplast;GO:0009504,Level:5,cell plate;GO:0009536,Level:5,plastid;GO:0044444,Level:4,cytoplasmic part;GO:0043231,Level:4,intracellular membrane-bounded organelle;GO:0005886,Level:3,plasma membrane;GO:0044424,Level:3,intracellular part;GO:0043227,Level:3,membrane-bounded organelle;GO:0016021,Level:3,integral component of membrane;GO:0043229,Level:3,intracellular organelle;GO:…	GO:0005484,Level:4,SNAP receptor activity;GO:0005515,Level:3,protein binding;GO:0005488,Level:2,binding;GO:0003674,Level:1,molecular_function	NA	NA
gene11802	XM_003524687.3	galactoside 2-alpha-L-fucosyltransferase-like	1.38892	0.266151	2.38365	0.0009	0.02172	UP	GO:0042546,Level:4,cell wall biogenesis;GO:0006486,Level:4,protein glycosylation;GO:0044085,Level:3,cellular component biogenesis;GO:0044763,Level:3,single-organism cellular process;GO:0071554,Level:3,cell wall organization or biogenesis;GO:0044699,Level:2,single-organism process;GO:0071840,Level:2,cellular component organization or biogenesis;GO:0009987,Level:2,cellular process;GO:0008150,Level:…	GO:0032580,Level:5,Golgi cisterna membrane;GO:0005794,Level:5,Golgi apparatus;GO:0000139,Level:4,Golgi membrane;GO:0044444,Level:4,cytoplasmic part;GO:0043231,Level:4,intracellular membrane-bounded organelle;GO:0044424,Level:3,intracellular part;GO:0043227,Level:3,membrane-bounded organelle;GO:0016021,Level:3,integral component of membrane;GO:0031090,Level:3,organelle membrane;GO:0043229,Level:3,…	GO:0008107,Level:8,galactoside 2-alpha-L-fucosyltransferase activity;GO:0031127,Level:7,alpha-(1,2)-fucosyltransferase activity;GO:0008417,Level:6,fucosyltransferase activity;GO:0016758,Level:5,transferase activity, transferring hexosyl groups;GO:0016757,Level:4,transferase activity, transferring glycosyl groups;GO:0016740,Level:3,transferase activity;GO:0003824,Level:2,catalytic activity;GO:0003…	NA	NA
gene1182	NM_001252896.2	2-oxoisovalerate dehydrogenase subunit beta, mitochondrial-like	2.08606	0.899083	1.21426	0.0219	0.159681	UP	GO:0051384,Level:7,response to glucocorticoid;GO:0009083,Level:6,branched-chain amino acid catabolic process;GO:0031960,Level:6,response to corticosteroid;GO:0051591,Level:5,response to cAMP;GO:0009063,Level:5,cellular amino acid catabolic process;GO:0048545,Level:5,response to steroid hormone;GO:0009081,Level:5,branched-chain amino acid metabolic process;GO:1901700,Level:4,response to oxygen-con…	GO:0005947,Level:5,mitochondrial alpha-ketoglutarate dehydrogenase complex;GO:0005759,Level:5,mitochondrial matrix;GO:0005739,Level:5,mitochondrion;GO:0045240,Level:4,dihydrolipoyl dehydrogenase complex;GO:0070013,Level:4,intracellular organelle lumen;GO:0044444,Level:4,cytoplasmic part;GO:0043231,Level:4,intracellular membrane-bounded organelle;GO:0044429,Level:4,mitochondrial part;GO:0044424,Le…	GO:0003863,Level:6,3-methyl-2-oxobutanoate dehydrogenase (2-methylpropanoyl-transferring) activity;GO:0016624,Level:5,oxidoreductase activity, acting on the aldehyde or oxo group of donors, disulfide as acceptor;GO:0016903,Level:4,oxidoreductase activity, acting on the aldehyde or oxo group of donors;GO:0003826,Level:4,alpha-ketoacid dehydrogenase activity;GO:0032403,Level:4,protein complex bindi…	K00167	map00280:Valine, leucine and isoleucine degradation;map01110:Biosynthesis of secondary metabolites
gene11836	XM_006579473.2	protein IQ-DOMAIN 31, transcript variant X2	9.23217	2.95652	1.64277	5e-05	0.00259155	UP	GO:0006084,Level:6,acetyl-CoA metabolic process;GO:0007020,Level:6,microtubule nucleation;GO:0010075,Level:6,regulation of meristem growth;GO:0000226,Level:5,microtubule cytoskeleton organization;GO:0048638,Level:5,regulation of developmental growth;GO:0006637,Level:5,acyl-CoA metabolic process;GO:0040008,Level:4,regulation of growth;GO:0007010,Level:4,cytoskeleton organization;GO:0035383,Level:4…	GO:0005829,Level:5,cytosol;GO:0044444,Level:4,cytoplasmic part;GO:0005886,Level:3,plasma membrane;GO:0044424,Level:3,intracellular part;GO:0016020,Level:2,membrane;GO:0044464,Level:2,cell part;GO:0005575,Level:1,cellular_component	NA	NA	NA
gene11842	XM_006579479.2	probable aldehyde dehydrogenase, transcript variant X1	10.3844	3.46226	1.58463	0.0002	0.00751716	UP	GO:0055114,Level:4,oxidation-reduction process;GO:0044710,Level:3,single-organism metabolic process;GO:0008152,Level:2,metabolic process;GO:0044699,Level:2,single-organism process;GO:0008150,Level:1,biological_process	NA	GO:0004029,Level:6,aldehyde dehydrogenase (NAD) activity;GO:0016620,Level:5,oxidoreductase activity, acting on the aldehyde or oxo group of donors, NAD or NADP as acceptor;GO:0016903,Level:4,oxidoreductase activity, acting on the aldehyde or oxo group of donors;GO:0016491,Level:3,oxidoreductase activity;GO:0003824,Level:2,catalytic activity;GO:0003674,Level:1,molecular_function	K00140	map00280:Valine, leucine and isoleucine degradation;map00410:beta-Alanine metabolism;map00562:Inositol phosphate metabolism;map00640:Propanoate metabolism
gene11854	XM_006579484.2	LRR receptor-like serine/threonine-protein kinase FEI 2	0.615467	0.166333	1.88761	0.0083	0.0896776	UP	GO:0006468,Level:7,protein phosphorylation;GO:0016310,Level:6,phosphorylation;GO:0006464,Level:6,cellular protein modification process;GO:0006796,Level:5,phosphate-containing compound metabolic process;GO:0036211,Level:5,protein modification process;GO:0044267,Level:5,cellular protein metabolic process;GO:0044260,Level:4,cellular macromolecule metabolic process;GO:0019538,Level:4,protein metaboli…	GO:0005886,Level:3,plasma membrane;GO:0016021,Level:3,integral component of membrane;GO:0016020,Level:2,membrane;GO:0044425,Level:2,membrane part;GO:0044464,Level:2,cell part;GO:0005575,Level:1,cellular_component	GO:0004674,Level:7,protein serine/threonine kinase activity;GO:0004672,Level:6,protein kinase activity;GO:0005524,Level:6,ATP binding;GO:0016301,Level:5,kinase activity;GO:0016773,Level:5,phosphotransferase activity, alcohol group as acceptor;GO:0035639,Level:5,purine ribonucleoside triphosphate binding;GO:0043168,Level:4,anion binding;GO:0000166,Level:4,nucleotide binding;GO:1901265,Level:4,nucl…	K13417	map04626:Plant-pathogen interaction
gene11855	XM_014775432.1	protein NRT1/ PTR FAMILY 2.8	0.275843	0.726347	-1.39681	0.04515	0.237396	DOWN	GO:0009860,Level:4,pollen tube growth;GO:0006810,Level:3,transport;GO:0044702,Level:3,single organism reproductive process;GO:0003006,Level:3,developmental process involved in reproduction;GO:0022414,Level:2,reproductive process;GO:0044699,Level:2,single-organism process;GO:0051234,Level:2,establishment of localization;GO:0032502,Level:2,developmental process;GO:0008150,Level:1,biological_process	GO:0016021,Level:3,integral component of membrane;GO:0016020,Level:2,membrane;GO:0044425,Level:2,membrane part;GO:0005575,Level:1,cellular_component	GO:0005215,Level:2,transporter activity;GO:0003674,Level:1,molecular_function	K14206	map04974:Protein digestion and absorption
gene11891	NM_001251103.1	uncharacterized LOC100500434	5.33917	2.10028	1.34604	0.01645	0.134902	UP	NA	NA	NA	NA	NA
gene11901	XR_414177.2	rac-like GTP-binding protein ARAC8	0.988211	0.191884	2.36458	0.01185	0.111384	UP	NA	NA	NA	NA	NA
gene11933	NA	gma-miR4377	0.522124	1.65015	-1.66013	0.0322	0.196348	DOWN	NA	NA	NA	NA	NA
gene11953	XR_414185.2	uncharacterized LOC100775484, transcript variant X2	0.273884	0.754271	-1.46152	0.04885	0.247599	DOWN	NA	NA	NA	NA	NA
gene11954	XM_003525476.3	uncharacterized LOC100782442	2.9081	1.15251	1.33529	0.00465	0.0632648	UP	NA	NA	NA	NA	NA
gene11955	NM_001248568.1	receptor-like protein kinase	2.24736	0.503131	2.15922	5e-05	0.00259155	UP	GO:0006468,Level:7,protein phosphorylation;GO:0006464,Level:6,cellular protein modification process;GO:0016310,Level:6,phosphorylation;GO:0048443,Level:5,stamen development;GO:0044267,Level:5,cellular protein metabolic process;GO:0006796,Level:5,phosphate-containing compound metabolic process;GO:0002237,Level:5,response to molecule of bacterial origin;GO:0036211,Level:5,protein modification proce…	GO:0005886,Level:3,plasma membrane;GO:0016021,Level:3,integral component of membrane;GO:0016020,Level:2,membrane;GO:0044425,Level:2,membrane part;GO:0044464,Level:2,cell part;GO:0005575,Level:1,cellular_component	GO:0004674,Level:7,protein serine/threonine kinase activity;GO:0004672,Level:6,protein kinase activity;GO:0005524,Level:6,ATP binding;GO:0016773,Level:5,phosphotransferase activity, alcohol group as acceptor;GO:0016301,Level:5,kinase activity;GO:0035639,Level:5,purine ribonucleoside triphosphate binding;GO:0043168,Level:4,anion binding;GO:0000166,Level:4,nucleotide binding;GO:1901265,Level:4,nucl…	K13428;K13437;K13468;K13471;K13415;K13420	map04626:Plant-pathogen interaction;;map04626:Plant-pathogen interaction;;map04626:Plant-pathogen interaction;;map04626:Plant-pathogen interaction;;map04075:Plant hormone signal transduction;;map04626:Plant-pathogen interaction
gene11995	NA	gma-miR4377	0.537271	0.182002	1.5617	0.0142	0.123583	UP	NA	NA	NA	NA	NA
gene11999	XM_003525578.3	GDSL esterase/lipase At3g48460-like	5.76976	1.59169	1.85796	0.0004	0.0124616	UP	GO:0016042,Level:5,lipid catabolic process;GO:1901575,Level:4,organic substance catabolic process;GO:0006629,Level:4,lipid metabolic process;GO:0044712,Level:4,single-organism catabolic process;GO:0071704,Level:3,organic substance metabolic process;GO:0009056,Level:3,catabolic process;GO:0044710,Level:3,single-organism metabolic process;GO:0044238,Level:3,primary metabolic process;GO:0008152,Leve…	GO:0005576,Level:2,extracellular region;GO:0005575,Level:1,cellular_component	GO:0016788,Level:4,hydrolase activity, acting on ester bonds;GO:0016787,Level:3,hydrolase activity;GO:0003824,Level:2,catalytic activity;GO:0003674,Level:1,molecular_function	NA	NA
gene12010	XM_003525483.3	transcription factor GTE10-like	14.4683	29.1747	-1.01182	0.00085	0.021144	DOWN	GO:0045892,Level:8,negative regulation of transcription, DNA-templated;GO:0006355,Level:7,regulation of transcription, DNA-templated;GO:0010629,Level:7,negative regulation of gene expression;GO:0009738,Level:6,abscisic acid-activated signaling pathway;GO:0010468,Level:6,regulation of gene expression;GO:0010605,Level:6,negative regulation of macromolecule metabolic process;GO:0006351,Level:6,trans…	GO:0005634,Level:5,nucleus;GO:0043231,Level:4,intracellular membrane-bounded organelle;GO:0043227,Level:3,membrane-bounded organelle;GO:0043229,Level:3,intracellular organelle;GO:0043226,Level:2,organelle;GO:0005575,Level:1,cellular_component	GO:0005515,Level:3,protein binding;GO:0005488,Level:2,binding;GO:0003674,Level:1,molecular_function	K04498	map04066:HIF-1 signaling pathway;map04110:Cell cycle;map04310:Wnt signaling pathway;map04330:Notch signaling pathway;map04350:TGF-beta signaling pathway;map04520:Adherens junction;map04630:Jak-STAT signaling pathway;map04720:Long-term potentiation;map04916:Melanogenesis;map05016:Huntington's disease;map05152:Tuberculosis;map05161:Hepatitis B;map05164:Influenza A;map05166:HTLV-I infection;map05168…
gene12023	XM_003525653.3	conserved oligomeric Golgi complex subunit 2-like	2.03474	0.795037	1.35575	0.0028	0.0460798	UP	GO:0009312,Level:6,oligosaccharide biosynthetic process;GO:0006891,Level:6,intra-Golgi vesicle-mediated transport;GO:0016051,Level:5,carbohydrate biosynthetic process;GO:0048193,Level:5,Golgi vesicle transport;GO:0006886,Level:5,intracellular protein transport;GO:0009311,Level:5,oligosaccharide metabolic process;GO:0015031,Level:4,protein transport;GO:0006486,Level:4,protein glycosylation;GO:0007…	GO:0005795,Level:5,Golgi stack;GO:0005794,Level:5,Golgi apparatus;GO:0044431,Level:4,Golgi apparatus part;GO:0044444,Level:4,cytoplasmic part;GO:0017119,Level:4,Golgi transport complex;GO:0043231,Level:4,intracellular membrane-bounded organelle;GO:0000139,Level:4,Golgi membrane;GO:0043234,Level:3,protein complex;GO:0044424,Level:3,intracellular part;GO:0044446,Level:3,intracellular organelle part…	GO:0008565,Level:4,protein transporter activity;GO:0022892,Level:3,substrate-specific transporter activity;GO:0005515,Level:3,protein binding;GO:0005488,Level:2,binding;GO:0005215,Level:2,transporter activity;GO:0003674,Level:1,molecular_function	NA	NA
gene12032	XM_003525666.3	ubiquitin-like modifier-activating enzyme 5	6.9199	2.07531	1.73742	5e-05	0.00259155	UP	GO:0055114,Level:4,oxidation-reduction process;GO:0044710,Level:3,single-organism metabolic process;GO:0008152,Level:2,metabolic process;GO:0044699,Level:2,single-organism process;GO:0008150,Level:1,biological_process	NA	GO:0005524,Level:6,ATP binding;GO:0046872,Level:5,metal ion binding;GO:0035639,Level:5,purine ribonucleoside triphosphate binding;GO:0016616,Level:5,oxidoreductase activity, acting on the CH-OH group of donors, NAD or NADP as acceptor;GO:0016614,Level:4,oxidoreductase activity, acting on CH-OH group of donors;GO:0043168,Level:4,anion binding;GO:0000166,Level:4,nucleotide binding;GO:1901265,Level:…	K03148	map00730:Thiamine metabolism;map04122:Sulfur relay system
gene12036	XM_014775473.1	protein SHOOT GRAVITROPISM 5-like	1.33555	0.283648	2.23526	0.0299	0.1886	UP	NA	NA	NA	NA	NA
gene12038	XM_003525488.3	uncharacterized LOC100793062	0.464339	1.23117	-1.40678	0.0115	0.1094	DOWN	NA	NA	NA	NA	NA
gene12094	XM_003525505.3	uncharacterized LOC100804722	0.632872	0.215036	1.55733	0.00645	0.0770324	UP	NA	NA	NA	NA	NA
gene12096	XM_003525724.3	methylsterol monooxygenase 1-1-like	19.1497	4.0025	2.25835	5e-05	0.00259155	UP	GO:0000394,Level:8,RNA splicing, via endonucleolytic cleavage and ligation;GO:0006816,Level:8,calcium ion transport;GO:0009086,Level:7,methionine biosynthetic process;GO:0070838,Level:7,divalent metal ion transport;GO:0016126,Level:7,sterol biosynthetic process;GO:0046520,Level:7,sphingoid biosynthetic process;GO:0008380,Level:7,RNA splicing;GO:0000097,Level:6,sulfur amino acid biosynthetic proce…	GO:0005783,Level:5,endoplasmic reticulum;GO:0044444,Level:4,cytoplasmic part;GO:0043231,Level:4,intracellular membrane-bounded organelle;GO:0044424,Level:3,intracellular part;GO:0043227,Level:3,membrane-bounded organelle;GO:0005789,Level:3,endoplasmic reticulum membrane;GO:0016021,Level:3,integral component of membrane;GO:0043229,Level:3,intracellular organelle;GO:0016020,Level:2,membrane;GO:0043…	GO:0005506,Level:7,iron ion binding;GO:0046914,Level:6,transition metal ion binding;GO:0000254,Level:6,C-4 methylsterol oxidase activity;GO:0016709,Level:5,oxidoreductase activity, acting on paired donors, with incorporation or reduction of molecular oxygen, NAD(P)H as one donor, and incorporation of one atom of oxygen;GO:0046872,Level:5,metal ion binding;GO:0004497,Level:4,monooxygenase activity…	K14423	map00100:Steroid biosynthesis
gene12104	XM_006579555.2	AT-hook motif nuclear-localized protein 24-like, transcript variant X1	2.623	0.68591	1.93513	0.0006	0.016582	UP	GO:0010150,Level:6,leaf senescence;GO:0006325,Level:5,chromatin organization;GO:0010260,Level:5,organ senescence;GO:0009640,Level:5,photomorphogenesis;GO:0009791,Level:4,post-embryonic development;GO:0051276,Level:4,chromosome organization;GO:0007568,Level:4,aging;GO:0044707,Level:3,single-multicellular organism process;GO:0006996,Level:3,organelle organization;GO:0044767,Level:3,single-organism …	GO:0005634,Level:5,nucleus;GO:0043231,Level:4,intracellular membrane-bounded organelle;GO:0043227,Level:3,membrane-bounded organelle;GO:0043229,Level:3,intracellular organelle;GO:0043226,Level:2,organelle;GO:0005575,Level:1,cellular_component	GO:0003680,Level:7,AT DNA binding;GO:0003690,Level:7,double-stranded DNA binding;GO:0043566,Level:6,structure-specific DNA binding;GO:0043565,Level:6,sequence-specific DNA binding;GO:0003677,Level:5,DNA binding;GO:0003676,Level:4,nucleic acid binding;GO:1901363,Level:3,heterocyclic compound binding;GO:0097159,Level:3,organic cyclic compound binding;GO:0005488,Level:2,binding;GO:0003674,Level:1,mo…	NA	NA
gene12123	XM_003525754.3	monocopper oxidase-like protein SKU5	4.02	0.716871	2.48741	5e-05	0.00259155	UP	GO:0030243,Level:8,cellulose metabolic process;GO:0051273,Level:7,beta-glucan metabolic process;GO:0048765,Level:7,root hair cell differentiation;GO:0048764,Level:6,trichoblast maturation;GO:0006073,Level:6,cellular glucan metabolic process;GO:0000271,Level:6,polysaccharide biosynthetic process;GO:0043481,Level:6,anthocyanin accumulation in tissues in response to UV light;GO:0044264,Level:5,cellu…	GO:0005829,Level:5,cytosol;GO:0009505,Level:5,plant-type cell wall;GO:0005618,Level:4,cell wall;GO:0046658,Level:4,anchored component of plasma membrane;GO:0044444,Level:4,cytoplasmic part;GO:0009506,Level:4,plasmodesma;GO:0005774,Level:4,vacuolar membrane;GO:0005886,Level:3,plasma membrane;GO:0044424,Level:3,intracellular part;GO:0005911,Level:3,cell-cell junction;GO:0048046,Level:3,apoplast;GO:…	GO:0005507,Level:7,copper ion binding;GO:0046914,Level:6,transition metal ion binding;GO:0046872,Level:5,metal ion binding;GO:0043169,Level:4,cation binding;GO:0016491,Level:3,oxidoreductase activity;GO:0043167,Level:3,ion binding;GO:0003824,Level:2,catalytic activity;GO:0005488,Level:2,binding;GO:0003674,Level:1,molecular_function	K00423	map00053:Ascorbate and aldarate metabolism
gene12126	XM_003525755.3	acid beta-fructofuranosidase	5.87637	0.646882	3.18335	5e-05	0.00259155	UP	GO:0005985,Level:5,sucrose metabolic process;GO:0005975,Level:4,carbohydrate metabolic process;GO:0005984,Level:4,disaccharide metabolic process;GO:0044763,Level:3,single-organism cellular process;GO:0044238,Level:3,primary metabolic process;GO:0071704,Level:3,organic substance metabolic process;GO:0008152,Level:2,metabolic process;GO:0044699,Level:2,single-organism process;GO:0009987,Level:2,cel…	GO:0005773,Level:5,vacuole;GO:0044444,Level:4,cytoplasmic part;GO:0043231,Level:4,intracellular membrane-bounded organelle;GO:0044424,Level:3,intracellular part;GO:0043227,Level:3,membrane-bounded organelle;GO:0043229,Level:3,intracellular organelle;GO:0043226,Level:2,organelle;GO:0044464,Level:2,cell part;GO:0005575,Level:1,cellular_component	GO:0004575,Level:7,sucrose alpha-glucosidase activity;GO:0004564,Level:6,beta-fructofuranosidase activity;GO:0004553,Level:5,hydrolase activity, hydrolyzing O-glycosyl compounds;GO:0016798,Level:4,hydrolase activity, acting on glycosyl bonds;GO:0016787,Level:3,hydrolase activity;GO:0003824,Level:2,catalytic activity;GO:0003674,Level:1,molecular_function	K01193	map00052:Galactose metabolism;map00500:Starch and sucrose metabolism
gene12128	XM_003525757.3	transaldolase-like	2.65644	0.702441	1.91904	0.00265	0.0444142	UP	GO:0006098,Level:6,pentose-phosphate shunt;GO:0006740,Level:5,NADPH regeneration;GO:0005975,Level:4,carbohydrate metabolic process;GO:0055114,Level:4,oxidation-reduction process;GO:0071704,Level:3,organic substance metabolic process;GO:0044710,Level:3,single-organism metabolic process;GO:0044238,Level:3,primary metabolic process;GO:0008152,Level:2,metabolic process;GO:0044699,Level:2,single-organ…	GO:0005737,Level:4,cytoplasm;GO:0044424,Level:3,intracellular part;GO:0044464,Level:2,cell part;GO:0005575,Level:1,cellular_component	GO:0004801,Level:5,sedoheptulose-7-phosphate:D-glyceraldehyde-3-phosphate glyceronetransferase activity;GO:0016744,Level:4,transferase activity, transferring aldehyde or ketonic groups;GO:0016740,Level:3,transferase activity;GO:0003824,Level:2,catalytic activity;GO:0003674,Level:1,molecular_function	K00616	map00030:Pentose phosphate pathway;map01110:Biosynthesis of secondary metabolites;map01120:Microbial metabolism in diverse environments
gene12134	NM_001251066.2	uncharacterized LOC100305616	2.71522	0.216106	3.65126	0.01555	0.130648	UP	GO:0006869,Level:4,lipid transport;GO:0044765,Level:3,single-organism transport;GO:0044699,Level:2,single-organism process;GO:0008150,Level:1,biological_process	GO:0016021,Level:3,integral component of membrane;GO:0016020,Level:2,membrane;GO:0044425,Level:2,membrane part;GO:0005575,Level:1,cellular_component	NA	NA	NA
gene12135	XM_003525762.3	14 kDa proline-rich protein DC2.15-like	2.70584	0.51533	2.39251	0.00015	0.00604336	UP	GO:0006869,Level:4,lipid transport;GO:0044765,Level:3,single-organism transport;GO:0044699,Level:2,single-organism process;GO:0008150,Level:1,biological_process	GO:0016021,Level:3,integral component of membrane;GO:0016020,Level:2,membrane;GO:0044425,Level:2,membrane part;GO:0005575,Level:1,cellular_component	NA	NA	NA
gene12139	NM_001250225.1	uncharacterized LOC100500124	38.808	2.51269	3.94905	5e-05	0.00259155	UP	GO:0006869,Level:4,lipid transport;GO:0044765,Level:3,single-organism transport;GO:0044699,Level:2,single-organism process;GO:0008150,Level:1,biological_process	GO:0016021,Level:3,integral component of membrane;GO:0016020,Level:2,membrane;GO:0044425,Level:2,membrane part;GO:0005575,Level:1,cellular_component	NA	NA	NA
gene12140	XM_003525768.3	36.4 kDa proline-rich protein-like	68.4498	33.3141	1.03891	0.00875	0.0927169	UP	GO:0006869,Level:4,lipid transport;GO:0044765,Level:3,single-organism transport;GO:0044699,Level:2,single-organism process;GO:0008150,Level:1,biological_process	NA	NA	NA	NA
gene12143	NM_001251532.1	proline-rich protein	66.1595	6.80881	3.28047	5e-05	0.00259155	UP	GO:0006869,Level:4,lipid transport;GO:0044765,Level:3,single-organism transport;GO:0044699,Level:2,single-organism process;GO:0008150,Level:1,biological_process	GO:0016021,Level:3,integral component of membrane;GO:0016020,Level:2,membrane;GO:0044425,Level:2,membrane part;GO:0005575,Level:1,cellular_component	NA	NA	NA
gene12188	XM_003524006.3	probable iron/ascorbate oxidoreductase DDB_G0283291	5.37282	2.2001	1.28811	0.00345	0.0530037	UP	GO:0055114,Level:4,oxidation-reduction process;GO:0044710,Level:3,single-organism metabolic process;GO:0008152,Level:2,metabolic process;GO:0044699,Level:2,single-organism process;GO:0008150,Level:1,biological_process	NA	GO:0005506,Level:7,iron ion binding;GO:0046914,Level:6,transition metal ion binding;GO:0046872,Level:5,metal ion binding;GO:0016706,Level:5,oxidoreductase activity, acting on paired donors, with incorporation or reduction of molecular oxygen, 2-oxoglutarate as one donor, and incorporation of one atom each of oxygen into both donors;GO:0016702,Level:5,oxidoreductase activity, acting on single dono…	K05933	map00270:Cysteine and methionine metabolism;map01110:Biosynthesis of secondary metabolites
gene12213	XM_003525534.3	putative glycerol-3-phosphate transporter 4, transcript variant X1	13.2346	29.659	-1.16415	5e-05	0.00259155	DOWN	GO:0055062,Level:9,phosphate ion homeostasis;GO:0072506,Level:8,trivalent inorganic anion homeostasis;GO:0055081,Level:7,anion homeostasis;GO:0050801,Level:6,ion homeostasis;GO:0048878,Level:5,chemical homeostasis;GO:0015706,Level:5,nitrate transport;GO:0042592,Level:4,homeostatic process;GO:0008643,Level:4,carbohydrate transport;GO:0055085,Level:4,transmembrane transport;GO:0071705,Level:4,nitro…	GO:0005774,Level:4,vacuolar membrane;GO:0016021,Level:3,integral component of membrane;GO:0031090,Level:3,organelle membrane;GO:0016020,Level:2,membrane;GO:0044422,Level:2,organelle part;GO:0044425,Level:2,membrane part;GO:0005575,Level:1,cellular_component	GO:0005215,Level:2,transporter activity;GO:0003674,Level:1,molecular_function	K07783	map02020:Two-component system
gene12234	XM_003524144.3	(S)-ureidoglycine aminohydrolase-like	3.97573	1.90339	1.06265	0.022	0.160089	UP	NA	NA	GO:0030145,Level:7,manganese ion binding;GO:0046914,Level:6,transition metal ion binding;GO:0071522,Level:6,ureidoglycine aminohydrolase activity;GO:0046872,Level:5,metal ion binding;GO:0016813,Level:5,hydrolase activity, acting on carbon-nitrogen (but not peptide) bonds, in linear amidines;GO:0016810,Level:4,hydrolase activity, acting on carbon-nitrogen (but not peptide) bonds;GO:0043169,Level:4…	K14977	map00230:Purine metabolism;map01120:Microbial metabolism in diverse environments
gene12258	XM_014775516.1	novel plant SNARE 11-like	7.24945	1.62925	2.15366	5e-05	0.00259155	UP	GO:0000910,Level:5,cytokinesis;GO:0022402,Level:4,cell cycle process;GO:0007049,Level:4,cell cycle;GO:0015031,Level:4,protein transport;GO:0051301,Level:4,cell division;GO:0016192,Level:4,vesicle-mediated transport;GO:0044763,Level:3,single-organism cellular process;GO:0006810,Level:3,transport;GO:0045184,Level:3,establishment of protein localization;GO:0044699,Level:2,single-organism process;GO:…	GO:0009504,Level:5,cell plate;GO:0044444,Level:4,cytoplasmic part;GO:0005886,Level:3,plasma membrane;GO:0044424,Level:3,intracellular part;GO:0016021,Level:3,integral component of membrane;GO:0016020,Level:2,membrane;GO:0044425,Level:2,membrane part;GO:0044464,Level:2,cell part;GO:0005575,Level:1,cellular_component	GO:0005484,Level:4,SNAP receptor activity;GO:0005515,Level:3,protein binding;GO:0005488,Level:2,binding;GO:0003674,Level:1,molecular_function	NA	NA
gene12264	XM_003524248.3	beta-amylase 3, chloroplastic	0.560178	0.19173	1.54681	0.0438	0.233544	UP	GO:0005983,Level:7,starch catabolic process;GO:0000024,Level:6,maltose biosynthetic process;GO:0044247,Level:6,cellular polysaccharide catabolic process;GO:0000272,Level:6,polysaccharide catabolic process;GO:0044264,Level:5,cellular polysaccharide metabolic process;GO:0046351,Level:5,disaccharide biosynthetic process;GO:0016052,Level:5,carbohydrate catabolic process;GO:0000023,Level:5,maltose met…	GO:0009507,Level:6,chloroplast;GO:0009570,Level:6,chloroplast stroma;GO:0044434,Level:5,chloroplast part;GO:0009536,Level:5,plastid;GO:0009532,Level:5,plastid stroma;GO:0044435,Level:4,plastid part;GO:0044444,Level:4,cytoplasmic part;GO:0043231,Level:4,intracellular membrane-bounded organelle;GO:0044424,Level:3,intracellular part;GO:0044446,Level:3,intracellular organelle part;GO:0043227,Level:3,…	GO:0016161,Level:7,beta-amylase activity;GO:0016160,Level:6,amylase activity;GO:0004553,Level:5,hydrolase activity, hydrolyzing O-glycosyl compounds;GO:0016798,Level:4,hydrolase activity, acting on glycosyl bonds;GO:0043169,Level:4,cation binding;GO:0016787,Level:3,hydrolase activity;GO:0043167,Level:3,ion binding;GO:0003824,Level:2,catalytic activity;GO:0005488,Level:2,binding;GO:0003674,Level:1…	K01177	map00500:Starch and sucrose metabolism
gene12277	XM_014775310.1	uncharacterized LOC100527651, transcript variant X1	1.48669	0.54703	1.44241	0.0378	0.216067	UP	GO:0007264,Level:6,small GTPase mediated signal transduction;GO:0006891,Level:6,intra-Golgi vesicle-mediated transport;GO:0048193,Level:5,Golgi vesicle transport;GO:0035556,Level:5,intracellular signal transduction;GO:0007165,Level:4,signal transduction;GO:1902582,Level:4,single-organism intracellular transport;GO:0032940,Level:4,secretion by cell;GO:0015031,Level:4,protein transport;GO:0016192,L…	GO:0005829,Level:5,cytosol;GO:0005802,Level:5,trans-Golgi network;GO:0005768,Level:5,endosome;GO:0005794,Level:5,Golgi apparatus;GO:0005737,Level:4,cytoplasm;GO:0000139,Level:4,Golgi membrane;GO:0044431,Level:4,Golgi apparatus part;GO:0044444,Level:4,cytoplasmic part;GO:0043231,Level:4,intracellular membrane-bounded organelle;GO:0009506,Level:4,plasmodesma;GO:0005774,Level:4,vacuolar membrane;GO:…	GO:0005525,Level:6,GTP binding;GO:0035639,Level:5,purine ribonucleoside triphosphate binding;GO:0043168,Level:4,anion binding;GO:0000166,Level:4,nucleotide binding;GO:1901265,Level:4,nucleoside phosphate binding;GO:1901363,Level:3,heterocyclic compound binding;GO:0097159,Level:3,organic cyclic compound binding;GO:0005515,Level:3,protein binding;GO:0043167,Level:3,ion binding;GO:0036094,Level:3,sm…	K07888	map04144:Endocytosis;map04145:Phagosome;map04962:Vasopressin-regulated water reabsorption;map05146:Amoebiasis;map05152:Tuberculosis
gene1228	NM_001250380.2	uncharacterized LOC100527014	34.0824	91.0364	-1.41741	0.0002	0.00751716	DOWN	NA	NA	NA	NA	NA
gene12293	XM_003524391.3	probable methyltransferase PMT14, transcript variant X1	15.3884	5.5327	1.47579	5e-05	0.00259155	UP	GO:0019288,Level:6,isopentenyl diphosphate biosynthetic process, methylerythritol 4-phosphate pathway;GO:0019682,Level:5,glyceraldehyde-3-phosphate metabolic process;GO:0006081,Level:4,cellular aldehyde metabolic process;GO:0042546,Level:4,cell wall biogenesis;GO:1901135,Level:4,carbohydrate derivative metabolic process;GO:0019637,Level:4,organophosphate metabolic process;GO:0044085,Level:3,cellu…	GO:0005768,Level:5,endosome;GO:0005802,Level:5,trans-Golgi network;GO:0009505,Level:5,plant-type cell wall;GO:0005794,Level:5,Golgi apparatus;GO:0044431,Level:4,Golgi apparatus part;GO:0044444,Level:4,cytoplasmic part;GO:0043231,Level:4,intracellular membrane-bounded organelle;GO:0005618,Level:4,cell wall;GO:0000139,Level:4,Golgi membrane;GO:0005774,Level:4,vacuolar membrane;GO:0044424,Level:3,in…	GO:0008168,Level:5,methyltransferase activity;GO:0016741,Level:4,transferase activity, transferring one-carbon groups;GO:0016740,Level:3,transferase activity;GO:0003824,Level:2,catalytic activity;GO:0003674,Level:1,molecular_function	NA	NA
gene12301	XM_003524434.3	probable serine/threonine-protein kinase At4g35230	2.49397	0.662939	1.9115	0.0007	0.0185873	UP	GO:0006499,Level:9,N-terminal protein myristoylation;GO:0018377,Level:8,protein myristoylation;GO:0006498,Level:8,N-terminal protein lipidation;GO:0043543,Level:7,protein acylation;GO:0006468,Level:7,protein phosphorylation;GO:0009742,Level:7,brassinosteroid mediated signaling pathway;GO:0031365,Level:7,N-terminal protein amino acid modification;GO:0006497,Level:7,protein lipidation;GO:0016310,Le…	GO:0005773,Level:5,vacuole;GO:0044444,Level:4,cytoplasmic part;GO:0043231,Level:4,intracellular membrane-bounded organelle;GO:0009506,Level:4,plasmodesma;GO:0005886,Level:3,plasma membrane;GO:0044424,Level:3,intracellular part;GO:0005911,Level:3,cell-cell junction;GO:0043227,Level:3,membrane-bounded organelle;GO:0043229,Level:3,intracellular organelle;GO:0016020,Level:2,membrane;GO:0030054,Level:…	GO:0004674,Level:7,protein serine/threonine kinase activity;GO:0004672,Level:6,protein kinase activity;GO:0005524,Level:6,ATP binding;GO:0016301,Level:5,kinase activity;GO:0016773,Level:5,phosphotransferase activity, alcohol group as acceptor;GO:0035639,Level:5,purine ribonucleoside triphosphate binding;GO:0043168,Level:4,anion binding;GO:0000166,Level:4,nucleotide binding;GO:1901265,Level:4,nucl…	K14500	map04075:Plant hormone signal transduction
gene12341	XM_003524439.3	ankyrin repeat domain-containing protein 50-like	0.68736	0.201298	1.77174	0.0025	0.0429631	UP	GO:0008150,Level:1,biological_process	GO:0005575,Level:1,cellular_component	GO:0003674,Level:1,molecular_function	K01165	map05160:Hepatitis C;map05164:Influenza A;map05168:Herpes simplex infection
gene12380	NM_001249565.1	chloride channel	0.571595	0.0712831	3.00336	0.0071	0.0815842	UP	GO:0006821,Level:7,chloride transport;GO:0015698,Level:6,inorganic anion transport;GO:0034765,Level:6,regulation of ion transmembrane transport;GO:0034762,Level:5,regulation of transmembrane transport;GO:0006820,Level:5,anion transport;GO:0050794,Level:4,regulation of cellular process;GO:0055085,Level:4,transmembrane transport;GO:0006811,Level:4,ion transport;GO:0044765,Level:3,single-organism tr…	GO:0009705,Level:5,plant-type vacuole membrane;GO:0034707,Level:4,chloride channel complex;GO:0005774,Level:4,vacuolar membrane;GO:0016021,Level:3,integral component of membrane;GO:0031090,Level:3,organelle membrane;GO:0034702,Level:3,ion channel complex;GO:0016020,Level:2,membrane;GO:0044422,Level:2,organelle part;GO:0044425,Level:2,membrane part;GO:0005575,Level:1,cellular_component	GO:0005247,Level:9,voltage-gated chloride channel activity;GO:0009671,Level:8,nitrate:proton symporter activity;GO:0005254,Level:8,chloride channel activity;GO:0008308,Level:8,voltage-gated anion channel activity;GO:0015296,Level:7,anion:cation symporter activity;GO:0005253,Level:7,anion channel activity;GO:0005244,Level:7,voltage-gated ion channel activity;GO:0005216,Level:6,ion channel activity…	K05011	map04978:Mineral absorption
gene12488	XM_003524587.3	salt stress-induced hydrophobic peptide ESI3-like	0.833278	3.53511	-2.08488	0.0234	0.165683	DOWN	GO:0006950,Level:3,response to stress;GO:0050896,Level:2,response to stimulus;GO:0008150,Level:1,biological_process	GO:0016021,Level:3,integral component of membrane;GO:0016020,Level:2,membrane;GO:0044425,Level:2,membrane part;GO:0005575,Level:1,cellular_component	NA	NA	NA
gene1250	NM_001255776.2	uncharacterized LOC100815307	18.1678	8.40861	1.11144	0.0035	0.0534617	UP	NA	NA	NA	NA	NA
gene12557	XM_014775561.1	protein IQ-DOMAIN 1-like, transcript variant X4	1.07971	0.223543	2.27201	0.00095	0.0224433	UP	NA	GO:0005634,Level:5,nucleus;GO:0043231,Level:4,intracellular membrane-bounded organelle;GO:0043227,Level:3,membrane-bounded organelle;GO:0043229,Level:3,intracellular organelle;GO:0043226,Level:2,organelle;GO:0005575,Level:1,cellular_component	GO:0005516,Level:4,calmodulin binding;GO:0005515,Level:3,protein binding;GO:0005488,Level:2,binding;GO:0003674,Level:1,molecular_function	NA	NA
gene12582	XM_003524536.3	3-ketodihydrosphingosine reductase-like	23.4883	9.15102	1.35994	0.00035	0.0112903	UP	GO:0006665,Level:5,sphingolipid metabolic process;GO:0006629,Level:4,lipid metabolic process;GO:0055114,Level:4,oxidation-reduction process;GO:1901564,Level:4,organonitrogen compound metabolic process;GO:0071704,Level:3,organic substance metabolic process;GO:0044710,Level:3,single-organism metabolic process;GO:0044238,Level:3,primary metabolic process;GO:0006807,Level:3,nitrogen compound metaboli…	GO:0005783,Level:5,endoplasmic reticulum;GO:0044444,Level:4,cytoplasmic part;GO:0043231,Level:4,intracellular membrane-bounded organelle;GO:0044424,Level:3,intracellular part;GO:0043227,Level:3,membrane-bounded organelle;GO:0005789,Level:3,endoplasmic reticulum membrane;GO:0016021,Level:3,integral component of membrane;GO:0043229,Level:3,intracellular organelle;GO:0016020,Level:2,membrane;GO:0043…	GO:0047560,Level:6,3-dehydrosphinganine reductase activity;GO:0016616,Level:5,oxidoreductase activity, acting on the CH-OH group of donors, NAD or NADP as acceptor;GO:0016614,Level:4,oxidoreductase activity, acting on CH-OH group of donors;GO:0000166,Level:4,nucleotide binding;GO:0016491,Level:3,oxidoreductase activity;GO:0036094,Level:3,small molecule binding;GO:0003824,Level:2,catalytic activit…	K04708	map00600:Sphingolipid metabolism
gene1261	NM_001289226.1	heme-binding-like protein At3g10130, chloroplastic-like	101.935	208.038	-1.0292	0.00075	0.0194713	DOWN	GO:0008150,Level:1,biological_process	GO:0009535,Level:6,chloroplast thylakoid membrane;GO:0009507,Level:6,chloroplast;GO:0010287,Level:6,plastoglobule;GO:0044434,Level:5,chloroplast part;GO:0009536,Level:5,plastid;GO:0055035,Level:5,plastid thylakoid membrane;GO:0042651,Level:4,thylakoid membrane;GO:0044435,Level:4,plastid part;GO:0044444,Level:4,cytoplasmic part;GO:0043231,Level:4,intracellular membrane-bounded organelle;GO:0044424…	NA	NA	NA
gene12614	XR_001388345.1	PI-PLC X domain-containing protein At5g67130, transcript variant X4	1.921	0.842975	1.1883	0.01545	0.130221	UP	GO:0035556,Level:5,intracellular signal transduction;GO:0007165,Level:4,signal transduction;GO:0006629,Level:4,lipid metabolic process;GO:0051716,Level:3,cellular response to stimulus;GO:0071704,Level:3,organic substance metabolic process;GO:0044710,Level:3,single-organism metabolic process;GO:0044238,Level:3,primary metabolic process;GO:0008152,Level:2,metabolic process;GO:0044699,Level:2,single…	GO:0046658,Level:4,anchored component of plasma membrane;GO:0005886,Level:3,plasma membrane;GO:0005622,Level:3,intracellular;GO:0031225,Level:3,anchored component of membrane;GO:0044459,Level:3,plasma membrane part;GO:0016020,Level:2,membrane;GO:0044425,Level:2,membrane part;GO:0044464,Level:2,cell part;GO:0005575,Level:1,cellular_component	GO:0004629,Level:7,phospholipase C activity;GO:0004620,Level:6,phospholipase activity;GO:0008081,Level:6,phosphoric diester hydrolase activity;GO:0016298,Level:5,lipase activity;GO:0042578,Level:5,phosphoric ester hydrolase activity;GO:0016788,Level:4,hydrolase activity, acting on ester bonds;GO:0016787,Level:3,hydrolase activity;GO:0003824,Level:2,catalytic activity;GO:0003674,Level:1,molecular_…	NA	NA
gene12626	XM_003525763.3	uncharacterized LOC100798888	1.17925	0.176135	2.74311	0.00585	0.0728536	UP	NA	NA	NA	NA	NA
gene12657	NM_001255655.2	cysteine proteinase RD21a-like	100.571	6.71963	3.90369	5e-05	0.00259155	UP	GO:0046686,Level:6,response to cadmium ion;GO:0010038,Level:5,response to metal ion;GO:0050832,Level:5,defense response to fungus;GO:0009651,Level:5,response to salt stress;GO:0006508,Level:5,proteolysis;GO:0006833,Level:5,water transport;GO:0006972,Level:5,hyperosmotic response;GO:0098542,Level:4,defense response to other organism;GO:0007030,Level:4,Golgi organization;GO:0042744,Level:4,hydrogen…	GO:0009507,Level:6,chloroplast;GO:0005829,Level:5,cytosol;GO:0009536,Level:5,plastid;GO:0005773,Level:5,vacuole;GO:0044444,Level:4,cytoplasmic part;GO:0043231,Level:4,intracellular membrane-bounded organelle;GO:0009506,Level:4,plasmodesma;GO:0044424,Level:3,intracellular part;GO:0005911,Level:3,cell-cell junction;GO:0043227,Level:3,membrane-bounded organelle;GO:0048046,Level:3,apoplast;GO:0043229…	GO:0008234,Level:6,cysteine-type peptidase activity;GO:0070011,Level:5,peptidase activity, acting on L-amino acid peptides;GO:0008233,Level:4,peptidase activity;GO:0016787,Level:3,hydrolase activity;GO:0005515,Level:3,protein binding;GO:0003824,Level:2,catalytic activity;GO:0005488,Level:2,binding;GO:0003674,Level:1,molecular_function	K13441	map04626:Plant-pathogen interaction
gene12666	XM_003525779.3	probable LRR receptor-like serine/threonine-protein kinase At4g37250	1.09783	0.304737	1.84902	0.00165	0.0324969	UP	GO:0006468,Level:7,protein phosphorylation;GO:0006464,Level:6,cellular protein modification process;GO:0016310,Level:6,phosphorylation;GO:0044267,Level:5,cellular protein metabolic process;GO:0006796,Level:5,phosphate-containing compound metabolic process;GO:0036211,Level:5,protein modification process;GO:0019538,Level:4,protein metabolic process;GO:0044260,Level:4,cellular macromolecule metaboli…	GO:0016021,Level:3,integral component of membrane;GO:0016020,Level:2,membrane;GO:0044425,Level:2,membrane part;GO:0005575,Level:1,cellular_component	GO:0004674,Level:7,protein serine/threonine kinase activity;GO:0004672,Level:6,protein kinase activity;GO:0005524,Level:6,ATP binding;GO:0016773,Level:5,phosphotransferase activity, alcohol group as acceptor;GO:0016301,Level:5,kinase activity;GO:0035639,Level:5,purine ribonucleoside triphosphate binding;GO:0043168,Level:4,anion binding;GO:0000166,Level:4,nucleotide binding;GO:1901265,Level:4,nucl…	K13415	map04075:Plant hormone signal transduction
gene12672	XR_414333.2	uncharacterized LOC100781556	12.2849	29.0606	-1.24218	0.00045	0.0135694	DOWN	NA	NA	NA	NA	NA
gene1268	XM_003516279.3	GDP-mannose transporter GONST3-like, transcript variant X1	2.65068	1.25306	1.08091	0.0301	0.189206	UP	GO:0015780,Level:5,nucleotide-sugar transport;GO:1901264,Level:4,carbohydrate derivative transport;GO:0008643,Level:4,carbohydrate transport;GO:0006810,Level:3,transport;GO:0044765,Level:3,single-organism transport;GO:0044699,Level:2,single-organism process;GO:0051234,Level:2,establishment of localization;GO:0008150,Level:1,biological_process	GO:0005794,Level:5,Golgi apparatus;GO:0000139,Level:4,Golgi membrane;GO:0044444,Level:4,cytoplasmic part;GO:0043231,Level:4,intracellular membrane-bounded organelle;GO:0044424,Level:3,intracellular part;GO:0043227,Level:3,membrane-bounded organelle;GO:0016021,Level:3,integral component of membrane;GO:0031090,Level:3,organelle membrane;GO:0043229,Level:3,intracellular organelle;GO:0016020,Level:2,…	NA	NA	NA
gene12711	XM_003524627.2	lysine-rich arabinogalactan protein 18-like	29.2022	5.36328	2.44489	5e-05	0.00259155	UP	NA	GO:0005886,Level:3,plasma membrane;GO:0031225,Level:3,anchored component of membrane;GO:0016020,Level:2,membrane;GO:0044425,Level:2,membrane part;GO:0044464,Level:2,cell part;GO:0005575,Level:1,cellular_component	NA	NA	NA
gene12718	XM_003524628.3	probable esterase D14L	0.572114	0.122602	2.22232	0.04925	0.248631	UP	NA	NA	NA	K02170	map00780:Biotin metabolism
gene12723	XM_003525806.3	uncharacterized LOC100808638	5.45468	11.7411	-1.106	0.01805	0.142565	DOWN	NA	NA	NA	NA	NA
gene12734	NM_001255473.2	peroxidase 73-like	26.2502	3.37746	2.95832	5e-05	0.00259155	UP	GO:0010054,Level:9,trichoblast differentiation;GO:0010053,Level:8,root epidermal cell differentiation;GO:0009913,Level:7,epidermal cell differentiation;GO:0030855,Level:6,epithelial cell differentiation;GO:0030154,Level:5,cell differentiation;GO:0042744,Level:4,hydrogen peroxide catabolic process;GO:0048869,Level:4,cellular developmental process;GO:0055114,Level:4,oxidation-reduction process;GO:0…	GO:0005576,Level:2,extracellular region;GO:0005575,Level:1,cellular_component	GO:0020037,Level:5,heme binding;GO:0046872,Level:5,metal ion binding;GO:0046906,Level:4,tetrapyrrole binding;GO:0043169,Level:4,cation binding;GO:1901363,Level:3,heterocyclic compound binding;GO:0097159,Level:3,organic cyclic compound binding;GO:0016491,Level:3,oxidoreductase activity;GO:0004601,Level:3,peroxidase activity;GO:0043167,Level:3,ion binding;GO:0016209,Level:2,antioxidant activity;GO:…	NA	NA
gene12757	NA	gma-miR4377	0.602745	0.22729	1.40701	0.0345	0.204925	UP	NA	NA	NA	NA	NA
gene12770	XM_014775605.1	uncharacterized LOC100780653, transcript variant X2	0.818008	0.174705	2.22719	0.00675	0.0790276	UP	NA	NA	NA	NA	NA
gene12815	XM_003524659.3	tubulin alpha-3 chain	87.8519	25.445	1.78769	5e-05	0.00259155	UP	GO:0006184,Level:8,GTP catabolic process;GO:0051258,Level:8,protein polymerization;GO:0043623,Level:7,cellular protein complex assembly;GO:0009154,Level:7,purine ribonucleotide catabolic process;GO:0034622,Level:6,cellular macromolecular complex assembly;GO:0009261,Level:6,ribonucleotide catabolic process;GO:0006461,Level:6,protein complex assembly;GO:0065003,Level:5,macromolecular complex assemb…	GO:0005856,Level:5,cytoskeleton;GO:0005737,Level:4,cytoplasm;GO:0043232,Level:4,intracellular non-membrane-bounded organelle;GO:0005874,Level:4,microtubule;GO:0043228,Level:3,non-membrane-bounded organelle;GO:0044424,Level:3,intracellular part;GO:0043234,Level:3,protein complex;GO:0043229,Level:3,intracellular organelle;GO:0043226,Level:2,organelle;GO:0032991,Level:2,macromolecular complex;GO:004…	GO:0003924,Level:8,GTPase activity;GO:0017111,Level:7,nucleoside-triphosphatase activity;GO:0016462,Level:6,pyrophosphatase activity;GO:0005525,Level:6,GTP binding;GO:0016818,Level:5,hydrolase activity, acting on acid anhydrides, in phosphorus-containing anhydrides;GO:0035639,Level:5,purine ribonucleoside triphosphate binding;GO:0043168,Level:4,anion binding;GO:0000166,Level:4,nucleotide binding;…	K07375;K07374	map04145:Phagosome;map04540:Gap junction;map05130:Pathogenic Escherichia coli infection;;map04145:Phagosome;map04540:Gap junction;map05130:Pathogenic Escherichia coli infection
gene12817	NM_001248136.2	receptor-like protein kinase 1	3.20691	1.52491	1.07246	0.0081	0.0886344	UP	GO:0006468,Level:7,protein phosphorylation;GO:0007020,Level:6,microtubule nucleation;GO:0006464,Level:6,cellular protein modification process;GO:0016310,Level:6,phosphorylation;GO:0010075,Level:6,regulation of meristem growth;GO:0000271,Level:6,polysaccharide biosynthetic process;GO:0043481,Level:6,anthocyanin accumulation in tissues in response to UV light;GO:0009934,Level:6,regulation of merist…	GO:0005886,Level:3,plasma membrane;GO:0016021,Level:3,integral component of membrane;GO:0016020,Level:2,membrane;GO:0044425,Level:2,membrane part;GO:0044464,Level:2,cell part;GO:0005575,Level:1,cellular_component	GO:0004674,Level:7,protein serine/threonine kinase activity;GO:0004672,Level:6,protein kinase activity;GO:0005524,Level:6,ATP binding;GO:0016773,Level:5,phosphotransferase activity, alcohol group as acceptor;GO:0033612,Level:5,receptor serine/threonine kinase binding;GO:0016301,Level:5,kinase activity;GO:0035639,Level:5,purine ribonucleoside triphosphate binding;GO:0043168,Level:4,anion binding;G…	K13471;K13437;K13428;K13415;K13420	map04626:Plant-pathogen interaction;;map04626:Plant-pathogen interaction;;map04626:Plant-pathogen interaction;;map04075:Plant hormone signal transduction;;map04626:Plant-pathogen interaction
gene12823	XM_006579906.2	transcription factor bHLH18-like	2.62469	1.0792	1.28219	0.00955	0.097848	UP	GO:0006355,Level:7,regulation of transcription, DNA-templated;GO:0006351,Level:6,transcription, DNA-templated;GO:0010468,Level:6,regulation of gene expression;GO:0060255,Level:5,regulation of macromolecule metabolic process;GO:0034645,Level:5,cellular macromolecule biosynthetic process;GO:0044260,Level:4,cellular macromolecule metabolic process;GO:0044249,Level:4,cellular biosynthetic process;GO:…	GO:0005634,Level:5,nucleus;GO:0043231,Level:4,intracellular membrane-bounded organelle;GO:0043227,Level:3,membrane-bounded organelle;GO:0043229,Level:3,intracellular organelle;GO:0043226,Level:2,organelle;GO:0005575,Level:1,cellular_component	GO:0003677,Level:5,DNA binding;GO:0046983,Level:4,protein dimerization activity;GO:0003676,Level:4,nucleic acid binding;GO:1901363,Level:3,heterocyclic compound binding;GO:0003700,Level:3,sequence-specific DNA binding transcription factor activity;GO:0097159,Level:3,organic cyclic compound binding;GO:0005515,Level:3,protein binding;GO:0001071,Level:2,nucleic acid binding transcription factor acti…	K13422	map04075:Plant hormone signal transduction;map04626:Plant-pathogen interaction
gene12824	XM_006579910.2	uncharacterized LOC100800115, transcript variant X2	7.03017	16.953	-1.26991	0.0001	0.00442018	DOWN	NA	NA	NA	NA	NA
gene12828	XM_003524663.3	AT-hook motif nuclear-localized protein 23-like	0.658997	0.165327	1.99495	0.02275	0.163303	UP	GO:0010150,Level:6,leaf senescence;GO:0006325,Level:5,chromatin organization;GO:0010260,Level:5,organ senescence;GO:0009640,Level:5,photomorphogenesis;GO:0009791,Level:4,post-embryonic development;GO:0051276,Level:4,chromosome organization;GO:0007568,Level:4,aging;GO:0044707,Level:3,single-multicellular organism process;GO:0006996,Level:3,organelle organization;GO:0044767,Level:3,single-organism …	GO:0005634,Level:5,nucleus;GO:0043231,Level:4,intracellular membrane-bounded organelle;GO:0043227,Level:3,membrane-bounded organelle;GO:0043229,Level:3,intracellular organelle;GO:0043226,Level:2,organelle;GO:0005575,Level:1,cellular_component	GO:0003680,Level:7,AT DNA binding;GO:0003690,Level:7,double-stranded DNA binding;GO:0043566,Level:6,structure-specific DNA binding;GO:0043565,Level:6,sequence-specific DNA binding;GO:0003677,Level:5,DNA binding;GO:0003676,Level:4,nucleic acid binding;GO:1901363,Level:3,heterocyclic compound binding;GO:0097159,Level:3,organic cyclic compound binding;GO:0005488,Level:2,binding;GO:0003674,Level:1,mo…	NA	NA
gene12923	XM_003524032.3	nodulin-21-like	67.4596	164.563	-1.28655	0.00015	0.00604336	DOWN	GO:0009877,Level:5,nodulation;GO:0009399,Level:5,nitrogen fixation;GO:0071941,Level:4,nitrogen cycle metabolic process;GO:0044403,Level:4,symbiosis, encompassing mutualism through parasitism;GO:0044419,Level:3,interspecies interaction between organisms;GO:0006807,Level:3,nitrogen compound metabolic process;GO:0008152,Level:2,metabolic process;GO:0051704,Level:2,multi-organism process;GO:0008150,L…	GO:0016021,Level:3,integral component of membrane;GO:0016020,Level:2,membrane;GO:0044425,Level:2,membrane part;GO:0005575,Level:1,cellular_component	NA	NA	NA
gene12952	XM_003524724.3	polygalacturonase inhibitor 2	7.68475	2.58402	1.57238	0.001	0.0231734	UP	GO:0006952,Level:4,defense response;GO:0006950,Level:3,response to stress;GO:0050896,Level:2,response to stimulus;GO:0008150,Level:1,biological_process	GO:0005618,Level:4,cell wall;GO:0030312,Level:3,external encapsulating structure;GO:0016020,Level:2,membrane;GO:0005576,Level:2,extracellular region;GO:0044464,Level:2,cell part;GO:0005575,Level:1,cellular_component	NA	K13468	map04626:Plant-pathogen interaction
gene12959	XM_003524051.3	cannabidiolic acid synthase-like 2	6.73479	1.38851	2.27809	5e-05	0.00259155	UP	GO:0043069,Level:7,negative regulation of programmed cell death;GO:0060548,Level:6,negative regulation of cell death;GO:0030968,Level:6,endoplasmic reticulum unfolded protein response;GO:0043067,Level:6,regulation of programmed cell death;GO:0010363,Level:6,regulation of plant-type hypersensitive response;GO:0010941,Level:5,regulation of cell death;GO:0080135,Level:5,regulation of cellular respon…	GO:0005829,Level:5,cytosol;GO:0005739,Level:5,mitochondrion;GO:0009505,Level:5,plant-type cell wall;GO:0005773,Level:5,vacuole;GO:0005618,Level:4,cell wall;GO:0044444,Level:4,cytoplasmic part;GO:0043231,Level:4,intracellular membrane-bounded organelle;GO:0009506,Level:4,plasmodesma;GO:0005886,Level:3,plasma membrane;GO:0044424,Level:3,intracellular part;GO:0005911,Level:3,cell-cell junction;GO:00…	GO:0008762,Level:6,UDP-N-acetylmuramate dehydrogenase activity;GO:0050660,Level:5,flavin adenine dinucleotide binding;GO:0016616,Level:5,oxidoreductase activity, acting on the CH-OH group of donors, NAD or NADP as acceptor;GO:0016614,Level:4,oxidoreductase activity, acting on CH-OH group of donors;GO:0050662,Level:4,coenzyme binding;GO:0043168,Level:4,anion binding;GO:0000166,Level:4,nucleotide b…	K00307	map00950:Isoquinoline alkaloid biosynthesis;map01110:Biosynthesis of secondary metabolites
gene12965	XM_003524054.3	reticuline oxidase-like protein	1.8623	0.519088	1.84303	0.00165	0.0324969	UP	GO:0043069,Level:7,negative regulation of programmed cell death;GO:0060548,Level:6,negative regulation of cell death;GO:0030968,Level:6,endoplasmic reticulum unfolded protein response;GO:0043067,Level:6,regulation of programmed cell death;GO:0010363,Level:6,regulation of plant-type hypersensitive response;GO:0010941,Level:5,regulation of cell death;GO:0080135,Level:5,regulation of cellular respon…	GO:0005829,Level:5,cytosol;GO:0005739,Level:5,mitochondrion;GO:0009505,Level:5,plant-type cell wall;GO:0005773,Level:5,vacuole;GO:0005618,Level:4,cell wall;GO:0044444,Level:4,cytoplasmic part;GO:0043231,Level:4,intracellular membrane-bounded organelle;GO:0009506,Level:4,plasmodesma;GO:0005886,Level:3,plasma membrane;GO:0044424,Level:3,intracellular part;GO:0005911,Level:3,cell-cell junction;GO:00…	GO:0008762,Level:6,UDP-N-acetylmuramate dehydrogenase activity;GO:0050660,Level:5,flavin adenine dinucleotide binding;GO:0016616,Level:5,oxidoreductase activity, acting on the CH-OH group of donors, NAD or NADP as acceptor;GO:0016614,Level:4,oxidoreductase activity, acting on CH-OH group of donors;GO:0050662,Level:4,coenzyme binding;GO:0043168,Level:4,anion binding;GO:0000166,Level:4,nucleotide b…	K00307	map00950:Isoquinoline alkaloid biosynthesis;map01110:Biosynthesis of secondary metabolites
gene12973	XM_003524735.3	fatty acid 2-hydroxylase 2	1.48205	0.124634	3.57182	0.00935	0.096546	UP	GO:0043069,Level:7,negative regulation of programmed cell death;GO:0060548,Level:6,negative regulation of cell death;GO:0000038,Level:6,very long-chain fatty acid metabolic process;GO:0043067,Level:6,regulation of programmed cell death;GO:0006891,Level:6,intra-Golgi vesicle-mediated transport;GO:0006633,Level:6,fatty acid biosynthetic process;GO:0010941,Level:5,regulation of cell death;GO:0008610…	GO:0005783,Level:5,endoplasmic reticulum;GO:0044444,Level:4,cytoplasmic part;GO:0043231,Level:4,intracellular membrane-bounded organelle;GO:0044424,Level:3,intracellular part;GO:0043227,Level:3,membrane-bounded organelle;GO:0005789,Level:3,endoplasmic reticulum membrane;GO:0016021,Level:3,integral component of membrane;GO:0043229,Level:3,intracellular organelle;GO:0016020,Level:2,membrane;GO:0043…	GO:0005506,Level:7,iron ion binding;GO:0046914,Level:6,transition metal ion binding;GO:0046872,Level:5,metal ion binding;GO:0080132,Level:4,fatty acid alpha-hydroxylase activity;GO:0043169,Level:4,cation binding;GO:0016491,Level:3,oxidoreductase activity;GO:0043167,Level:3,ion binding;GO:0003824,Level:2,catalytic activity;GO:0005488,Level:2,binding;GO:0003674,Level:1,molecular_function	NA	NA
gene12974	XM_014775633.1	tubulin beta chain-like	13.6687	5.78366	1.24082	0.0004	0.0124616	UP	GO:0006184,Level:8,GTP catabolic process;GO:0051258,Level:8,protein polymerization;GO:0043623,Level:7,cellular protein complex assembly;GO:0009154,Level:7,purine ribonucleotide catabolic process;GO:0034622,Level:6,cellular macromolecular complex assembly;GO:0009261,Level:6,ribonucleotide catabolic process;GO:0006461,Level:6,protein complex assembly;GO:0046686,Level:6,response to cadmium ion;GO:00…	GO:0005730,Level:5,nucleolus;GO:0005856,Level:5,cytoskeleton;GO:0005773,Level:5,vacuole;GO:0005737,Level:4,cytoplasm;GO:0043232,Level:4,intracellular non-membrane-bounded organelle;GO:0044428,Level:4,nuclear part;GO:0005618,Level:4,cell wall;GO:0044444,Level:4,cytoplasmic part;GO:0043231,Level:4,intracellular membrane-bounded organelle;GO:0005874,Level:4,microtubule;GO:0043228,Level:3,non-membran…	GO:0003924,Level:8,GTPase activity;GO:0017111,Level:7,nucleoside-triphosphatase activity;GO:0016462,Level:6,pyrophosphatase activity;GO:0005525,Level:6,GTP binding;GO:0016818,Level:5,hydrolase activity, acting on acid anhydrides, in phosphorus-containing anhydrides;GO:0035639,Level:5,purine ribonucleoside triphosphate binding;GO:0043168,Level:4,anion binding;GO:0000166,Level:4,nucleotide binding;…	K07374;K07375	map04145:Phagosome;map04540:Gap junction;map05130:Pathogenic Escherichia coli infection;;map04145:Phagosome;map04540:Gap junction;map05130:Pathogenic Escherichia coli infection
gene12993	XM_003524744.3	sm-like protein LSM5	8.7232	4.15908	1.06859	0.04215	0.229022	UP	GO:0008380,Level:7,RNA splicing;GO:0006397,Level:7,mRNA processing;GO:0006396,Level:6,RNA processing;GO:0016071,Level:6,mRNA metabolic process;GO:0016070,Level:5,RNA metabolic process;GO:0044260,Level:4,cellular macromolecule metabolic process;GO:0044237,Level:3,cellular metabolic process;GO:0008152,Level:2,metabolic process;GO:0009987,Level:2,cellular process;GO:0008150,Level:1,biological_process	GO:0005634,Level:5,nucleus;GO:0043231,Level:4,intracellular membrane-bounded organelle;GO:0043227,Level:3,membrane-bounded organelle;GO:0030529,Level:3,ribonucleoprotein complex;GO:0043229,Level:3,intracellular organelle;GO:0043226,Level:2,organelle;GO:0032991,Level:2,macromolecular complex;GO:0005575,Level:1,cellular_component	GO:0003723,Level:5,RNA binding;GO:0003676,Level:4,nucleic acid binding;GO:1901363,Level:3,heterocyclic compound binding;GO:0097159,Level:3,organic cyclic compound binding;GO:0005488,Level:2,binding;GO:0003674,Level:1,molecular_function	K12624	map03018:RNA degradation;map03040:Spliceosome
gene13003	XM_003524747.3	uncharacterized LOC100790421	1.12456	0.357427	1.65364	0.0443	0.235005	UP	NA	NA	NA	NA	NA
gene13011	NM_001250725.1	beta-ketoacyl-ACP synthetase I-2	9.57917	4.74279	1.01416	0.0036	0.0543621	UP	GO:0006633,Level:6,fatty acid biosynthetic process;GO:0008610,Level:5,lipid biosynthetic process;GO:0006631,Level:5,fatty acid metabolic process;GO:0044255,Level:4,cellular lipid metabolic process;GO:0044711,Level:4,single-organism biosynthetic process;GO:1901576,Level:4,organic substance biosynthetic process;GO:0006629,Level:4,lipid metabolic process;GO:0044237,Level:3,cellular metabolic process…	GO:0009941,Level:6,chloroplast envelope;GO:0009507,Level:6,chloroplast;GO:0009570,Level:6,chloroplast stroma;GO:0044434,Level:5,chloroplast part;GO:0009526,Level:5,plastid envelope;GO:0009536,Level:5,plastid;GO:0009532,Level:5,plastid stroma;GO:0044435,Level:4,plastid part;GO:0044444,Level:4,cytoplasmic part;GO:0031967,Level:4,organelle envelope;GO:0043231,Level:4,intracellular membrane-bounded o…	GO:0004315,Level:7,3-oxoacyl-[acyl-carrier-protein] synthase activity;GO:0004312,Level:6,fatty acid synthase activity;GO:0016747,Level:5,transferase activity, transferring acyl groups other than amino-acyl groups;GO:0016746,Level:4,transferase activity, transferring acyl groups;GO:0016740,Level:3,transferase activity;GO:0003824,Level:2,catalytic activity;GO:0003674,Level:1,molecular_function	K09458	map00061:Fatty acid biosynthesis;map00780:Biotin metabolism
gene13025	XM_003524754.3	katanin p60 ATPase-containing subunit A-like 2	10.7014	3.37159	1.66629	5e-05	0.00259155	UP	NA	GO:0005856,Level:5,cytoskeleton;GO:0005737,Level:4,cytoplasm;GO:0043232,Level:4,intracellular non-membrane-bounded organelle;GO:0005874,Level:4,microtubule;GO:0043228,Level:3,non-membrane-bounded organelle;GO:0044424,Level:3,intracellular part;GO:0043234,Level:3,protein complex;GO:0043229,Level:3,intracellular organelle;GO:0043226,Level:2,organelle;GO:0032991,Level:2,macromolecular complex;GO:004…	GO:0008568,Level:10,microtubule-severing ATPase activity;GO:0042623,Level:9,ATPase activity, coupled;GO:0016887,Level:8,ATPase activity;GO:0017111,Level:7,nucleoside-triphosphatase activity;GO:0005524,Level:6,ATP binding;GO:0016462,Level:6,pyrophosphatase activity;GO:0016818,Level:5,hydrolase activity, acting on acid anhydrides, in phosphorus-containing anhydrides;GO:0035639,Level:5,purine ribonu…	K12196	map04144:Endocytosis
gene13038	XM_003524762.3	ATP-dependent zinc metalloprotease FTSH 2, chloroplastic, transcript variant X2	1.43549	0.510768	1.49081	0.00715	0.0819003	UP	GO:0006364,Level:8,rRNA processing;GO:0010205,Level:8,photoinhibition;GO:0045893,Level:8,positive regulation of transcription, DNA-templated;GO:0035304,Level:8,regulation of protein dephosphorylation;GO:0010207,Level:8,photosystem II assembly;GO:0010557,Level:7,positive regulation of macromolecule biosynthetic process;GO:0043155,Level:7,negative regulation of photosynthesis, light reaction;GO:003…	GO:0009534,Level:6,chloroplast thylakoid;GO:0009535,Level:6,chloroplast thylakoid membrane;GO:0009941,Level:6,chloroplast envelope;GO:0009507,Level:6,chloroplast;GO:0031977,Level:5,thylakoid lumen;GO:0044434,Level:5,chloroplast part;GO:0009526,Level:5,plastid envelope;GO:0031976,Level:5,plastid thylakoid;GO:0055035,Level:5,plastid thylakoid membrane;GO:0009536,Level:5,plastid;GO:0009579,Level:4,t…	GO:0017111,Level:7,nucleoside-triphosphatase activity;GO:0004222,Level:7,metalloendopeptidase activity;GO:0005524,Level:6,ATP binding;GO:0004176,Level:6,ATP-dependent peptidase activity;GO:0016462,Level:6,pyrophosphatase activity;GO:0008237,Level:6,metallopeptidase activity;GO:0004175,Level:6,endopeptidase activity;GO:0070011,Level:5,peptidase activity, acting on L-amino acid peptides;GO:0016818,…	K03420	map03050:Proteasome
gene13056	XM_014775650.1	1-Cys peroxiredoxin-like, transcript variant X1	3.58366	1.62308	1.1427	0.04025	0.223195	UP	GO:0055114,Level:4,oxidation-reduction process;GO:0044710,Level:3,single-organism metabolic process;GO:0008152,Level:2,metabolic process;GO:0044699,Level:2,single-organism process;GO:0008150,Level:1,biological_process	GO:0005634,Level:5,nucleus;GO:0043231,Level:4,intracellular membrane-bounded organelle;GO:0043227,Level:3,membrane-bounded organelle;GO:0043229,Level:3,intracellular organelle;GO:0043226,Level:2,organelle;GO:0005575,Level:1,cellular_component	GO:0051920,Level:3,peroxiredoxin activity;GO:0016491,Level:3,oxidoreductase activity;GO:0004601,Level:3,peroxidase activity;GO:0016209,Level:2,antioxidant activity;GO:0003824,Level:2,catalytic activity;GO:0003674,Level:1,molecular_function	K11188	map00360:Phenylalanine metabolism;map00940:Phenylpropanoid biosynthesis;map01110:Biosynthesis of secondary metabolites
gene13077	XM_003524785.3	uncharacterized LOC100810593, transcript variant X3	3.34293	1.28524	1.37908	0.0016	0.0317699	UP	NA	NA	NA	NA	NA
gene13084	NM_001254232.2	glutamate decarboxylase 1-like	3.53126	1.07162	1.7204	0.00165	0.0324969	UP	GO:0006536,Level:7,glutamate metabolic process;GO:0009064,Level:6,glutamine family amino acid metabolic process;GO:0019752,Level:6,carboxylic acid metabolic process;GO:0043436,Level:5,oxoacid metabolic process;GO:1901605,Level:5,alpha-amino acid metabolic process;GO:0006520,Level:4,cellular amino acid metabolic process;GO:0006082,Level:4,organic acid metabolic process;GO:0044237,Level:3,cellular …	GO:0005829,Level:5,cytosol;GO:0005634,Level:5,nucleus;GO:0044444,Level:4,cytoplasmic part;GO:0043231,Level:4,intracellular membrane-bounded organelle;GO:0044424,Level:3,intracellular part;GO:0043227,Level:3,membrane-bounded organelle;GO:0043229,Level:3,intracellular organelle;GO:0043226,Level:2,organelle;GO:0044464,Level:2,cell part;GO:0005575,Level:1,cellular_component	GO:0004351,Level:6,glutamate decarboxylase activity;GO:0016831,Level:5,carboxy-lyase activity;GO:0016830,Level:4,carbon-carbon lyase activity;GO:0005516,Level:4,calmodulin binding;GO:0030170,Level:4,pyridoxal phosphate binding;GO:1901363,Level:3,heterocyclic compound binding;GO:0048037,Level:3,cofactor binding;GO:0016829,Level:3,lyase activity;GO:0097159,Level:3,organic cyclic compound binding;GO…	K01580	map00250:Alanine, aspartate and glutamate metabolism;map00410:beta-Alanine metabolism;map00430:Taurine and hypotaurine metabolism;map00650:Butanoate metabolism;map01110:Biosynthesis of secondary metabolites;map04727:GABAergic synapse;map04940:Type I diabetes mellitus
gene13097	XM_014775655.1	uncharacterized LOC100815951, transcript variant X1	2.52154	1.12828	1.16018	0.0361	0.210561	UP	NA	NA	NA	NA	NA
gene13130	XM_014776089.1	VQ motif-containing protein 1-like	1.7064	0.296687	2.52395	0.0217	0.158779	UP	NA	NA	NA	NA	NA
gene13163	XM_003524829.3	probable beta-1,3-galactosyltransferase 20	1.59275	0.702237	1.18149	0.0078	0.0864559	UP	GO:0006486,Level:4,protein glycosylation;GO:0044763,Level:3,single-organism cellular process;GO:0044699,Level:2,single-organism process;GO:0009987,Level:2,cellular process;GO:0008150,Level:1,biological_process	GO:0005794,Level:5,Golgi apparatus;GO:0044444,Level:4,cytoplasmic part;GO:0043231,Level:4,intracellular membrane-bounded organelle;GO:0000139,Level:4,Golgi membrane;GO:0044424,Level:3,intracellular part;GO:0016021,Level:3,integral component of membrane;GO:0031090,Level:3,organelle membrane;GO:0043227,Level:3,membrane-bounded organelle;GO:0043229,Level:3,intracellular organelle;GO:0043226,Level:2,…	GO:0008378,Level:6,galactosyltransferase activity;GO:0016758,Level:5,transferase activity, transferring hexosyl groups;GO:0016757,Level:4,transferase activity, transferring glycosyl groups;GO:0016740,Level:3,transferase activity;GO:0030246,Level:3,carbohydrate binding;GO:0003824,Level:2,catalytic activity;GO:0005488,Level:2,binding;GO:0003674,Level:1,molecular_function	K14413	map00513:Various types of N-glycan biosynthesis
gene13183	XM_006579301.2	uncharacterized LOC100500158, transcript variant X4	20.1114	6.09117	1.72322	5e-05	0.00259155	UP	NA	NA	NA	NA	NA
gene13201	XM_006579297.2	uncharacterized LOC100499806, transcript variant X1	30.5251	13.4835	1.1788	0.0009	0.02172	UP	GO:0008150,Level:1,biological_process	GO:0005773,Level:5,vacuole;GO:0044444,Level:4,cytoplasmic part;GO:0043231,Level:4,intracellular membrane-bounded organelle;GO:0044424,Level:3,intracellular part;GO:0043227,Level:3,membrane-bounded organelle;GO:0043229,Level:3,intracellular organelle;GO:0043226,Level:2,organelle;GO:0044464,Level:2,cell part;GO:0005575,Level:1,cellular_component	NA	NA	NA
gene13218	XM_003524860.3	probable DNA primase large subunit	0.952316	0.294274	1.69428	0.01955	0.148998	UP	GO:0006269,Level:6,DNA replication, synthesis of RNA primer;GO:0006260,Level:6,DNA replication;GO:0006259,Level:5,DNA metabolic process;GO:0034645,Level:5,cellular macromolecule biosynthetic process;GO:0044260,Level:4,cellular macromolecule metabolic process;GO:0044249,Level:4,cellular biosynthetic process;GO:0044237,Level:3,cellular metabolic process;GO:0009058,Level:3,biosynthetic process;GO:00…	GO:0005658,Level:4,alpha DNA polymerase:primase complex;GO:0043234,Level:3,protein complex;GO:0032991,Level:2,macromolecular complex;GO:0005575,Level:1,cellular_component	GO:0003896,Level:8,DNA primase activity;GO:0003899,Level:7,DNA-directed RNA polymerase activity;GO:0034062,Level:6,RNA polymerase activity;GO:0003677,Level:5,DNA binding;GO:0046872,Level:5,metal ion binding;GO:0051539,Level:5,4 iron, 4 sulfur cluster binding;GO:0016779,Level:5,nucleotidyltransferase activity;GO:0003676,Level:4,nucleic acid binding;GO:0051536,Level:4,iron-sulfur cluster binding;GO…	K02685	map00230:Purine metabolism;map00240:Pyrimidine metabolism;map03030:DNA replication
gene13235	XM_003524132.3	crocetin glucosyltransferase, chloroplastic-like	6.80628	18.9526	-1.47745	5e-05	0.00259155	DOWN	GO:0046482,Level:6,para-aminobenzoic acid metabolic process;GO:0009072,Level:5,aromatic amino acid family metabolic process;GO:0042537,Level:5,benzene-containing compound metabolic process;GO:0006520,Level:4,cellular amino acid metabolic process;GO:0009636,Level:4,response to toxic substance;GO:1901360,Level:4,organic cyclic compound metabolic process;GO:0006725,Level:4,cellular aromatic compound…	NA	GO:0016758,Level:5,transferase activity, transferring hexosyl groups;GO:0016757,Level:4,transferase activity, transferring glycosyl groups;GO:0016740,Level:3,transferase activity;GO:0003824,Level:2,catalytic activity;GO:0003674,Level:1,molecular_function	K12338	map00942:Anthocyanin biosynthesis
gene13236	XM_003524133.3	crocetin glucosyltransferase, chloroplastic-like	0.132604	0.690681	-2.38089	0.0079	0.0871663	DOWN	GO:0046482,Level:6,para-aminobenzoic acid metabolic process;GO:0009072,Level:5,aromatic amino acid family metabolic process;GO:0042537,Level:5,benzene-containing compound metabolic process;GO:0006520,Level:4,cellular amino acid metabolic process;GO:0009636,Level:4,response to toxic substance;GO:1901360,Level:4,organic cyclic compound metabolic process;GO:0006725,Level:4,cellular aromatic compound…	NA	GO:0016758,Level:5,transferase activity, transferring hexosyl groups;GO:0016757,Level:4,transferase activity, transferring glycosyl groups;GO:0016740,Level:3,transferase activity;GO:0003824,Level:2,catalytic activity;GO:0003674,Level:1,molecular_function	K12338	map00942:Anthocyanin biosynthesis
gene13249	XM_003524878.3	adenosylhomocysteinase-like	118.489	54.3925	1.12327	0.0004	0.0124616	UP	GO:0006730,Level:4,one-carbon metabolic process;GO:0044237,Level:3,cellular metabolic process;GO:0044763,Level:3,single-organism cellular process;GO:0008152,Level:2,metabolic process;GO:0044699,Level:2,single-organism process;GO:0009987,Level:2,cellular process;GO:0008150,Level:1,biological_process	NA	GO:0004013,Level:6,adenosylhomocysteinase activity;GO:0016802,Level:5,trialkylsulfonium hydrolase activity;GO:0016801,Level:4,hydrolase activity, acting on ether bonds;GO:0016787,Level:3,hydrolase activity;GO:0003824,Level:2,catalytic activity;GO:0003674,Level:1,molecular_function	K01251	map00270:Cysteine and methionine metabolism
gene13259	XM_003524885.3	chaperone protein dnaJ 20, chloroplastic-like	33.4402	70.1184	-1.06821	0.00075	0.0194713	DOWN	GO:0006457,Level:6,protein folding;GO:0044267,Level:5,cellular protein metabolic process;GO:0044260,Level:4,cellular macromolecule metabolic process;GO:0019538,Level:4,protein metabolic process;GO:0015996,Level:4,chlorophyll catabolic process;GO:0044237,Level:3,cellular metabolic process;GO:0044763,Level:3,single-organism cellular process;GO:0006950,Level:3,response to stress;GO:0044238,Level:3,p…	GO:0009507,Level:6,chloroplast;GO:0009536,Level:5,plastid;GO:0005634,Level:5,nucleus;GO:0044444,Level:4,cytoplasmic part;GO:0043231,Level:4,intracellular membrane-bounded organelle;GO:0044424,Level:3,intracellular part;GO:0043227,Level:3,membrane-bounded organelle;GO:0043229,Level:3,intracellular organelle;GO:0043226,Level:2,organelle;GO:0044464,Level:2,cell part;GO:0005575,Level:1,cellular_compo…	GO:0051082,Level:4,unfolded protein binding;GO:0031072,Level:4,heat shock protein binding;GO:0005515,Level:3,protein binding;GO:0005488,Level:2,binding;GO:0003674,Level:1,molecular_function	K09502	map04141:Protein processing in endoplasmic reticulum
gene1328	XM_014774586.1	auxin transporter-like protein 2, transcript variant X2	2.00348	0.489582	2.03288	0.00065	0.0175802	UP	GO:0009734,Level:6,auxin-activated signaling pathway;GO:0009755,Level:5,hormone-mediated signaling pathway;GO:0006865,Level:5,amino acid transport;GO:0007165,Level:4,signal transduction;GO:0071705,Level:4,nitrogen compound transport;GO:0051716,Level:3,cellular response to stimulus;GO:0006810,Level:3,transport;GO:0051234,Level:2,establishment of localization;GO:0050896,Level:2,response to stimulus…	GO:0005886,Level:3,plasma membrane;GO:0016021,Level:3,integral component of membrane;GO:0016020,Level:2,membrane;GO:0044425,Level:2,membrane part;GO:0044464,Level:2,cell part;GO:0005575,Level:1,cellular_component	GO:0015293,Level:6,symporter activity;GO:0015291,Level:5,secondary active transmembrane transporter activity;GO:0022804,Level:4,active transmembrane transporter activity;GO:0022857,Level:3,transmembrane transporter activity;GO:0005215,Level:2,transporter activity;GO:0003674,Level:1,molecular_function	K13946	map04075:Plant hormone signal transduction
gene13300	XM_006579424.2	tubulin A, transcript variant X1	82.1527	31.0483	1.40379	5e-05	0.00259155	UP	GO:0006184,Level:8,GTP catabolic process;GO:0051258,Level:8,protein polymerization;GO:0043623,Level:7,cellular protein complex assembly;GO:0009154,Level:7,purine ribonucleotide catabolic process;GO:0034622,Level:6,cellular macromolecular complex assembly;GO:0009261,Level:6,ribonucleotide catabolic process;GO:0006461,Level:6,protein complex assembly;GO:0065003,Level:5,macromolecular complex assemb…	GO:0005856,Level:5,cytoskeleton;GO:0005737,Level:4,cytoplasm;GO:0043232,Level:4,intracellular non-membrane-bounded organelle;GO:0005874,Level:4,microtubule;GO:0043228,Level:3,non-membrane-bounded organelle;GO:0044424,Level:3,intracellular part;GO:0043234,Level:3,protein complex;GO:0043229,Level:3,intracellular organelle;GO:0043226,Level:2,organelle;GO:0032991,Level:2,macromolecular complex;GO:004…	GO:0003924,Level:8,GTPase activity;GO:0017111,Level:7,nucleoside-triphosphatase activity;GO:0016462,Level:6,pyrophosphatase activity;GO:0005525,Level:6,GTP binding;GO:0016818,Level:5,hydrolase activity, acting on acid anhydrides, in phosphorus-containing anhydrides;GO:0035639,Level:5,purine ribonucleoside triphosphate binding;GO:0043168,Level:4,anion binding;GO:0000166,Level:4,nucleotide binding;…	K07375;K07374	map04145:Phagosome;map04540:Gap junction;map05130:Pathogenic Escherichia coli infection;;map04145:Phagosome;map04540:Gap junction;map05130:Pathogenic Escherichia coli infection
gene13305	XM_003524914.3	mitochondrial dicarboxylate/tricarboxylate transporter DTC	40.3563	19.1117	1.07834	0.0005	0.0146083	UP	GO:0055085,Level:4,transmembrane transport;GO:0044763,Level:3,single-organism cellular process;GO:0006810,Level:3,transport;GO:0044765,Level:3,single-organism transport;GO:0044699,Level:2,single-organism process;GO:0051234,Level:2,establishment of localization;GO:0009987,Level:2,cellular process;GO:0008150,Level:1,biological_process	GO:0005743,Level:5,mitochondrial inner membrane;GO:0005739,Level:5,mitochondrion;GO:0019866,Level:4,organelle inner membrane;GO:0044444,Level:4,cytoplasmic part;GO:0043231,Level:4,intracellular membrane-bounded organelle;GO:0031966,Level:4,mitochondrial membrane;GO:0044424,Level:3,intracellular part;GO:0043227,Level:3,membrane-bounded organelle;GO:0016021,Level:3,integral component of membrane;GO…	NA	K13577	map04964:Proximal tubule bicarbonate reclamation
gene13322	XM_006580110.2	uncharacterized LOC100791129, transcript variant X1	1.26123	0.401839	1.65014	0.00805	0.0882863	UP	NA	NA	NA	NA	NA
gene13333	XM_014775705.1	uncharacterized LOC100793239, transcript variant X2	11.2839	4.12505	1.45178	0.00255	0.0435398	UP	NA	NA	NA	NA	NA
gene13357	XM_003524933.3	cyclic phosphodiesterase-like	4.71572	2.04027	1.20872	0.01065	0.104312	UP	GO:0006388,Level:9,tRNA splicing, via endonucleolytic cleavage and ligation;GO:0008033,Level:8,tRNA processing;GO:0000394,Level:8,RNA splicing, via endonucleolytic cleavage and ligation;GO:0034470,Level:7,ncRNA processing;GO:0006399,Level:7,tRNA metabolic process;GO:0008380,Level:7,RNA splicing;GO:0006396,Level:6,RNA processing;GO:0034660,Level:6,ncRNA metabolic process;GO:0016070,Level:5,RNA met…	GO:0005737,Level:4,cytoplasm;GO:0044424,Level:3,intracellular part;GO:0005622,Level:3,intracellular;GO:0044464,Level:2,cell part;GO:0005575,Level:1,cellular_component	GO:0004112,Level:7,cyclic-nucleotide phosphodiesterase activity;GO:0008081,Level:6,phosphoric diester hydrolase activity;GO:0042578,Level:5,phosphoric ester hydrolase activity;GO:0016788,Level:4,hydrolase activity, acting on ester bonds;GO:0016787,Level:3,hydrolase activity;GO:0003824,Level:2,catalytic activity;GO:0003674,Level:1,molecular_function	NA	NA
gene13360	NM_001255437.2	GDSL esterase/lipase At5g45670-like	4.58246	1.81187	1.33864	0.0063	0.0762096	UP	GO:0016042,Level:5,lipid catabolic process;GO:1901575,Level:4,organic substance catabolic process;GO:0006629,Level:4,lipid metabolic process;GO:0044712,Level:4,single-organism catabolic process;GO:0071704,Level:3,organic substance metabolic process;GO:0009056,Level:3,catabolic process;GO:0044710,Level:3,single-organism metabolic process;GO:0044238,Level:3,primary metabolic process;GO:0008152,Leve…	GO:0005576,Level:2,extracellular region;GO:0005575,Level:1,cellular_component	GO:0016788,Level:4,hydrolase activity, acting on ester bonds;GO:0016787,Level:3,hydrolase activity;GO:0003824,Level:2,catalytic activity;GO:0003674,Level:1,molecular_function	NA	NA
gene13365	XM_014776057.1	probable xyloglucan endotransglucosylase/hydrolase protein 16	0.989589	0	inf	0.002	0.0369189	UP	GO:0006073,Level:6,cellular glucan metabolic process;GO:0044264,Level:5,cellular polysaccharide metabolic process;GO:0005975,Level:4,carbohydrate metabolic process;GO:0044260,Level:4,cellular macromolecule metabolic process;GO:0044262,Level:4,cellular carbohydrate metabolic process;GO:0044237,Level:3,cellular metabolic process;GO:0071704,Level:3,organic substance metabolic process;GO:0044238,Leve…	GO:0005618,Level:4,cell wall;GO:0048046,Level:3,apoplast;GO:0030312,Level:3,external encapsulating structure;GO:0005576,Level:2,extracellular region;GO:0044464,Level:2,cell part;GO:0005575,Level:1,cellular_component	GO:0016762,Level:6,xyloglucan:xyloglucosyl transferase activity;GO:0016758,Level:5,transferase activity, transferring hexosyl groups;GO:0004553,Level:5,hydrolase activity, hydrolyzing O-glycosyl compounds;GO:0016757,Level:4,transferase activity, transferring glycosyl groups;GO:0016798,Level:4,hydrolase activity, acting on glycosyl bonds;GO:0016740,Level:3,transferase activity;GO:0016787,Level:3,h…	K14504	map04075:Plant hormone signal transduction
gene1338	XM_006574105.1	UPF0481 protein At3g47200-like	1.0593	0.238308	2.15221	0.00765	0.0853454	UP	NA	GO:0005886,Level:3,plasma membrane;GO:0016021,Level:3,integral component of membrane;GO:0016020,Level:2,membrane;GO:0044425,Level:2,membrane part;GO:0044464,Level:2,cell part;GO:0005575,Level:1,cellular_component	NA	NA	NA
gene13391	XM_003524945.3	homeobox-leucine zipper protein ATHB-14-like	1.30552	0.558629	1.22466	0.0131	0.118469	UP	GO:0006355,Level:7,regulation of transcription, DNA-templated;GO:0010468,Level:6,regulation of gene expression;GO:0006351,Level:6,transcription, DNA-templated;GO:0060255,Level:5,regulation of macromolecule metabolic process;GO:0034645,Level:5,cellular macromolecule biosynthetic process;GO:0044260,Level:4,cellular macromolecule metabolic process;GO:0019222,Level:4,regulation of metabolic process;G…	GO:0005634,Level:5,nucleus;GO:0043231,Level:4,intracellular membrane-bounded organelle;GO:0043227,Level:3,membrane-bounded organelle;GO:0043229,Level:3,intracellular organelle;GO:0043226,Level:2,organelle;GO:0005575,Level:1,cellular_component	GO:0043565,Level:6,sequence-specific DNA binding;GO:0003677,Level:5,DNA binding;GO:0003676,Level:4,nucleic acid binding;GO:1901363,Level:3,heterocyclic compound binding;GO:0097159,Level:3,organic cyclic compound binding;GO:0003700,Level:3,sequence-specific DNA binding transcription factor activity;GO:0005488,Level:2,binding;GO:0001071,Level:2,nucleic acid binding transcription factor activity;GO:…	NA	NA
gene13410	XM_006580158.2	transmembrane 9 superfamily member 1-like, transcript variant X2	3.9937	1.03151	1.95297	0.00015	0.00604336	UP	NA	GO:0016021,Level:3,integral component of membrane;GO:0016020,Level:2,membrane;GO:0044425,Level:2,membrane part;GO:0005575,Level:1,cellular_component	GO:0005488,Level:2,binding;GO:0003674,Level:1,molecular_function	NA	NA
gene13413	NA	gma-miR4377	0.609886	0.15225	2.0021	0.00455	0.062606	UP	NA	NA	NA	NA	NA
gene13461	XM_014776059.1	uncharacterized LOC100783174	0.749187	2.35615	-1.65303	0.01835	0.14361	DOWN	NA	NA	NA	NA	NA
gene13477	XM_003524994.3	uncharacterized LOC100787601	1.79389	0.489529	1.87362	0.0491	0.248305	UP	NA	NA	NA	NA	NA
gene13506	XM_003524218.3	uncharacterized LOC100800996, transcript variant X1	5.99014	1.46747	2.02926	5e-05	0.00259155	UP	NA	GO:0005778,Level:5,peroxisomal membrane;GO:0031903,Level:4,microbody membrane;GO:0031090,Level:3,organelle membrane;GO:0016020,Level:2,membrane;GO:0044422,Level:2,organelle part;GO:0005575,Level:1,cellular_component	NA	NA	NA
gene13509	XM_003525011.3	uncharacterized LOC100797102	4.59085	0.428959	3.41985	0.00095	0.0224433	UP	NA	NA	NA	NA	NA
gene13513	XM_003524221.3	probable trehalose-phosphate phosphatase J	2.76988	0.946834	1.54864	0.00225	0.0398179	UP	GO:0005992,Level:6,trehalose biosynthetic process;GO:0046686,Level:6,response to cadmium ion;GO:0046351,Level:5,disaccharide biosynthetic process;GO:0005991,Level:5,trehalose metabolic process;GO:0010038,Level:5,response to metal ion;GO:0034637,Level:4,cellular carbohydrate biosynthetic process;GO:0005984,Level:4,disaccharide metabolic process;GO:0010035,Level:4,response to inorganic substance;GO…	NA	GO:0004805,Level:8,trehalose-phosphatase activity;GO:0019203,Level:7,carbohydrate phosphatase activity;GO:0016791,Level:6,phosphatase activity;GO:0042578,Level:5,phosphoric ester hydrolase activity;GO:0016788,Level:4,hydrolase activity, acting on ester bonds;GO:0016787,Level:3,hydrolase activity;GO:0003824,Level:2,catalytic activity;GO:0003674,Level:1,molecular_function	K16055	map00500:Starch and sucrose metabolism
gene13520	XM_006580223.2	2,3-bisphosphoglycerate-dependent phosphoglycerate mutase-like, transcript variant X1	1.06307	0.374065	1.50687	0.02285	0.163698	UP	GO:0006096,Level:4,glycolytic process;GO:0044763,Level:3,single-organism cellular process;GO:0008152,Level:2,metabolic process;GO:0044699,Level:2,single-organism process;GO:0009987,Level:2,cellular process;GO:0008150,Level:1,biological_process	NA	GO:0004619,Level:6,phosphoglycerate mutase activity;GO:0016868,Level:5,intramolecular transferase activity, phosphotransferases;GO:0016866,Level:4,intramolecular transferase activity;GO:0016853,Level:3,isomerase activity;GO:0003824,Level:2,catalytic activity;GO:0003674,Level:1,molecular_function	K01834	map00010:Glycolysis / Gluconeogenesis;map00260:Glycine, serine and threonine metabolism;map00680:Methane metabolism;map01110:Biosynthesis of secondary metabolites;map01120:Microbial metabolism in diverse environments
gene13526	XM_003524226.3	anthocyanidin 3-O-glucosyltransferase 5-like	1.4829	0.291477	2.34697	0.0006	0.016582	UP	GO:0009718,Level:6,anthocyanin-containing compound biosynthetic process;GO:0009813,Level:5,flavonoid biosynthetic process;GO:0046148,Level:5,pigment biosynthetic process;GO:0046283,Level:5,anthocyanin-containing compound metabolic process;GO:0009812,Level:4,flavonoid metabolic process;GO:0044711,Level:4,single-organism biosynthetic process;GO:1901576,Level:4,organic substance biosynthetic process…	NA	GO:0047213,Level:7,anthocyanidin 3-O-glucosyltransferase activity;GO:0035251,Level:6,UDP-glucosyltransferase activity;GO:0008194,Level:5,UDP-glycosyltransferase activity;GO:0016758,Level:5,transferase activity, transferring hexosyl groups;GO:0016757,Level:4,transferase activity, transferring glycosyl groups;GO:0016740,Level:3,transferase activity;GO:0003824,Level:2,catalytic activity;GO:0003674,L…	K12356	map00940:Phenylpropanoid biosynthesis
gene13530	XM_006579306.2	uncharacterized LOC100500473, transcript variant X1	0.771446	0.195367	1.98138	0.05	0.25055	UP	GO:0030001,Level:6,metal ion transport;GO:0006812,Level:5,cation transport;GO:0010286,Level:5,heat acclimation;GO:0009408,Level:4,response to heat;GO:0006811,Level:4,ion transport;GO:0006950,Level:3,response to stress;GO:0044765,Level:3,single-organism transport;GO:0044699,Level:2,single-organism process;GO:0050896,Level:2,response to stimulus;GO:0008150,Level:1,biological_process	GO:0005634,Level:5,nucleus;GO:0031965,Level:4,nuclear membrane;GO:0043231,Level:4,intracellular membrane-bounded organelle;GO:0009506,Level:4,plasmodesma;GO:0005886,Level:3,plasma membrane;GO:0005911,Level:3,cell-cell junction;GO:0043227,Level:3,membrane-bounded organelle;GO:0031090,Level:3,organelle membrane;GO:0043229,Level:3,intracellular organelle;GO:0016020,Level:2,membrane;GO:0044422,Level:…	GO:0046872,Level:5,metal ion binding;GO:0043169,Level:4,cation binding;GO:0005515,Level:3,protein binding;GO:0043167,Level:3,ion binding;GO:0005488,Level:2,binding;GO:0003674,Level:1,molecular_function	NA	NA
gene13584	XM_003525050.3	cellulose synthase A catalytic subunit 6 [UDP-forming]-like	21.4282	10.4115	1.04133	0.0008	0.0204414	UP	GO:0030244,Level:8,cellulose biosynthetic process;GO:0030243,Level:8,cellulose metabolic process;GO:0051274,Level:7,beta-glucan biosynthetic process;GO:0051273,Level:7,beta-glucan metabolic process;GO:0043622,Level:6,cortical microtubule organization;GO:0006073,Level:6,cellular glucan metabolic process;GO:0000271,Level:6,polysaccharide biosynthetic process;GO:0009250,Level:6,glucan biosynthetic p…	GO:0010330,Level:6,cellulose synthase complex;GO:1990234,Level:5,transferase complex;GO:0005794,Level:5,Golgi apparatus;GO:0044444,Level:4,cytoplasmic part;GO:0043231,Level:4,intracellular membrane-bounded organelle;GO:1902494,Level:4,catalytic complex;GO:0005886,Level:3,plasma membrane;GO:0043234,Level:3,protein complex;GO:0044424,Level:3,intracellular part;GO:0016021,Level:3,integral component …	GO:0016760,Level:7,cellulose synthase (UDP-forming) activity;GO:0008270,Level:7,zinc ion binding;GO:0046914,Level:6,transition metal ion binding;GO:0035251,Level:6,UDP-glucosyltransferase activity;GO:0008194,Level:5,UDP-glycosyltransferase activity;GO:0046872,Level:5,metal ion binding;GO:0016757,Level:4,transferase activity, transferring glycosyl groups;GO:0043169,Level:4,cation binding;GO:001674…	K00770	map00500:Starch and sucrose metabolism;map00520:Amino sugar and nucleotide sugar metabolism
gene13594	XM_006580810.2	histone H3-like centromeric protein CSE4	16.6483	3.33668	2.31889	5e-05	0.00259155	UP	GO:0006334,Level:7,nucleosome assembly;GO:0034728,Level:6,nucleosome organization;GO:0065004,Level:6,protein-DNA complex assembly;GO:0006461,Level:6,protein complex assembly;GO:0065003,Level:5,macromolecular complex assembly;GO:0071824,Level:5,protein-DNA complex subunit organization;GO:0006325,Level:5,chromatin organization;GO:0071822,Level:5,protein complex subunit organization;GO:0043933,Level…	GO:0000786,Level:5,nucleosome;GO:0005694,Level:5,chromosome;GO:0005634,Level:5,nucleus;GO:0044815,Level:4,DNA packaging complex;GO:0043232,Level:4,intracellular non-membrane-bounded organelle;GO:0044427,Level:4,chromosomal part;GO:1990104,Level:4,DNA bending complex;GO:0043231,Level:4,intracellular membrane-bounded organelle;GO:0043228,Level:3,non-membrane-bounded organelle;GO:0044446,Level:3,int…	GO:0003677,Level:5,DNA binding;GO:0046982,Level:5,protein heterodimerization activity;GO:0046983,Level:4,protein dimerization activity;GO:0003676,Level:4,nucleic acid binding;GO:1901363,Level:3,heterocyclic compound binding;GO:0097159,Level:3,organic cyclic compound binding;GO:0005515,Level:3,protein binding;GO:0005488,Level:2,binding;GO:0003674,Level:1,molecular_function	K11253	map05034:Alcoholism;map05202:Transcriptional misregulation in cancer;map05322:Systemic lupus erythematosus
gene13595	XM_003525057.3	actin-7-like	13.5622	2.97979	2.18631	5e-05	0.00259155	UP	GO:0006094,Level:8,gluconeogenesis;GO:0006007,Level:8,glucose catabolic process;GO:0010053,Level:8,root epidermal cell differentiation;GO:0006006,Level:7,glucose metabolic process;GO:0009913,Level:7,epidermal cell differentiation;GO:0019320,Level:7,hexose catabolic process;GO:0019319,Level:7,hexose biosynthetic process;GO:0030855,Level:6,epithelial cell differentiation;GO:0046364,Level:6,monosacc…	GO:0009941,Level:6,chloroplast envelope;GO:0009570,Level:6,chloroplast stroma;GO:0005730,Level:5,nucleolus;GO:0005829,Level:5,cytosol;GO:0044434,Level:5,chloroplast part;GO:0009526,Level:5,plastid envelope;GO:0005739,Level:5,mitochondrion;GO:0005856,Level:5,cytoskeleton;GO:0009532,Level:5,plastid stroma;GO:0005737,Level:4,cytoplasm;GO:0043232,Level:4,intracellular non-membrane-bounded organelle;G…	GO:0005524,Level:6,ATP binding;GO:0035639,Level:5,purine ribonucleoside triphosphate binding;GO:0043168,Level:4,anion binding;GO:0000166,Level:4,nucleotide binding;GO:1901265,Level:4,nucleoside phosphate binding;GO:1901363,Level:3,heterocyclic compound binding;GO:0097159,Level:3,organic cyclic compound binding;GO:0005515,Level:3,protein binding;GO:0043167,Level:3,ion binding;GO:0005200,Level:3,st…	K12314;K12315;K05692;K12313	map04260:Cardiac muscle contraction;map05410:Hypertrophic cardiomyopathy (HCM);map05414:Dilated cardiomyopathy (DCM);;map04270:Vascular smooth muscle contraction;;map04145:Phagosome;map04510:Focal adhesion;map04520:Adherens junction;map04530:Tight junction;map04670:Leukocyte transendothelial migration;map04745:Phototransduction - fly;map04810:Regulation of actin cytoskeleton;map05100:Bacterial in…
gene13604	XM_003524250.3	WD repeat-containing protein 44-like	0.898215	1.84846	-1.04119	0.01795	0.14216	DOWN	NA	GO:0048471,Level:5,perinuclear region of cytoplasm;GO:0005768,Level:5,endosome;GO:0005829,Level:5,cytosol;GO:0005794,Level:5,Golgi apparatus;GO:0005737,Level:4,cytoplasm;GO:0010008,Level:4,endosome membrane;GO:0044444,Level:4,cytoplasmic part;GO:0043231,Level:4,intracellular membrane-bounded organelle;GO:0044424,Level:3,intracellular part;GO:0031090,Level:3,organelle membrane;GO:0043227,Level:3,m…	NA	K06666	map04111:Cell cycle - yeast
gene13609	XM_003524251.3	probable pectinesterase/pectinesterase inhibitor 51	1.40602	0.49075	1.51855	0.01295	0.117734	UP	GO:0045490,Level:7,pectin catabolic process;GO:0010075,Level:6,regulation of meristem growth;GO:0000272,Level:6,polysaccharide catabolic process;GO:0043086,Level:5,negative regulation of catalytic activity;GO:0016052,Level:5,carbohydrate catabolic process;GO:0048638,Level:5,regulation of developmental growth;GO:0005976,Level:5,polysaccharide metabolic process;GO:0042545,Level:5,cell wall modifica…	GO:0005618,Level:4,cell wall;GO:0030312,Level:3,external encapsulating structure;GO:0005576,Level:2,extracellular region;GO:0044464,Level:2,cell part;GO:0005575,Level:1,cellular_component	GO:0030599,Level:6,pectinesterase activity;GO:0052689,Level:5,carboxylic ester hydrolase activity;GO:0045330,Level:5,aspartyl esterase activity;GO:0016788,Level:4,hydrolase activity, acting on ester bonds;GO:0004857,Level:3,enzyme inhibitor activity;GO:0016787,Level:3,hydrolase activity;GO:0003824,Level:2,catalytic activity;GO:0030234,Level:2,enzyme regulator activity;GO:0003674,Level:1,molecular…	NA	NA
gene13621	XM_006580272.2	uncharacterized LOC102660360	103.876	284.334	-1.45272	5e-05	0.00259155	DOWN	NA	NA	NA	NA	NA
gene13637	XM_006580276.2	probable methyltransferase PMT26, transcript variant X2	4.33207	2.05841	1.07353	0.00275	0.0454109	UP	GO:0032259,Level:3,methylation;GO:0008152,Level:2,metabolic process;GO:0008150,Level:1,biological_process	GO:0005768,Level:5,endosome;GO:0005802,Level:5,trans-Golgi network;GO:0005794,Level:5,Golgi apparatus;GO:0044431,Level:4,Golgi apparatus part;GO:0044444,Level:4,cytoplasmic part;GO:0043231,Level:4,intracellular membrane-bounded organelle;GO:0000139,Level:4,Golgi membrane;GO:0044424,Level:3,intracellular part;GO:0044446,Level:3,intracellular organelle part;GO:0016021,Level:3,integral component of …	GO:0008168,Level:5,methyltransferase activity;GO:0016741,Level:4,transferase activity, transferring one-carbon groups;GO:0016740,Level:3,transferase activity;GO:0003824,Level:2,catalytic activity;GO:0003674,Level:1,molecular_function	NA	NA
gene13649	XM_014775792.1	ultraviolet-B receptor UVR8-like, transcript variant X3	1.30437	0.325939	2.00068	0.00105	0.0237834	UP	GO:0042787,Level:10,protein ubiquitination involved in ubiquitin-dependent protein catabolic process;GO:0016567,Level:9,protein ubiquitination;GO:0032446,Level:8,protein modification by small protein conjugation;GO:0070647,Level:7,protein modification by small protein conjugation or removal;GO:0006464,Level:6,cellular protein modification process;GO:0007283,Level:6,spermatogenesis;GO:0036211,Leve…	GO:0005829,Level:5,cytosol;GO:0005634,Level:5,nucleus;GO:0005737,Level:4,cytoplasm;GO:0044444,Level:4,cytoplasmic part;GO:0043231,Level:4,intracellular membrane-bounded organelle;GO:0044424,Level:3,intracellular part;GO:0043227,Level:3,membrane-bounded organelle;GO:0005622,Level:3,intracellular;GO:0043229,Level:3,intracellular organelle;GO:0043226,Level:2,organelle;GO:0044464,Level:2,cell part;GO…	GO:0016881,Level:5,acid-amino acid ligase activity;GO:0004842,Level:4,ubiquitin-protein transferase activity;GO:0016879,Level:4,ligase activity, forming carbon-nitrogen bonds;GO:0016740,Level:3,transferase activity;GO:0016874,Level:3,ligase activity;GO:0003824,Level:2,catalytic activity;GO:0003674,Level:1,molecular_function	K10614	map04120:Ubiquitin mediated proteolysis
gene1365	XM_006573289.2	alcohol dehydrogenase-like 4	0.716918	0.0670591	3.4183	0.0081	0.0886344	UP	GO:0055114,Level:4,oxidation-reduction process;GO:0044710,Level:3,single-organism metabolic process;GO:0008152,Level:2,metabolic process;GO:0044699,Level:2,single-organism process;GO:0008150,Level:1,biological_process	GO:0005737,Level:4,cytoplasm;GO:0044424,Level:3,intracellular part;GO:0044464,Level:2,cell part;GO:0005575,Level:1,cellular_component	GO:0008270,Level:7,zinc ion binding;GO:0046914,Level:6,transition metal ion binding;GO:0004022,Level:6,alcohol dehydrogenase (NAD) activity;GO:0046872,Level:5,metal ion binding;GO:0016616,Level:5,oxidoreductase activity, acting on the CH-OH group of donors, NAD or NADP as acceptor;GO:0016614,Level:4,oxidoreductase activity, acting on CH-OH group of donors;GO:0000166,Level:4,nucleotide binding;GO:…	K13952;K13951	map00010:Glycolysis / Gluconeogenesis;map00071:Fatty acid metabolism;map00350:Tyrosine metabolism;map00830:Retinol metabolism;map00980:Metabolism of xenobiotics by cytochrome P450;map00982:Drug metabolism - cytochrome P450;map05204:Chemical carcinogenesis;;map00010:Glycolysis / Gluconeogenesis;map00071:Fatty acid metabolism;map00350:Tyrosine metabolism;map00830:Retinol metabolism;map00980:Metabol…
gene13699	XM_003525116.3	staphylococcal nuclease domain-containing protein 1-like	6.90736	1.82114	1.92329	5e-05	0.00259155	UP	GO:0006355,Level:7,regulation of transcription, DNA-templated;GO:0090305,Level:6,nucleic acid phosphodiester bond hydrolysis;GO:0010468,Level:6,regulation of gene expression;GO:0006351,Level:6,transcription, DNA-templated;GO:0031047,Level:5,gene silencing by RNA;GO:0090304,Level:5,nucleic acid metabolic process;GO:0060255,Level:5,regulation of macromolecule metabolic process;GO:0034645,Level:5,ce…	GO:0042470,Level:7,melanosome;GO:0048770,Level:6,pigment granule;GO:0005739,Level:5,mitochondrion;GO:0016023,Level:5,cytoplasmic membrane-bounded vesicle;GO:0016442,Level:5,RISC complex;GO:0005634,Level:5,nucleus;GO:0031988,Level:4,membrane-bounded vesicle;GO:0005737,Level:4,cytoplasm;GO:0031332,Level:4,RNAi effector complex;GO:0044444,Level:4,cytoplasmic part;GO:0043231,Level:4,intracellular mem…	GO:0004518,Level:5,nuclease activity;GO:0016788,Level:4,hydrolase activity, acting on ester bonds;GO:0003676,Level:4,nucleic acid binding;GO:1901363,Level:3,heterocyclic compound binding;GO:0097159,Level:3,organic cyclic compound binding;GO:0016787,Level:3,hydrolase activity;GO:0003824,Level:2,catalytic activity;GO:0005488,Level:2,binding;GO:0003674,Level:1,molecular_function	K15979	map05169:Epstein-Barr virus infection;map05203:Viral carcinogenesis
gene13724	XM_014775815.1	CCA-adding enzyme-like	2.90357	5.89126	-1.02075	0.00625	0.0758568	DOWN	GO:0006378,Level:9,mRNA polyadenylation;GO:0043631,Level:8,RNA polyadenylation;GO:0031124,Level:8,mRNA 3'-end processing;GO:0031123,Level:7,RNA 3'-end processing;GO:0006397,Level:7,mRNA processing;GO:0009451,Level:6,RNA modification;GO:0006396,Level:6,RNA processing;GO:0016071,Level:6,mRNA metabolic process;GO:0006351,Level:6,transcription, DNA-templated;GO:0043412,Level:5,macromolecule modificat…	GO:0005737,Level:4,cytoplasm;GO:0044424,Level:3,intracellular part;GO:0044464,Level:2,cell part;GO:0005575,Level:1,cellular_component	GO:0004652,Level:7,polynucleotide adenylyltransferase activity;GO:0070566,Level:6,adenylyltransferase activity;GO:0005524,Level:6,ATP binding;GO:0003723,Level:5,RNA binding;GO:0035639,Level:5,purine ribonucleoside triphosphate binding;GO:0016779,Level:5,nucleotidyltransferase activity;GO:0003676,Level:4,nucleic acid binding;GO:0043168,Level:4,anion binding;GO:0000166,Level:4,nucleotide binding;GO…	K00974	map03013:RNA transport
gene13729	XM_003524427.3	probable serine/threonine-protein kinase At1g54610	1.05316	0.298218	1.82029	0.00635	0.076402	UP	GO:0006468,Level:7,protein phosphorylation;GO:0016310,Level:6,phosphorylation;GO:0006464,Level:6,cellular protein modification process;GO:0006796,Level:5,phosphate-containing compound metabolic process;GO:0036211,Level:5,protein modification process;GO:0044267,Level:5,cellular protein metabolic process;GO:0044260,Level:4,cellular macromolecule metabolic process;GO:0019538,Level:4,protein metaboli…	GO:0005886,Level:3,plasma membrane;GO:0016020,Level:2,membrane;GO:0044464,Level:2,cell part;GO:0005575,Level:1,cellular_component	GO:0004674,Level:7,protein serine/threonine kinase activity;GO:0004672,Level:6,protein kinase activity;GO:0005524,Level:6,ATP binding;GO:0016301,Level:5,kinase activity;GO:0016773,Level:5,phosphotransferase activity, alcohol group as acceptor;GO:0035639,Level:5,purine ribonucleoside triphosphate binding;GO:0043168,Level:4,anion binding;GO:0000166,Level:4,nucleotide binding;GO:1901265,Level:4,nucl…	K02206	map04110:Cell cycle;map04114:Oocyte meiosis;map04115:p53 signaling pathway;map04151:PI3K-Akt signaling pathway;map04914:Progesterone-mediated oocyte maturation;map05161:Hepatitis B;map05162:Measles;map05168:Herpes simplex infection;map05169:Epstein-Barr virus infection;map05200:Pathways in cancer;map05203:Viral carcinogenesis;map05215:Prostate cancer;map05222:Small cell lung cancer
gene13743	NA	gma-miR4377	6.48196	13.8265	-1.09293	0.0056	0.0712325	DOWN	NA	NA	NA	NA	NA
gene13755	NM_001254146.2	UDP-glucose 4-epimerase-like	70.1427	157.243	-1.16463	0.0001	0.00442018	DOWN	GO:0006012,Level:7,galactose metabolic process;GO:0019318,Level:6,hexose metabolic process;GO:0005996,Level:5,monosaccharide metabolic process;GO:0005975,Level:4,carbohydrate metabolic process;GO:0044723,Level:4,single-organism carbohydrate metabolic process;GO:0044237,Level:3,cellular metabolic process;GO:0071704,Level:3,organic substance metabolic process;GO:0044710,Level:3,single-organism meta…	NA	GO:0003978,Level:6,UDP-glucose 4-epimerase activity;GO:0016857,Level:5,racemase and epimerase activity, acting on carbohydrates and derivatives;GO:0050662,Level:4,coenzyme binding;GO:0016854,Level:4,racemase and epimerase activity;GO:0000166,Level:4,nucleotide binding;GO:0016853,Level:3,isomerase activity;GO:0048037,Level:3,cofactor binding;GO:0036094,Level:3,small molecule binding;GO:0003824,Lev…	K15917	map01120:Microbial metabolism in diverse environments
gene13777	XM_003525353.3	AT-hook motif nuclear-localized protein 5-like	1.72074	0.683966	1.33104	0.01395	0.122284	UP	GO:0010150,Level:6,leaf senescence;GO:0006325,Level:5,chromatin organization;GO:0010260,Level:5,organ senescence;GO:0009640,Level:5,photomorphogenesis;GO:0009791,Level:4,post-embryonic development;GO:0051276,Level:4,chromosome organization;GO:0007568,Level:4,aging;GO:0044707,Level:3,single-multicellular organism process;GO:0006996,Level:3,organelle organization;GO:0044767,Level:3,single-organism …	GO:0005634,Level:5,nucleus;GO:0043231,Level:4,intracellular membrane-bounded organelle;GO:0043227,Level:3,membrane-bounded organelle;GO:0043229,Level:3,intracellular organelle;GO:0043226,Level:2,organelle;GO:0005575,Level:1,cellular_component	GO:0003680,Level:7,AT DNA binding;GO:0003690,Level:7,double-stranded DNA binding;GO:0043566,Level:6,structure-specific DNA binding;GO:0043565,Level:6,sequence-specific DNA binding;GO:0003677,Level:5,DNA binding;GO:0003676,Level:4,nucleic acid binding;GO:1901363,Level:3,heterocyclic compound binding;GO:0097159,Level:3,organic cyclic compound binding;GO:0005488,Level:2,binding;GO:0003674,Level:1,mo…	NA	NA
gene13780	XM_003525351.3	tubulin beta-1 chain-like	2.21385	1.03323	1.0994	0.02	0.151045	UP	GO:0006184,Level:8,GTP catabolic process;GO:0051258,Level:8,protein polymerization;GO:0043623,Level:7,cellular protein complex assembly;GO:0009154,Level:7,purine ribonucleotide catabolic process;GO:0034622,Level:6,cellular macromolecular complex assembly;GO:0009261,Level:6,ribonucleotide catabolic process;GO:0006461,Level:6,protein complex assembly;GO:0065003,Level:5,macromolecular complex assemb…	GO:0005856,Level:5,cytoskeleton;GO:0005737,Level:4,cytoplasm;GO:0043232,Level:4,intracellular non-membrane-bounded organelle;GO:0005874,Level:4,microtubule;GO:0043228,Level:3,non-membrane-bounded organelle;GO:0044424,Level:3,intracellular part;GO:0043234,Level:3,protein complex;GO:0043229,Level:3,intracellular organelle;GO:0043226,Level:2,organelle;GO:0032991,Level:2,macromolecular complex;GO:004…	GO:0003924,Level:8,GTPase activity;GO:0017111,Level:7,nucleoside-triphosphatase activity;GO:0016462,Level:6,pyrophosphatase activity;GO:0005525,Level:6,GTP binding;GO:0016818,Level:5,hydrolase activity, acting on acid anhydrides, in phosphorus-containing anhydrides;GO:0035639,Level:5,purine ribonucleoside triphosphate binding;GO:0043168,Level:4,anion binding;GO:0000166,Level:4,nucleotide binding;…	K07374;K07375	map04145:Phagosome;map04540:Gap junction;map05130:Pathogenic Escherichia coli infection;;map04145:Phagosome;map04540:Gap junction;map05130:Pathogenic Escherichia coli infection
gene13784	XM_006580526.2	uncharacterized LOC100778683, transcript variant X1	1.21682	0.402935	1.59449	0.004	0.0575104	UP	NA	NA	NA	NA	NA
gene13792	NM_001255575.2	probable aquaporin PIP1-2-like	8.16775	0.816096	3.32313	5e-05	0.00259155	UP	GO:0009651,Level:5,response to salt stress;GO:0006833,Level:5,water transport;GO:0006970,Level:4,response to osmotic stress;GO:0042044,Level:4,fluid transport;GO:0009414,Level:4,response to water deprivation;GO:0006810,Level:3,transport;GO:0006950,Level:3,response to stress;GO:0044765,Level:3,single-organism transport;GO:0009628,Level:3,response to abiotic stimulus;GO:0044699,Level:2,single-organ…	GO:0009941,Level:6,chloroplast envelope;GO:0009507,Level:6,chloroplast;GO:0044434,Level:5,chloroplast part;GO:0009526,Level:5,plastid envelope;GO:0009536,Level:5,plastid;GO:0005739,Level:5,mitochondrion;GO:0005773,Level:5,vacuole;GO:0044435,Level:4,plastid part;GO:0046658,Level:4,anchored component of plasma membrane;GO:0044444,Level:4,cytoplasmic part;GO:0031967,Level:4,organelle envelope;GO:004…	GO:0005215,Level:2,transporter activity;GO:0003674,Level:1,molecular_function	K09864	map04964:Proximal tubule bicarbonate reclamation;map04976:Bile secretion
gene13799	NA	gma-miR4377	0.673835	0.121393	2.47271	0.00035	0.0112903	UP	NA	NA	NA	NA	NA
gene13810	XM_006580493.2	uncharacterized LOC100818244	0.867795	0.183163	2.24423	0.0035	0.0534617	UP	NA	NA	NA	NA	NA
gene13812	XM_006580489.2	probable polygalacturonase, transcript variant X2	1.20554	0.293273	2.03937	0.0021	0.0379237	UP	GO:0005975,Level:4,carbohydrate metabolic process;GO:0071704,Level:3,organic substance metabolic process;GO:0044238,Level:3,primary metabolic process;GO:0008152,Level:2,metabolic process;GO:0008150,Level:1,biological_process	GO:0016021,Level:3,integral component of membrane;GO:0016020,Level:2,membrane;GO:0044425,Level:2,membrane part;GO:0005575,Level:1,cellular_component	GO:0004650,Level:6,polygalacturonase activity;GO:0004553,Level:5,hydrolase activity, hydrolyzing O-glycosyl compounds;GO:0016798,Level:4,hydrolase activity, acting on glycosyl bonds;GO:0016787,Level:3,hydrolase activity;GO:0003824,Level:2,catalytic activity;GO:0003674,Level:1,molecular_function	NA	NA
gene13826	XM_003525320.3	uncharacterized LOC100781009	0.543064	0	inf	5e-05	0.00259155	UP	NA	NA	NA	NA	NA
gene13827	XM_003525319.3	probable membrane-associated kinase regulator 2	3.81736	1.17111	1.7047	0.0018	0.0345403	UP	GO:0008150,Level:1,biological_process	GO:0005886,Level:3,plasma membrane;GO:0016020,Level:2,membrane;GO:0044464,Level:2,cell part;GO:0005575,Level:1,cellular_component	NA	NA	NA
gene1384	XM_003516906.3	pyruvate decarboxylase 2	17.1166	2.87792	2.5723	5e-05	0.00259155	UP	GO:0008152,Level:2,metabolic process;GO:0008150,Level:1,biological_process	NA	GO:0000287,Level:6,magnesium ion binding;GO:0004737,Level:6,pyruvate decarboxylase activity;GO:0016831,Level:5,carboxy-lyase activity;GO:0046872,Level:5,metal ion binding;GO:0016830,Level:4,carbon-carbon lyase activity;GO:0043169,Level:4,cation binding;GO:0030976,Level:4,thiamine pyrophosphate binding;GO:1901363,Level:3,heterocyclic compound binding;GO:0016829,Level:3,lyase activity;GO:1901681,Le…	K01568	map00010:Glycolysis / Gluconeogenesis;map01110:Biosynthesis of secondary metabolites
gene13850	XM_003525303.3	protein trichome birefringence-like 24	1.49001	0.700906	1.08803	0.03185	0.194989	UP	NA	NA	NA	NA	NA
gene13852	XM_003525299.3	high mobility group B protein 6	1.12216	0.113423	3.30649	0.00355	0.0538864	UP	GO:0006355,Level:7,regulation of transcription, DNA-templated;GO:0010468,Level:6,regulation of gene expression;GO:0060255,Level:5,regulation of macromolecule metabolic process;GO:0019222,Level:4,regulation of metabolic process;GO:0050789,Level:3,regulation of biological process;GO:0065007,Level:2,biological regulation;GO:0008150,Level:1,biological_process	GO:0005634,Level:5,nucleus;GO:0043231,Level:4,intracellular membrane-bounded organelle;GO:0043227,Level:3,membrane-bounded organelle;GO:0043229,Level:3,intracellular organelle;GO:0043226,Level:2,organelle;GO:0005575,Level:1,cellular_component	GO:0003677,Level:5,DNA binding;GO:0003676,Level:4,nucleic acid binding;GO:1901363,Level:3,heterocyclic compound binding;GO:0003700,Level:3,sequence-specific DNA binding transcription factor activity;GO:0097159,Level:3,organic cyclic compound binding;GO:0001071,Level:2,nucleic acid binding transcription factor activity;GO:0005488,Level:2,binding;GO:0003674,Level:1,molecular_function	NA	NA
gene13856	XM_003525301.3	probable WRKY transcription factor 41	3.71536	1.36864	1.44076	0.00155	0.0309883	UP	GO:0006355,Level:7,regulation of transcription, DNA-templated;GO:0006351,Level:6,transcription, DNA-templated;GO:0010468,Level:6,regulation of gene expression;GO:0060255,Level:5,regulation of macromolecule metabolic process;GO:0034645,Level:5,cellular macromolecule biosynthetic process;GO:0044260,Level:4,cellular macromolecule metabolic process;GO:0044249,Level:4,cellular biosynthetic process;GO:…	GO:0005634,Level:5,nucleus;GO:0043231,Level:4,intracellular membrane-bounded organelle;GO:0043227,Level:3,membrane-bounded organelle;GO:0043229,Level:3,intracellular organelle;GO:0043226,Level:2,organelle;GO:0005575,Level:1,cellular_component	GO:0043565,Level:6,sequence-specific DNA binding;GO:0003677,Level:5,DNA binding;GO:0003676,Level:4,nucleic acid binding;GO:1901363,Level:3,heterocyclic compound binding;GO:0003700,Level:3,sequence-specific DNA binding transcription factor activity;GO:0097159,Level:3,organic cyclic compound binding;GO:0001071,Level:2,nucleic acid binding transcription factor activity;GO:0005488,Level:2,binding;GO:…	K16225	map04626:Plant-pathogen interaction
gene13861	XM_003525297.3	endoglucanase 6	3.09937	0.682278	2.18354	0.0003	0.0100676	UP	GO:0030245,Level:8,cellulose catabolic process;GO:0051275,Level:7,beta-glucan catabolic process;GO:0044247,Level:6,cellular polysaccharide catabolic process;GO:0000272,Level:6,polysaccharide catabolic process;GO:0044264,Level:5,cellular polysaccharide metabolic process;GO:0044275,Level:5,cellular carbohydrate catabolic process;GO:0016052,Level:5,carbohydrate catabolic process;GO:0005976,Level:5,p…	GO:0005576,Level:2,extracellular region;GO:0005575,Level:1,cellular_component	GO:0008810,Level:6,cellulase activity;GO:0004553,Level:5,hydrolase activity, hydrolyzing O-glycosyl compounds;GO:0016798,Level:4,hydrolase activity, acting on glycosyl bonds;GO:0030246,Level:3,carbohydrate binding;GO:0016787,Level:3,hydrolase activity;GO:0003824,Level:2,catalytic activity;GO:0005488,Level:2,binding;GO:0003674,Level:1,molecular_function	NA	NA
gene13881	XM_006580452.2	uncharacterized LOC102666704	0.981378	0.0924302	3.40837	0.03155	0.193968	UP	NA	NA	NA	NA	NA
gene13887	XM_006580445.2	uncharacterized LOC102665532, transcript variant X5	0.867793	0.248216	1.80576	0.00175	0.033826	UP	NA	NA	NA	NA	NA
gene13888	XM_003525286.3	nephrocystin-3	17.1969	7.60166	1.17776	5e-05	0.00259155	UP	GO:2000095,Level:8,regulation of Wnt signaling pathway, planar cell polarity pathway;GO:0090090,Level:8,negative regulation of canonical Wnt signaling pathway;GO:0060828,Level:7,regulation of canonical Wnt signaling pathway;GO:2000050,Level:7,regulation of non-canonical Wnt signaling pathway;GO:0030178,Level:7,negative regulation of Wnt signaling pathway;GO:0016055,Level:6,Wnt signaling pathway;G…	GO:0072372,Level:5,primary cilium;GO:0005929,Level:4,cilium;GO:0043227,Level:3,membrane-bounded organelle;GO:0042995,Level:3,cell projection;GO:0043226,Level:2,organelle;GO:0044464,Level:2,cell part;GO:0005575,Level:1,cellular_component	NA	K10407	map05132:Salmonella infection
gene13892	XM_003525281.3	glutamine-dependent NAD(+) synthetase-like, transcript variant X1	0.968242	0.431098	1.16735	0.02225	0.161144	UP	GO:0009435,Level:9,NAD biosynthetic process;GO:0019359,Level:8,nicotinamide nucleotide biosynthetic process;GO:0019674,Level:8,NAD metabolic process;GO:0044351,Level:7,macropinocytosis;GO:0046496,Level:7,nicotinamide nucleotide metabolic process;GO:0019363,Level:7,pyridine nucleotide biosynthetic process;GO:0072525,Level:6,pyridine-containing compound biosynthetic process;GO:0009108,Level:6,coenz…	NA	GO:0003952,Level:6,NAD+ synthase (glutamine-hydrolyzing) activity;GO:0005524,Level:6,ATP binding;GO:0016884,Level:5,carbon-nitrogen ligase activity, with glutamine as amido-N-donor;GO:0016811,Level:5,hydrolase activity, acting on carbon-nitrogen (but not peptide) bonds, in linear amides;GO:0035639,Level:5,purine ribonucleoside triphosphate binding;GO:0016810,Level:4,hydrolase activity, acting on …	NA	NA
gene13922	XM_003525262.3	1-aminocyclopropane-1-carboxylate oxidase 1	201.956	66.1842	1.60948	5e-05	0.00259155	UP	GO:0071281,Level:7,cellular response to iron ion;GO:0009693,Level:6,ethylene biosynthetic process;GO:0051365,Level:6,cellular response to potassium ion starvation;GO:0071398,Level:6,cellular response to fatty acid;GO:0010039,Level:6,response to iron ion;GO:0071248,Level:6,cellular response to metal ion;GO:0071732,Level:6,cellular response to nitric oxide;GO:0010089,Level:6,xylem development;GO:00…	GO:0005575,Level:1,cellular_component	GO:0009815,Level:6,1-aminocyclopropane-1-carboxylate oxidase activity;GO:0016641,Level:5,oxidoreductase activity, acting on the CH-NH2 group of donors, oxygen as acceptor;GO:0046872,Level:5,metal ion binding;GO:0016706,Level:5,oxidoreductase activity, acting on paired donors, with incorporation or reduction of molecular oxygen, 2-oxoglutarate as one donor, and incorporation of one atom each of ox…	K05933	map00270:Cysteine and methionine metabolism;map01110:Biosynthesis of secondary metabolites
gene13962	XM_003525239.3	hexokinase-1	4.97366	1.56295	1.67004	0.00035	0.0112903	UP	GO:0016310,Level:6,phosphorylation;GO:0006796,Level:5,phosphate-containing compound metabolic process;GO:0005975,Level:4,carbohydrate metabolic process;GO:0006096,Level:4,glycolytic process;GO:0006793,Level:4,phosphorus metabolic process;GO:0044237,Level:3,cellular metabolic process;GO:0044763,Level:3,single-organism cellular process;GO:0071704,Level:3,organic substance metabolic process;GO:00442…	GO:0009707,Level:6,chloroplast outer membrane;GO:0009507,Level:6,chloroplast;GO:0009527,Level:5,plastid outer membrane;GO:0009536,Level:5,plastid;GO:0031969,Level:5,chloroplast membrane;GO:0031968,Level:4,organelle outer membrane;GO:0098588,Level:4,bounding membrane of organelle;GO:0044444,Level:4,cytoplasmic part;GO:0042170,Level:4,plastid membrane;GO:0043231,Level:4,intracellular membrane-bound…	GO:0004396,Level:6,hexokinase activity;GO:0005524,Level:6,ATP binding;GO:0016301,Level:5,kinase activity;GO:0016773,Level:5,phosphotransferase activity, alcohol group as acceptor;GO:0035639,Level:5,purine ribonucleoside triphosphate binding;GO:0043168,Level:4,anion binding;GO:0000166,Level:4,nucleotide binding;GO:1901265,Level:4,nucleoside phosphate binding;GO:0016772,Level:4,transferase activity…	K00844	map00010:Glycolysis / Gluconeogenesis;map00051:Fructose and mannose metabolism;map00052:Galactose metabolism;map00500:Starch and sucrose metabolism;map00520:Amino sugar and nucleotide sugar metabolism;map00521:Streptomycin biosynthesis;map00524:Butirosin and neomycin biosynthesis;map01110:Biosynthesis of secondary metabolites;map01120:Microbial metabolism in diverse environments;map04066:HIF-1 si…
gene13970	XM_006580419.2	NADP-dependent malic enzyme, transcript variant X2	16.2281	5.34516	1.60219	5e-05	0.00259155	UP	GO:0006108,Level:8,malate metabolic process;GO:0043648,Level:7,dicarboxylic acid metabolic process;GO:0019752,Level:6,carboxylic acid metabolic process;GO:0043436,Level:5,oxoacid metabolic process;GO:0055114,Level:4,oxidation-reduction process;GO:0006082,Level:4,organic acid metabolic process;GO:0044237,Level:3,cellular metabolic process;GO:0044763,Level:3,single-organism cellular process;GO:0071…	GO:0005737,Level:4,cytoplasm;GO:0044424,Level:3,intracellular part;GO:0044464,Level:2,cell part;GO:0005575,Level:1,cellular_component	GO:0004470,Level:6,malic enzyme activity;GO:0004473,Level:6,malate dehydrogenase (decarboxylating) (NADP+) activity;GO:0016615,Level:5,malate dehydrogenase activity;GO:0046872,Level:5,metal ion binding;GO:0016616,Level:5,oxidoreductase activity, acting on the CH-OH group of donors, NAD or NADP as acceptor;GO:0051287,Level:5,NAD binding;GO:0016614,Level:4,oxidoreductase activity, acting on CH-OH g…	K00027	map00620:Pyruvate metabolism;map02020:Two-component system
gene13975	NM_001249956.1	uncharacterized LOC100527241	5.0671	2.14444	1.24056	0.01485	0.127038	UP	GO:0045893,Level:8,positive regulation of transcription, DNA-templated;GO:0010557,Level:7,positive regulation of macromolecule biosynthetic process;GO:0006355,Level:7,regulation of transcription, DNA-templated;GO:0010628,Level:7,positive regulation of gene expression;GO:0051254,Level:7,positive regulation of RNA metabolic process;GO:0031328,Level:7,positive regulation of cellular biosynthetic pro…	GO:0005634,Level:5,nucleus;GO:0043231,Level:4,intracellular membrane-bounded organelle;GO:0043227,Level:3,membrane-bounded organelle;GO:0043229,Level:3,intracellular organelle;GO:0043226,Level:2,organelle;GO:0005575,Level:1,cellular_component	GO:0043565,Level:6,sequence-specific DNA binding;GO:0003677,Level:5,DNA binding;GO:0003676,Level:4,nucleic acid binding;GO:1901363,Level:3,heterocyclic compound binding;GO:0003700,Level:3,sequence-specific DNA binding transcription factor activity;GO:0097159,Level:3,organic cyclic compound binding;GO:0001071,Level:2,nucleic acid binding transcription factor activity;GO:0005488,Level:2,binding;GO:…	K13434	map04626:Plant-pathogen interaction
gene13976	XM_003524353.3	probable glycosyltransferase At5g03795, transcript variant X1	0.968815	0.444451	1.1242	0.049	0.248057	UP	NA	GO:0005794,Level:5,Golgi apparatus;GO:0044444,Level:4,cytoplasmic part;GO:0043231,Level:4,intracellular membrane-bounded organelle;GO:0000139,Level:4,Golgi membrane;GO:0044424,Level:3,intracellular part;GO:0016021,Level:3,integral component of membrane;GO:0031090,Level:3,organelle membrane;GO:0043227,Level:3,membrane-bounded organelle;GO:0043229,Level:3,intracellular organelle;GO:0043226,Level:2,…	GO:0016757,Level:4,transferase activity, transferring glycosyl groups;GO:0016740,Level:3,transferase activity;GO:0003824,Level:2,catalytic activity;GO:0003674,Level:1,molecular_function	K02366	map00534:Glycosaminoglycan biosynthesis - HS/Hep
gene13978	XM_003525235.3	sugar transport protein 14-like	0.577019	0.0443247	3.70244	0.0285	0.18452	UP	GO:0015757,Level:7,galactose transport;GO:0008645,Level:6,hexose transport;GO:0015749,Level:5,monosaccharide transport;GO:0008643,Level:4,carbohydrate transport;GO:0055085,Level:4,transmembrane transport;GO:0044763,Level:3,single-organism cellular process;GO:0006810,Level:3,transport;GO:0044765,Level:3,single-organism transport;GO:0044699,Level:2,single-organism process;GO:0051234,Level:2,establi…	GO:0005886,Level:3,plasma membrane;GO:0016021,Level:3,integral component of membrane;GO:0016020,Level:2,membrane;GO:0044425,Level:2,membrane part;GO:0044464,Level:2,cell part;GO:0005575,Level:1,cellular_component	GO:0005354,Level:8,galactose transmembrane transporter activity;GO:0015149,Level:7,hexose transmembrane transporter activity;GO:0015293,Level:6,symporter activity;GO:0015145,Level:6,monosaccharide transmembrane transporter activity;GO:0015291,Level:5,secondary active transmembrane transporter activity;GO:0051119,Level:5,sugar transmembrane transporter activity;GO:0022891,Level:4,substrate-specifi…	K08139	map04113:Meiosis - yeast
gene13984	XM_003525231.3	uncharacterized LOC100779060	2.80984	0.306416	3.19692	0.0011	0.0245532	UP	NA	NA	NA	NA	NA
gene13985	NM_001252879.2	auxin-responsive protein IAA27-like	7.72486	2.35392	1.71444	0.00015	0.00604336	UP	GO:0006355,Level:7,regulation of transcription, DNA-templated;GO:0009734,Level:6,auxin-activated signaling pathway;GO:0006351,Level:6,transcription, DNA-templated;GO:0010468,Level:6,regulation of gene expression;GO:0009733,Level:5,response to auxin;GO:0060255,Level:5,regulation of macromolecule metabolic process;GO:0009755,Level:5,hormone-mediated signaling pathway;GO:0034645,Level:5,cellular mac…	GO:0009536,Level:5,plastid;GO:0005634,Level:5,nucleus;GO:0044444,Level:4,cytoplasmic part;GO:0043231,Level:4,intracellular membrane-bounded organelle;GO:0044424,Level:3,intracellular part;GO:0043227,Level:3,membrane-bounded organelle;GO:0043229,Level:3,intracellular organelle;GO:0043226,Level:2,organelle;GO:0044464,Level:2,cell part;GO:0005575,Level:1,cellular_component	GO:0046983,Level:4,protein dimerization activity;GO:0003700,Level:3,sequence-specific DNA binding transcription factor activity;GO:0005515,Level:3,protein binding;GO:0001071,Level:2,nucleic acid binding transcription factor activity;GO:0005488,Level:2,binding;GO:0003674,Level:1,molecular_function	K14484	map04075:Plant hormone signal transduction
gene13988	XM_006580408.2	putative E3 ubiquitin-protein ligase LIN-1	0.804583	1.85177	-1.20259	0.00185	0.0352213	DOWN	GO:0016567,Level:9,protein ubiquitination;GO:0032446,Level:8,protein modification by small protein conjugation;GO:0070647,Level:7,protein modification by small protein conjugation or removal;GO:0006464,Level:6,cellular protein modification process;GO:0009877,Level:5,nodulation;GO:0044267,Level:5,cellular protein metabolic process;GO:0036211,Level:5,protein modification process;GO:0019538,Level:4,…	GO:0000151,Level:4,ubiquitin ligase complex;GO:0044424,Level:3,intracellular part;GO:0044464,Level:2,cell part;GO:0005575,Level:1,cellular_component	GO:0004842,Level:4,ubiquitin-protein transferase activity;GO:0016740,Level:3,transferase activity;GO:0016874,Level:3,ligase activity;GO:0003824,Level:2,catalytic activity;GO:0003674,Level:1,molecular_function	NA	NA
gene13989	XM_003524350.3	protein NRT1/ PTR FAMILY 1.2-like	20.4495	74.0096	-1.85565	5e-05	0.00259155	DOWN	GO:0006810,Level:3,transport;GO:0051234,Level:2,establishment of localization;GO:0008150,Level:1,biological_process	GO:0016021,Level:3,integral component of membrane;GO:0016020,Level:2,membrane;GO:0044425,Level:2,membrane part;GO:0005575,Level:1,cellular_component	GO:0005215,Level:2,transporter activity;GO:0003674,Level:1,molecular_function	K14206	map04974:Protein digestion and absorption
gene13999	XM_006580405.2	pentatricopeptide repeat-containing protein At5g21222-like, transcript variant X3	1.13954	0.222351	2.35755	0.0006	0.016582	UP	GO:0006468,Level:7,protein phosphorylation;GO:0006464,Level:6,cellular protein modification process;GO:0016310,Level:6,phosphorylation;GO:0044267,Level:5,cellular protein metabolic process;GO:0006796,Level:5,phosphate-containing compound metabolic process;GO:0036211,Level:5,protein modification process;GO:0019538,Level:4,protein metabolic process;GO:0044260,Level:4,cellular macromolecule metaboli…	GO:0005575,Level:1,cellular_component	GO:0004674,Level:7,protein serine/threonine kinase activity;GO:0004672,Level:6,protein kinase activity;GO:0005524,Level:6,ATP binding;GO:0016773,Level:5,phosphotransferase activity, alcohol group as acceptor;GO:0016301,Level:5,kinase activity;GO:0035639,Level:5,purine ribonucleoside triphosphate binding;GO:0043168,Level:4,anion binding;GO:1901265,Level:4,nucleoside phosphate binding;GO:0016772,Le…	NA	NA
gene14007	XM_003525220.2	uncharacterized LOC100818788	22.5252	4.83451	2.22009	0.00675	0.0790276	UP	NA	NA	NA	NA	NA
gene14009	XM_003525218.3	aldehyde dehydrogenase family 2 member C4-like	1.26431	0.178869	2.82137	0.00195	0.0364112	UP	GO:0009627,Level:6,systemic acquired resistance;GO:0009814,Level:5,defense response, incompatible interaction;GO:0009699,Level:5,phenylpropanoid biosynthetic process;GO:0010167,Level:5,response to nitrate;GO:0015706,Level:5,nitrate transport;GO:0034976,Level:5,response to endoplasmic reticulum stress;GO:0098542,Level:4,defense response to other organism;GO:1901698,Level:4,response to nitrogen com…	GO:0005829,Level:5,cytosol;GO:0005737,Level:4,cytoplasm;GO:0044444,Level:4,cytoplasmic part;GO:0044424,Level:3,intracellular part;GO:0044464,Level:2,cell part;GO:0005575,Level:1,cellular_component	GO:0050269,Level:7,coniferyl-aldehyde dehydrogenase activity;GO:0004029,Level:6,aldehyde dehydrogenase (NAD) activity;GO:0004030,Level:6,aldehyde dehydrogenase [NAD(P)+] activity;GO:0016620,Level:5,oxidoreductase activity, acting on the aldehyde or oxo group of donors, NAD or NADP as acceptor;GO:0016903,Level:4,oxidoreductase activity, acting on the aldehyde or oxo group of donors;GO:0016491,Leve…	K00137;K00151;K00138;K18370;K00149;K00146;K09472;K12254;K00130;K10618;K00289;K07249;K12355	map00330:Arginine and proline metabolism;map00410:beta-Alanine metabolism;;map00350:Tyrosine metabolism;map01120:Microbial metabolism in diverse environments;;map00010:Glycolysis / Gluconeogenesis;map00620:Pyruvate metabolism;map01120:Microbial metabolism in diverse environments;;map00640:Propanoate metabolism;;map00010:Glycolysis / Gluconeogenesis;map00053:Ascorbate and aldarate metabolism;map00…
gene14010	XM_006579323.2	uncharacterized LOC100527654, transcript variant X1	2.46026	0.81043	1.60205	0.02015	0.151666	UP	GO:0009627,Level:6,systemic acquired resistance;GO:0009814,Level:5,defense response, incompatible interaction;GO:0009699,Level:5,phenylpropanoid biosynthetic process;GO:0010167,Level:5,response to nitrate;GO:0015706,Level:5,nitrate transport;GO:0034976,Level:5,response to endoplasmic reticulum stress;GO:0098542,Level:4,defense response to other organism;GO:1901698,Level:4,response to nitrogen com…	GO:0005829,Level:5,cytosol;GO:0005737,Level:4,cytoplasm;GO:0044444,Level:4,cytoplasmic part;GO:0044424,Level:3,intracellular part;GO:0044464,Level:2,cell part;GO:0005575,Level:1,cellular_component	GO:0050269,Level:7,coniferyl-aldehyde dehydrogenase activity;GO:0004029,Level:6,aldehyde dehydrogenase (NAD) activity;GO:0004030,Level:6,aldehyde dehydrogenase [NAD(P)+] activity;GO:0016620,Level:5,oxidoreductase activity, acting on the aldehyde or oxo group of donors, NAD or NADP as acceptor;GO:0016903,Level:4,oxidoreductase activity, acting on the aldehyde or oxo group of donors;GO:0016491,Leve…	K00137;K00151;K00149;K18370;K00146;K00138;K09472;K12254;K00130;K10618;K00289;K07249;K12355	map00330:Arginine and proline metabolism;map00410:beta-Alanine metabolism;;map00350:Tyrosine metabolism;map01120:Microbial metabolism in diverse environments;;map00010:Glycolysis / Gluconeogenesis;map00053:Ascorbate and aldarate metabolism;map00071:Fatty acid metabolism;map00280:Valine, leucine and isoleucine degradation;map00310:Lysine degradation;map00330:Arginine and proline metabolism;map0034…
gene14011	XM_014775882.1	leucine-rich repeat extensin-like protein 4	1.45381	0.569845	1.35119	0.0106	0.103927	UP	NA	GO:0009505,Level:5,plant-type cell wall;GO:0005618,Level:4,cell wall;GO:0009506,Level:4,plasmodesma;GO:0005911,Level:3,cell-cell junction;GO:0030312,Level:3,external encapsulating structure;GO:0030054,Level:2,cell junction;GO:0005576,Level:2,extracellular region;GO:0044464,Level:2,cell part;GO:0005575,Level:1,cellular_component	GO:0005199,Level:3,structural constituent of cell wall;GO:0005198,Level:2,structural molecule activity;GO:0003674,Level:1,molecular_function	K13471	map04626:Plant-pathogen interaction
gene14019	XM_003524336.3	carbon catabolite repressor protein 4 homolog 3-like, transcript variant X1	0.428219	1.4639	-1.7734	0.00425	0.0599217	DOWN	GO:0006355,Level:7,regulation of transcription, DNA-templated;GO:0090305,Level:6,nucleic acid phosphodiester bond hydrolysis;GO:0006351,Level:6,transcription, DNA-templated;GO:0010468,Level:6,regulation of gene expression;GO:0060255,Level:5,regulation of macromolecule metabolic process;GO:0034645,Level:5,cellular macromolecule biosynthetic process;GO:0090304,Level:5,nucleic acid metabolic process…	GO:0005634,Level:5,nucleus;GO:0005737,Level:4,cytoplasm;GO:0043231,Level:4,intracellular membrane-bounded organelle;GO:0044424,Level:3,intracellular part;GO:0043227,Level:3,membrane-bounded organelle;GO:0043229,Level:3,intracellular organelle;GO:0043226,Level:2,organelle;GO:0044464,Level:2,cell part;GO:0005575,Level:1,cellular_component	GO:0004535,Level:9,poly(A)-specific ribonuclease activity;GO:0000175,Level:8,3'-5'-exoribonuclease activity;GO:0008408,Level:7,3'-5' exonuclease activity;GO:0004527,Level:6,exonuclease activity;GO:0004518,Level:5,nuclease activity;GO:0046872,Level:5,metal ion binding;GO:0003723,Level:5,RNA binding;GO:0003676,Level:4,nucleic acid binding;GO:0016788,Level:4,hydrolase activity, acting on ester bonds…	K12603	map03018:RNA degradation
gene1404	XM_003516909.3	ran-binding protein 1 homolog b-like	1.24636	0.371006	1.7482	0.01605	0.133083	UP	GO:0006396,Level:6,RNA processing;GO:0006406,Level:6,mRNA export from nucleus;GO:0006606,Level:5,protein import into nucleus;GO:0051028,Level:5,mRNA transport;GO:0006405,Level:5,RNA export from nucleus;GO:0016070,Level:5,RNA metabolic process;GO:0000060,Level:5,protein import into nucleus, translocation;GO:0050658,Level:4,RNA transport;GO:0044260,Level:4,cellular macromolecule metabolic process;G…	GO:0005634,Level:5,nucleus;GO:0005643,Level:4,nuclear pore;GO:0043231,Level:4,intracellular membrane-bounded organelle;GO:0043227,Level:3,membrane-bounded organelle;GO:0043229,Level:3,intracellular organelle;GO:0046930,Level:3,pore complex;GO:0043226,Level:2,organelle;GO:0044425,Level:2,membrane part;GO:0005575,Level:1,cellular_component	GO:0005515,Level:3,protein binding;GO:0005488,Level:2,binding;GO:0003674,Level:1,molecular_function	K15306	map05166:HTLV-I infection;map05203:Viral carcinogenesis
gene14054	NM_001249723.1	uncharacterized LOC100306298	41.7788	16.6206	1.3298	0.0001	0.00442018	UP	GO:0006979,Level:4,response to oxidative stress;GO:0006950,Level:3,response to stress;GO:0050896,Level:2,response to stimulus;GO:0008150,Level:1,biological_process	GO:0005886,Level:3,plasma membrane;GO:0016021,Level:3,integral component of membrane;GO:0016020,Level:2,membrane;GO:0044425,Level:2,membrane part;GO:0044464,Level:2,cell part;GO:0005575,Level:1,cellular_component	NA	NA	NA
gene14055	XM_003525193.3	endoglucanase 8-like	15.0498	1.72993	3.12095	5e-05	0.00259155	UP	GO:0030245,Level:8,cellulose catabolic process;GO:0051275,Level:7,beta-glucan catabolic process;GO:0042547,Level:6,cell wall modification involved in multidimensional cell growth;GO:0044247,Level:6,cellular polysaccharide catabolic process;GO:0000272,Level:6,polysaccharide catabolic process;GO:0044264,Level:5,cellular polysaccharide metabolic process;GO:0016052,Level:5,carbohydrate catabolic proc…	GO:0009507,Level:6,chloroplast;GO:0009536,Level:5,plastid;GO:0044444,Level:4,cytoplasmic part;GO:0043231,Level:4,intracellular membrane-bounded organelle;GO:0044424,Level:3,intracellular part;GO:0043227,Level:3,membrane-bounded organelle;GO:0043229,Level:3,intracellular organelle;GO:0005576,Level:2,extracellular region;GO:0043226,Level:2,organelle;GO:0044464,Level:2,cell part;GO:0005575,Level:1,c…	GO:0008810,Level:6,cellulase activity;GO:0004553,Level:5,hydrolase activity, hydrolyzing O-glycosyl compounds;GO:0016798,Level:4,hydrolase activity, acting on glycosyl bonds;GO:0016787,Level:3,hydrolase activity;GO:0003824,Level:2,catalytic activity;GO:0003674,Level:1,molecular_function	NA	NA
gene14061	XM_006580372.2	phosphoglucomutase, cytoplasmic, transcript variant X2	7.00944	2.77452	1.33706	5e-05	0.00259155	UP	GO:0006006,Level:7,glucose metabolic process;GO:0019318,Level:6,hexose metabolic process;GO:0005996,Level:5,monosaccharide metabolic process;GO:0005975,Level:4,carbohydrate metabolic process;GO:0044723,Level:4,single-organism carbohydrate metabolic process;GO:0071704,Level:3,organic substance metabolic process;GO:0044710,Level:3,single-organism metabolic process;GO:0044238,Level:3,primary metabol…	GO:0005737,Level:4,cytoplasm;GO:0044424,Level:3,intracellular part;GO:0044464,Level:2,cell part;GO:0005575,Level:1,cellular_component	GO:0000287,Level:6,magnesium ion binding;GO:0004614,Level:6,phosphoglucomutase activity;GO:0046872,Level:5,metal ion binding;GO:0016868,Level:5,intramolecular transferase activity, phosphotransferases;GO:0043169,Level:4,cation binding;GO:0016866,Level:4,intramolecular transferase activity;GO:0016853,Level:3,isomerase activity;GO:0043167,Level:3,ion binding;GO:0003824,Level:2,catalytic activity;GO…	NA	NA
gene14116	XM_003525161.3	uncharacterized LOC100787767	6.1846	1.27804	2.27475	5e-05	0.00259155	UP	NA	NA	NA	NA	NA
gene14121	XM_003525157.3	uncharacterized LOC100785837	0.425468	1.27191	-1.57987	0.00355	0.0538864	DOWN	NA	NA	NA	NA	NA
gene14130	NM_001249965.2	uncharacterized LOC100306314	4.38476	1.70378	1.36376	0.0131	0.118469	UP	GO:0010030,Level:7,positive regulation of seed germination;GO:0048582,Level:6,positive regulation of post-embryonic development;GO:0009737,Level:5,response to abscisic acid;GO:0051240,Level:5,positive regulation of multicellular organismal process;GO:0051094,Level:5,positive regulation of developmental process;GO:0046685,Level:4,response to arsenic-containing substance;GO:0051239,Level:4,regulati…	GO:0005634,Level:5,nucleus;GO:0005737,Level:4,cytoplasm;GO:0043231,Level:4,intracellular membrane-bounded organelle;GO:0044424,Level:3,intracellular part;GO:0043227,Level:3,membrane-bounded organelle;GO:0043229,Level:3,intracellular organelle;GO:0043226,Level:2,organelle;GO:0044464,Level:2,cell part;GO:0005575,Level:1,cellular_component	NA	K16223	map04712:Circadian rhythm - plant
gene14131	XM_003525151.3	uncharacterized GPI-anchored protein At4g28100	2.28162	0.508583	2.16551	0.0008	0.0204414	UP	GO:0008150,Level:1,biological_process	GO:0046658,Level:4,anchored component of plasma membrane;GO:0005886,Level:3,plasma membrane;GO:0031225,Level:3,anchored component of membrane;GO:0044459,Level:3,plasma membrane part;GO:0016020,Level:2,membrane;GO:0044425,Level:2,membrane part;GO:0044464,Level:2,cell part;GO:0005575,Level:1,cellular_component	NA	NA	NA
gene14134	XM_006580341.2	mitogen-activated protein kinase 9-like	3.30029	1.21367	1.44321	0.0007	0.0185873	UP	GO:0006468,Level:7,protein phosphorylation;GO:0016310,Level:6,phosphorylation;GO:0009738,Level:6,abscisic acid-activated signaling pathway;GO:0006464,Level:6,cellular protein modification process;GO:0000165,Level:5,MAPK cascade;GO:0006796,Level:5,phosphate-containing compound metabolic process;GO:0036211,Level:5,protein modification process;GO:0009755,Level:5,hormone-mediated signaling pathway;GO…	GO:0005829,Level:5,cytosol;GO:0005739,Level:5,mitochondrion;GO:0005634,Level:5,nucleus;GO:0044444,Level:4,cytoplasmic part;GO:0043231,Level:4,intracellular membrane-bounded organelle;GO:0044424,Level:3,intracellular part;GO:0043227,Level:3,membrane-bounded organelle;GO:0043229,Level:3,intracellular organelle;GO:0043226,Level:2,organelle;GO:0044464,Level:2,cell part;GO:0005575,Level:1,cellular_com…	GO:0004674,Level:7,protein serine/threonine kinase activity;GO:0004672,Level:6,protein kinase activity;GO:0004707,Level:6,MAP kinase activity;GO:0005524,Level:6,ATP binding;GO:0016301,Level:5,kinase activity;GO:0016773,Level:5,phosphotransferase activity, alcohol group as acceptor;GO:0004702,Level:5,receptor signaling protein serine/threonine kinase activity;GO:0035639,Level:5,purine ribonucleosi…	K14512	map04075:Plant hormone signal transduction
gene14146	XM_003525142.3	thaumatin-like protein	13.6055	6.72784	1.01597	0.0054	0.0696003	UP	NA	NA	NA	NA	NA
gene14153	XM_003525137.3	phosphoethanolamine N-methyltransferase	13.6283	2.69608	2.33767	5e-05	0.00259155	UP	GO:0006656,Level:6,phosphatidylcholine biosynthetic process;GO:0046470,Level:5,phosphatidylcholine metabolic process;GO:0008654,Level:5,phospholipid biosynthetic process;GO:1901566,Level:5,organonitrogen compound biosynthetic process;GO:1901576,Level:4,organic substance biosynthetic process;GO:0006629,Level:4,lipid metabolic process;GO:0044249,Level:4,cellular biosynthetic process;GO:0042439,Leve…	GO:0005737,Level:4,cytoplasm;GO:0044424,Level:3,intracellular part;GO:0044464,Level:2,cell part;GO:0005575,Level:1,cellular_component	GO:0000234,Level:7,phosphoethanolamine N-methyltransferase activity;GO:0008757,Level:6,S-adenosylmethionine-dependent methyltransferase activity;GO:0008170,Level:6,N-methyltransferase activity;GO:0008168,Level:5,methyltransferase activity;GO:0016741,Level:4,transferase activity, transferring one-carbon groups;GO:0016740,Level:3,transferase activity;GO:0003824,Level:2,catalytic activity;GO:0003674…	K05929	map00564:Glycerophospholipid metabolism
gene14161	XM_003525134.3	probable inactive receptor kinase At1g48480	9.95968	1.61438	2.62512	5e-05	0.00259155	UP	GO:0006468,Level:7,protein phosphorylation;GO:0006464,Level:6,cellular protein modification process;GO:0016310,Level:6,phosphorylation;GO:0010075,Level:6,regulation of meristem growth;GO:0044267,Level:5,cellular protein metabolic process;GO:0006796,Level:5,phosphate-containing compound metabolic process;GO:0036211,Level:5,protein modification process;GO:0048638,Level:5,regulation of developmental…	GO:0009506,Level:4,plasmodesma;GO:0005774,Level:4,vacuolar membrane;GO:0005886,Level:3,plasma membrane;GO:0005911,Level:3,cell-cell junction;GO:0016021,Level:3,integral component of membrane;GO:0031090,Level:3,organelle membrane;GO:0030054,Level:2,cell junction;GO:0016020,Level:2,membrane;GO:0044422,Level:2,organelle part;GO:0044425,Level:2,membrane part;GO:0044464,Level:2,cell part;GO:0005575,Le…	GO:0004672,Level:6,protein kinase activity;GO:0005524,Level:6,ATP binding;GO:0016773,Level:5,phosphotransferase activity, alcohol group as acceptor;GO:0016301,Level:5,kinase activity;GO:0035639,Level:5,purine ribonucleoside triphosphate binding;GO:0043168,Level:4,anion binding;GO:0000166,Level:4,nucleotide binding;GO:1901265,Level:4,nucleoside phosphate binding;GO:0016772,Level:4,transferase acti…	K13415	map04075:Plant hormone signal transduction
gene14169	NM_001255621.2	purple acid phosphatase 17-like	0.741448	0.0914676	3.01901	0.03295	0.198881	UP	GO:0030643,Level:9,cellular phosphate ion homeostasis;GO:0072502,Level:8,cellular trivalent inorganic anion homeostasis;GO:0045892,Level:8,negative regulation of transcription, DNA-templated;GO:0006355,Level:7,regulation of transcription, DNA-templated;GO:0010629,Level:7,negative regulation of gene expression;GO:0030002,Level:7,cellular anion homeostasis;GO:0019375,Level:7,galactolipid biosynthet…	GO:0009986,Level:3,cell surface;GO:0005576,Level:2,extracellular region;GO:0044464,Level:2,cell part;GO:0005575,Level:1,cellular_component	GO:0003993,Level:7,acid phosphatase activity;GO:0016791,Level:6,phosphatase activity;GO:0046872,Level:5,metal ion binding;GO:0042578,Level:5,phosphoric ester hydrolase activity;GO:0016788,Level:4,hydrolase activity, acting on ester bonds;GO:0043169,Level:4,cation binding;GO:0016491,Level:3,oxidoreductase activity;GO:0004601,Level:3,peroxidase activity;GO:0016787,Level:3,hydrolase activity;GO:0043…	K14379	map00740:Riboflavin metabolism;map04380:Osteoclast differentiation;map05323:Rheumatoid arthritis
gene14172	XM_003525128.3	zinc-finger homeodomain protein 8-like	5.32284	0.819009	2.70025	0.00125	0.0268718	UP	GO:0006355,Level:7,regulation of transcription, DNA-templated;GO:0009740,Level:7,gibberellic acid mediated signaling pathway;GO:0009686,Level:7,gibberellin biosynthetic process;GO:0046394,Level:6,carboxylic acid biosynthetic process;GO:0006351,Level:6,transcription, DNA-templated;GO:0010468,Level:6,regulation of gene expression;GO:0010476,Level:6,gibberellin mediated signaling pathway;GO:0016053,…	GO:0005634,Level:5,nucleus;GO:0043231,Level:4,intracellular membrane-bounded organelle;GO:0043227,Level:3,membrane-bounded organelle;GO:0043229,Level:3,intracellular organelle;GO:0043226,Level:2,organelle;GO:0005575,Level:1,cellular_component	GO:0003677,Level:5,DNA binding;GO:0046872,Level:5,metal ion binding;GO:0003676,Level:4,nucleic acid binding;GO:0043169,Level:4,cation binding;GO:1901363,Level:3,heterocyclic compound binding;GO:0097159,Level:3,organic cyclic compound binding;GO:0005515,Level:3,protein binding;GO:0043167,Level:3,ion binding;GO:0005488,Level:2,binding;GO:0003674,Level:1,molecular_function	NA	NA
gene14173	XM_003524287.3	protein SHOOT GRAVITROPISM 5-like	0.946066	0.071766	3.72057	0.00585	0.0728536	UP	GO:0006355,Level:7,regulation of transcription, DNA-templated;GO:0006351,Level:6,transcription, DNA-templated;GO:0010468,Level:6,regulation of gene expression;GO:0060255,Level:5,regulation of macromolecule metabolic process;GO:0034645,Level:5,cellular macromolecule biosynthetic process;GO:0044260,Level:4,cellular macromolecule metabolic process;GO:0044249,Level:4,cellular biosynthetic process;GO:…	GO:0005634,Level:5,nucleus;GO:0043231,Level:4,intracellular membrane-bounded organelle;GO:0043227,Level:3,membrane-bounded organelle;GO:0005622,Level:3,intracellular;GO:0043229,Level:3,intracellular organelle;GO:0043226,Level:2,organelle;GO:0044464,Level:2,cell part;GO:0005575,Level:1,cellular_component	GO:0008270,Level:7,zinc ion binding;GO:0046914,Level:6,transition metal ion binding;GO:0003677,Level:5,DNA binding;GO:0046872,Level:5,metal ion binding;GO:0003676,Level:4,nucleic acid binding;GO:0043169,Level:4,cation binding;GO:1901363,Level:3,heterocyclic compound binding;GO:0003700,Level:3,sequence-specific DNA binding transcription factor activity;GO:0097159,Level:3,organic cyclic compound bi…	NA	NA
gene1418	XM_006572727.2	fatty acid desaturase 8, transcript variant X1	1.55042	0.566709	1.45198	0.01765	0.140741	UP	GO:0006636,Level:7,unsaturated fatty acid biosynthetic process;GO:0033559,Level:6,unsaturated fatty acid metabolic process;GO:0006633,Level:6,fatty acid biosynthetic process;GO:0008610,Level:5,lipid biosynthetic process;GO:0006631,Level:5,fatty acid metabolic process;GO:0044255,Level:4,cellular lipid metabolic process;GO:0044711,Level:4,single-organism biosynthetic process;GO:1901576,Level:4,orga…	GO:0009507,Level:6,chloroplast;GO:0009536,Level:5,plastid;GO:0031969,Level:5,chloroplast membrane;GO:0044444,Level:4,cytoplasmic part;GO:0042170,Level:4,plastid membrane;GO:0043231,Level:4,intracellular membrane-bounded organelle;GO:0044424,Level:3,intracellular part;GO:0043227,Level:3,membrane-bounded organelle;GO:0031090,Level:3,organelle membrane;GO:0043229,Level:3,intracellular organelle;GO:0…	GO:0016717,Level:5,oxidoreductase activity, acting on paired donors, with oxidation of a pair of donors resulting in the reduction of molecular oxygen to two molecules of water;GO:0016705,Level:4,oxidoreductase activity, acting on paired donors, with incorporation or reduction of molecular oxygen;GO:0016491,Level:3,oxidoreductase activity;GO:0003824,Level:2,catalytic activity;GO:0003674,Level:1,m…	K10257	map01040:Biosynthesis of unsaturated fatty acids
gene14200	XM_014776174.1	chromo domain protein LHP1-like, transcript variant X1	2.46188	0.986679	1.31911	0.0323	0.196669	UP	GO:0045814,Level:8,negative regulation of gene expression, epigenetic;GO:0000956,Level:8,nuclear-transcribed mRNA catabolic process;GO:0048573,Level:7,photoperiodism, flowering;GO:0006402,Level:7,mRNA catabolic process;GO:0016246,Level:7,RNA interference;GO:0006355,Level:7,regulation of transcription, DNA-templated;GO:0010629,Level:7,negative regulation of gene expression;GO:0040029,Level:7,regul…	GO:0005720,Level:7,nuclear heterochromatin;GO:0000791,Level:6,euchromatin;GO:0000792,Level:6,heterochromatin;GO:0000790,Level:6,nuclear chromatin;GO:0044454,Level:5,nuclear chromosome part;GO:0000785,Level:5,chromatin;GO:0005634,Level:5,nucleus;GO:0044428,Level:4,nuclear part;GO:0044427,Level:4,chromosomal part;GO:0043231,Level:4,intracellular membrane-bounded organelle;GO:0044446,Level:3,intrace…	GO:0003677,Level:5,DNA binding;GO:0035064,Level:5,methylated histone binding;GO:0042393,Level:4,histone binding;GO:0003676,Level:4,nucleic acid binding;GO:1901363,Level:3,heterocyclic compound binding;GO:0097159,Level:3,organic cyclic compound binding;GO:0005515,Level:3,protein binding;GO:0005488,Level:2,binding;GO:0003674,Level:1,molecular_function	NA	NA
gene14219	NM_001248708.1	MYB transcription factor MYB48	4.52474	1.35207	1.74266	0.00505	0.0663217	UP	GO:0006355,Level:7,regulation of transcription, DNA-templated;GO:0006351,Level:6,transcription, DNA-templated;GO:0010468,Level:6,regulation of gene expression;GO:0060255,Level:5,regulation of macromolecule metabolic process;GO:0034645,Level:5,cellular macromolecule biosynthetic process;GO:0044260,Level:4,cellular macromolecule metabolic process;GO:0044249,Level:4,cellular biosynthetic process;GO:…	GO:0005634,Level:5,nucleus;GO:0043231,Level:4,intracellular membrane-bounded organelle;GO:0043227,Level:3,membrane-bounded organelle;GO:0043229,Level:3,intracellular organelle;GO:0043226,Level:2,organelle;GO:0005575,Level:1,cellular_component	GO:0003677,Level:5,DNA binding;GO:0003676,Level:4,nucleic acid binding;GO:1901363,Level:3,heterocyclic compound binding;GO:0003682,Level:3,chromatin binding;GO:0097159,Level:3,organic cyclic compound binding;GO:0005488,Level:2,binding;GO:0003674,Level:1,molecular_function	K16166	map04712:Circadian rhythm - plant
gene14220	XM_003526930.3	actin-depolymerizing factor 5-like	1.90169	0.371247	2.35683	0.0321	0.196066	UP	GO:0008150,Level:1,biological_process	GO:0005622,Level:3,intracellular;GO:0044464,Level:2,cell part;GO:0005575,Level:1,cellular_component	GO:0003779,Level:5,actin binding;GO:0008092,Level:4,cytoskeletal protein binding;GO:0005515,Level:3,protein binding;GO:0005488,Level:2,binding;GO:0003674,Level:1,molecular_function	K05765	map04360:Axon guidance;map04666:Fc gamma R-mediated phagocytosis;map04810:Regulation of actin cytoskeleton;map05133:Pertussis
gene14230	NM_001251759.2	uncharacterized LOC100527355	34.322	3.40443	3.33365	5e-05	0.00259155	UP	GO:0000413,Level:9,protein peptidyl-prolyl isomerization;GO:0018208,Level:8,peptidyl-proline modification;GO:0018193,Level:7,peptidyl-amino acid modification;GO:0006464,Level:6,cellular protein modification process;GO:0006457,Level:6,protein folding;GO:0036211,Level:5,protein modification process;GO:0044267,Level:5,cellular protein metabolic process;GO:0044260,Level:4,cellular macromolecule metab…	GO:0005737,Level:4,cytoplasm;GO:0044424,Level:3,intracellular part;GO:0044464,Level:2,cell part;GO:0005575,Level:1,cellular_component	GO:0003755,Level:5,peptidyl-prolyl cis-trans isomerase activity;GO:0016859,Level:4,cis-trans isomerase activity;GO:0042277,Level:4,peptide binding;GO:0016853,Level:3,isomerase activity;GO:0033218,Level:3,amide binding;GO:0003824,Level:2,catalytic activity;GO:0005488,Level:2,binding;GO:0003674,Level:1,molecular_function	K09565	map04020:Calcium signaling pathway;map05012:Parkinson's disease;map05016:Huntington's disease;map05145:Toxoplasmosis
gene14239	XM_003527017.3	uncharacterized LOC100787083	3.76175	0.658954	2.51315	0.00015	0.00604336	UP	NA	NA	NA	NA	NA
gene14254	NM_001250297.2	uncharacterized LOC100527776	19.1688	7.91828	1.2755	0.0021	0.0379237	UP	GO:0080129,Level:9,proteasome core complex assembly;GO:0043248,Level:8,proteasome assembly;GO:0006511,Level:8,ubiquitin-dependent protein catabolic process;GO:0043623,Level:7,cellular protein complex assembly;GO:0019941,Level:7,modification-dependent protein catabolic process;GO:0051603,Level:6,proteolysis involved in cellular protein catabolic process;GO:0034622,Level:6,cellular macromolecular c…	GO:0005743,Level:5,mitochondrial inner membrane;GO:0005739,Level:5,mitochondrion;GO:0019866,Level:4,organelle inner membrane;GO:0045271,Level:4,respiratory chain complex I;GO:0044444,Level:4,cytoplasmic part;GO:0043231,Level:4,intracellular membrane-bounded organelle;GO:0031966,Level:4,mitochondrial membrane;GO:0005774,Level:4,vacuolar membrane;GO:0070469,Level:3,respiratory chain;GO:0044424,Leve…	NA	K03965	map00190:Oxidative phosphorylation;map05010:Alzheimer's disease;map05012:Parkinson's disease;map05016:Huntington's disease
gene14264	XM_006581047.2	kinesin-related protein 11-like	2.15091	0.987018	1.1238	0.00345	0.0530037	UP	GO:0007018,Level:5,microtubule-based movement;GO:0007017,Level:4,microtubule-based process;GO:0006928,Level:4,cellular component movement;GO:0044763,Level:3,single-organism cellular process;GO:0006810,Level:3,transport;GO:0044699,Level:2,single-organism process;GO:0051234,Level:2,establishment of localization;GO:0009987,Level:2,cellular process;GO:0008150,Level:1,biological_process	GO:0005856,Level:5,cytoskeleton;GO:0005737,Level:4,cytoplasm;GO:0043232,Level:4,intracellular non-membrane-bounded organelle;GO:0005874,Level:4,microtubule;GO:0043228,Level:3,non-membrane-bounded organelle;GO:0043234,Level:3,protein complex;GO:0044424,Level:3,intracellular part;GO:0005615,Level:3,extracellular space;GO:0043229,Level:3,intracellular organelle;GO:0044421,Level:2,extracellular regio…	GO:0003777,Level:9,microtubule motor activity;GO:0003774,Level:8,motor activity;GO:0017111,Level:7,nucleoside-triphosphatase activity;GO:0005524,Level:6,ATP binding;GO:0016462,Level:6,pyrophosphatase activity;GO:0016818,Level:5,hydrolase activity, acting on acid anhydrides, in phosphorus-containing anhydrides;GO:0035639,Level:5,purine ribonucleoside triphosphate binding;GO:0043168,Level:4,anion b…	K10396	map04728:Dopaminergic synapse
gene14290	XM_014776918.1	isoflavone reductase homolog	2.63588	1.13014	1.22178	0.0135	0.120442	UP	GO:0055114,Level:4,oxidation-reduction process;GO:0044710,Level:3,single-organism metabolic process;GO:0008152,Level:2,metabolic process;GO:0044699,Level:2,single-organism process;GO:0008150,Level:1,biological_process	GO:0005737,Level:4,cytoplasm;GO:0044424,Level:3,intracellular part;GO:0044464,Level:2,cell part;GO:0005575,Level:1,cellular_component	GO:0000166,Level:4,nucleotide binding;GO:0016491,Level:3,oxidoreductase activity;GO:0036094,Level:3,small molecule binding;GO:0003824,Level:2,catalytic activity;GO:0005488,Level:2,binding;GO:0003674,Level:1,molecular_function	K13266	map00943:Isoflavonoid biosynthesis
gene14297	XM_003527167.3	probable receptor-like serine/threonine-protein kinase At4g34500	0.871959	0.113866	2.93692	0.00535	0.0691394	UP	GO:0006468,Level:7,protein phosphorylation;GO:0016310,Level:6,phosphorylation;GO:0006464,Level:6,cellular protein modification process;GO:0006796,Level:5,phosphate-containing compound metabolic process;GO:0036211,Level:5,protein modification process;GO:0044267,Level:5,cellular protein metabolic process;GO:0044260,Level:4,cellular macromolecule metabolic process;GO:0019538,Level:4,protein metaboli…	GO:0005886,Level:3,plasma membrane;GO:0016021,Level:3,integral component of membrane;GO:0016020,Level:2,membrane;GO:0044425,Level:2,membrane part;GO:0044464,Level:2,cell part;GO:0005575,Level:1,cellular_component	GO:0004674,Level:7,protein serine/threonine kinase activity;GO:0004672,Level:6,protein kinase activity;GO:0005524,Level:6,ATP binding;GO:0016301,Level:5,kinase activity;GO:0016773,Level:5,phosphotransferase activity, alcohol group as acceptor;GO:0035639,Level:5,purine ribonucleoside triphosphate binding;GO:0043168,Level:4,anion binding;GO:0000166,Level:4,nucleotide binding;GO:1901265,Level:4,nucl…	K13430	map04626:Plant-pathogen interaction
gene14298	XM_014777190.1	glucan endo-1,3-beta-D-glucosidase	13.1483	5.6017	1.23094	0.0003	0.0100676	UP	GO:0005975,Level:4,carbohydrate metabolic process;GO:0071704,Level:3,organic substance metabolic process;GO:0044238,Level:3,primary metabolic process;GO:0008152,Level:2,metabolic process;GO:0008150,Level:1,biological_process	GO:0005618,Level:4,cell wall;GO:0030312,Level:3,external encapsulating structure;GO:0005576,Level:2,extracellular region;GO:0044464,Level:2,cell part;GO:0005575,Level:1,cellular_component	GO:0042973,Level:8,glucan endo-1,3-beta-D-glucosidase activity;GO:0008422,Level:7,beta-glucosidase activity;GO:0015926,Level:6,glucosidase activity;GO:0004553,Level:5,hydrolase activity, hydrolyzing O-glycosyl compounds;GO:0016798,Level:4,hydrolase activity, acting on glycosyl bonds;GO:0043169,Level:4,cation binding;GO:0016787,Level:3,hydrolase activity;GO:0043167,Level:3,ion binding;GO:0003824,L…	NA	NA
gene14301	XM_003527177.3	coatomer subunit gamma-2-like	4.5499	2.18423	1.05871	0.0024	0.0416873	UP	GO:0006094,Level:8,gluconeogenesis;GO:0006006,Level:7,glucose metabolic process;GO:0019319,Level:7,hexose biosynthetic process;GO:0046364,Level:6,monosaccharide biosynthetic process;GO:0019318,Level:6,hexose metabolic process;GO:0010498,Level:6,proteasomal protein catabolic process;GO:0030163,Level:5,protein catabolic process;GO:0006487,Level:5,protein N-linked glycosylation;GO:0016051,Level:5,ca…	GO:0009507,Level:6,chloroplast;GO:0030663,Level:6,COPI-coated vesicle membrane;GO:0030660,Level:5,Golgi-associated vesicle membrane;GO:0030662,Level:5,coated vesicle membrane;GO:0005829,Level:5,cytosol;GO:0005798,Level:5,Golgi-associated vesicle;GO:0030126,Level:5,COPI vesicle coat;GO:0009536,Level:5,plastid;GO:0005794,Level:5,Golgi apparatus;GO:0005737,Level:4,cytoplasm;GO:0030120,Level:4,vesicl…	GO:0005198,Level:2,structural molecule activity;GO:0003674,Level:1,molecular_function	NA	NA
gene14303	NM_001253120.2	uncharacterized LOC100787789	2.08335	0.682467	1.61008	0.03035	0.190122	UP	NA	NA	NA	NA	NA
gene14308	XM_014777191.1	phosphatidylinositol 4-kinase alpha 1-like	1.57354	0.448084	1.81217	5e-05	0.00259155	UP	GO:0046854,Level:7,phosphatidylinositol phosphorylation;GO:0048015,Level:7,phosphatidylinositol-mediated signaling;GO:0006468,Level:7,protein phosphorylation;GO:0006464,Level:6,cellular protein modification process;GO:0016310,Level:6,phosphorylation;GO:0048017,Level:6,inositol lipid-mediated signaling;GO:0046834,Level:6,lipid phosphorylation;GO:0030258,Level:5,lipid modification;GO:0044267,Level:…	GO:0048471,Level:5,perinuclear region of cytoplasm;GO:0005737,Level:4,cytoplasm;GO:0044444,Level:4,cytoplasmic part;GO:0009506,Level:4,plasmodesma;GO:0005886,Level:3,plasma membrane;GO:0044424,Level:3,intracellular part;GO:0005911,Level:3,cell-cell junction;GO:0030054,Level:2,cell junction;GO:0016020,Level:2,membrane;GO:0044464,Level:2,cell part;GO:0005575,Level:1,cellular_component	GO:0043325,Level:8,phosphatidylinositol-3,4-bisphosphate binding;GO:0005546,Level:8,phosphatidylinositol-4,5-bisphosphate binding;GO:0032266,Level:7,phosphatidylinositol-3-phosphate binding;GO:0070273,Level:7,phosphatidylinositol-4-phosphate binding;GO:1902936,Level:7,phosphatidylinositol bisphosphate binding;GO:0004430,Level:7,1-phosphatidylinositol 4-kinase activity;GO:0052742,Level:6,phosphati…	K00888	map00562:Inositol phosphate metabolism;map04070:Phosphatidylinositol signaling system
gene14326	XM_006581068.2	protein S-acyltransferase 21-like	2.34156	0.780999	1.58408	0.0015	0.0303638	UP	GO:0009909,Level:5,regulation of flower development;GO:0016570,Level:4,histone modification;GO:0048449,Level:4,floral organ formation;GO:2000241,Level:4,regulation of reproductive process;GO:0044702,Level:3,single organism reproductive process;GO:0003006,Level:3,developmental process involved in reproduction;GO:0044710,Level:3,single-organism metabolic process;GO:0050789,Level:3,regulation of bio…	GO:0016021,Level:3,integral component of membrane;GO:0016020,Level:2,membrane;GO:0044425,Level:2,membrane part;GO:0005575,Level:1,cellular_component	GO:0008270,Level:7,zinc ion binding;GO:0046914,Level:6,transition metal ion binding;GO:0046872,Level:5,metal ion binding;GO:0016746,Level:4,transferase activity, transferring acyl groups;GO:0043169,Level:4,cation binding;GO:0016740,Level:3,transferase activity;GO:0043167,Level:3,ion binding;GO:0003824,Level:2,catalytic activity;GO:0005488,Level:2,binding;GO:0003674,Level:1,molecular_function	NA	NA
gene14335	XM_003527254.3	F-box/kelch-repeat protein At5g42350-like	2.44663	0.765805	1.67575	0.00105	0.0237834	UP	NA	NA	NA	NA	NA
gene14357	XM_003527347.3	uncharacterized LOC100788155	1.80503	0.836956	1.1088	0.02795	0.182792	UP	NA	NA	NA	NA	NA
gene14371	NM_001249411.1	ornithine decarboxylase	34.514	2.65063	3.70277	5e-05	0.00259155	UP	GO:0006596,Level:8,polyamine biosynthetic process;GO:0006595,Level:7,polyamine metabolic process;GO:0042401,Level:7,cellular biogenic amine biosynthetic process;GO:0009309,Level:6,amine biosynthetic process;GO:0006576,Level:6,cellular biogenic amine metabolic process;GO:0044106,Level:5,cellular amine metabolic process;GO:0009308,Level:5,amine metabolic process;GO:1901566,Level:5,organonitrogen co…	NA	GO:0004586,Level:6,ornithine decarboxylase activity;GO:0016831,Level:5,carboxy-lyase activity;GO:0016830,Level:4,carbon-carbon lyase activity;GO:0016829,Level:3,lyase activity;GO:0003824,Level:2,catalytic activity;GO:0003674,Level:1,molecular_function	K12526	map00260:Glycine, serine and threonine metabolism;map00270:Cysteine and methionine metabolism;map00300:Lysine biosynthesis;map01110:Biosynthesis of secondary metabolites;map01120:Microbial metabolism in diverse environments
gene14383	XM_006581090.2	expansin-A11-like	8.32625	1.30906	2.66913	5e-05	0.00259155	UP	GO:0009664,Level:5,plant-type cell wall organization;GO:0071669,Level:4,plant-type cell wall organization or biogenesis;GO:0071555,Level:4,cell wall organization;GO:0071554,Level:3,cell wall organization or biogenesis;GO:0045229,Level:3,external encapsulating structure organization;GO:0009987,Level:2,cellular process;GO:0008150,Level:1,biological_process	GO:0005618,Level:4,cell wall;GO:0030312,Level:3,external encapsulating structure;GO:0016020,Level:2,membrane;GO:0005576,Level:2,extracellular region;GO:0044464,Level:2,cell part;GO:0005575,Level:1,cellular_component	NA	NA	NA
gene14388	NM_001249582.1	subtilisin-type protease precursor	0.597288	0.257522	1.21373	0.0473	0.243084	UP	GO:0048359,Level:5,mucilage metabolic process involved in seed coat development;GO:0043086,Level:5,negative regulation of catalytic activity;GO:0006508,Level:5,proteolysis;GO:0019538,Level:4,protein metabolic process;GO:0010214,Level:4,seed coat development;GO:0050790,Level:4,regulation of catalytic activity;GO:0010191,Level:4,mucilage metabolic process;GO:0044092,Level:4,negative regulation of m…	GO:0009505,Level:5,plant-type cell wall;GO:0005618,Level:4,cell wall;GO:0030312,Level:3,external encapsulating structure;GO:0048046,Level:3,apoplast;GO:0005576,Level:2,extracellular region;GO:0044464,Level:2,cell part;GO:0005575,Level:1,cellular_component	GO:0004252,Level:6,serine-type endopeptidase activity;GO:0008236,Level:5,serine-type peptidase activity;GO:0008233,Level:4,peptidase activity;GO:0042802,Level:4,identical protein binding;GO:0017171,Level:4,serine hydrolase activity;GO:0005515,Level:3,protein binding;GO:0016787,Level:3,hydrolase activity;GO:0003824,Level:2,catalytic activity;GO:0005488,Level:2,binding;GO:0003674,Level:1,molecular_…	NA	NA
gene14401	XM_014777208.1	thaumatin-like protein 1b, transcript variant X2	1.38967	0.568566	1.28934	0.0348	0.206202	UP	GO:0006952,Level:4,defense response;GO:0006950,Level:3,response to stress;GO:0050896,Level:2,response to stimulus;GO:0008150,Level:1,biological_process	GO:0005576,Level:2,extracellular region;GO:0005575,Level:1,cellular_component	NA	NA	NA
gene14403	XM_003527574.3	tubulin beta chain	15.2328	4.09197	1.89632	5e-05	0.00259155	UP	GO:0006184,Level:8,GTP catabolic process;GO:0051258,Level:8,protein polymerization;GO:0043623,Level:7,cellular protein complex assembly;GO:0009154,Level:7,purine ribonucleotide catabolic process;GO:0034622,Level:6,cellular macromolecular complex assembly;GO:0009261,Level:6,ribonucleotide catabolic process;GO:0006461,Level:6,protein complex assembly;GO:0065003,Level:5,macromolecular complex assemb…	GO:0005856,Level:5,cytoskeleton;GO:0005737,Level:4,cytoplasm;GO:0043232,Level:4,intracellular non-membrane-bounded organelle;GO:0005874,Level:4,microtubule;GO:0043228,Level:3,non-membrane-bounded organelle;GO:0044424,Level:3,intracellular part;GO:0043234,Level:3,protein complex;GO:0043229,Level:3,intracellular organelle;GO:0043226,Level:2,organelle;GO:0032991,Level:2,macromolecular complex;GO:004…	GO:0003924,Level:8,GTPase activity;GO:0017111,Level:7,nucleoside-triphosphatase activity;GO:0016462,Level:6,pyrophosphatase activity;GO:0005525,Level:6,GTP binding;GO:0016818,Level:5,hydrolase activity, acting on acid anhydrides, in phosphorus-containing anhydrides;GO:0035639,Level:5,purine ribonucleoside triphosphate binding;GO:0043168,Level:4,anion binding;GO:0000166,Level:4,nucleotide binding;…	K07374;K07375	map04145:Phagosome;map04540:Gap junction;map05130:Pathogenic Escherichia coli infection;;map04145:Phagosome;map04540:Gap junction;map05130:Pathogenic Escherichia coli infection
gene14406	XM_003527594.2	transcription initiation factor TFIID subunit 11	3.44588	1.02223	1.75315	0.0029	0.0471133	UP	NA	NA	NA	NA	NA
gene14412	XM_006581110.2	transcription factor E2FC-like, transcript variant X1	2.6691	5.61717	-1.07349	0.0071	0.0815842	DOWN	GO:0006355,Level:7,regulation of transcription, DNA-templated;GO:0010090,Level:7,trichome morphogenesis;GO:0042023,Level:6,DNA endoreduplication;GO:0006351,Level:6,transcription, DNA-templated;GO:0010332,Level:6,response to gamma radiation;GO:0000904,Level:6,cell morphogenesis involved in differentiation;GO:0051782,Level:6,negative regulation of cell division;GO:0010468,Level:6,regulation of gene…	GO:0005730,Level:5,nucleolus;GO:0005634,Level:5,nucleus;GO:0005737,Level:4,cytoplasm;GO:0043232,Level:4,intracellular non-membrane-bounded organelle;GO:0005667,Level:4,transcription factor complex;GO:0044428,Level:4,nuclear part;GO:0043231,Level:4,intracellular membrane-bounded organelle;GO:0043228,Level:3,non-membrane-bounded organelle;GO:0044424,Level:3,intracellular part;GO:0044446,Level:3,int…	GO:0003677,Level:5,DNA binding;GO:0046982,Level:5,protein heterodimerization activity;GO:0046983,Level:4,protein dimerization activity;GO:0003676,Level:4,nucleic acid binding;GO:1901363,Level:3,heterocyclic compound binding;GO:0003700,Level:3,sequence-specific DNA binding transcription factor activity;GO:0097159,Level:3,organic cyclic compound binding;GO:0005515,Level:3,protein binding;GO:0001071…	K09389	map04110:Cell cycle;map05161:Hepatitis B;map05166:HTLV-I infection;map05200:Pathways in cancer;map05212:Pancreatic cancer;map05214:Glioma;map05215:Prostate cancer;map05218:Melanoma;map05219:Bladder cancer;map05220:Chronic myeloid leukemia;map05222:Small cell lung cancer;map05223:Non-small cell lung cancer
gene14418	XM_003527668.3	auxin-induced protein 6B-like	1.92459	0.360933	2.41475	0.00735	0.0831449	UP	GO:0009734,Level:6,auxin-activated signaling pathway;GO:0009755,Level:5,hormone-mediated signaling pathway;GO:0007165,Level:4,signal transduction;GO:0051716,Level:3,cellular response to stimulus;GO:0050896,Level:2,response to stimulus;GO:0009987,Level:2,cellular process;GO:0008150,Level:1,biological_process	NA	NA	NA	NA
gene14421	XM_006581118.2	protein IQ-DOMAIN 32-like, transcript variant X2	3.9476	0.796633	2.30899	5e-05	0.00259155	UP	GO:0000394,Level:8,RNA splicing, via endonucleolytic cleavage and ligation;GO:0009086,Level:7,methionine biosynthetic process;GO:0008380,Level:7,RNA splicing;GO:0000097,Level:6,sulfur amino acid biosynthetic process;GO:0006555,Level:6,methionine metabolic process;GO:0006396,Level:6,RNA processing;GO:0044272,Level:5,sulfur compound biosynthetic process;GO:0008652,Level:5,cellular amino acid biosyn…	GO:0009941,Level:6,chloroplast envelope;GO:0005829,Level:5,cytosol;GO:0044434,Level:5,chloroplast part;GO:0009526,Level:5,plastid envelope;GO:0005634,Level:5,nucleus;GO:0044444,Level:4,cytoplasmic part;GO:0031967,Level:4,organelle envelope;GO:0043231,Level:4,intracellular membrane-bounded organelle;GO:0044435,Level:4,plastid part;GO:0005886,Level:3,plasma membrane;GO:0044424,Level:3,intracellular…	NA	NA	NA
gene14423	XM_006581120.2	bZIP transcription factor bZIP11	0.903179	0.331526	1.44589	0.01285	0.117264	UP	GO:0006355,Level:7,regulation of transcription, DNA-templated;GO:0006351,Level:6,transcription, DNA-templated;GO:0010468,Level:6,regulation of gene expression;GO:0060255,Level:5,regulation of macromolecule metabolic process;GO:0034645,Level:5,cellular macromolecule biosynthetic process;GO:0044260,Level:4,cellular macromolecule metabolic process;GO:0044249,Level:4,cellular biosynthetic process;GO:…	GO:0005634,Level:5,nucleus;GO:0043231,Level:4,intracellular membrane-bounded organelle;GO:0043227,Level:3,membrane-bounded organelle;GO:0043229,Level:3,intracellular organelle;GO:0043226,Level:2,organelle;GO:0005575,Level:1,cellular_component	GO:0043565,Level:6,sequence-specific DNA binding;GO:0003677,Level:5,DNA binding;GO:0046983,Level:4,protein dimerization activity;GO:0003676,Level:4,nucleic acid binding;GO:1901363,Level:3,heterocyclic compound binding;GO:0003700,Level:3,sequence-specific DNA binding transcription factor activity;GO:0097159,Level:3,organic cyclic compound binding;GO:0005515,Level:3,protein binding;GO:0001071,Level…	NA	NA
gene14441	XM_003527812.3	protein WALLS ARE THIN 1	5.13438	1.71	1.5862	0.00145	0.02964	UP	GO:0009734,Level:6,auxin-activated signaling pathway;GO:0009755,Level:5,hormone-mediated signaling pathway;GO:0007165,Level:4,signal transduction;GO:0051716,Level:3,cellular response to stimulus;GO:0006810,Level:3,transport;GO:0051234,Level:2,establishment of localization;GO:0050896,Level:2,response to stimulus;GO:0009987,Level:2,cellular process;GO:0008150,Level:1,biological_process	GO:0005938,Level:5,cell cortex;GO:0005737,Level:4,cytoplasm;GO:0044444,Level:4,cytoplasmic part;GO:0005887,Level:4,integral component of plasma membrane;GO:0044424,Level:3,intracellular part;GO:0016021,Level:3,integral component of membrane;GO:0044459,Level:3,plasma membrane part;GO:0016020,Level:2,membrane;GO:0044425,Level:2,membrane part;GO:0044464,Level:2,cell part;GO:0005575,Level:1,cellular_…	GO:0003674,Level:1,molecular_function	NA	NA
gene14444	XM_003527831.2	dehydration-responsive element-binding protein 2D	177.084	404.32	-1.19107	0.0027	0.044865	DOWN	GO:0006355,Level:7,regulation of transcription, DNA-templated;GO:0006351,Level:6,transcription, DNA-templated;GO:0010468,Level:6,regulation of gene expression;GO:0060255,Level:5,regulation of macromolecule metabolic process;GO:0034645,Level:5,cellular macromolecule biosynthetic process;GO:0010200,Level:5,response to chitin;GO:0010243,Level:4,response to organonitrogen compound;GO:0044260,Level:4,…	GO:0005634,Level:5,nucleus;GO:0043231,Level:4,intracellular membrane-bounded organelle;GO:0043227,Level:3,membrane-bounded organelle;GO:0043229,Level:3,intracellular organelle;GO:0043226,Level:2,organelle;GO:0005575,Level:1,cellular_component	GO:0003677,Level:5,DNA binding;GO:0003676,Level:4,nucleic acid binding;GO:1901363,Level:3,heterocyclic compound binding;GO:0003700,Level:3,sequence-specific DNA binding transcription factor activity;GO:0097159,Level:3,organic cyclic compound binding;GO:0001071,Level:2,nucleic acid binding transcription factor activity;GO:0005488,Level:2,binding;GO:0003674,Level:1,molecular_function	K13432	map04626:Plant-pathogen interaction
gene14480	XM_003528042.3	DNA-3-methyladenine glycosylase 1-like	19.3542	7.97368	1.27933	0.00025	0.00884842	UP	GO:0006307,Level:8,DNA dealkylation involved in DNA repair;GO:0006285,Level:7,base-excision repair, AP site formation;GO:0035510,Level:7,DNA dealkylation;GO:0006304,Level:6,DNA modification;GO:0006308,Level:6,DNA catabolic process;GO:0006259,Level:5,DNA metabolic process;GO:0034655,Level:5,nucleobase-containing compound catabolic process;GO:0006974,Level:5,cellular response to DNA damage stimulus…	GO:0005634,Level:5,nucleus;GO:0043231,Level:4,intracellular membrane-bounded organelle;GO:0043227,Level:3,membrane-bounded organelle;GO:0043229,Level:3,intracellular organelle;GO:0043226,Level:2,organelle;GO:0005575,Level:1,cellular_component	GO:0008725,Level:9,DNA-3-methyladenine glycosylase activity;GO:0052822,Level:9,DNA-3-methylguanine glycosylase activity;GO:0043916,Level:8,DNA-7-methylguanine glycosylase activity;GO:0043733,Level:8,DNA-3-methylbase glycosylase activity;GO:0052821,Level:8,DNA-7-methyladenine glycosylase activity;GO:0003905,Level:7,alkylbase DNA N-glycosylase activity;GO:0019104,Level:6,DNA N-glycosylase activity;…	K01247	map03410:Base excision repair
gene14493	XM_003527646.3	eukaryotic translation initiation factor 5B-like	0.87489	0.360633	1.27857	0.04685	0.241881	UP	NA	NA	NA	NA	NA
gene14495	XM_003527647.3	protein indeterminate-domain 2-like	10.0281	20.3668	-1.02217	0.0005	0.0146083	DOWN	GO:0006355,Level:7,regulation of transcription, DNA-templated;GO:0006351,Level:6,transcription, DNA-templated;GO:0010468,Level:6,regulation of gene expression;GO:0060255,Level:5,regulation of macromolecule metabolic process;GO:0034645,Level:5,cellular macromolecule biosynthetic process;GO:0044260,Level:4,cellular macromolecule metabolic process;GO:0044249,Level:4,cellular biosynthetic process;GO:…	GO:0005634,Level:5,nucleus;GO:0043231,Level:4,intracellular membrane-bounded organelle;GO:0043227,Level:3,membrane-bounded organelle;GO:0005622,Level:3,intracellular;GO:0043229,Level:3,intracellular organelle;GO:0043226,Level:2,organelle;GO:0044464,Level:2,cell part;GO:0005575,Level:1,cellular_component	GO:0008270,Level:7,zinc ion binding;GO:0046914,Level:6,transition metal ion binding;GO:0003677,Level:5,DNA binding;GO:0046872,Level:5,metal ion binding;GO:0003676,Level:4,nucleic acid binding;GO:0043169,Level:4,cation binding;GO:1901363,Level:3,heterocyclic compound binding;GO:0003700,Level:3,sequence-specific DNA binding transcription factor activity;GO:0097159,Level:3,organic cyclic compound bi…	NA	NA
gene14501	XM_003528134.3	protein BRASSINAZOLE-RESISTANT 1-like	4.50171	0.89982	2.32277	5e-05	0.00259155	UP	GO:0045892,Level:8,negative regulation of transcription, DNA-templated;GO:0006355,Level:7,regulation of transcription, DNA-templated;GO:0010629,Level:7,negative regulation of gene expression;GO:0009742,Level:7,brassinosteroid mediated signaling pathway;GO:0071367,Level:6,cellular response to brassinosteroid stimulus;GO:0010605,Level:6,negative regulation of macromolecule metabolic process;GO:0043…	GO:0005829,Level:5,cytosol;GO:0005634,Level:5,nucleus;GO:0044444,Level:4,cytoplasmic part;GO:0043231,Level:4,intracellular membrane-bounded organelle;GO:0044424,Level:3,intracellular part;GO:0043227,Level:3,membrane-bounded organelle;GO:0043229,Level:3,intracellular organelle;GO:0043226,Level:2,organelle;GO:0044464,Level:2,cell part;GO:0005575,Level:1,cellular_component	GO:0003677,Level:5,DNA binding;GO:0003676,Level:4,nucleic acid binding;GO:1901363,Level:3,heterocyclic compound binding;GO:0097159,Level:3,organic cyclic compound binding;GO:0005515,Level:3,protein binding;GO:0005488,Level:2,binding;GO:0003674,Level:1,molecular_function	K14503	map04075:Plant hormone signal transduction
gene14503	XM_006580971.2	uncharacterized LOC100806535, transcript variant X1	1.21255	0.363796	1.73684	0.0116	0.109778	UP	NA	NA	NA	NA	NA
gene14504	XM_003528139.3	uncharacterized LOC100809195	1.2756	0.357171	1.83649	0.01055	0.103646	UP	NA	NA	NA	NA	NA
gene14515	XM_003528163.3	cytochrome P450 CYP82D47-like	12.1359	5.15856	1.23425	0.00295	0.0477657	UP	GO:0055114,Level:4,oxidation-reduction process;GO:0044710,Level:3,single-organism metabolic process;GO:0008152,Level:2,metabolic process;GO:0044699,Level:2,single-organism process;GO:0008150,Level:1,biological_process	GO:0016020,Level:2,membrane;GO:0005575,Level:1,cellular_component	GO:0005506,Level:7,iron ion binding;GO:0046914,Level:6,transition metal ion binding;GO:0020037,Level:5,heme binding;GO:0046872,Level:5,metal ion binding;GO:0004497,Level:4,monooxygenase activity;GO:0016705,Level:4,oxidoreductase activity, acting on paired donors, with incorporation or reduction of molecular oxygen;GO:0046906,Level:4,tetrapyrrole binding;GO:0043169,Level:4,cation binding;GO:190136…	K15814;K05280;K13260;K17961	map00909:Sesquiterpenoid and triterpenoid biosynthesis;;map00941:Flavonoid biosynthesis;map00944:Flavone and flavonol biosynthesis;map01110:Biosynthesis of secondary metabolites;;map00943:Isoflavonoid biosynthesis;map01110:Biosynthesis of secondary metabolites;;map00904:Diterpenoid biosynthesis
gene14520	NM_001249320.2	uncharacterized LOC100500315	2.75618	0.331568	3.0553	0.0172	0.138594	UP	GO:0022900,Level:4,electron transport chain;GO:0015979,Level:4,photosynthesis;GO:0044237,Level:3,cellular metabolic process;GO:0044763,Level:3,single-organism cellular process;GO:0008152,Level:2,metabolic process;GO:0044699,Level:2,single-organism process;GO:0009987,Level:2,cellular process;GO:0008150,Level:1,biological_process	GO:0009535,Level:6,chloroplast thylakoid membrane;GO:0009507,Level:6,chloroplast;GO:0044434,Level:5,chloroplast part;GO:0009536,Level:5,plastid;GO:0055035,Level:5,plastid thylakoid membrane;GO:0009512,Level:4,cytochrome b6f complex;GO:0009579,Level:4,thylakoid;GO:0042651,Level:4,thylakoid membrane;GO:0044435,Level:4,plastid part;GO:0044444,Level:4,cytoplasmic part;GO:0043231,Level:4,intracellular…	NA	NA	NA
gene14526	XM_014777238.1	gamma-tubulin complex component 5-like, transcript variant X1	0.976598	0.450472	1.11633	0.0275	0.180946	UP	GO:0007020,Level:6,microtubule nucleation;GO:0000226,Level:5,microtubule cytoskeleton organization;GO:0007010,Level:4,cytoskeleton organization;GO:0007017,Level:4,microtubule-based process;GO:1902589,Level:4,single-organism organelle organization;GO:0044763,Level:3,single-organism cellular process;GO:0006996,Level:3,organelle organization;GO:0044699,Level:2,single-organism process;GO:0009987,Leve…	GO:0008274,Level:6,gamma-tubulin ring complex;GO:0000922,Level:5,spindle pole;GO:0000931,Level:5,gamma-tubulin large complex;GO:0005856,Level:5,cytoskeleton;GO:0005815,Level:5,microtubule organizing center;GO:0005813,Level:5,centrosome;GO:0005737,Level:4,cytoplasm;GO:0044430,Level:4,cytoskeletal part;GO:0043232,Level:4,intracellular non-membrane-bounded organelle;GO:0000930,Level:4,gamma-tubulin …	GO:0008017,Level:5,microtubule binding;GO:0032403,Level:4,protein complex binding;GO:0005515,Level:3,protein binding;GO:0005488,Level:2,binding;GO:0003674,Level:1,molecular_function	NA	NA
gene14554	XM_003528226.3	protein CYPRO4-like	0.662548	0.137408	2.26956	0.00625	0.0758568	UP	NA	NA	NA	NA	NA
gene14564	XM_003528246.3	heat stress transcription factor B-4	0.945591	0.316221	1.58028	0.01705	0.137843	UP	GO:0006355,Level:7,regulation of transcription, DNA-templated;GO:0006351,Level:6,transcription, DNA-templated;GO:0010468,Level:6,regulation of gene expression;GO:0008356,Level:5,asymmetric cell division;GO:0060255,Level:5,regulation of macromolecule metabolic process;GO:0034645,Level:5,cellular macromolecule biosynthetic process;GO:0044260,Level:4,cellular macromolecule metabolic process;GO:00442…	GO:0005634,Level:5,nucleus;GO:0005737,Level:4,cytoplasm;GO:0043231,Level:4,intracellular membrane-bounded organelle;GO:0044424,Level:3,intracellular part;GO:0043227,Level:3,membrane-bounded organelle;GO:0043229,Level:3,intracellular organelle;GO:0043226,Level:2,organelle;GO:0044464,Level:2,cell part;GO:0005575,Level:1,cellular_component	GO:0043565,Level:6,sequence-specific DNA binding;GO:0003677,Level:5,DNA binding;GO:0003676,Level:4,nucleic acid binding;GO:1901363,Level:3,heterocyclic compound binding;GO:0003700,Level:3,sequence-specific DNA binding transcription factor activity;GO:0097159,Level:3,organic cyclic compound binding;GO:0001071,Level:2,nucleic acid binding transcription factor activity;GO:0005488,Level:2,binding;GO:…	K09414	map05134:Legionellosis
gene14576	XM_003525852.3	kinesin-like protein FRA1, transcript variant X1	0.831382	0.336595	1.3045	0.00885	0.0934028	UP	GO:0008089,Level:8,anterograde axon cargo transport;GO:0008088,Level:7,axon cargo transport;GO:0019886,Level:6,antigen processing and presentation of exogenous peptide antigen via MHC class II;GO:0010970,Level:6,microtubule-based transport;GO:0007411,Level:6,axon guidance;GO:0007596,Level:5,blood coagulation;GO:0030705,Level:5,cytoskeleton-dependent intracellular transport;GO:0097485,Level:5,neur…	GO:0005730,Level:5,nucleolus;GO:0005856,Level:5,cytoskeleton;GO:0005829,Level:5,cytosol;GO:0016363,Level:5,nuclear matrix;GO:0005694,Level:5,chromosome;GO:0005819,Level:5,spindle;GO:0005876,Level:5,spindle microtubule;GO:0005634,Level:5,nucleus;GO:0005737,Level:4,cytoplasm;GO:0044430,Level:4,cytoskeletal part;GO:0043232,Level:4,intracellular non-membrane-bounded organelle;GO:0044444,Level:4,cytop…	GO:0003777,Level:9,microtubule motor activity;GO:0003774,Level:8,motor activity;GO:0017111,Level:7,nucleoside-triphosphatase activity;GO:0005524,Level:6,ATP binding;GO:0016462,Level:6,pyrophosphatase activity;GO:0003677,Level:5,DNA binding;GO:0016818,Level:5,hydrolase activity, acting on acid anhydrides, in phosphorus-containing anhydrides;GO:0035639,Level:5,purine ribonucleoside triphosphate bin…	K10396	map04728:Dopaminergic synapse
gene1458	XM_003516925.3	UPF0098 protein TC_0109-like	323.423	686.302	-1.08542	0.0023	0.0405059	DOWN	NA	NA	NA	NA	NA
gene14582	XM_003525862.3	probable isoaspartyl peptidase/L-asparaginase 2	18.4646	45.4574	-1.29975	0.0001	0.00442018	DOWN	GO:0033345,Level:8,asparagine catabolic process via L-aspartate;GO:0006530,Level:7,asparagine catabolic process;GO:0006528,Level:6,asparagine metabolic process;GO:0043603,Level:5,cellular amide metabolic process;GO:0006508,Level:5,proteolysis;GO:0051604,Level:5,protein maturation;GO:0034641,Level:4,cellular nitrogen compound metabolic process;GO:0019538,Level:4,protein metabolic process;GO:004423…	NA	GO:0008798,Level:8,beta-aspartyl-peptidase activity;GO:0008242,Level:7,omega peptidase activity;GO:0008238,Level:6,exopeptidase activity;GO:0004067,Level:6,asparaginase activity;GO:0070011,Level:5,peptidase activity, acting on L-amino acid peptides;GO:0016811,Level:5,hydrolase activity, acting on carbon-nitrogen (but not peptide) bonds, in linear amides;GO:0008233,Level:4,peptidase activity;GO:00…	K01444	map00511:Other glycan degradation;map04142:Lysosome
gene14604	XM_003525881.3	adenine phosphoribosyltransferase 1-like	8.21907	2.85403	1.52598	0.00085	0.021144	UP	GO:0044209,Level:8,AMP salvage;GO:0006168,Level:8,adenine salvage;GO:0032261,Level:7,purine nucleotide salvage;GO:0046084,Level:7,adenine biosynthetic process;GO:0043096,Level:7,purine nucleobase salvage;GO:0006166,Level:7,purine ribonucleoside salvage;GO:0043174,Level:6,nucleoside salvage;GO:0009113,Level:6,purine nucleobase biosynthetic process;GO:0043173,Level:6,nucleotide salvage;GO:0043101,L…	GO:0009507,Level:6,chloroplast;GO:0009570,Level:6,chloroplast stroma;GO:0005829,Level:5,cytosol;GO:0044434,Level:5,chloroplast part;GO:0009536,Level:5,plastid;GO:0009532,Level:5,plastid stroma;GO:0005794,Level:5,Golgi apparatus;GO:0005737,Level:4,cytoplasm;GO:0044435,Level:4,plastid part;GO:0044444,Level:4,cytoplasmic part;GO:0043231,Level:4,intracellular membrane-bounded organelle;GO:0005886,Lev…	GO:0003999,Level:6,adenine phosphoribosyltransferase activity;GO:0016763,Level:5,transferase activity, transferring pentosyl groups;GO:0016757,Level:4,transferase activity, transferring glycosyl groups;GO:0016740,Level:3,transferase activity;GO:0003824,Level:2,catalytic activity;GO:0003674,Level:1,molecular_function	K00759	map00230:Purine metabolism
gene14631	XM_003525906.3	uncharacterized LOC100811492	5.37652	1.77674	1.59744	0.0056	0.0712325	UP	NA	NA	NA	NA	NA
gene14640	XM_003525912.3	probable xyloglucan glycosyltransferase 12	1.90357	0.808152	1.23601	0.0045	0.0622415	UP	NA	GO:0005794,Level:5,Golgi apparatus;GO:0044444,Level:4,cytoplasmic part;GO:0043231,Level:4,intracellular membrane-bounded organelle;GO:0009506,Level:4,plasmodesma;GO:0000139,Level:4,Golgi membrane;GO:0044424,Level:3,intracellular part;GO:0005911,Level:3,cell-cell junction;GO:0016021,Level:3,integral component of membrane;GO:0031090,Level:3,organelle membrane;GO:0043227,Level:3,membrane-bounded org…	GO:0016757,Level:4,transferase activity, transferring glycosyl groups;GO:0016740,Level:3,transferase activity;GO:0003824,Level:2,catalytic activity;GO:0003674,Level:1,molecular_function	NA	NA
gene14641	XM_003525914.3	squalene monooxygenase	2.88459	1.35148	1.09383	0.017	0.137668	UP	GO:0055114,Level:4,oxidation-reduction process;GO:0044710,Level:3,single-organism metabolic process;GO:0008152,Level:2,metabolic process;GO:0044699,Level:2,single-organism process;GO:0008150,Level:1,biological_process	GO:0016021,Level:3,integral component of membrane;GO:0016020,Level:2,membrane;GO:0044425,Level:2,membrane part;GO:0005575,Level:1,cellular_component	GO:0004506,Level:6,squalene monooxygenase activity;GO:0016709,Level:5,oxidoreductase activity, acting on paired donors, with incorporation or reduction of molecular oxygen, NAD(P)H as one donor, and incorporation of one atom of oxygen;GO:0050660,Level:5,flavin adenine dinucleotide binding;GO:0004497,Level:4,monooxygenase activity;GO:0016705,Level:4,oxidoreductase activity, acting on paired donors…	K00511	map00100:Steroid biosynthesis;map00909:Sesquiterpenoid and triterpenoid biosynthesis;map01110:Biosynthesis of secondary metabolites
gene14665	XM_003525953.3	glycine dehydrogenase (decarboxylating), mitochondrial-like	1.99523	0.417758	2.25581	5e-05	0.00259155	UP	GO:0006546,Level:8,glycine catabolic process;GO:0006544,Level:7,glycine metabolic process;GO:0009071,Level:7,serine family amino acid catabolic process;GO:1901606,Level:6,alpha-amino acid catabolic process;GO:0009069,Level:6,serine family amino acid metabolic process;GO:0009063,Level:5,cellular amino acid catabolic process;GO:1901605,Level:5,alpha-amino acid metabolic process;GO:0006520,Level:4,c…	GO:0005739,Level:5,mitochondrion;GO:0044444,Level:4,cytoplasmic part;GO:0043231,Level:4,intracellular membrane-bounded organelle;GO:0044424,Level:3,intracellular part;GO:0043227,Level:3,membrane-bounded organelle;GO:0043229,Level:3,intracellular organelle;GO:0043226,Level:2,organelle;GO:0044464,Level:2,cell part;GO:0005575,Level:1,cellular_component	GO:0004375,Level:6,glycine dehydrogenase (decarboxylating) activity;GO:0016642,Level:5,oxidoreductase activity, acting on the CH-NH2 group of donors, disulfide as acceptor;GO:0016638,Level:4,oxidoreductase activity, acting on the CH-NH2 group of donors;GO:0030170,Level:4,pyridoxal phosphate binding;GO:1901363,Level:3,heterocyclic compound binding;GO:0097159,Level:3,organic cyclic compound binding…	K00281	map00260:Glycine, serine and threonine metabolism
gene14667	XM_003525960.3	uncharacterized LOC100775320	3.33874	1.12993	1.56307	0.0051	0.0668878	UP	NA	NA	NA	NA	NA
gene14686	XM_006581233.2	(S)-coclaurine N-methyltransferase-like	1.73182	0.807294	1.10112	0.04685	0.241881	UP	GO:0008610,Level:5,lipid biosynthetic process;GO:0044711,Level:4,single-organism biosynthetic process;GO:1901576,Level:4,organic substance biosynthetic process;GO:0006629,Level:4,lipid metabolic process;GO:0009058,Level:3,biosynthetic process;GO:0032259,Level:3,methylation;GO:0071704,Level:3,organic substance metabolic process;GO:0044710,Level:3,single-organism metabolic process;GO:0044238,Level:…	GO:0005737,Level:4,cytoplasm;GO:0044424,Level:3,intracellular part;GO:0044464,Level:2,cell part;GO:0005575,Level:1,cellular_component	GO:0030794,Level:7,(S)-coclaurine-N-methyltransferase activity;GO:0008757,Level:6,S-adenosylmethionine-dependent methyltransferase activity;GO:0008168,Level:5,methyltransferase activity;GO:0016741,Level:4,transferase activity, transferring one-carbon groups;GO:0016740,Level:3,transferase activity;GO:0003824,Level:2,catalytic activity;GO:0003674,Level:1,molecular_function	K13384;K13388	map00950:Isoquinoline alkaloid biosynthesis;map01110:Biosynthesis of secondary metabolites;;map00950:Isoquinoline alkaloid biosynthesis;map01110:Biosynthesis of secondary metabolites
gene14726	XM_003527716.3	3beta-hydroxysteroid-dehydrogenase/decarboxylase isoform 2-like, transcript variant X1	4.7812	10.0638	-1.07373	0.00345	0.0530037	DOWN	GO:0016126,Level:7,sterol biosynthetic process;GO:0046165,Level:6,alcohol biosynthetic process;GO:0019745,Level:6,pentacyclic triterpenoid biosynthetic process;GO:0016125,Level:6,sterol metabolic process;GO:0006694,Level:6,steroid biosynthetic process;GO:0006066,Level:5,alcohol metabolic process;GO:0008610,Level:5,lipid biosynthetic process;GO:0008202,Level:5,steroid metabolic process;GO:0044283,…	GO:0005783,Level:5,endoplasmic reticulum;GO:0044444,Level:4,cytoplasmic part;GO:0043231,Level:4,intracellular membrane-bounded organelle;GO:0044424,Level:3,intracellular part;GO:0043227,Level:3,membrane-bounded organelle;GO:0005789,Level:3,endoplasmic reticulum membrane;GO:0016021,Level:3,integral component of membrane;GO:0043229,Level:3,intracellular organelle;GO:0016020,Level:2,membrane;GO:0043…	GO:0003854,Level:6,3-beta-hydroxy-delta5-steroid dehydrogenase activity;GO:0047012,Level:6,sterol-4-alpha-carboxylate 3-dehydrogenase (decarboxylating) activity;GO:0033764,Level:5,steroid dehydrogenase activity, acting on the CH-OH group of donors, NAD or NADP as acceptor;GO:0016616,Level:5,oxidoreductase activity, acting on the CH-OH group of donors, NAD or NADP as acceptor;GO:0016614,Level:4,ox…	K16045	map00984:Steroid degradation
gene14729	XM_003526038.3	3-ketoacyl-CoA synthase 10-like	2.00845	0.274994	2.86861	0.00025	0.00884842	UP	GO:0000038,Level:6,very long-chain fatty acid metabolic process;GO:0006633,Level:6,fatty acid biosynthetic process;GO:0008610,Level:5,lipid biosynthetic process;GO:0009416,Level:5,response to light stimulus;GO:0006631,Level:5,fatty acid metabolic process;GO:0044255,Level:4,cellular lipid metabolic process;GO:0080167,Level:4,response to karrikin;GO:0044711,Level:4,single-organism biosynthetic proc…	GO:0005783,Level:5,endoplasmic reticulum;GO:0044444,Level:4,cytoplasmic part;GO:0043231,Level:4,intracellular membrane-bounded organelle;GO:0044424,Level:3,intracellular part;GO:0043227,Level:3,membrane-bounded organelle;GO:0016021,Level:3,integral component of membrane;GO:0043229,Level:3,intracellular organelle;GO:0016020,Level:2,membrane;GO:0043226,Level:2,organelle;GO:0044425,Level:2,membrane …	GO:0016747,Level:5,transferase activity, transferring acyl groups other than amino-acyl groups;GO:0016746,Level:4,transferase activity, transferring acyl groups;GO:0016740,Level:3,transferase activity;GO:0003824,Level:2,catalytic activity;GO:0003674,Level:1,molecular_function	K15397	map00062:Fatty acid elongation;map01110:Biosynthesis of secondary metabolites
gene14736	XM_014777292.1	uncharacterized protein At1g32220, chloroplastic-like, transcript variant X2	4.1117	1.80077	1.19112	0.04745	0.243469	UP	GO:0042631,Level:5,cellular response to water deprivation;GO:0033554,Level:4,cellular response to stress;GO:0031668,Level:4,cellular response to extracellular stimulus;GO:0006979,Level:4,response to oxidative stress;GO:0009414,Level:4,response to water deprivation;GO:0051716,Level:3,cellular response to stimulus;GO:0006950,Level:3,response to stress;GO:0050896,Level:2,response to stimulus;GO:0009…	GO:0009507,Level:6,chloroplast;GO:0010287,Level:6,plastoglobule;GO:0044434,Level:5,chloroplast part;GO:0009536,Level:5,plastid;GO:0009579,Level:4,thylakoid;GO:0044435,Level:4,plastid part;GO:0044444,Level:4,cytoplasmic part;GO:0043231,Level:4,intracellular membrane-bounded organelle;GO:0044424,Level:3,intracellular part;GO:0044446,Level:3,intracellular organelle part;GO:0043227,Level:3,membrane-b…	GO:0000166,Level:4,nucleotide binding;GO:0036094,Level:3,small molecule binding;GO:0005488,Level:2,binding;GO:0003674,Level:1,molecular_function	NA	NA
gene14756	NM_001248835.1	uncharacterized LOC100527928	7.90139	2.56719	1.62192	0.0041	0.0585723	UP	GO:0000911,Level:7,cytokinesis by cell plate formation;GO:1902410,Level:6,mitotic cytokinetic process;GO:0000226,Level:5,microtubule cytoskeleton organization;GO:1903047,Level:5,mitotic cell cycle process;GO:0032506,Level:5,cytokinetic process;GO:0016572,Level:5,histone phosphorylation;GO:0016570,Level:4,histone modification;GO:0022402,Level:4,cell cycle process;GO:0007010,Level:4,cytoskeleton or…	GO:0046658,Level:4,anchored component of plasma membrane;GO:0009506,Level:4,plasmodesma;GO:0005886,Level:3,plasma membrane;GO:0005911,Level:3,cell-cell junction;GO:0031225,Level:3,anchored component of membrane;GO:0044459,Level:3,plasma membrane part;GO:0016020,Level:2,membrane;GO:0030054,Level:2,cell junction;GO:0044425,Level:2,membrane part;GO:0044464,Level:2,cell part;GO:0005575,Level:1,cellul…	GO:0005507,Level:7,copper ion binding;GO:0046914,Level:6,transition metal ion binding;GO:0046872,Level:5,metal ion binding;GO:0043169,Level:4,cation binding;GO:0043167,Level:3,ion binding;GO:0005488,Level:2,binding;GO:0009055,Level:2,electron carrier activity;GO:0003674,Level:1,molecular_function	NA	NA
gene14760	XM_003527727.3	DNA-directed RNA polymerases IV and V subunit 2-like	0.62617	0.219701	1.51101	0.00695	0.0804637	UP	GO:0006355,Level:7,regulation of transcription, DNA-templated;GO:0035194,Level:6,posttranscriptional gene silencing by RNA;GO:0030422,Level:6,production of siRNA involved in RNA interference;GO:0010468,Level:6,regulation of gene expression;GO:0006351,Level:6,transcription, DNA-templated;GO:0050776,Level:5,regulation of immune response;GO:0031047,Level:5,gene silencing by RNA;GO:0006306,Level:5,DN…	GO:0005720,Level:7,nuclear heterochromatin;GO:0000418,Level:6,DNA-directed RNA polymerase IV complex;GO:0000792,Level:6,heterochromatin;GO:0000790,Level:6,nuclear chromatin;GO:0000419,Level:6,DNA-directed RNA polymerase V complex;GO:0044454,Level:5,nuclear chromosome part;GO:0055029,Level:5,nuclear DNA-directed RNA polymerase complex;GO:0044451,Level:5,nucleoplasm part;GO:0000785,Level:5,chromati…	GO:0003899,Level:7,DNA-directed RNA polymerase activity;GO:0034062,Level:6,RNA polymerase activity;GO:0003677,Level:5,DNA binding;GO:0032549,Level:5,ribonucleoside binding;GO:0016779,Level:5,nucleotidyltransferase activity;GO:0046872,Level:5,metal ion binding;GO:0001882,Level:4,nucleoside binding;GO:0003676,Level:4,nucleic acid binding;GO:0043169,Level:4,cation binding;GO:0016772,Level:4,transfer…	K03044;K03021;K13798;K03010	map00230:Purine metabolism;map00240:Pyrimidine metabolism;map03020:RNA polymerase;;map00230:Purine metabolism;map00240:Pyrimidine metabolism;map03020:RNA polymerase;map04623:Cytosolic DNA-sensing pathway;map05169:Epstein-Barr virus infection;;map00230:Purine metabolism;map00240:Pyrimidine metabolism;map03020:RNA polymerase;;map00230:Purine metabolism;map00240:Pyrimidine metabolism;map03020:RNA po…
gene14773	XM_003526152.3	U-box domain-containing protein 4-like	6.22041	2.82626	1.13811	0.0027	0.044865	UP	GO:0016567,Level:9,protein ubiquitination;GO:0032446,Level:8,protein modification by small protein conjugation;GO:0070647,Level:7,protein modification by small protein conjugation or removal;GO:0006464,Level:6,cellular protein modification process;GO:0036211,Level:5,protein modification process;GO:0044267,Level:5,cellular protein metabolic process;GO:0044260,Level:4,cellular macromolecule metabol…	GO:0000151,Level:4,ubiquitin ligase complex;GO:0044424,Level:3,intracellular part;GO:0044464,Level:2,cell part;GO:0005575,Level:1,cellular_component	GO:0004842,Level:4,ubiquitin-protein transferase activity;GO:0016740,Level:3,transferase activity;GO:0016874,Level:3,ligase activity;GO:0003824,Level:2,catalytic activity;GO:0003674,Level:1,molecular_function	NA	NA
gene14777	XM_003526168.3	two-component response regulator ARR12	1.64445	0.767177	1.09997	0.0152	0.128822	UP	GO:0010380,Level:8,regulation of chlorophyll biosynthetic process;GO:1901463,Level:7,regulation of tetrapyrrole biosynthetic process;GO:0090056,Level:7,regulation of chlorophyll metabolic process;GO:0006355,Level:7,regulation of transcription, DNA-templated;GO:0009736,Level:6,cytokinin-activated signaling pathway;GO:0031537,Level:6,regulation of anthocyanin metabolic process;GO:0051193,Level:6,re…	GO:0005634,Level:5,nucleus;GO:0043231,Level:4,intracellular membrane-bounded organelle;GO:0043227,Level:3,membrane-bounded organelle;GO:0043229,Level:3,intracellular organelle;GO:0043226,Level:2,organelle;GO:0005575,Level:1,cellular_component	GO:0003677,Level:5,DNA binding;GO:0000156,Level:4,phosphorelay response regulator activity;GO:0003676,Level:4,nucleic acid binding;GO:0003682,Level:3,chromatin binding;GO:1901363,Level:3,heterocyclic compound binding;GO:0004871,Level:3,signal transducer activity;GO:0097159,Level:3,organic cyclic compound binding;GO:0003700,Level:3,sequence-specific DNA binding transcription factor activity;GO:000…	K14491	map04075:Plant hormone signal transduction
gene14783	XM_003526180.3	protein PPLZ02-like	15.2585	3.3399	2.19173	5e-05	0.00259155	UP	GO:0006355,Level:7,regulation of transcription, DNA-templated;GO:0006351,Level:6,transcription, DNA-templated;GO:0010468,Level:6,regulation of gene expression;GO:0060255,Level:5,regulation of macromolecule metabolic process;GO:0034645,Level:5,cellular macromolecule biosynthetic process;GO:0044260,Level:4,cellular macromolecule metabolic process;GO:0044249,Level:4,cellular biosynthetic process;GO:…	GO:0005634,Level:5,nucleus;GO:0043231,Level:4,intracellular membrane-bounded organelle;GO:0043227,Level:3,membrane-bounded organelle;GO:0043229,Level:3,intracellular organelle;GO:0043226,Level:2,organelle;GO:0005575,Level:1,cellular_component	GO:0003677,Level:5,DNA binding;GO:0003676,Level:4,nucleic acid binding;GO:1901363,Level:3,heterocyclic compound binding;GO:0003700,Level:3,sequence-specific DNA binding transcription factor activity;GO:0097159,Level:3,organic cyclic compound binding;GO:0001071,Level:2,nucleic acid binding transcription factor activity;GO:0005488,Level:2,binding;GO:0003674,Level:1,molecular_function	K13434	map04626:Plant-pathogen interaction
gene14811	NM_001255402.2	adenine phosphoribosyltransferase 2-like	1.71533	0.657142	1.38421	0.028	0.182914	UP	GO:0044209,Level:8,AMP salvage;GO:0006168,Level:8,adenine salvage;GO:0032261,Level:7,purine nucleotide salvage;GO:0046084,Level:7,adenine biosynthetic process;GO:0043096,Level:7,purine nucleobase salvage;GO:0006166,Level:7,purine ribonucleoside salvage;GO:0043174,Level:6,nucleoside salvage;GO:0009113,Level:6,purine nucleobase biosynthetic process;GO:0043173,Level:6,nucleotide salvage;GO:0043101,L…	GO:0005829,Level:5,cytosol;GO:0005794,Level:5,Golgi apparatus;GO:0005737,Level:4,cytoplasm;GO:0044444,Level:4,cytoplasmic part;GO:0043231,Level:4,intracellular membrane-bounded organelle;GO:0005886,Level:3,plasma membrane;GO:0044424,Level:3,intracellular part;GO:0043227,Level:3,membrane-bounded organelle;GO:0043229,Level:3,intracellular organelle;GO:0016020,Level:2,membrane;GO:0043226,Level:2,org…	GO:0015114,Level:8,phosphate ion transmembrane transporter activity;GO:0015103,Level:7,inorganic anion transmembrane transporter activity;GO:0003999,Level:6,adenine phosphoribosyltransferase activity;GO:0008509,Level:6,anion transmembrane transporter activity;GO:0015075,Level:5,ion transmembrane transporter activity;GO:0016763,Level:5,transferase activity, transferring pentosyl groups;GO:0022891,…	K00759	map00230:Purine metabolism
gene14816	XM_014776202.1	auxin-responsive protein IAA28-like	1.78451	3.91767	-1.13446	0.02855	0.18452	DOWN	GO:0010218,Level:7,response to far red light;GO:0010114,Level:7,response to red light;GO:0006355,Level:7,regulation of transcription, DNA-templated;GO:0010583,Level:6,response to cyclopentenone;GO:0009734,Level:6,auxin-activated signaling pathway;GO:0009639,Level:6,response to red or far red light;GO:0006351,Level:6,transcription, DNA-templated;GO:0010468,Level:6,regulation of gene expression;GO:…	GO:0005634,Level:5,nucleus;GO:0043231,Level:4,intracellular membrane-bounded organelle;GO:0043227,Level:3,membrane-bounded organelle;GO:0043229,Level:3,intracellular organelle;GO:0043226,Level:2,organelle;GO:0005575,Level:1,cellular_component	GO:0046983,Level:4,protein dimerization activity;GO:0003700,Level:3,sequence-specific DNA binding transcription factor activity;GO:0005515,Level:3,protein binding;GO:0001071,Level:2,nucleic acid binding transcription factor activity;GO:0005488,Level:2,binding;GO:0003674,Level:1,molecular_function	K14484	map04075:Plant hormone signal transduction
gene14823	XM_003526359.3	microtubule-associated protein 1B, transcript variant X1	7.03256	3.17411	1.1477	0.0017	0.0331899	UP	NA	NA	NA	NA	NA
gene14836	XM_003526368.3	cellulose synthase A catalytic subunit 1 [UDP-forming]	6.66184	2.82484	1.23775	5e-05	0.00259155	UP	GO:0030244,Level:8,cellulose biosynthetic process;GO:0030243,Level:8,cellulose metabolic process;GO:0009750,Level:8,response to fructose;GO:0006816,Level:8,calcium ion transport;GO:0051274,Level:7,beta-glucan biosynthetic process;GO:0070838,Level:7,divalent metal ion transport;GO:0009746,Level:7,response to hexose;GO:0051273,Level:7,beta-glucan metabolic process;GO:0034284,Level:6,response to mon…	GO:0005768,Level:5,endosome;GO:0005802,Level:5,trans-Golgi network;GO:0005794,Level:5,Golgi apparatus;GO:0044431,Level:4,Golgi apparatus part;GO:0044444,Level:4,cytoplasmic part;GO:0043231,Level:4,intracellular membrane-bounded organelle;GO:0005886,Level:3,plasma membrane;GO:0044424,Level:3,intracellular part;GO:0044446,Level:3,intracellular organelle part;GO:0016021,Level:3,integral component of…	GO:0016760,Level:7,cellulose synthase (UDP-forming) activity;GO:0008270,Level:7,zinc ion binding;GO:0046914,Level:6,transition metal ion binding;GO:0035251,Level:6,UDP-glucosyltransferase activity;GO:0008194,Level:5,UDP-glycosyltransferase activity;GO:0046872,Level:5,metal ion binding;GO:0016757,Level:4,transferase activity, transferring glycosyl groups;GO:0043169,Level:4,cation binding;GO:001674…	K00770	map00500:Starch and sucrose metabolism;map00520:Amino sugar and nucleotide sugar metabolism
gene14838	NM_001250434.2	uncharacterized LOC100500138	27.8686	12.6636	1.13795	0.00155	0.0309883	UP	NA	NA	NA	NA	NA
gene14850	XR_414602.2	probable 1-deoxy-D-xylulose-5-phosphate synthase, chloroplastic, transcript variant X2	1.03088	0.471724	1.12786	0.03595	0.210279	UP	GO:0016114,Level:6,terpenoid biosynthetic process;GO:0009228,Level:6,thiamine biosynthetic process;GO:0052865,Level:6,1-deoxy-D-xylulose 5-phosphate biosynthetic process;GO:1901137,Level:5,carbohydrate derivative biosynthetic process;GO:0090407,Level:5,organophosphate biosynthetic process;GO:0042724,Level:5,thiamine-containing compound biosynthetic process;GO:0006772,Level:5,thiamine metabolic pr…	GO:0009507,Level:6,chloroplast;GO:0009536,Level:5,plastid;GO:0044444,Level:4,cytoplasmic part;GO:0043231,Level:4,intracellular membrane-bounded organelle;GO:0044424,Level:3,intracellular part;GO:0043227,Level:3,membrane-bounded organelle;GO:0043229,Level:3,intracellular organelle;GO:0043226,Level:2,organelle;GO:0044464,Level:2,cell part;GO:0005575,Level:1,cellular_component	GO:0008661,Level:5,1-deoxy-D-xylulose-5-phosphate synthase activity;GO:0046872,Level:5,metal ion binding;GO:0016744,Level:4,transferase activity, transferring aldehyde or ketonic groups;GO:0043169,Level:4,cation binding;GO:0016740,Level:3,transferase activity;GO:0043167,Level:3,ion binding;GO:0003824,Level:2,catalytic activity;GO:0005488,Level:2,binding;GO:0003674,Level:1,molecular_function	K01662	map00730:Thiamine metabolism;map00900:Terpenoid backbone biosynthesis;map01110:Biosynthesis of secondary metabolites
gene14882	XM_014776215.1	uncharacterized LOC100812576, transcript variant X1	3.89912	1.57164	1.31088	0.00365	0.0547763	UP	NA	NA	NA	NA	NA
gene14889	XM_003526398.3	glucan endo-1,3-beta-glucosidase 5-like	0.850127	0.335174	1.34277	0.02805	0.183076	UP	GO:0005975,Level:4,carbohydrate metabolic process;GO:0006952,Level:4,defense response;GO:0006950,Level:3,response to stress;GO:0071704,Level:3,organic substance metabolic process;GO:0044238,Level:3,primary metabolic process;GO:0008152,Level:2,metabolic process;GO:0050896,Level:2,response to stimulus;GO:0008150,Level:1,biological_process	GO:0009505,Level:5,plant-type cell wall;GO:0005773,Level:5,vacuole;GO:0005618,Level:4,cell wall;GO:0046658,Level:4,anchored component of plasma membrane;GO:0044444,Level:4,cytoplasmic part;GO:0043231,Level:4,intracellular membrane-bounded organelle;GO:0009506,Level:4,plasmodesma;GO:0005886,Level:3,plasma membrane;GO:0044424,Level:3,intracellular part;GO:0005911,Level:3,cell-cell junction;GO:00432…	GO:0042973,Level:8,glucan endo-1,3-beta-D-glucosidase activity;GO:0008422,Level:7,beta-glucosidase activity;GO:0015926,Level:6,glucosidase activity;GO:0004553,Level:5,hydrolase activity, hydrolyzing O-glycosyl compounds;GO:0016798,Level:4,hydrolase activity, acting on glycosyl bonds;GO:0043169,Level:4,cation binding;GO:0016787,Level:3,hydrolase activity;GO:0043167,Level:3,ion binding;GO:0003824,L…	NA	NA
gene14919	XM_006580854.2	uncharacterized LOC100305835, transcript variant X2	4.26383	1.35844	1.6502	0.00795	0.0875853	UP	GO:0006401,Level:6,RNA catabolic process;GO:0034655,Level:5,nucleobase-containing compound catabolic process;GO:0016070,Level:5,RNA metabolic process;GO:0044265,Level:5,cellular macromolecule catabolic process;GO:0044260,Level:4,cellular macromolecule metabolic process;GO:0006139,Level:4,nucleobase-containing compound metabolic process;GO:0044248,Level:4,cellular catabolic process;GO:0044237,Leve…	GO:0005634,Level:5,nucleus;GO:0043231,Level:4,intracellular membrane-bounded organelle;GO:0032299,Level:4,ribonuclease H2 complex;GO:0044424,Level:3,intracellular part;GO:0043227,Level:3,membrane-bounded organelle;GO:0043234,Level:3,protein complex;GO:0043229,Level:3,intracellular organelle;GO:0043226,Level:2,organelle;GO:0032991,Level:2,macromolecular complex;GO:0044464,Level:2,cell part;GO:0005…	NA	K10744	map03030:DNA replication
gene14921	NM_001255799.2	cation transport regulator-like protein 2-like	8.49278	3.94051	1.10786	0.00835	0.0899509	UP	NA	NA	NA	NA	NA
gene14962	XM_003526433.3	putative esterase YitV	2.86639	1.18155	1.27855	0.0095	0.0975072	UP	GO:0006508,Level:5,proteolysis;GO:0019538,Level:4,protein metabolic process;GO:0044238,Level:3,primary metabolic process;GO:0008152,Level:2,metabolic process;GO:0008150,Level:1,biological_process	NA	GO:0004252,Level:6,serine-type endopeptidase activity;GO:0008236,Level:5,serine-type peptidase activity;GO:0017171,Level:4,serine hydrolase activity;GO:0016787,Level:3,hydrolase activity;GO:0003824,Level:2,catalytic activity;GO:0003674,Level:1,molecular_function	NA	NA
gene14979	XM_006580945.2	aquaporin TIP4-1-like, transcript variant X1	15.5293	0.775194	4.32429	5e-05	0.00259155	UP	GO:0009736,Level:6,cytokinin-activated signaling pathway;GO:0009755,Level:5,hormone-mediated signaling pathway;GO:0007165,Level:4,signal transduction;GO:0051716,Level:3,cellular response to stimulus;GO:0006810,Level:3,transport;GO:0051234,Level:2,establishment of localization;GO:0050896,Level:2,response to stimulus;GO:0009987,Level:2,cellular process;GO:0008150,Level:1,biological_process	GO:0042807,Level:7,central vacuole;GO:0000325,Level:6,plant-type vacuole;GO:0005773,Level:5,vacuole;GO:0009705,Level:5,plant-type vacuole membrane;GO:0044444,Level:4,cytoplasmic part;GO:0043231,Level:4,intracellular membrane-bounded organelle;GO:0005774,Level:4,vacuolar membrane;GO:0044424,Level:3,intracellular part;GO:0043227,Level:3,membrane-bounded organelle;GO:0016021,Level:3,integral compone…	GO:0005215,Level:2,transporter activity;GO:0003674,Level:1,molecular_function	K09864	map04964:Proximal tubule bicarbonate reclamation;map04976:Bile secretion
gene14996	XM_006581389.1	uncharacterized LOC100796764, transcript variant X2	5.58045	2.21172	1.33521	0.0239	0.167432	UP	NA	NA	NA	NA	NA
gene14997	XM_003527795.3	GATA transcription factor 12-like	3.73601	1.25617	1.57246	0.00475	0.0640865	UP	GO:0045893,Level:8,positive regulation of transcription, DNA-templated;GO:0010557,Level:7,positive regulation of macromolecule biosynthetic process;GO:0006355,Level:7,regulation of transcription, DNA-templated;GO:0010628,Level:7,positive regulation of gene expression;GO:0051254,Level:7,positive regulation of RNA metabolic process;GO:0031328,Level:7,positive regulation of cellular biosynthetic pro…	GO:0005634,Level:5,nucleus;GO:0043231,Level:4,intracellular membrane-bounded organelle;GO:0043227,Level:3,membrane-bounded organelle;GO:0043229,Level:3,intracellular organelle;GO:0043226,Level:2,organelle;GO:0005575,Level:1,cellular_component	GO:0008270,Level:7,zinc ion binding;GO:0046914,Level:6,transition metal ion binding;GO:0043565,Level:6,sequence-specific DNA binding;GO:0003677,Level:5,DNA binding;GO:0046872,Level:5,metal ion binding;GO:0003676,Level:4,nucleic acid binding;GO:0043169,Level:4,cation binding;GO:1901363,Level:3,heterocyclic compound binding;GO:0003700,Level:3,sequence-specific DNA binding transcription factor activ…	NA	NA
gene15004	XM_003526450.3	lachrymatory-factor synthase-like	9.58221	2.39075	2.0029	0.0002	0.00751716	UP	NA	GO:0005773,Level:5,vacuole;GO:0044444,Level:4,cytoplasmic part;GO:0043231,Level:4,intracellular membrane-bounded organelle;GO:0044424,Level:3,intracellular part;GO:0043227,Level:3,membrane-bounded organelle;GO:0043229,Level:3,intracellular organelle;GO:0043226,Level:2,organelle;GO:0044464,Level:2,cell part;GO:0005575,Level:1,cellular_component	NA	NA	NA
gene15005	XM_006580954.2	uncharacterized LOC100798895, transcript variant X1	8.41121	2.7882	1.59298	0.0014	0.0289429	UP	NA	GO:0005773,Level:5,vacuole;GO:0044444,Level:4,cytoplasmic part;GO:0043231,Level:4,intracellular membrane-bounded organelle;GO:0044424,Level:3,intracellular part;GO:0043227,Level:3,membrane-bounded organelle;GO:0043229,Level:3,intracellular organelle;GO:0043226,Level:2,organelle;GO:0044464,Level:2,cell part;GO:0005575,Level:1,cellular_component	NA	NA	NA
gene15020	NM_001255322.2	serine/threonine-protein kinase Aurora-1-like	1.52605	0.419687	1.86242	0.0099	0.100096	UP	GO:0006468,Level:7,protein phosphorylation;GO:0043987,Level:7,histone H3-S10 phosphorylation;GO:0051567,Level:7,histone H3-K9 methylation;GO:0016310,Level:6,phosphorylation;GO:0035404,Level:6,histone-serine phosphorylation;GO:0034968,Level:6,histone lysine methylation;GO:0006464,Level:6,cellular protein modification process;GO:0016572,Level:5,histone phosphorylation;GO:0006796,Level:5,phosphate-c…	GO:0005730,Level:5,nucleolus;GO:0009504,Level:5,cell plate;GO:0000922,Level:5,spindle pole;GO:0005856,Level:5,cytoskeleton;GO:0005819,Level:5,spindle;GO:0005634,Level:5,nucleus;GO:0005737,Level:4,cytoplasm;GO:0043232,Level:4,intracellular non-membrane-bounded organelle;GO:0044428,Level:4,nuclear part;GO:0031965,Level:4,nuclear membrane;GO:0044430,Level:4,cytoskeletal part;GO:0044444,Level:4,cytop…	GO:0035175,Level:9,histone kinase activity (H3-S10 specific);GO:0035174,Level:8,histone serine kinase activity;GO:0004674,Level:7,protein serine/threonine kinase activity;GO:0035173,Level:7,histone kinase activity;GO:0004672,Level:6,protein kinase activity;GO:0005524,Level:6,ATP binding;GO:0016301,Level:5,kinase activity;GO:0016773,Level:5,phosphotransferase activity, alcohol group as acceptor;GO…	K11481	map04114:Oocyte meiosis
gene15025	NM_001249372.1	uncharacterized LOC100499807	4.10585	0.416458	3.30144	0.0025	0.0429631	UP	GO:0016126,Level:7,sterol biosynthetic process;GO:0046165,Level:6,alcohol biosynthetic process;GO:0019745,Level:6,pentacyclic triterpenoid biosynthetic process;GO:0016125,Level:6,sterol metabolic process;GO:0006694,Level:6,steroid biosynthetic process;GO:0006066,Level:5,alcohol metabolic process;GO:0008610,Level:5,lipid biosynthetic process;GO:0008202,Level:5,steroid metabolic process;GO:0044283,…	GO:0005783,Level:5,endoplasmic reticulum;GO:0044444,Level:4,cytoplasmic part;GO:0043231,Level:4,intracellular membrane-bounded organelle;GO:0044424,Level:3,intracellular part;GO:0043227,Level:3,membrane-bounded organelle;GO:0005789,Level:3,endoplasmic reticulum membrane;GO:0016021,Level:3,integral component of membrane;GO:0043229,Level:3,intracellular organelle;GO:0016020,Level:2,membrane;GO:0043…	NA	NA	NA
gene15051	XM_003526477.3	transcription factor bHLH93-like	2.69189	0.199577	3.7536	0.0016	0.0317699	UP	GO:0006355,Level:7,regulation of transcription, DNA-templated;GO:0006351,Level:6,transcription, DNA-templated;GO:0010468,Level:6,regulation of gene expression;GO:0060255,Level:5,regulation of macromolecule metabolic process;GO:0034645,Level:5,cellular macromolecule biosynthetic process;GO:0044260,Level:4,cellular macromolecule metabolic process;GO:0044249,Level:4,cellular biosynthetic process;GO:…	GO:0005634,Level:5,nucleus;GO:0043231,Level:4,intracellular membrane-bounded organelle;GO:0043227,Level:3,membrane-bounded organelle;GO:0043229,Level:3,intracellular organelle;GO:0043226,Level:2,organelle;GO:0005575,Level:1,cellular_component	GO:0003677,Level:5,DNA binding;GO:0046983,Level:4,protein dimerization activity;GO:0003676,Level:4,nucleic acid binding;GO:1901363,Level:3,heterocyclic compound binding;GO:0003700,Level:3,sequence-specific DNA binding transcription factor activity;GO:0097159,Level:3,organic cyclic compound binding;GO:0005515,Level:3,protein binding;GO:0001071,Level:2,nucleic acid binding transcription factor acti…	K13422	map04075:Plant hormone signal transduction;map04626:Plant-pathogen interaction
gene15053	XM_003526479.3	protein odr-4 homolog, transcript variant X1	4.95812	1.79236	1.46794	0.001	0.0231734	UP	GO:0044351,Level:7,macropinocytosis;GO:0006907,Level:6,pinocytosis;GO:0006897,Level:5,endocytosis;GO:0016192,Level:4,vesicle-mediated transport;GO:0006810,Level:3,transport;GO:0051234,Level:2,establishment of localization;GO:0008150,Level:1,biological_process	GO:0016021,Level:3,integral component of membrane;GO:0016020,Level:2,membrane;GO:0044425,Level:2,membrane part;GO:0005575,Level:1,cellular_component	NA	NA	NA
gene15066	XM_003526483.3	protein ASPARTIC PROTEASE IN GUARD CELL 2-like	0.849267	0.305133	1.47678	0.03315	0.199345	UP	GO:0006508,Level:5,proteolysis;GO:0019538,Level:4,protein metabolic process;GO:0044238,Level:3,primary metabolic process;GO:0008152,Level:2,metabolic process;GO:0008150,Level:1,biological_process	GO:0005576,Level:2,extracellular region;GO:0005575,Level:1,cellular_component	GO:0004190,Level:7,aspartic-type endopeptidase activity;GO:0070001,Level:6,aspartic-type peptidase activity;GO:0004175,Level:6,endopeptidase activity;GO:0070011,Level:5,peptidase activity, acting on L-amino acid peptides;GO:0008233,Level:4,peptidase activity;GO:0016787,Level:3,hydrolase activity;GO:0003824,Level:2,catalytic activity;GO:0003674,Level:1,molecular_function	NA	NA
gene15070	XM_006581431.2	rho GTPase-activating protein REN1, transcript variant X1	0.669205	0.205242	1.70512	0.0035	0.0534617	UP	GO:0032855,Level:10,positive regulation of Rac GTPase activity;GO:0032321,Level:9,positive regulation of Rho GTPase activity;GO:0032320,Level:8,positive regulation of Ras GTPase activity;GO:0032319,Level:8,regulation of Rho GTPase activity;GO:0043547,Level:7,positive regulation of GTPase activity;GO:0032318,Level:7,regulation of Ras GTPase activity;GO:0051345,Level:6,positive regulation of hydrol…	GO:0005737,Level:4,cytoplasm;GO:0005622,Level:3,intracellular;GO:0044424,Level:3,intracellular part;GO:0016020,Level:2,membrane;GO:0044464,Level:2,cell part;GO:0005575,Level:1,cellular_component	GO:0030675,Level:7,Rac GTPase activator activity;GO:0005100,Level:6,Rho GTPase activator activity;GO:0005099,Level:5,Ras GTPase activator activity;GO:0005543,Level:4,phospholipid binding;GO:0005096,Level:4,GTPase activator activity;GO:0008289,Level:3,lipid binding;GO:0008047,Level:3,enzyme activator activity;GO:0005488,Level:2,binding;GO:0030234,Level:2,enzyme regulator activity;GO:0003674,Level:…	K05732	map04510:Focal adhesion;map04670:Leukocyte transendothelial migration;map04810:Regulation of actin cytoskeleton
gene15075	NM_001250208.1	cyclin d2	1.1892	0.421633	1.49594	0.0412	0.22601	UP	GO:0007049,Level:4,cell cycle;GO:0051301,Level:4,cell division;GO:0044763,Level:3,single-organism cellular process;GO:0044699,Level:2,single-organism process;GO:0009987,Level:2,cellular process;GO:0008150,Level:1,biological_process	GO:0005634,Level:5,nucleus;GO:0043231,Level:4,intracellular membrane-bounded organelle;GO:0043227,Level:3,membrane-bounded organelle;GO:0043229,Level:3,intracellular organelle;GO:0043226,Level:2,organelle;GO:0005575,Level:1,cellular_component	NA	K14505	map04075:Plant hormone signal transduction
gene15095	XM_003526500.3	chromosome-associated kinesin KIF4B-like	1.04096	0.161489	2.6884	0.0019	0.0358918	UP	GO:0007018,Level:5,microtubule-based movement;GO:0007017,Level:4,microtubule-based process;GO:0006928,Level:4,cellular component movement;GO:0044763,Level:3,single-organism cellular process;GO:0044699,Level:2,single-organism process;GO:0009987,Level:2,cellular process;GO:0008150,Level:1,biological_process	GO:0005829,Level:5,cytosol;GO:0005694,Level:5,chromosome;GO:0005856,Level:5,cytoskeleton;GO:0005634,Level:5,nucleus;GO:0005737,Level:4,cytoplasm;GO:0043232,Level:4,intracellular non-membrane-bounded organelle;GO:0044444,Level:4,cytoplasmic part;GO:0043231,Level:4,intracellular membrane-bounded organelle;GO:0005874,Level:4,microtubule;GO:0043228,Level:3,non-membrane-bounded organelle;GO:0044424,Le…	GO:0003777,Level:9,microtubule motor activity;GO:0003774,Level:8,motor activity;GO:0017111,Level:7,nucleoside-triphosphatase activity;GO:0005524,Level:6,ATP binding;GO:0016462,Level:6,pyrophosphatase activity;GO:0003677,Level:5,DNA binding;GO:0016818,Level:5,hydrolase activity, acting on acid anhydrides, in phosphorus-containing anhydrides;GO:0035639,Level:5,purine ribonucleoside triphosphate bin…	NA	NA
gene1511	XM_003516939.3	dirigent protein 22-like	3.1259	0.667443	2.22755	0.0016	0.0317699	UP	GO:0006952,Level:4,defense response;GO:0009607,Level:3,response to biotic stimulus;GO:0006950,Level:3,response to stress;GO:0050896,Level:2,response to stimulus;GO:0008150,Level:1,biological_process	NA	NA	NA	NA
gene15130	NM_001248055.2	uncharacterized LOC100527362	1.68725	0.121481	3.79588	0.0419	0.228345	UP	NA	NA	NA	NA	NA
gene15132	XM_006581462.2	queuine tRNA-ribosyltransferase, transcript variant X2	1.12162	2.8209	-1.33057	0.0035	0.0534617	DOWN	GO:0008033,Level:8,tRNA processing;GO:0008616,Level:8,queuosine biosynthetic process;GO:0034470,Level:7,ncRNA processing;GO:0046116,Level:7,queuosine metabolic process;GO:0006399,Level:7,tRNA metabolic process;GO:0042455,Level:7,ribonucleoside biosynthetic process;GO:0006400,Level:7,tRNA modification;GO:0009451,Level:6,RNA modification;GO:0006396,Level:6,RNA processing;GO:0034660,Level:6,ncRNA me…	NA	GO:0008479,Level:6,queuine tRNA-ribosyltransferase activity;GO:0046872,Level:5,metal ion binding;GO:0016763,Level:5,transferase activity, transferring pentosyl groups;GO:0016757,Level:4,transferase activity, transferring glycosyl groups;GO:0043169,Level:4,cation binding;GO:0016740,Level:3,transferase activity;GO:0043167,Level:3,ion binding;GO:0003824,Level:2,catalytic activity;GO:0005488,Level:2,…	NA	NA
gene15133	XM_014776317.1	39S ribosomal protein L41-A, mitochondrial-like, transcript variant X2	3.10502	1.22694	1.33953	0.0314	0.193536	UP	GO:0006915,Level:6,apoptotic process;GO:0006412,Level:6,translation;GO:0034645,Level:5,cellular macromolecule biosynthetic process;GO:0044267,Level:5,cellular protein metabolic process;GO:0012501,Level:5,programmed cell death;GO:0044260,Level:4,cellular macromolecule metabolic process;GO:0044249,Level:4,cellular biosynthetic process;GO:0008219,Level:4,cell death;GO:0007049,Level:4,cell cycle;GO:0…	GO:0005739,Level:5,mitochondrion;GO:0005762,Level:5,mitochondrial large ribosomal subunit;GO:0005840,Level:4,ribosome;GO:0044444,Level:4,cytoplasmic part;GO:0043231,Level:4,intracellular membrane-bounded organelle;GO:0044429,Level:4,mitochondrial part;GO:0044424,Level:3,intracellular part;GO:0044446,Level:3,intracellular organelle part;GO:0043227,Level:3,membrane-bounded organelle;GO:0030529,Leve…	GO:0003735,Level:3,structural constituent of ribosome;GO:0005198,Level:2,structural molecule activity;GO:0003674,Level:1,molecular_function	NA	NA
gene15145	XM_003526527.3	protein EXORDIUM-like	16.1363	7.84597	1.04029	0.0028	0.0460798	UP	NA	NA	NA	NA	NA
gene15149	XM_003526528.3	RNA-binding protein 38-like, transcript variant X1	3.22875	0.138142	4.54676	0.038	0.216827	UP	GO:0008380,Level:7,RNA splicing;GO:0006397,Level:7,mRNA processing;GO:0006396,Level:6,RNA processing;GO:0016071,Level:6,mRNA metabolic process;GO:0030154,Level:5,cell differentiation;GO:0016070,Level:5,RNA metabolic process;GO:0044260,Level:4,cellular macromolecule metabolic process;GO:0048869,Level:4,cellular developmental process;GO:0044237,Level:3,cellular metabolic process;GO:0044763,Level:3,…	GO:0005829,Level:5,cytosol;GO:0005634,Level:5,nucleus;GO:0005737,Level:4,cytoplasm;GO:0044444,Level:4,cytoplasmic part;GO:0043231,Level:4,intracellular membrane-bounded organelle;GO:0044424,Level:3,intracellular part;GO:0043227,Level:3,membrane-bounded organelle;GO:0043229,Level:3,intracellular organelle;GO:0043226,Level:2,organelle;GO:0044464,Level:2,cell part;GO:0005575,Level:1,cellular_compone…	GO:0003723,Level:5,RNA binding;GO:0003676,Level:4,nucleic acid binding;GO:0000166,Level:4,nucleotide binding;GO:1901363,Level:3,heterocyclic compound binding;GO:0097159,Level:3,organic cyclic compound binding;GO:0036094,Level:3,small molecule binding;GO:0005488,Level:2,binding;GO:0003674,Level:1,molecular_function	K03102	map04320:Dorso-ventral axis formation
gene1517	XM_003516941.3	dirigent protein 22-like	46.2057	19.7033	1.22963	0.00525	0.0681798	UP	GO:0006952,Level:4,defense response;GO:0009607,Level:3,response to biotic stimulus;GO:0006950,Level:3,response to stress;GO:0050896,Level:2,response to stimulus;GO:0008150,Level:1,biological_process	NA	NA	NA	NA
gene15179	XM_003526541.3	probable beta-D-xylosidase 7	3.05429	1.19043	1.35935	0.00125	0.0268718	UP	GO:0010075,Level:6,regulation of meristem growth;GO:0048638,Level:5,regulation of developmental growth;GO:0005975,Level:4,carbohydrate metabolic process;GO:0050793,Level:4,regulation of developmental process;GO:0040008,Level:4,regulation of growth;GO:0044238,Level:3,primary metabolic process;GO:0050789,Level:3,regulation of biological process;GO:0071704,Level:3,organic substance metabolic process…	GO:0009507,Level:6,chloroplast;GO:0009505,Level:5,plant-type cell wall;GO:0009536,Level:5,plastid;GO:0044444,Level:4,cytoplasmic part;GO:0043231,Level:4,intracellular membrane-bounded organelle;GO:0005618,Level:4,cell wall;GO:0009506,Level:4,plasmodesma;GO:0044424,Level:3,intracellular part;GO:0005911,Level:3,cell-cell junction;GO:0030312,Level:3,external encapsulating structure;GO:0043227,Level:…	GO:0004553,Level:5,hydrolase activity, hydrolyzing O-glycosyl compounds;GO:0016798,Level:4,hydrolase activity, acting on glycosyl bonds;GO:0016787,Level:3,hydrolase activity;GO:0003824,Level:2,catalytic activity;GO:0003674,Level:1,molecular_function	K15920	map00500:Starch and sucrose metabolism;map00520:Amino sugar and nucleotide sugar metabolism
gene15180	NM_001255109.2	random slug protein 5-like	3.91137	1.39194	1.49057	0.00375	0.0555897	UP	NA	NA	NA	NA	NA
gene15182	XM_006581485.2	2,3-bisphosphoglycerate-dependent phosphoglycerate mutase-like, transcript variant X2	0.782086	0.280261	1.48056	0.03105	0.192151	UP	GO:0006096,Level:4,glycolytic process;GO:0044763,Level:3,single-organism cellular process;GO:0008152,Level:2,metabolic process;GO:0044699,Level:2,single-organism process;GO:0009987,Level:2,cellular process;GO:0008150,Level:1,biological_process	NA	GO:0004619,Level:6,phosphoglycerate mutase activity;GO:0016868,Level:5,intramolecular transferase activity, phosphotransferases;GO:0016866,Level:4,intramolecular transferase activity;GO:0016853,Level:3,isomerase activity;GO:0003824,Level:2,catalytic activity;GO:0003674,Level:1,molecular_function	K01834	map00010:Glycolysis / Gluconeogenesis;map00260:Glycine, serine and threonine metabolism;map00680:Methane metabolism;map01110:Biosynthesis of secondary metabolites;map01120:Microbial metabolism in diverse environments
gene15183	NM_001251794.2	uncharacterized LOC100499710	218.783	91.1923	1.26251	0.00025	0.00884842	UP	NA	GO:0005615,Level:3,extracellular space;GO:0044421,Level:2,extracellular region part;GO:0005575,Level:1,cellular_component	NA	NA	NA
gene15193	XM_006581496.2	LOB domain-containing protein 36-like	2.04326	0.87412	1.22497	0.0309	0.192039	UP	GO:0006355,Level:7,regulation of transcription, DNA-templated;GO:0009954,Level:6,proximal/distal pattern formation;GO:0010468,Level:6,regulation of gene expression;GO:0009965,Level:5,leaf morphogenesis;GO:0060255,Level:5,regulation of macromolecule metabolic process;GO:0048441,Level:5,petal development;GO:0003002,Level:5,regionalization;GO:0048437,Level:4,floral organ development;GO:0007389,Level…	GO:0005575,Level:1,cellular_component	NA	NA	NA
gene15227	XM_003526563.3	uncharacterized LOC100814186	1.43164	0.427791	1.74269	0.0068	0.0794533	UP	NA	NA	NA	NA	NA
gene1523	NM_001253141.2	disease resistance response protein 206-like	3.59954	1.21684	1.56467	0.01055	0.103646	UP	GO:0006952,Level:4,defense response;GO:0009607,Level:3,response to biotic stimulus;GO:0006950,Level:3,response to stress;GO:0050896,Level:2,response to stimulus;GO:0008150,Level:1,biological_process	NA	NA	NA	NA
gene15230	XM_003526565.3	auxin transporter-like protein 3	2.38188	0.335331	2.82845	0.00045	0.0135694	UP	GO:0009734,Level:6,auxin-activated signaling pathway;GO:0009755,Level:5,hormone-mediated signaling pathway;GO:0006865,Level:5,amino acid transport;GO:0007165,Level:4,signal transduction;GO:0071705,Level:4,nitrogen compound transport;GO:0051716,Level:3,cellular response to stimulus;GO:0006810,Level:3,transport;GO:0051234,Level:2,establishment of localization;GO:0050896,Level:2,response to stimulus…	GO:0005886,Level:3,plasma membrane;GO:0016021,Level:3,integral component of membrane;GO:0016020,Level:2,membrane;GO:0044425,Level:2,membrane part;GO:0044464,Level:2,cell part;GO:0005575,Level:1,cellular_component	GO:0015293,Level:6,symporter activity;GO:0015291,Level:5,secondary active transmembrane transporter activity;GO:0022804,Level:4,active transmembrane transporter activity;GO:0022857,Level:3,transmembrane transporter activity;GO:0005215,Level:2,transporter activity;GO:0003674,Level:1,molecular_function	K13946	map04075:Plant hormone signal transduction
gene15232	XM_003526566.3	glycine-rich protein 2-like	3.39139	0.576436	2.55664	0.00105	0.0237834	UP	GO:0032508,Level:8,DNA duplex unwinding;GO:0032392,Level:7,DNA geometric change;GO:0006355,Level:7,regulation of transcription, DNA-templated;GO:0010501,Level:6,RNA secondary structure unwinding;GO:0009165,Level:6,nucleotide biosynthetic process;GO:0071103,Level:6,DNA conformation change;GO:0010468,Level:6,regulation of gene expression;GO:0006259,Level:5,DNA metabolic process;GO:1901293,Level:5,n…	GO:0005634,Level:5,nucleus;GO:0005737,Level:4,cytoplasm;GO:0043231,Level:4,intracellular membrane-bounded organelle;GO:0044424,Level:3,intracellular part;GO:0043227,Level:3,membrane-bounded organelle;GO:0043229,Level:3,intracellular organelle;GO:0043226,Level:2,organelle;GO:0044464,Level:2,cell part;GO:0005575,Level:1,cellular_component	GO:0003697,Level:7,single-stranded DNA binding;GO:0008270,Level:7,zinc ion binding;GO:0003690,Level:7,double-stranded DNA binding;GO:0043566,Level:6,structure-specific DNA binding;GO:0046914,Level:6,transition metal ion binding;GO:0003677,Level:5,DNA binding;GO:0046872,Level:5,metal ion binding;GO:0003723,Level:5,RNA binding;GO:0003676,Level:4,nucleic acid binding;GO:0043169,Level:4,cation bindin…	K06099	map04530:Tight junction
gene15255	XM_003526579.3	lysM domain-containing GPI-anchored protein 1-like	1.0309	0.23967	2.10478	0.01	0.100549	UP	GO:0016998,Level:5,cell wall macromolecule catabolic process;GO:0009909,Level:5,regulation of flower development;GO:0016570,Level:4,histone modification;GO:0044248,Level:4,cellular catabolic process;GO:2000241,Level:4,regulation of reproductive process;GO:0048449,Level:4,floral organ formation;GO:0044237,Level:3,cellular metabolic process;GO:0006955,Level:3,immune response;GO:0009056,Level:3,cata…	GO:0046658,Level:4,anchored component of plasma membrane;GO:0005886,Level:3,plasma membrane;GO:0031225,Level:3,anchored component of membrane;GO:0044459,Level:3,plasma membrane part;GO:0016020,Level:2,membrane;GO:0005576,Level:2,extracellular region;GO:0044425,Level:2,membrane part;GO:0044464,Level:2,cell part;GO:0005575,Level:1,cellular_component	GO:0042834,Level:5,peptidoglycan binding;GO:0005539,Level:4,glycosaminoglycan binding;GO:0097367,Level:3,carbohydrate derivative binding;GO:0005488,Level:2,binding;GO:0003674,Level:1,molecular_function	K13473	map04626:Plant-pathogen interaction
gene15259	XM_003526582.3	long chain acyl-CoA synthetase 9, chloroplastic-like	1.95428	0.565685	1.78857	0.00045	0.0135694	UP	GO:0001676,Level:6,long-chain fatty acid metabolic process;GO:0006631,Level:5,fatty acid metabolic process;GO:0044255,Level:4,cellular lipid metabolic process;GO:0006629,Level:4,lipid metabolic process;GO:0044237,Level:3,cellular metabolic process;GO:0044763,Level:3,single-organism cellular process;GO:0044710,Level:3,single-organism metabolic process;GO:0044238,Level:3,primary metabolic process;G…	GO:0009941,Level:6,chloroplast envelope;GO:0009507,Level:6,chloroplast;GO:0044434,Level:5,chloroplast part;GO:0009526,Level:5,plastid envelope;GO:0009536,Level:5,plastid;GO:0044444,Level:4,cytoplasmic part;GO:0031967,Level:4,organelle envelope;GO:0043231,Level:4,intracellular membrane-bounded organelle;GO:0044435,Level:4,plastid part;GO:0044424,Level:3,intracellular part;GO:0044446,Level:3,intrac…	GO:0005524,Level:6,ATP binding;GO:0004467,Level:6,long-chain fatty acid-CoA ligase activity;GO:0015645,Level:5,fatty acid ligase activity;GO:0035639,Level:5,purine ribonucleoside triphosphate binding;GO:0016877,Level:4,ligase activity, forming carbon-sulfur bonds;GO:0043168,Level:4,anion binding;GO:0000166,Level:4,nucleotide binding;GO:1901265,Level:4,nucleoside phosphate binding;GO:1901363,Level…	K01897	map00061:Fatty acid biosynthesis;map00071:Fatty acid metabolism;map03320:PPAR signaling pathway;map04146:Peroxisome;map04920:Adipocytokine signaling pathway
gene15262	NM_001289308.1	photosystem II 22 kDa protein, chloroplastic-like	2.04801	0.850591	1.26768	0.04655	0.240973	UP	GO:0015979,Level:4,photosynthesis;GO:0044237,Level:3,cellular metabolic process;GO:0008152,Level:2,metabolic process;GO:0009987,Level:2,cellular process;GO:0008150,Level:1,biological_process	GO:0009535,Level:6,chloroplast thylakoid membrane;GO:0009507,Level:6,chloroplast;GO:0044434,Level:5,chloroplast part;GO:0009536,Level:5,plastid;GO:0055035,Level:5,plastid thylakoid membrane;GO:0009579,Level:4,thylakoid;GO:0042651,Level:4,thylakoid membrane;GO:0009523,Level:4,photosystem II;GO:0044435,Level:4,plastid part;GO:0044444,Level:4,cytoplasmic part;GO:0043231,Level:4,intracellular membran…	NA	NA	NA
gene15278	XM_003527891.3	uncharacterized LOC100787627	1.86517	0.739158	1.33535	0.00365	0.0547763	UP	NA	NA	NA	NA	NA
gene15300	NM_001248655.2	uncharacterized LOC100527147	34.4887	13.8998	1.31106	0.0006	0.016582	UP	GO:0008150,Level:1,biological_process	GO:0005615,Level:3,extracellular space;GO:0016021,Level:3,integral component of membrane;GO:0016020,Level:2,membrane;GO:0044421,Level:2,extracellular region part;GO:0044425,Level:2,membrane part;GO:0005575,Level:1,cellular_component	GO:0003674,Level:1,molecular_function	NA	NA
gene15303	NM_001253215.1	1-aminocyclopropane-1-carboxylate oxidase 5-like	22.2092	1.94008	3.51697	5e-05	0.00259155	UP	GO:0006826,Level:8,iron ion transport;GO:0000041,Level:7,transition metal ion transport;GO:0030001,Level:6,metal ion transport;GO:0009693,Level:6,ethylene biosynthetic process;GO:0010106,Level:6,cellular response to iron ion starvation;GO:0009267,Level:5,cellular response to starvation;GO:0010167,Level:5,response to nitrate;GO:0015706,Level:5,nitrate transport;GO:0043450,Level:5,alkene biosynthet…	GO:0005575,Level:1,cellular_component	GO:0009815,Level:6,1-aminocyclopropane-1-carboxylate oxidase activity;GO:0016641,Level:5,oxidoreductase activity, acting on the CH-NH2 group of donors, oxygen as acceptor;GO:0046872,Level:5,metal ion binding;GO:0016706,Level:5,oxidoreductase activity, acting on paired donors, with incorporation or reduction of molecular oxygen, 2-oxoglutarate as one donor, and incorporation of one atom each of ox…	K05933	map00270:Cysteine and methionine metabolism;map01110:Biosynthesis of secondary metabolites
gene15321	XM_003527912.3	probable methyltransferase PMT24, transcript variant X1	0.568133	0.122067	2.21855	0.006	0.0740882	UP	GO:0032259,Level:3,methylation;GO:0008152,Level:2,metabolic process;GO:0008150,Level:1,biological_process	GO:0005768,Level:5,endosome;GO:0005802,Level:5,trans-Golgi network;GO:0005794,Level:5,Golgi apparatus;GO:0044431,Level:4,Golgi apparatus part;GO:0044444,Level:4,cytoplasmic part;GO:0043231,Level:4,intracellular membrane-bounded organelle;GO:0000139,Level:4,Golgi membrane;GO:0044424,Level:3,intracellular part;GO:0044446,Level:3,intracellular organelle part;GO:0016021,Level:3,integral component of …	GO:0008168,Level:5,methyltransferase activity;GO:0016741,Level:4,transferase activity, transferring one-carbon groups;GO:0016740,Level:3,transferase activity;GO:0003824,Level:2,catalytic activity;GO:0003674,Level:1,molecular_function	NA	NA
gene15345	XM_014776369.1	bidirectional sugar transporter SWEET1, transcript variant X3	1.32385	0.215355	2.61995	0.00145	0.02964	UP	GO:0008643,Level:4,carbohydrate transport;GO:0006810,Level:3,transport;GO:0044765,Level:3,single-organism transport;GO:0044699,Level:2,single-organism process;GO:0051234,Level:2,establishment of localization;GO:0008150,Level:1,biological_process	GO:0005887,Level:4,integral component of plasma membrane;GO:0005886,Level:3,plasma membrane;GO:0016021,Level:3,integral component of membrane;GO:0044459,Level:3,plasma membrane part;GO:0016020,Level:2,membrane;GO:0044425,Level:2,membrane part;GO:0044464,Level:2,cell part;GO:0005575,Level:1,cellular_component	GO:0051119,Level:5,sugar transmembrane transporter activity;GO:0015144,Level:4,carbohydrate transmembrane transporter activity;GO:1901476,Level:3,carbohydrate transporter activity;GO:0005215,Level:2,transporter activity;GO:0003674,Level:1,molecular_function	NA	NA
gene15347	XM_003526623.3	psbP domain-containing protein 4, chloroplastic-like	3.95545	9.15617	-1.2109	0.00145	0.02964	DOWN	GO:0019252,Level:7,starch biosynthetic process;GO:0019760,Level:6,glucosinolate metabolic process;GO:0006098,Level:6,pentose-phosphate shunt;GO:0019288,Level:6,isopentenyl diphosphate biosynthetic process, methylerythritol 4-phosphate pathway;GO:0009250,Level:6,glucan biosynthetic process;GO:0033692,Level:5,cellular polysaccharide biosynthetic process;GO:0006740,Level:5,NADPH regeneration;GO:0000…	GO:0009534,Level:6,chloroplast thylakoid;GO:0009543,Level:6,chloroplast thylakoid lumen;GO:0009507,Level:6,chloroplast;GO:0009570,Level:6,chloroplast stroma;GO:0044434,Level:5,chloroplast part;GO:0031976,Level:5,plastid thylakoid;GO:0009536,Level:5,plastid;GO:0031977,Level:5,thylakoid lumen;GO:0009532,Level:5,plastid stroma;GO:0031978,Level:5,plastid thylakoid lumen;GO:0009579,Level:4,thylakoid;G…	GO:0005509,Level:6,calcium ion binding;GO:0046872,Level:5,metal ion binding;GO:0043169,Level:4,cation binding;GO:0043167,Level:3,ion binding;GO:0005488,Level:2,binding;GO:0003674,Level:1,molecular_function	NA	NA
gene15355	XM_003526628.3	WAT1-related protein At1g70260-like	1.56056	0.445971	1.80704	0.005	0.0659325	UP	GO:0009734,Level:6,auxin-activated signaling pathway;GO:0009755,Level:5,hormone-mediated signaling pathway;GO:0007165,Level:4,signal transduction;GO:0051716,Level:3,cellular response to stimulus;GO:0006810,Level:3,transport;GO:0051234,Level:2,establishment of localization;GO:0050896,Level:2,response to stimulus;GO:0009987,Level:2,cellular process;GO:0008150,Level:1,biological_process	GO:0005938,Level:5,cell cortex;GO:0005737,Level:4,cytoplasm;GO:0044444,Level:4,cytoplasmic part;GO:0005887,Level:4,integral component of plasma membrane;GO:0044424,Level:3,intracellular part;GO:0016021,Level:3,integral component of membrane;GO:0044459,Level:3,plasma membrane part;GO:0016020,Level:2,membrane;GO:0044425,Level:2,membrane part;GO:0044464,Level:2,cell part;GO:0005575,Level:1,cellular_…	GO:0003674,Level:1,molecular_function	NA	NA
gene1536	XM_006573327.2	solute carrier family 40 member 1-like	0.599179	0.157363	1.92889	0.02245	0.162028	UP	GO:0006824,Level:7,cobalt ion transport;GO:0072511,Level:6,divalent inorganic cation transport;GO:0034755,Level:6,iron ion transmembrane transport;GO:0098662,Level:5,inorganic cation transmembrane transport;GO:0034220,Level:5,ion transmembrane transport;GO:0006812,Level:5,cation transport;GO:0055085,Level:4,transmembrane transport;GO:0006811,Level:4,ion transport;GO:0044763,Level:3,single-organis…	GO:0005886,Level:3,plasma membrane;GO:0016021,Level:3,integral component of membrane;GO:0016020,Level:2,membrane;GO:0044425,Level:2,membrane part;GO:0044464,Level:2,cell part;GO:0005575,Level:1,cellular_component	GO:0005381,Level:10,iron ion transmembrane transporter activity;GO:0046915,Level:9,transition metal ion transmembrane transporter activity;GO:0046873,Level:8,metal ion transmembrane transporter activity;GO:0022890,Level:7,inorganic cation transmembrane transporter activity;GO:0008324,Level:6,cation transmembrane transporter activity;GO:0015075,Level:5,ion transmembrane transporter activity;GO:002…	K14685	map04978:Mineral absorption
gene15370	XM_003526636.2	probable beta-1,3-galactosyltransferase 11	8.67179	3.30219	1.39291	5e-05	0.00259155	UP	GO:0030244,Level:8,cellulose biosynthetic process;GO:0051274,Level:7,beta-glucan biosynthetic process;GO:0009250,Level:6,glucan biosynthetic process;GO:0033692,Level:5,cellular polysaccharide biosynthetic process;GO:0048193,Level:5,Golgi vesicle transport;GO:0034637,Level:4,cellular carbohydrate biosynthetic process;GO:1902582,Level:4,single-organism intracellular transport;GO:0006486,Level:4,pro…	GO:0005802,Level:5,trans-Golgi network;GO:0005768,Level:5,endosome;GO:0005794,Level:5,Golgi apparatus;GO:0000139,Level:4,Golgi membrane;GO:0044431,Level:4,Golgi apparatus part;GO:0044444,Level:4,cytoplasmic part;GO:0043231,Level:4,intracellular membrane-bounded organelle;GO:0044424,Level:3,intracellular part;GO:0044446,Level:3,intracellular organelle part;GO:0043227,Level:3,membrane-bounded organ…	GO:0008378,Level:6,galactosyltransferase activity;GO:0016758,Level:5,transferase activity, transferring hexosyl groups;GO:0016757,Level:4,transferase activity, transferring glycosyl groups;GO:0016740,Level:3,transferase activity;GO:0003824,Level:2,catalytic activity;GO:0003674,Level:1,molecular_function	NA	NA
gene15376	XM_003527925.3	pathogenesis-related genes transcriptional activator PTI6-like	2.23583	0.701909	1.67145	0.0016	0.0317699	UP	GO:0006355,Level:7,regulation of transcription, DNA-templated;GO:0009873,Level:6,ethylene-activated signaling pathway;GO:0006351,Level:6,transcription, DNA-templated;GO:0042991,Level:6,transcription factor import into nucleus;GO:0009736,Level:6,cytokinin-activated signaling pathway;GO:0010468,Level:6,regulation of gene expression;GO:0006606,Level:5,protein import into nucleus;GO:0048366,Level:5,l…	GO:0005634,Level:5,nucleus;GO:0005737,Level:4,cytoplasm;GO:0043231,Level:4,intracellular membrane-bounded organelle;GO:0044424,Level:3,intracellular part;GO:0043227,Level:3,membrane-bounded organelle;GO:0043229,Level:3,intracellular organelle;GO:0043226,Level:2,organelle;GO:0044464,Level:2,cell part;GO:0005575,Level:1,cellular_component	GO:0003677,Level:5,DNA binding;GO:0003676,Level:4,nucleic acid binding;GO:1901363,Level:3,heterocyclic compound binding;GO:0003700,Level:3,sequence-specific DNA binding transcription factor activity;GO:0097159,Level:3,organic cyclic compound binding;GO:0005515,Level:3,protein binding;GO:0001071,Level:2,nucleic acid binding transcription factor activity;GO:0005488,Level:2,binding;GO:0003674,Level:…	K13434	map04626:Plant-pathogen interaction
gene15399	XM_003526656.3	probable phosphomevalonate kinase, transcript variant X1	4.03055	1.72701	1.2227	0.00325	0.0512002	UP	GO:0010142,Level:7,farnesyl diphosphate biosynthetic process, mevalonate pathway;GO:0016126,Level:7,sterol biosynthetic process;GO:0019287,Level:7,isopentenyl diphosphate biosynthetic process, mevalonate pathway;GO:1902767,Level:6,isoprenoid biosynthetic process via mevalonate;GO:0006084,Level:6,acetyl-CoA metabolic process;GO:0016310,Level:6,phosphorylation;GO:0006696,Level:6,ergosterol biosynth…	GO:0005634,Level:5,nucleus;GO:0005737,Level:4,cytoplasm;GO:0043231,Level:4,intracellular membrane-bounded organelle;GO:0044424,Level:3,intracellular part;GO:0043227,Level:3,membrane-bounded organelle;GO:0043229,Level:3,intracellular organelle;GO:0043226,Level:2,organelle;GO:0044464,Level:2,cell part;GO:0005575,Level:1,cellular_component	GO:0004631,Level:6,phosphomevalonate kinase activity;GO:0005524,Level:6,ATP binding;GO:0016301,Level:5,kinase activity;GO:0016776,Level:5,phosphotransferase activity, phosphate group as acceptor;GO:0035639,Level:5,purine ribonucleoside triphosphate binding;GO:0043168,Level:4,anion binding;GO:0000166,Level:4,nucleotide binding;GO:1901265,Level:4,nucleoside phosphate binding;GO:0016772,Level:4,tran…	NA	NA
gene15412	XM_003526663.3	probable pectinesterase/pectinesterase inhibitor 34	5.44433	2.69597	1.01395	0.006	0.0740882	UP	GO:0045490,Level:7,pectin catabolic process;GO:0000272,Level:6,polysaccharide catabolic process;GO:0043086,Level:5,negative regulation of catalytic activity;GO:0016052,Level:5,carbohydrate catabolic process;GO:0005976,Level:5,polysaccharide metabolic process;GO:0042545,Level:5,cell wall modification;GO:0009057,Level:5,macromolecule catabolic process;GO:0005975,Level:4,carbohydrate metabolic proce…	GO:0005618,Level:4,cell wall;GO:0016021,Level:3,integral component of membrane;GO:0030312,Level:3,external encapsulating structure;GO:0016020,Level:2,membrane;GO:0044425,Level:2,membrane part;GO:0044464,Level:2,cell part;GO:0005575,Level:1,cellular_component	GO:0030599,Level:6,pectinesterase activity;GO:0052689,Level:5,carboxylic ester hydrolase activity;GO:0045330,Level:5,aspartyl esterase activity;GO:0016788,Level:4,hydrolase activity, acting on ester bonds;GO:0004857,Level:3,enzyme inhibitor activity;GO:0016787,Level:3,hydrolase activity;GO:0003824,Level:2,catalytic activity;GO:0030234,Level:2,enzyme regulator activity;GO:0003674,Level:1,molecular…	NA	NA
gene15431	XM_003526675.3	KH domain-containing protein At4g18375-like	3.39402	1.49329	1.1845	0.0026	0.0440835	UP	GO:0008150,Level:1,biological_process	GO:0005634,Level:5,nucleus;GO:0043231,Level:4,intracellular membrane-bounded organelle;GO:0043227,Level:3,membrane-bounded organelle;GO:0043229,Level:3,intracellular organelle;GO:0043226,Level:2,organelle;GO:0005575,Level:1,cellular_component	GO:0003723,Level:5,RNA binding;GO:0003676,Level:4,nucleic acid binding;GO:1901363,Level:3,heterocyclic compound binding;GO:0097159,Level:3,organic cyclic compound binding;GO:0005488,Level:2,binding;GO:0003674,Level:1,molecular_function	NA	NA
gene15438	NM_001254972.2	thylakoid lumenal 17.4 kDa protein, chloroplastic-like	2.24881	0.638538	1.81632	0.0093	0.0963028	UP	NA	GO:0009534,Level:6,chloroplast thylakoid;GO:0009543,Level:6,chloroplast thylakoid lumen;GO:0009535,Level:6,chloroplast thylakoid membrane;GO:0009507,Level:6,chloroplast;GO:0009570,Level:6,chloroplast stroma;GO:0044434,Level:5,chloroplast part;GO:0031976,Level:5,plastid thylakoid;GO:0009536,Level:5,plastid;GO:0031977,Level:5,thylakoid lumen;GO:0009532,Level:5,plastid stroma;GO:0031978,Level:5,plas…	GO:0005515,Level:3,protein binding;GO:0005488,Level:2,binding;GO:0003674,Level:1,molecular_function	NA	NA
gene1545	NM_001249195.2	uncharacterized LOC100527184	3.94788	1.39297	1.50291	0.03405	0.20308	UP	GO:0070838,Level:7,divalent metal ion transport;GO:0006569,Level:7,tryptophan catabolic process;GO:0030003,Level:7,cellular cation homeostasis;GO:0009684,Level:6,indoleacetic acid biosynthetic process;GO:0030001,Level:6,metal ion transport;GO:0009074,Level:6,aromatic amino acid family catabolic process;GO:0072511,Level:6,divalent inorganic cation transport;GO:0006995,Level:6,cellular response to …	GO:0009507,Level:6,chloroplast;GO:0009536,Level:5,plastid;GO:0044444,Level:4,cytoplasmic part;GO:0043231,Level:4,intracellular membrane-bounded organelle;GO:0044424,Level:3,intracellular part;GO:0043227,Level:3,membrane-bounded organelle;GO:0043229,Level:3,intracellular organelle;GO:0043226,Level:2,organelle;GO:0044464,Level:2,cell part;GO:0005575,Level:1,cellular_component	NA	NA	NA
gene15455	XM_003527947.3	mitochondrial chaperone BCS1-like	3.41611	1.57397	1.11794	0.008	0.0879698	UP	GO:0043623,Level:7,cellular protein complex assembly;GO:0034622,Level:6,cellular macromolecular complex assembly;GO:0006461,Level:6,protein complex assembly;GO:0065003,Level:5,macromolecular complex assembly;GO:0071822,Level:5,protein complex subunit organization;GO:0016226,Level:4,iron-sulfur cluster assembly;GO:0043933,Level:4,macromolecular complex subunit organization;GO:0022607,Level:4,cellu…	GO:0005743,Level:5,mitochondrial inner membrane;GO:0005739,Level:5,mitochondrion;GO:0019866,Level:4,organelle inner membrane;GO:0044444,Level:4,cytoplasmic part;GO:0043231,Level:4,intracellular membrane-bounded organelle;GO:0031966,Level:4,mitochondrial membrane;GO:0044424,Level:3,intracellular part;GO:0043227,Level:3,membrane-bounded organelle;GO:0016021,Level:3,integral component of membrane;GO…	GO:0042623,Level:9,ATPase activity, coupled;GO:0016887,Level:8,ATPase activity;GO:0017111,Level:7,nucleoside-triphosphatase activity;GO:0005524,Level:6,ATP binding;GO:0016462,Level:6,pyrophosphatase activity;GO:0016818,Level:5,hydrolase activity, acting on acid anhydrides, in phosphorus-containing anhydrides;GO:0035639,Level:5,purine ribonucleoside triphosphate binding;GO:0043168,Level:4,anion bi…	K03063	map03050:Proteasome;map05169:Epstein-Barr virus infection
gene1546	XM_003516950.2	alanine--glyoxylate aminotransferase 2 homolog 2, mitochondrial	3.33809	0.749927	2.1542	0.0003	0.0100676	UP	GO:0009853,Level:6,photorespiration;GO:0043094,Level:5,cellular metabolic compound salvage;GO:0044249,Level:4,cellular biosynthetic process;GO:0044237,Level:3,cellular metabolic process;GO:0009058,Level:3,biosynthetic process;GO:0008152,Level:2,metabolic process;GO:0009987,Level:2,cellular process;GO:0008150,Level:1,biological_process	GO:0005739,Level:5,mitochondrion;GO:0044444,Level:4,cytoplasmic part;GO:0043231,Level:4,intracellular membrane-bounded organelle;GO:0044424,Level:3,intracellular part;GO:0043227,Level:3,membrane-bounded organelle;GO:0043229,Level:3,intracellular organelle;GO:0043226,Level:2,organelle;GO:0044464,Level:2,cell part;GO:0005575,Level:1,cellular_component	GO:0008453,Level:6,alanine-glyoxylate transaminase activity;GO:0008483,Level:5,transaminase activity;GO:0016769,Level:4,transferase activity, transferring nitrogenous groups;GO:0030170,Level:4,pyridoxal phosphate binding;GO:1901363,Level:3,heterocyclic compound binding;GO:0016740,Level:3,transferase activity;GO:0048037,Level:3,cofactor binding;GO:0097159,Level:3,organic cyclic compound binding;GO…	K18202;K14286;K00827	map00310:Lysine degradation;;map00564:Glycerophospholipid metabolism;;map00250:Alanine, aspartate and glutamate metabolism;map00260:Glycine, serine and threonine metabolism
gene15466	NM_001254248.2	homeobox-leucine zipper protein ATHB-7-like	7.68369	15.4047	-1.0035	0.0058	0.0727598	DOWN	GO:0045893,Level:8,positive regulation of transcription, DNA-templated;GO:0010557,Level:7,positive regulation of macromolecule biosynthetic process;GO:0006355,Level:7,regulation of transcription, DNA-templated;GO:0010628,Level:7,positive regulation of gene expression;GO:0051254,Level:7,positive regulation of RNA metabolic process;GO:0031328,Level:7,positive regulation of cellular biosynthetic pro…	GO:0005634,Level:5,nucleus;GO:0043231,Level:4,intracellular membrane-bounded organelle;GO:0043227,Level:3,membrane-bounded organelle;GO:0043229,Level:3,intracellular organelle;GO:0043226,Level:2,organelle;GO:0005575,Level:1,cellular_component	GO:0000976,Level:7,transcription regulatory region sequence-specific DNA binding;GO:0043565,Level:6,sequence-specific DNA binding;GO:0003677,Level:5,DNA binding;GO:0003676,Level:4,nucleic acid binding;GO:1901363,Level:3,heterocyclic compound binding;GO:0003700,Level:3,sequence-specific DNA binding transcription factor activity;GO:0097159,Level:3,organic cyclic compound binding;GO:0001071,Level:2,…	NA	NA
gene1551	NM_001248975.2	uncharacterized LOC100500546	2.83054	0.68506	2.04678	0.03105	0.192151	UP	NA	NA	NA	NA	NA
gene15511	XM_003526725.3	UNC93-like protein 1	1.14131	2.48588	-1.12307	0.01685	0.137025	DOWN	GO:0055085,Level:4,transmembrane transport;GO:0044763,Level:3,single-organism cellular process;GO:0044765,Level:3,single-organism transport;GO:0044699,Level:2,single-organism process;GO:0009987,Level:2,cellular process;GO:0008150,Level:1,biological_process	GO:0016021,Level:3,integral component of membrane;GO:0016020,Level:2,membrane;GO:0044425,Level:2,membrane part;GO:0005575,Level:1,cellular_component	GO:0003674,Level:1,molecular_function	NA	NA
gene15530	XM_014776429.1	hydroxyacylglutathione hydrolase cytoplasmic	0.928824	2.0814	-1.16407	0.04405	0.234277	DOWN	GO:0006623,Level:6,protein targeting to vacuole;GO:0019288,Level:6,isopentenyl diphosphate biosynthetic process, methylerythritol 4-phosphate pathway;GO:0019243,Level:6,methylglyoxal catabolic process to D-lactate;GO:0006750,Level:6,glutathione biosynthetic process;GO:0072666,Level:5,establishment of protein localization to vacuole;GO:0007034,Level:5,vacuolar transport;GO:0044272,Level:5,sulfur c…	GO:0005829,Level:5,cytosol;GO:0005737,Level:4,cytoplasm;GO:0044444,Level:4,cytoplasmic part;GO:0044424,Level:3,intracellular part;GO:0044464,Level:2,cell part;GO:0005575,Level:1,cellular_component	GO:0008270,Level:7,zinc ion binding;GO:0046914,Level:6,transition metal ion binding;GO:0004416,Level:6,hydroxyacylglutathione hydrolase activity;GO:0016790,Level:5,thiolester hydrolase activity;GO:0046872,Level:5,metal ion binding;GO:0016788,Level:4,hydrolase activity, acting on ester bonds;GO:0043169,Level:4,cation binding;GO:0016787,Level:3,hydrolase activity;GO:0043167,Level:3,ion binding;GO:0…	K17725	map00920:Sulfur metabolism
gene15534	XM_003526744.3	methylesterase 17	4.67468	0.790136	2.56469	0.0005	0.0146083	UP	GO:0033473,Level:6,indoleacetic acid conjugate metabolic process;GO:0009683,Level:5,indoleacetic acid metabolic process;GO:0034754,Level:4,cellular hormone metabolic process;GO:0009850,Level:4,auxin metabolic process;GO:0048367,Level:4,shoot system development;GO:0044237,Level:3,cellular metabolic process;GO:0042445,Level:3,hormone metabolic process;GO:0044767,Level:3,single-organism developmenta…	GO:0005575,Level:1,cellular_component	GO:0080030,Level:6,methyl indole-3-acetate esterase activity;GO:0052689,Level:5,carboxylic ester hydrolase activity;GO:0016788,Level:4,hydrolase activity, acting on ester bonds;GO:0016787,Level:3,hydrolase activity;GO:0003824,Level:2,catalytic activity;GO:0003674,Level:1,molecular_function	K13544	map00860:Porphyrin and chlorophyll metabolism;map01110:Biosynthesis of secondary metabolites
gene15547	XM_003526754.3	aminoacyl tRNA synthase complex-interacting multifunctional protein 1-like	8.70879	3.56126	1.29008	0.00035	0.0112903	UP	GO:0006431,Level:8,methionyl-tRNA aminoacylation;GO:0006418,Level:7,tRNA aminoacylation for protein translation;GO:0043039,Level:6,tRNA aminoacylation;GO:0046686,Level:6,response to cadmium ion;GO:0006412,Level:6,translation;GO:0010038,Level:5,response to metal ion;GO:0034645,Level:5,cellular macromolecule biosynthetic process;GO:0044267,Level:5,cellular protein metabolic process;GO:0043038,Level…	GO:0005737,Level:4,cytoplasm;GO:0044424,Level:3,intracellular part;GO:0044464,Level:2,cell part;GO:0005575,Level:1,cellular_component	GO:0004825,Level:7,methionine-tRNA ligase activity;GO:0004812,Level:6,aminoacyl-tRNA ligase activity;GO:0005524,Level:6,ATP binding;GO:0000049,Level:6,tRNA binding;GO:0016876,Level:5,ligase activity, forming aminoacyl-tRNA and related compounds;GO:0003723,Level:5,RNA binding;GO:0035639,Level:5,purine ribonucleoside triphosphate binding;GO:0003676,Level:4,nucleic acid binding;GO:0043168,Level:4,an…	K01874	map00450:Selenocompound metabolism;map00970:Aminoacyl-tRNA biosynthesis
gene15548	NM_001252801.1	probably inactive leucine-rich repeat receptor-like protein kinase At3g28040-like	3.05583	0.663282	2.20387	5e-05	0.00259155	UP	GO:0006468,Level:7,protein phosphorylation;GO:0006464,Level:6,cellular protein modification process;GO:0016310,Level:6,phosphorylation;GO:0048443,Level:5,stamen development;GO:0044267,Level:5,cellular protein metabolic process;GO:0006796,Level:5,phosphate-containing compound metabolic process;GO:0002237,Level:5,response to molecule of bacterial origin;GO:0036211,Level:5,protein modification proce…	GO:0016021,Level:3,integral component of membrane;GO:0016020,Level:2,membrane;GO:0044425,Level:2,membrane part;GO:0005575,Level:1,cellular_component	GO:0004672,Level:6,protein kinase activity;GO:0005524,Level:6,ATP binding;GO:0016773,Level:5,phosphotransferase activity, alcohol group as acceptor;GO:0016301,Level:5,kinase activity;GO:0035639,Level:5,purine ribonucleoside triphosphate binding;GO:0043168,Level:4,anion binding;GO:0000166,Level:4,nucleotide binding;GO:1901265,Level:4,nucleoside phosphate binding;GO:0016772,Level:4,transferase acti…	K13437;K13428;K13420	map04626:Plant-pathogen interaction;;map04626:Plant-pathogen interaction;;map04626:Plant-pathogen interaction
gene15554	XR_414691.2	transcription factor RF2b-like, transcript variant X4	1.19567	0.492486	1.27967	0.01435	0.124146	UP	GO:0006355,Level:7,regulation of transcription, DNA-templated;GO:0006351,Level:6,transcription, DNA-templated;GO:0010468,Level:6,regulation of gene expression;GO:0060255,Level:5,regulation of macromolecule metabolic process;GO:0034645,Level:5,cellular macromolecule biosynthetic process;GO:0044260,Level:4,cellular macromolecule metabolic process;GO:0044249,Level:4,cellular biosynthetic process;GO:…	GO:0005634,Level:5,nucleus;GO:0043231,Level:4,intracellular membrane-bounded organelle;GO:0043227,Level:3,membrane-bounded organelle;GO:0043229,Level:3,intracellular organelle;GO:0043226,Level:2,organelle;GO:0005575,Level:1,cellular_component	GO:0043565,Level:6,sequence-specific DNA binding;GO:0003677,Level:5,DNA binding;GO:0046983,Level:4,protein dimerization activity;GO:0003676,Level:4,nucleic acid binding;GO:1901363,Level:3,heterocyclic compound binding;GO:0003700,Level:3,sequence-specific DNA binding transcription factor activity;GO:0097159,Level:3,organic cyclic compound binding;GO:0005515,Level:3,protein binding;GO:0001071,Level…	NA	NA
gene15555	NM_001253184.2	expansin	12.9491	3.67599	1.81665	0.0002	0.00751716	UP	GO:0009664,Level:5,plant-type cell wall organization;GO:0006949,Level:4,syncytium formation;GO:0071669,Level:4,plant-type cell wall organization or biogenesis;GO:0071555,Level:4,cell wall organization;GO:0044763,Level:3,single-organism cellular process;GO:0048646,Level:3,anatomical structure formation involved in morphogenesis;GO:0071554,Level:3,cell wall organization or biogenesis;GO:0045229,Lev…	GO:0005618,Level:4,cell wall;GO:0030312,Level:3,external encapsulating structure;GO:0016020,Level:2,membrane;GO:0005576,Level:2,extracellular region;GO:0044464,Level:2,cell part;GO:0005575,Level:1,cellular_component	NA	NA	NA
gene15556	XM_003526758.3	mini-chromosome maintenance complex-binding protein-like	1.56495	0.671192	1.22132	0.0281	0.183115	UP	GO:0051567,Level:7,histone H3-K9 methylation;GO:0006275,Level:7,regulation of DNA replication;GO:0006261,Level:7,DNA-dependent DNA replication;GO:0016444,Level:7,somatic cell DNA recombination;GO:0010090,Level:7,trichome morphogenesis;GO:0042023,Level:6,DNA endoreduplication;GO:0016568,Level:6,chromatin modification;GO:0006310,Level:6,DNA recombination;GO:0051052,Level:6,regulation of DNA metabol…	GO:0009941,Level:6,chloroplast envelope;GO:0044434,Level:5,chloroplast part;GO:0009526,Level:5,plastid envelope;GO:0043601,Level:5,nuclear replisome;GO:0005634,Level:5,nucleus;GO:0042555,Level:4,MCM complex;GO:0044435,Level:4,plastid part;GO:0030894,Level:4,replisome;GO:0031967,Level:4,organelle envelope;GO:0043231,Level:4,intracellular membrane-bounded organelle;GO:0044446,Level:3,intracellular …	GO:0005515,Level:3,protein binding;GO:0005488,Level:2,binding;GO:0003674,Level:1,molecular_function	NA	NA
gene15573	NM_001254985.2	peroxidase 52-like	5.12082	1.93505	1.40401	0.01085	0.105561	UP	GO:0042744,Level:4,hydrogen peroxide catabolic process;GO:0055114,Level:4,oxidation-reduction process;GO:0006979,Level:4,response to oxidative stress;GO:0044763,Level:3,single-organism cellular process;GO:0006950,Level:3,response to stress;GO:0044710,Level:3,single-organism metabolic process;GO:0008152,Level:2,metabolic process;GO:0044699,Level:2,single-organism process;GO:0050896,Level:2,respons…	GO:0005829,Level:5,cytosol;GO:0005794,Level:5,Golgi apparatus;GO:0005618,Level:4,cell wall;GO:0044444,Level:4,cytoplasmic part;GO:0043231,Level:4,intracellular membrane-bounded organelle;GO:0044424,Level:3,intracellular part;GO:0043227,Level:3,membrane-bounded organelle;GO:0048046,Level:3,apoplast;GO:0030312,Level:3,external encapsulating structure;GO:0043229,Level:3,intracellular organelle;GO:00…	GO:0020037,Level:5,heme binding;GO:0046872,Level:5,metal ion binding;GO:0046906,Level:4,tetrapyrrole binding;GO:0043169,Level:4,cation binding;GO:1901363,Level:3,heterocyclic compound binding;GO:0097159,Level:3,organic cyclic compound binding;GO:0016491,Level:3,oxidoreductase activity;GO:0004601,Level:3,peroxidase activity;GO:0005515,Level:3,protein binding;GO:0043167,Level:3,ion binding;GO:00162…	K00434	map00053:Ascorbate and aldarate metabolism;map00480:Glutathione metabolism
gene15584	XM_003526782.3	4-alpha-glucanotransferase, chloroplastic/amyloplastic, transcript variant X2	0.873653	0.371363	1.23423	0.02425	0.168788	UP	GO:0005975,Level:4,carbohydrate metabolic process;GO:0071704,Level:3,organic substance metabolic process;GO:0044238,Level:3,primary metabolic process;GO:0008152,Level:2,metabolic process;GO:0008150,Level:1,biological_process	GO:0009507,Level:6,chloroplast;GO:0009501,Level:6,amyloplast;GO:0009536,Level:5,plastid;GO:0044444,Level:4,cytoplasmic part;GO:0043231,Level:4,intracellular membrane-bounded organelle;GO:0044424,Level:3,intracellular part;GO:0043227,Level:3,membrane-bounded organelle;GO:0043229,Level:3,intracellular organelle;GO:0043226,Level:2,organelle;GO:0044464,Level:2,cell part;GO:0005575,Level:1,cellular_co…	GO:0004134,Level:4,4-alpha-glucanotransferase activity;GO:0016757,Level:4,transferase activity, transferring glycosyl groups;GO:0043169,Level:4,cation binding;GO:0004133,Level:3,glycogen debranching enzyme activity;GO:0016740,Level:3,transferase activity;GO:0043167,Level:3,ion binding;GO:0003824,Level:2,catalytic activity;GO:0005488,Level:2,binding;GO:0003674,Level:1,molecular_function	NA	NA
gene15597	XM_003526790.3	probable WRKY transcription factor 13, transcript variant X2	1.27356	0.30182	2.07711	0.00415	0.0590261	UP	GO:0006355,Level:7,regulation of transcription, DNA-templated;GO:0006351,Level:6,transcription, DNA-templated;GO:0010468,Level:6,regulation of gene expression;GO:0060255,Level:5,regulation of macromolecule metabolic process;GO:0034645,Level:5,cellular macromolecule biosynthetic process;GO:0044260,Level:4,cellular macromolecule metabolic process;GO:0044249,Level:4,cellular biosynthetic process;GO:…	GO:0005634,Level:5,nucleus;GO:0043231,Level:4,intracellular membrane-bounded organelle;GO:0043227,Level:3,membrane-bounded organelle;GO:0043229,Level:3,intracellular organelle;GO:0043226,Level:2,organelle;GO:0005575,Level:1,cellular_component	GO:0043565,Level:6,sequence-specific DNA binding;GO:0003677,Level:5,DNA binding;GO:0003676,Level:4,nucleic acid binding;GO:1901363,Level:3,heterocyclic compound binding;GO:0003700,Level:3,sequence-specific DNA binding transcription factor activity;GO:0097159,Level:3,organic cyclic compound binding;GO:0001071,Level:2,nucleic acid binding transcription factor activity;GO:0005488,Level:2,binding;GO:…	K13423	map04626:Plant-pathogen interaction
gene15621	XR_414706.2	actin-7-like	32.9337	4.45549	2.88591	5e-05	0.00259155	UP	NA	NA	NA	NA	NA
gene15635	XR_414711.2	probable pectinesterase/pectinesterase inhibitor 51	2.66378	0.403155	2.72407	5e-05	0.00259155	UP	NA	NA	NA	NA	NA
gene15662	XM_006581708.2	ABC transporter G family member 5-like	0.692761	0.152367	2.18481	0.0064	0.0767815	UP	GO:0006200,Level:8,ATP catabolic process;GO:0009154,Level:7,purine ribonucleotide catabolic process;GO:0009261,Level:6,ribonucleotide catabolic process;GO:1901136,Level:5,carbohydrate derivative catabolic process;GO:1901575,Level:4,organic substance catabolic process;GO:1901135,Level:4,carbohydrate derivative metabolic process;GO:0010103,Level:4,stomatal complex morphogenesis;GO:0006810,Level:3,t…	GO:0016021,Level:3,integral component of membrane;GO:0016020,Level:2,membrane;GO:0044425,Level:2,membrane part;GO:0005575,Level:1,cellular_component	GO:0016887,Level:8,ATPase activity;GO:0017111,Level:7,nucleoside-triphosphatase activity;GO:0005524,Level:6,ATP binding;GO:0016462,Level:6,pyrophosphatase activity;GO:0016818,Level:5,hydrolase activity, acting on acid anhydrides, in phosphorus-containing anhydrides;GO:0035639,Level:5,purine ribonucleoside triphosphate binding;GO:0043168,Level:4,anion binding;GO:0000166,Level:4,nucleotide binding;…	K05681	map02010:ABC transporters;map04976:Bile secretion
gene1567	XM_003516379.3	WEB family protein At2g38370-like	1.44905	0.658535	1.13777	0.0267	0.178259	UP	GO:0010388,Level:10,cullin deneddylation;GO:0000338,Level:9,protein deneddylation;GO:0016567,Level:9,protein ubiquitination;GO:0016579,Level:9,protein deubiquitination;GO:0032446,Level:8,protein modification by small protein conjugation;GO:0070646,Level:8,protein modification by small protein removal;GO:0045893,Level:8,positive regulation of transcription, DNA-templated;GO:0010557,Level:7,positiv…	NA	GO:0003674,Level:1,molecular_function	NA	NA
gene15693	XM_006581723.2	beta-galactosidase 10	2.04705	0.325293	2.65374	5e-05	0.00259155	UP	GO:0080167,Level:4,response to karrikin;GO:0005975,Level:4,carbohydrate metabolic process;GO:0009628,Level:3,response to abiotic stimulus;GO:0044238,Level:3,primary metabolic process;GO:0071704,Level:3,organic substance metabolic process;GO:0008152,Level:2,metabolic process;GO:0050896,Level:2,response to stimulus;GO:0008150,Level:1,biological_process	GO:0009505,Level:5,plant-type cell wall;GO:0005618,Level:4,cell wall;GO:0030312,Level:3,external encapsulating structure;GO:0048046,Level:3,apoplast;GO:0005576,Level:2,extracellular region;GO:0044464,Level:2,cell part;GO:0005575,Level:1,cellular_component	GO:0004565,Level:7,beta-galactosidase activity;GO:0015925,Level:6,galactosidase activity;GO:0004553,Level:5,hydrolase activity, hydrolyzing O-glycosyl compounds;GO:0016798,Level:4,hydrolase activity, acting on glycosyl bonds;GO:0043169,Level:4,cation binding;GO:0016787,Level:3,hydrolase activity;GO:0043167,Level:3,ion binding;GO:0003824,Level:2,catalytic activity;GO:0005488,Level:2,binding;GO:000…	K12309	map00052:Galactose metabolism;map00511:Other glycan degradation;map00531:Glycosaminoglycan degradation;map00600:Sphingolipid metabolism;map00604:Glycosphingolipid biosynthesis - ganglio series;map04142:Lysosome
gene15706	NA	gma-miR4377	8.30077	17.8385	-1.10367	0.00035	0.0112903	DOWN	NA	NA	NA	NA	NA
gene15725	NM_001253111.2	uncharacterized LOC100787787	192.303	35.3046	2.44546	5e-05	0.00259155	UP	NA	NA	NA	NA	NA
gene15726	XM_003526852.3	defensin Ec-AMP-D2	31.2834	2.61156	3.58241	5e-05	0.00259155	UP	GO:0050832,Level:5,defense response to fungus;GO:0098542,Level:4,defense response to other organism;GO:0006952,Level:4,defense response;GO:0009620,Level:4,response to fungus;GO:0031640,Level:3,killing of cells of other organism;GO:0006950,Level:3,response to stress;GO:0051707,Level:3,response to other organism;GO:0001906,Level:2,cell killing;GO:0051704,Level:2,multi-organism process;GO:0050896,Le…	GO:0005576,Level:2,extracellular region;GO:0005575,Level:1,cellular_component	NA	NA	NA
gene15728	XM_006581751.2	uncharacterized LOC100782302, transcript variant X2	0.701596	0.134894	2.37881	0.0029	0.0471133	UP	NA	NA	NA	NA	NA
gene15736	XM_003526858.3	protein SUPPRESSOR OF GENE SILENCING 3-like, transcript variant X3	9.15517	3.84005	1.25346	0.0005	0.0146083	UP	GO:0031047,Level:5,gene silencing by RNA;GO:0050688,Level:5,regulation of defense response to virus;GO:0043900,Level:4,regulation of multi-organism process;GO:0016458,Level:4,gene silencing;GO:0044763,Level:3,single-organism cellular process;GO:0050789,Level:3,regulation of biological process;GO:0044699,Level:2,single-organism process;GO:0009987,Level:2,cellular process;GO:0065007,Level:2,biologi…	GO:0048471,Level:5,perinuclear region of cytoplasm;GO:0005737,Level:4,cytoplasm;GO:0044444,Level:4,cytoplasmic part;GO:0044424,Level:3,intracellular part;GO:0044464,Level:2,cell part;GO:0005575,Level:1,cellular_component	NA	NA	NA
gene15744	XM_003526863.2	staphylococcal nuclease domain-containing protein 1-like	50.6742	23.1382	1.13097	0.0004	0.0124616	UP	GO:0006355,Level:7,regulation of transcription, DNA-templated;GO:0090305,Level:6,nucleic acid phosphodiester bond hydrolysis;GO:0010468,Level:6,regulation of gene expression;GO:0006351,Level:6,transcription, DNA-templated;GO:0031047,Level:5,gene silencing by RNA;GO:0090304,Level:5,nucleic acid metabolic process;GO:0060255,Level:5,regulation of macromolecule metabolic process;GO:0034645,Level:5,ce…	GO:0042470,Level:7,melanosome;GO:0048770,Level:6,pigment granule;GO:0016023,Level:5,cytoplasmic membrane-bounded vesicle;GO:0016442,Level:5,RISC complex;GO:0005634,Level:5,nucleus;GO:0031988,Level:4,membrane-bounded vesicle;GO:0005737,Level:4,cytoplasm;GO:0031332,Level:4,RNAi effector complex;GO:0043231,Level:4,intracellular membrane-bounded organelle;GO:0031410,Level:4,cytoplasmic vesicle;GO:003…	GO:0004518,Level:5,nuclease activity;GO:0003713,Level:5,transcription coactivator activity;GO:0016788,Level:4,hydrolase activity, acting on ester bonds;GO:0003712,Level:4,transcription cofactor activity;GO:0003676,Level:4,nucleic acid binding;GO:1901363,Level:3,heterocyclic compound binding;GO:0097159,Level:3,organic cyclic compound binding;GO:0016787,Level:3,hydrolase activity;GO:0000989,Level:3…	K15979	map05169:Epstein-Barr virus infection;map05203:Viral carcinogenesis
gene15748	XM_003526865.3	(+)-neomenthol dehydrogenase-like	0.350428	0.858318	-1.2924	0.04345	0.232871	DOWN	GO:0055114,Level:4,oxidation-reduction process;GO:0006952,Level:4,defense response;GO:0006950,Level:3,response to stress;GO:0044710,Level:3,single-organism metabolic process;GO:0008152,Level:2,metabolic process;GO:0044699,Level:2,single-organism process;GO:0050896,Level:2,response to stimulus;GO:0008150,Level:1,biological_process	NA	GO:0047501,Level:6,(+)-neomenthol dehydrogenase activity;GO:0016616,Level:5,oxidoreductase activity, acting on the CH-OH group of donors, NAD or NADP as acceptor;GO:0016614,Level:4,oxidoreductase activity, acting on CH-OH group of donors;GO:0000166,Level:4,nucleotide binding;GO:0016491,Level:3,oxidoreductase activity;GO:0036094,Level:3,small molecule binding;GO:0003824,Level:2,catalytic activity;…	K15095	map00902:Monoterpenoid biosynthesis;map01110:Biosynthesis of secondary metabolites
gene1578	NM_001249164.2	uncharacterized LOC100306510	217.767	63.5627	1.77654	5e-05	0.00259155	UP	NA	NA	NA	NA	NA
gene1579	NM_001248233.2	uncharacterized LOC100499726	43.7423	15.3512	1.51067	5e-05	0.00259155	UP	GO:0006869,Level:4,lipid transport;GO:0006810,Level:3,transport;GO:0044765,Level:3,single-organism transport;GO:0044699,Level:2,single-organism process;GO:0051234,Level:2,establishment of localization;GO:0008150,Level:1,biological_process	NA	GO:0008289,Level:3,lipid binding;GO:0005488,Level:2,binding;GO:0003674,Level:1,molecular_function	NA	NA
gene15808	XM_003526902.3	non-specific phospholipase C6-like	0.750836	0.279352	1.42641	0.01905	0.146607	UP	GO:0052008,Level:7,disruption by symbiont of host cellular component;GO:0052368,Level:6,disruption by organism of cellular component in other organism involved in symbiotic interaction;GO:0052185,Level:5,modification of structure of other organism involved in symbiotic interaction;GO:0051817,Level:4,modification of morphology or physiology of other organism involved in symbiotic interaction;GO:00…	NA	GO:0034480,Level:8,phosphatidylcholine phospholipase C activity;GO:0004629,Level:7,phospholipase C activity;GO:0004620,Level:6,phospholipase activity;GO:0008081,Level:6,phosphoric diester hydrolase activity;GO:0016298,Level:5,lipase activity;GO:0042578,Level:5,phosphoric ester hydrolase activity;GO:0016788,Level:4,hydrolase activity, acting on ester bonds;GO:0016787,Level:3,hydrolase activity;GO:…	NA	NA
gene15821	XM_006581803.2	uncharacterized LOC100820572, transcript variant X3	2.54195	0.675303	1.91233	0.00055	0.0156608	UP	NA	NA	NA	NA	NA
gene15823	NM_001289384.1	probable inactive purple acid phosphatase 27-like	14.6225	0.564799	4.69431	5e-05	0.00259155	UP	NA	GO:0005576,Level:2,extracellular region;GO:0005575,Level:1,cellular_component	GO:0003993,Level:7,acid phosphatase activity;GO:0016791,Level:6,phosphatase activity;GO:0042578,Level:5,phosphoric ester hydrolase activity;GO:0046872,Level:5,metal ion binding;GO:0016788,Level:4,hydrolase activity, acting on ester bonds;GO:0043169,Level:4,cation binding;GO:0016787,Level:3,hydrolase activity;GO:0043167,Level:3,ion binding;GO:0003824,Level:2,catalytic activity;GO:0005488,Level:2,b…	NA	NA
gene15831	XM_006581812.2	calcium-binding protein CML38-like	23.0851	58.8615	-1.35036	0.0001	0.00442018	DOWN	GO:0009695,Level:8,jasmonic acid biosynthetic process;GO:0072330,Level:7,monocarboxylic acid biosynthetic process;GO:0009738,Level:6,abscisic acid-activated signaling pathway;GO:0009873,Level:6,ethylene-activated signaling pathway;GO:0046394,Level:6,carboxylic acid biosynthetic process;GO:0000160,Level:5,phosphorelay signal transduction system;GO:0016053,Level:5,organic acid biosynthetic process;…	GO:0005886,Level:3,plasma membrane;GO:0005622,Level:3,intracellular;GO:0016020,Level:2,membrane;GO:0044464,Level:2,cell part;GO:0005575,Level:1,cellular_component	GO:0005509,Level:6,calcium ion binding;GO:0046872,Level:5,metal ion binding;GO:0043169,Level:4,cation binding;GO:0043167,Level:3,ion binding;GO:0005488,Level:2,binding;GO:0003674,Level:1,molecular_function	K13448	map04626:Plant-pathogen interaction
gene15834	XM_003526920.3	cycloeucalenol cycloisomerase-like	2.24159	0.667988	1.74663	0.0065	0.077281	UP	NA	GO:0016021,Level:3,integral component of membrane;GO:0016020,Level:2,membrane;GO:0044425,Level:2,membrane part;GO:0005575,Level:1,cellular_component	GO:0047793,Level:5,cycloeucalenol cycloisomerase activity;GO:0016872,Level:4,intramolecular lyase activity;GO:0016853,Level:3,isomerase activity;GO:0003824,Level:2,catalytic activity;GO:0003674,Level:1,molecular_function	K08246	map00100:Steroid biosynthesis;map01110:Biosynthesis of secondary metabolites
gene15836	XM_014776521.1	probable inactive leucine-rich repeat receptor-like protein kinase At3g03770, transcript variant X2	0.610125	0.0625049	3.28706	0.0021	0.0379237	UP	GO:0009744,Level:7,response to sucrose;GO:0006468,Level:7,protein phosphorylation;GO:0010224,Level:7,response to UV-B;GO:0006464,Level:6,cellular protein modification process;GO:0016310,Level:6,phosphorylation;GO:0034285,Level:6,response to disaccharide;GO:0009718,Level:6,anthocyanin-containing compound biosynthetic process;GO:0009411,Level:6,response to UV;GO:0009743,Level:5,response to carbohyd…	GO:0005886,Level:3,plasma membrane;GO:0016021,Level:3,integral component of membrane;GO:0016020,Level:2,membrane;GO:0044425,Level:2,membrane part;GO:0044464,Level:2,cell part;GO:0005575,Level:1,cellular_component	GO:0004672,Level:6,protein kinase activity;GO:0005524,Level:6,ATP binding;GO:0016773,Level:5,phosphotransferase activity, alcohol group as acceptor;GO:0016301,Level:5,kinase activity;GO:0035639,Level:5,purine ribonucleoside triphosphate binding;GO:0043168,Level:4,anion binding;GO:1901265,Level:4,nucleoside phosphate binding;GO:0016772,Level:4,transferase activity, transferring phosphorus-containi…	K13420	map04626:Plant-pathogen interaction
gene15862	XM_003528077.3	lysine-specific demethylase REF6-like	0.929467	0.396775	1.22808	0.0062	0.0755332	UP	GO:0035067,Level:9,negative regulation of histone acetylation;GO:0031057,Level:8,negative regulation of histone modification;GO:2001251,Level:7,negative regulation of chromosome organization;GO:0033169,Level:7,histone H3-K9 demethylation;GO:0006355,Level:7,regulation of transcription, DNA-templated;GO:0033044,Level:6,regulation of chromosome organization;GO:0010468,Level:6,regulation of gene expr…	GO:0005634,Level:5,nucleus;GO:0043231,Level:4,intracellular membrane-bounded organelle;GO:0005622,Level:3,intracellular;GO:0043227,Level:3,membrane-bounded organelle;GO:0043229,Level:3,intracellular organelle;GO:0043226,Level:2,organelle;GO:0044464,Level:2,cell part;GO:0005575,Level:1,cellular_component	GO:0008270,Level:7,zinc ion binding;GO:0046914,Level:6,transition metal ion binding;GO:0016702,Level:5,oxidoreductase activity, acting on single donors with incorporation of molecular oxygen, incorporation of two atoms of oxygen;GO:0046872,Level:5,metal ion binding;GO:0051213,Level:4,dioxygenase activity;GO:0003676,Level:4,nucleic acid binding;GO:0043169,Level:4,cation binding;GO:0016701,Level:4,…	K16797;K06230	map04340:Hedgehog signaling pathway;map05200:Pathways in cancer;map05217:Basal cell carcinoma;;map04340:Hedgehog signaling pathway;map05200:Pathways in cancer;map05217:Basal cell carcinoma
gene15870	NM_001250270.2	cysteine proteinase	4.02769	1.54236	1.38482	0.0269	0.179061	UP	GO:0006508,Level:5,proteolysis;GO:0019538,Level:4,protein metabolic process;GO:0044238,Level:3,primary metabolic process;GO:0008152,Level:2,metabolic process;GO:0008150,Level:1,biological_process	GO:0005788,Level:5,endoplasmic reticulum lumen;GO:0005783,Level:5,endoplasmic reticulum;GO:0044432,Level:4,endoplasmic reticulum part;GO:0070013,Level:4,intracellular organelle lumen;GO:0044444,Level:4,cytoplasmic part;GO:0043231,Level:4,intracellular membrane-bounded organelle;GO:0044424,Level:3,intracellular part;GO:0044446,Level:3,intracellular organelle part;GO:0043227,Level:3,membrane-bounde…	GO:0008234,Level:6,cysteine-type peptidase activity;GO:0070011,Level:5,peptidase activity, acting on L-amino acid peptides;GO:0008233,Level:4,peptidase activity;GO:0016787,Level:3,hydrolase activity;GO:0003824,Level:2,catalytic activity;GO:0003674,Level:1,molecular_function	K13441	map04626:Plant-pathogen interaction
gene15873	XM_003526935.3	leucine-rich repeat receptor-like serine/threonine/tyrosine-protein kinase SOBIR1	0.71897	0.268402	1.42154	0.0181	0.14265	UP	GO:0006468,Level:7,protein phosphorylation;GO:0060862,Level:6,negative regulation of floral organ abscission;GO:0006464,Level:6,cellular protein modification process;GO:0016310,Level:6,phosphorylation;GO:0031349,Level:6,positive regulation of defense response;GO:0010942,Level:6,positive regulation of cell death;GO:0010941,Level:5,regulation of cell death;GO:2000242,Level:5,negative regulation of …	GO:0005886,Level:3,plasma membrane;GO:0016021,Level:3,integral component of membrane;GO:0016020,Level:2,membrane;GO:0044425,Level:2,membrane part;GO:0044464,Level:2,cell part;GO:0005575,Level:1,cellular_component	GO:0004674,Level:7,protein serine/threonine kinase activity;GO:0004713,Level:7,protein tyrosine kinase activity;GO:0004672,Level:6,protein kinase activity;GO:0005524,Level:6,ATP binding;GO:0004714,Level:6,transmembrane receptor protein tyrosine kinase activity;GO:0016773,Level:5,phosphotransferase activity, alcohol group as acceptor;GO:0016301,Level:5,kinase activity;GO:0035639,Level:5,purine rib…	K13415	map04075:Plant hormone signal transduction
gene15884	NM_001248592.1	cytochrome P450 71A10	10.0241	21.0785	-1.0723	0.00045	0.0135694	DOWN	GO:0055114,Level:4,oxidation-reduction process;GO:0009835,Level:4,fruit ripening;GO:0044702,Level:3,single organism reproductive process;GO:0003006,Level:3,developmental process involved in reproduction;GO:0044710,Level:3,single-organism metabolic process;GO:0022414,Level:2,reproductive process;GO:0008152,Level:2,metabolic process;GO:0044699,Level:2,single-organism process;GO:0032502,Level:2,deve…	GO:0005783,Level:5,endoplasmic reticulum;GO:0044444,Level:4,cytoplasmic part;GO:0043231,Level:4,intracellular membrane-bounded organelle;GO:0044424,Level:3,intracellular part;GO:0043227,Level:3,membrane-bounded organelle;GO:0005789,Level:3,endoplasmic reticulum membrane;GO:0016021,Level:3,integral component of membrane;GO:0031090,Level:3,organelle membrane;GO:0043229,Level:3,intracellular organel…	GO:0005506,Level:7,iron ion binding;GO:0046914,Level:6,transition metal ion binding;GO:0020037,Level:5,heme binding;GO:0046872,Level:5,metal ion binding;GO:0004497,Level:4,monooxygenase activity;GO:0016705,Level:4,oxidoreductase activity, acting on paired donors, with incorporation or reduction of molecular oxygen;GO:0046906,Level:4,tetrapyrrole binding;GO:0043169,Level:4,cation binding;GO:190136…	K12696;K13224;K13261;K15089;K15814;K07382;K16083;K11818;K05280;K13267;K07381;K13029;K16265;K15093;K15800;K15472;K11868;K15805	map00901:Indole alkaloid biosynthesis;;map00402:Benzoxazinoid biosynthesis;map01110:Biosynthesis of secondary metabolites;;map00943:Isoflavonoid biosynthesis;;map00902:Monoterpenoid biosynthesis;map01110:Biosynthesis of secondary metabolites;;map00909:Sesquiterpenoid and triterpenoid biosynthesis;;map00902:Monoterpenoid biosynthesis;map00903:Limonene and pinene degradation;map01110:Biosynthesis o…
gene15891	XM_006581838.2	uncharacterized LOC100816323	1.13688	0.363761	1.64401	0.00725	0.082591	UP	NA	NA	NA	NA	NA
gene15898	NM_001249056.2	uncharacterized LOC100527175	5.53584	1.76965	1.64534	0.02335	0.16553	UP	NA	NA	NA	NA	NA
gene15899	XM_003526951.3	serine/threonine-protein kinase HT1-like	3.13784	1.23334	1.3472	0.0032	0.0506867	UP	GO:0006468,Level:7,protein phosphorylation;GO:0016310,Level:6,phosphorylation;GO:0006464,Level:6,cellular protein modification process;GO:0006796,Level:5,phosphate-containing compound metabolic process;GO:0036211,Level:5,protein modification process;GO:0044267,Level:5,cellular protein metabolic process;GO:0044260,Level:4,cellular macromolecule metabolic process;GO:0019538,Level:4,protein metaboli…	NA	GO:0004674,Level:7,protein serine/threonine kinase activity;GO:0004672,Level:6,protein kinase activity;GO:0005524,Level:6,ATP binding;GO:0016301,Level:5,kinase activity;GO:0016773,Level:5,phosphotransferase activity, alcohol group as acceptor;GO:0035639,Level:5,purine ribonucleoside triphosphate binding;GO:0043168,Level:4,anion binding;GO:0000166,Level:4,nucleotide binding;GO:1901265,Level:4,nucl…	K04419	map04010:MAPK signaling pathway
gene15912	XM_006581848.2	galactinol--sucrose galactosyltransferase, transcript variant X2	169.628	407.66	-1.26499	0.0009	0.02172	DOWN	GO:0005975,Level:4,carbohydrate metabolic process;GO:0044238,Level:3,primary metabolic process;GO:0071704,Level:3,organic substance metabolic process;GO:0008152,Level:2,metabolic process;GO:0008150,Level:1,biological_process	NA	GO:0047274,Level:7,galactinol-sucrose galactosyltransferase activity;GO:0008378,Level:6,galactosyltransferase activity;GO:0016758,Level:5,transferase activity, transferring hexosyl groups;GO:0016757,Level:4,transferase activity, transferring glycosyl groups;GO:0016740,Level:3,transferase activity;GO:0003824,Level:2,catalytic activity;GO:0003674,Level:1,molecular_function	K06617;K06611	map00052:Galactose metabolism;;map00052:Galactose metabolism
gene15931	XM_003526965.3	triose phosphate/phosphate translocator, non-green plastid, chloroplastic	6.92688	3.14684	1.1383	0.0022	0.039267	UP	GO:0015714,Level:5,phosphoenolpyruvate transport;GO:0015713,Level:5,phosphoglycerate transport;GO:1901264,Level:4,carbohydrate derivative transport;GO:0008643,Level:4,carbohydrate transport;GO:0015748,Level:4,organophosphate ester transport;GO:0006810,Level:3,transport;GO:0044765,Level:3,single-organism transport;GO:0044699,Level:2,single-organism process;GO:0051234,Level:2,establishment of local…	GO:0009941,Level:6,chloroplast envelope;GO:0009507,Level:6,chloroplast;GO:0044434,Level:5,chloroplast part;GO:0009526,Level:5,plastid envelope;GO:0009536,Level:5,plastid;GO:0031969,Level:5,chloroplast membrane;GO:0005739,Level:5,mitochondrion;GO:0009528,Level:5,plastid inner membrane;GO:0019866,Level:4,organelle inner membrane;GO:0044435,Level:4,plastid part;GO:0044444,Level:4,cytoplasmic part;GO…	GO:0015121,Level:6,phosphoenolpyruvate:phosphate antiporter activity;GO:0015605,Level:5,organophosphate ester transmembrane transporter activity;GO:0015120,Level:4,phosphoglycerate transmembrane transporter activity;GO:1901677,Level:4,phosphate transmembrane transporter activity;GO:0022857,Level:3,transmembrane transporter activity;GO:1901505,Level:3,carbohydrate derivative transporter activity;G…	NA	NA
gene15937	XM_003526968.3	iron-sulfur cluster assembly protein 1-like	132.744	331.817	-1.32175	5e-05	0.00259155	DOWN	GO:0016226,Level:4,iron-sulfur cluster assembly;GO:0009058,Level:3,biosynthetic process;GO:0008152,Level:2,metabolic process;GO:0008150,Level:1,biological_process	GO:0009507,Level:6,chloroplast;GO:0005759,Level:5,mitochondrial matrix;GO:0009536,Level:5,plastid;GO:0005739,Level:5,mitochondrion;GO:0070013,Level:4,intracellular organelle lumen;GO:0044444,Level:4,cytoplasmic part;GO:0043231,Level:4,intracellular membrane-bounded organelle;GO:0044429,Level:4,mitochondrial part;GO:0044424,Level:3,intracellular part;GO:0044446,Level:3,intracellular organelle part…	GO:0005506,Level:7,iron ion binding;GO:0046914,Level:6,transition metal ion binding;GO:0051537,Level:5,2 iron, 2 sulfur cluster binding;GO:0046872,Level:5,metal ion binding;GO:0051536,Level:4,iron-sulfur cluster binding;GO:0043169,Level:4,cation binding;GO:0051540,Level:3,metal cluster binding;GO:0043167,Level:3,ion binding;GO:0005198,Level:2,structural molecule activity;GO:0005488,Level:2,bindin…	NA	NA
gene15946	NA	gma-miR4377	5.48836	1.42181	1.94865	0.00065	0.0175802	UP	NA	NA	NA	NA	NA
gene15987	XM_003526993.3	protein EDS1L-like	1.18625	0.295673	2.00433	0.0009	0.02172	UP	NA	NA	NA	NA	NA
gene15993	NM_001249070.1	MYB transcription factor MYB183	27.0513	13.2923	1.0251	0.0013	0.0276205	UP	GO:0006355,Level:7,regulation of transcription, DNA-templated;GO:0006351,Level:6,transcription, DNA-templated;GO:0010468,Level:6,regulation of gene expression;GO:0060255,Level:5,regulation of macromolecule metabolic process;GO:0034645,Level:5,cellular macromolecule biosynthetic process;GO:0044260,Level:4,cellular macromolecule metabolic process;GO:0044249,Level:4,cellular biosynthetic process;GO:…	GO:0005829,Level:5,cytosol;GO:0005634,Level:5,nucleus;GO:0005737,Level:4,cytoplasm;GO:0044444,Level:4,cytoplasmic part;GO:0043231,Level:4,intracellular membrane-bounded organelle;GO:0044424,Level:3,intracellular part;GO:0043227,Level:3,membrane-bounded organelle;GO:0043229,Level:3,intracellular organelle;GO:0043226,Level:2,organelle;GO:0044464,Level:2,cell part;GO:0005575,Level:1,cellular_compone…	GO:0003677,Level:5,DNA binding;GO:0003676,Level:4,nucleic acid binding;GO:1901363,Level:3,heterocyclic compound binding;GO:0003682,Level:3,chromatin binding;GO:0097159,Level:3,organic cyclic compound binding;GO:0005488,Level:2,binding;GO:0003674,Level:1,molecular_function	NA	NA
gene16026	XM_003528135.3	probable WRKY transcription factor 61	1.60091	0.579413	1.46623	0.00645	0.0770324	UP	GO:0006355,Level:7,regulation of transcription, DNA-templated;GO:0010468,Level:6,regulation of gene expression;GO:0006351,Level:6,transcription, DNA-templated;GO:0060255,Level:5,regulation of macromolecule metabolic process;GO:0034645,Level:5,cellular macromolecule biosynthetic process;GO:0044260,Level:4,cellular macromolecule metabolic process;GO:0019222,Level:4,regulation of metabolic process;G…	GO:0005634,Level:5,nucleus;GO:0043231,Level:4,intracellular membrane-bounded organelle;GO:0043227,Level:3,membrane-bounded organelle;GO:0043229,Level:3,intracellular organelle;GO:0043226,Level:2,organelle;GO:0005575,Level:1,cellular_component	GO:0043565,Level:6,sequence-specific DNA binding;GO:0003677,Level:5,DNA binding;GO:0003676,Level:4,nucleic acid binding;GO:1901363,Level:3,heterocyclic compound binding;GO:0097159,Level:3,organic cyclic compound binding;GO:0003700,Level:3,sequence-specific DNA binding transcription factor activity;GO:0005488,Level:2,binding;GO:0001071,Level:2,nucleic acid binding transcription factor activity;GO:…	K13423	map04626:Plant-pathogen interaction
gene16030	XM_006581893.2	protein IQ-DOMAIN 31-like, transcript variant X1	1.669	0.783557	1.09088	0.018	0.142324	UP	GO:0006084,Level:6,acetyl-CoA metabolic process;GO:0007020,Level:6,microtubule nucleation;GO:0010075,Level:6,regulation of meristem growth;GO:0000226,Level:5,microtubule cytoskeleton organization;GO:0048638,Level:5,regulation of developmental growth;GO:0006637,Level:5,acyl-CoA metabolic process;GO:0040008,Level:4,regulation of growth;GO:0007010,Level:4,cytoskeleton organization;GO:0035383,Level:4…	GO:0005829,Level:5,cytosol;GO:0044444,Level:4,cytoplasmic part;GO:0005886,Level:3,plasma membrane;GO:0044424,Level:3,intracellular part;GO:0016020,Level:2,membrane;GO:0044464,Level:2,cell part;GO:0005575,Level:1,cellular_component	NA	NA	NA
gene16035	XM_003527018.3	transcription factor PRE3	11.0634	4.94699	1.16118	0.00925	0.0961267	UP	GO:0006355,Level:7,regulation of transcription, DNA-templated;GO:0009742,Level:7,brassinosteroid mediated signaling pathway;GO:0071367,Level:6,cellular response to brassinosteroid stimulus;GO:0006351,Level:6,transcription, DNA-templated;GO:0043401,Level:6,steroid hormone mediated signaling pathway;GO:0010468,Level:6,regulation of gene expression;GO:0009741,Level:5,response to brassinosteroid;GO:0…	GO:0009536,Level:5,plastid;GO:0005739,Level:5,mitochondrion;GO:0005634,Level:5,nucleus;GO:0005737,Level:4,cytoplasm;GO:0044444,Level:4,cytoplasmic part;GO:0043231,Level:4,intracellular membrane-bounded organelle;GO:0044424,Level:3,intracellular part;GO:0043227,Level:3,membrane-bounded organelle;GO:0043229,Level:3,intracellular organelle;GO:0043226,Level:2,organelle;GO:0044464,Level:2,cell part;GO…	GO:0003677,Level:5,DNA binding;GO:0046983,Level:4,protein dimerization activity;GO:0003676,Level:4,nucleic acid binding;GO:1901363,Level:3,heterocyclic compound binding;GO:0003700,Level:3,sequence-specific DNA binding transcription factor activity;GO:0097159,Level:3,organic cyclic compound binding;GO:0005515,Level:3,protein binding;GO:0001071,Level:2,nucleic acid binding transcription factor acti…	NA	NA
gene1605	XM_003516971.3	cytochrome P450 82A4	23.1869	7.20439	1.68636	0.00065	0.0175802	UP	GO:0055114,Level:4,oxidation-reduction process;GO:0044710,Level:3,single-organism metabolic process;GO:0008152,Level:2,metabolic process;GO:0044699,Level:2,single-organism process;GO:0008150,Level:1,biological_process	GO:0016020,Level:2,membrane;GO:0005575,Level:1,cellular_component	GO:0005506,Level:7,iron ion binding;GO:0046914,Level:6,transition metal ion binding;GO:0020037,Level:5,heme binding;GO:0046872,Level:5,metal ion binding;GO:0004497,Level:4,monooxygenase activity;GO:0016705,Level:4,oxidoreductase activity, acting on paired donors, with incorporation or reduction of molecular oxygen;GO:0046906,Level:4,tetrapyrrole binding;GO:0043169,Level:4,cation binding;GO:190136…	K13260;K05280;K17961	map00943:Isoflavonoid biosynthesis;map01110:Biosynthesis of secondary metabolites;;map00941:Flavonoid biosynthesis;map00944:Flavone and flavonol biosynthesis;map01110:Biosynthesis of secondary metabolites;;map00904:Diterpenoid biosynthesis
gene16056	NA	gma-miR4377	0.570543	1.43871	-1.33437	0.00735	0.0831449	DOWN	NA	NA	NA	NA	NA
gene16065	NM_001250569.1	uncharacterized LOC100306354	122.556	18.8963	2.69727	5e-05	0.00259155	UP	GO:0019344,Level:7,cysteine biosynthetic process;GO:0009740,Level:7,gibberellic acid mediated signaling pathway;GO:0000097,Level:6,sulfur amino acid biosynthetic process;GO:0006534,Level:6,cysteine metabolic process;GO:0010476,Level:6,gibberellin mediated signaling pathway;GO:0000096,Level:5,sulfur amino acid metabolic process;GO:0009755,Level:5,hormone-mediated signaling pathway;GO:0044272,Level…	GO:0005576,Level:2,extracellular region;GO:0005575,Level:1,cellular_component	NA	NA	NA
gene16074	XM_003527039.3	chlorophyll a-b binding protein P4, chloroplastic	4.38949	1.03677	2.08196	0.0003	0.0100676	UP	GO:0018298,Level:7,protein-chromophore linkage;GO:0006464,Level:6,cellular protein modification process;GO:0036211,Level:5,protein modification process;GO:0044267,Level:5,cellular protein metabolic process;GO:0009765,Level:5,photosynthesis, light harvesting;GO:0006091,Level:4,generation of precursor metabolites and energy;GO:0044260,Level:4,cellular macromolecule metabolic process;GO:0019538,Leve…	GO:0009535,Level:6,chloroplast thylakoid membrane;GO:0009507,Level:6,chloroplast;GO:0044434,Level:5,chloroplast part;GO:0009536,Level:5,plastid;GO:0055035,Level:5,plastid thylakoid membrane;GO:0009522,Level:4,photosystem I;GO:0009579,Level:4,thylakoid;GO:0042651,Level:4,thylakoid membrane;GO:0009523,Level:4,photosystem II;GO:0044435,Level:4,plastid part;GO:0044444,Level:4,cytoplasmic part;GO:0043…	GO:0016168,Level:5,chlorophyll binding;GO:0046872,Level:5,metal ion binding;GO:0046906,Level:4,tetrapyrrole binding;GO:0043169,Level:4,cation binding;GO:1901363,Level:3,heterocyclic compound binding;GO:0097159,Level:3,organic cyclic compound binding;GO:0043167,Level:3,ion binding;GO:0005488,Level:2,binding;GO:0003674,Level:1,molecular_function	K08910	map00196:Photosynthesis - antenna proteins
gene16090	XM_006581912.2	galactoside 2-alpha-L-fucosyltransferase-like	2.57622	1.1186	1.20356	0.0073	0.0828367	UP	GO:0042546,Level:4,cell wall biogenesis;GO:0006486,Level:4,protein glycosylation;GO:0044085,Level:3,cellular component biogenesis;GO:0044763,Level:3,single-organism cellular process;GO:0071554,Level:3,cell wall organization or biogenesis;GO:0044699,Level:2,single-organism process;GO:0071840,Level:2,cellular component organization or biogenesis;GO:0009987,Level:2,cellular process;GO:0008150,Level:…	GO:0032580,Level:5,Golgi cisterna membrane;GO:0005794,Level:5,Golgi apparatus;GO:0000139,Level:4,Golgi membrane;GO:0044444,Level:4,cytoplasmic part;GO:0043231,Level:4,intracellular membrane-bounded organelle;GO:0044424,Level:3,intracellular part;GO:0043227,Level:3,membrane-bounded organelle;GO:0016021,Level:3,integral component of membrane;GO:0031090,Level:3,organelle membrane;GO:0043229,Level:3,…	GO:0008107,Level:8,galactoside 2-alpha-L-fucosyltransferase activity;GO:0031127,Level:7,alpha-(1,2)-fucosyltransferase activity;GO:0008417,Level:6,fucosyltransferase activity;GO:0016758,Level:5,transferase activity, transferring hexosyl groups;GO:0016757,Level:4,transferase activity, transferring glycosyl groups;GO:0016740,Level:3,transferase activity;GO:0003824,Level:2,catalytic activity;GO:0003…	NA	NA
gene16123	XR_001388672.1	uncharacterized LOC102667844	0.279691	0.668802	-1.25775	0.0395	0.221268	DOWN	NA	NA	NA	NA	NA
gene16177	XM_006581955.2	glycine-rich cell wall structural protein 1.8-like, transcript variant X2	1.983	0.919954	1.10805	0.01645	0.134902	UP	GO:0045893,Level:8,positive regulation of transcription, DNA-templated;GO:0010557,Level:7,positive regulation of macromolecule biosynthetic process;GO:0006355,Level:7,regulation of transcription, DNA-templated;GO:0010628,Level:7,positive regulation of gene expression;GO:0051254,Level:7,positive regulation of RNA metabolic process;GO:0031328,Level:7,positive regulation of cellular biosynthetic pro…	GO:0009535,Level:6,chloroplast thylakoid membrane;GO:0009941,Level:6,chloroplast envelope;GO:0009507,Level:6,chloroplast;GO:0009570,Level:6,chloroplast stroma;GO:0044434,Level:5,chloroplast part;GO:0009526,Level:5,plastid envelope;GO:0009536,Level:5,plastid;GO:0009532,Level:5,plastid stroma;GO:0055035,Level:5,plastid thylakoid membrane;GO:0009579,Level:4,thylakoid;GO:0042651,Level:4,thylakoid mem…	GO:0008266,Level:8,poly(U) RNA binding;GO:0008187,Level:7,poly-pyrimidine tract binding;GO:0003727,Level:6,single-stranded RNA binding;GO:0003723,Level:5,RNA binding;GO:0003676,Level:4,nucleic acid binding;GO:0000166,Level:4,nucleotide binding;GO:1901363,Level:3,heterocyclic compound binding;GO:0097159,Level:3,organic cyclic compound binding;GO:0036094,Level:3,small molecule binding;GO:0005488,Le…	NA	NA
gene16185	XM_006581962.2	protein LONGIFOLIA 2-like, transcript variant X2	2.3502	0.585937	2.00397	5e-05	0.00259155	UP	NA	NA	NA	NA	NA
gene16198	XM_003527069.3	protein COBRA	6.88719	0.836597	3.04131	5e-05	0.00259155	UP	GO:0030243,Level:8,cellulose metabolic process;GO:0009750,Level:8,response to fructose;GO:0006816,Level:8,calcium ion transport;GO:0070838,Level:7,divalent metal ion transport;GO:0009746,Level:7,response to hexose;GO:0051273,Level:7,beta-glucan metabolic process;GO:0005982,Level:7,starch metabolic process;GO:0010215,Level:6,cellulose microfibril organization;GO:0030001,Level:6,metal ion transport…	GO:0009505,Level:5,plant-type cell wall;GO:0009897,Level:4,external side of plasma membrane;GO:0016328,Level:4,lateral plasma membrane;GO:0005618,Level:4,cell wall;GO:0046658,Level:4,anchored component of plasma membrane;GO:0005886,Level:3,plasma membrane;GO:0009930,Level:3,longitudinal side of cell surface;GO:0030312,Level:3,external encapsulating structure;GO:0098552,Level:3,side of membrane;GO…	NA	NA	NA
gene16213	XM_006581971.2	uncharacterized protein At1g04910-like	3.01471	1.40802	1.09836	0.00745	0.0839826	UP	NA	GO:0005802,Level:5,trans-Golgi network;GO:0005768,Level:5,endosome;GO:0005794,Level:5,Golgi apparatus;GO:0000139,Level:4,Golgi membrane;GO:0044431,Level:4,Golgi apparatus part;GO:0044444,Level:4,cytoplasmic part;GO:0043231,Level:4,intracellular membrane-bounded organelle;GO:0044424,Level:3,intracellular part;GO:0044446,Level:3,intracellular organelle part;GO:0043227,Level:3,membrane-bounded organ…	NA	NA	NA
gene16250	XM_003527083.3	uncharacterized LOC100778166, transcript variant X1	4.93707	0.861707	2.51838	0.00075	0.0194713	UP	NA	NA	NA	NA	NA
gene16268	XM_003527089.3	palmitoyl-acyl carrier protein thioesterase, chloroplastic-like, transcript variant X1	14.4906	32.716	-1.17488	0.00015	0.00604336	DOWN	GO:0006633,Level:6,fatty acid biosynthetic process;GO:0008610,Level:5,lipid biosynthetic process;GO:0006631,Level:5,fatty acid metabolic process;GO:0044255,Level:4,cellular lipid metabolic process;GO:0044711,Level:4,single-organism biosynthetic process;GO:1901576,Level:4,organic substance biosynthetic process;GO:0006629,Level:4,lipid metabolic process;GO:0044237,Level:3,cellular metabolic process…	GO:0009507,Level:6,chloroplast;GO:0009536,Level:5,plastid;GO:0044444,Level:4,cytoplasmic part;GO:0043231,Level:4,intracellular membrane-bounded organelle;GO:0044424,Level:3,intracellular part;GO:0043227,Level:3,membrane-bounded organelle;GO:0043229,Level:3,intracellular organelle;GO:0043226,Level:2,organelle;GO:0044464,Level:2,cell part;GO:0005575,Level:1,cellular_component	GO:0016790,Level:5,thiolester hydrolase activity;GO:0016788,Level:4,hydrolase activity, acting on ester bonds;GO:0016787,Level:3,hydrolase activity;GO:0003824,Level:2,catalytic activity;GO:0003674,Level:1,molecular_function	K10781	map00061:Fatty acid biosynthesis
gene1628	XM_003516977.3	axial regulator YABBY 1-like	1.83182	3.67425	-1.00417	0.04025	0.223195	DOWN	GO:0006355,Level:7,regulation of transcription, DNA-templated;GO:0010158,Level:6,abaxial cell fate specification;GO:0010468,Level:6,regulation of gene expression;GO:0006333,Level:6,chromatin assembly or disassembly;GO:0010159,Level:6,specification of organ position;GO:0009909,Level:5,regulation of flower development;GO:0006325,Level:5,chromatin organization;GO:0060255,Level:5,regulation of macrom…	GO:0005634,Level:5,nucleus;GO:0043231,Level:4,intracellular membrane-bounded organelle;GO:0043227,Level:3,membrane-bounded organelle;GO:0043229,Level:3,intracellular organelle;GO:0043226,Level:2,organelle;GO:0005575,Level:1,cellular_component	GO:0003677,Level:5,DNA binding;GO:0046872,Level:5,metal ion binding;GO:0003676,Level:4,nucleic acid binding;GO:0043169,Level:4,cation binding;GO:1901363,Level:3,heterocyclic compound binding;GO:0003700,Level:3,sequence-specific DNA binding transcription factor activity;GO:0097159,Level:3,organic cyclic compound binding;GO:0005515,Level:3,protein binding;GO:0043167,Level:3,ion binding;GO:0001071,L…	NA	NA
gene16286	XM_003528233.3	DELLA protein SLR1-like	1.27904	0.403827	1.66326	0.003	0.048387	UP	GO:0006355,Level:7,regulation of transcription, DNA-templated;GO:0009740,Level:7,gibberellic acid mediated signaling pathway;GO:0006351,Level:6,transcription, DNA-templated;GO:0010468,Level:6,regulation of gene expression;GO:0010476,Level:6,gibberellin mediated signaling pathway;GO:0060255,Level:5,regulation of macromolecule metabolic process;GO:0009755,Level:5,hormone-mediated signaling pathway;…	GO:0005634,Level:5,nucleus;GO:0043231,Level:4,intracellular membrane-bounded organelle;GO:0043227,Level:3,membrane-bounded organelle;GO:0043229,Level:3,intracellular organelle;GO:0043226,Level:2,organelle;GO:0005575,Level:1,cellular_component	NA	K14494	map04075:Plant hormone signal transduction
gene16287	XM_014776631.1	protein argonaute PNH1-like, transcript variant X4	0.842019	0.318938	1.40057	0.00825	0.0893694	UP	GO:0010586,Level:7,miRNA metabolic process;GO:0034660,Level:6,ncRNA metabolic process;GO:0031047,Level:5,gene silencing by RNA;GO:0048366,Level:5,leaf development;GO:0016070,Level:5,RNA metabolic process;GO:0044260,Level:4,cellular macromolecule metabolic process;GO:0007275,Level:4,multicellular organismal development;GO:0048827,Level:4,phyllome development;GO:0006413,Level:4,translational initia…	GO:0005737,Level:4,cytoplasm;GO:0044424,Level:3,intracellular part;GO:0044464,Level:2,cell part;GO:0005575,Level:1,cellular_component	GO:0003743,Level:7,translation initiation factor activity;GO:0008135,Level:6,translation factor activity, nucleic acid binding;GO:0003723,Level:5,RNA binding;GO:0003676,Level:4,nucleic acid binding;GO:1901363,Level:3,heterocyclic compound binding;GO:0097159,Level:3,organic cyclic compound binding;GO:0005488,Level:2,binding;GO:0003674,Level:1,molecular_function	K02156	map04320:Dorso-ventral axis formation
gene16303	XM_014776649.1	3-ketoacyl-CoA synthase 11-like	1.13594	0.398134	1.51256	0.01345	0.120401	UP	GO:0030243,Level:8,cellulose metabolic process;GO:0006816,Level:8,calcium ion transport;GO:0070838,Level:7,divalent metal ion transport;GO:0051273,Level:7,beta-glucan metabolic process;GO:0016126,Level:7,sterol biosynthetic process;GO:0006084,Level:6,acetyl-CoA metabolic process;GO:0030001,Level:6,metal ion transport;GO:0046165,Level:6,alcohol biosynthetic process;GO:0072511,Level:6,divalent inor…	GO:0016021,Level:3,integral component of membrane;GO:0016020,Level:2,membrane;GO:0044425,Level:2,membrane part;GO:0005575,Level:1,cellular_component	GO:0033807,Level:6,icosanoyl-CoA synthase activity;GO:0016747,Level:5,transferase activity, transferring acyl groups other than amino-acyl groups;GO:0016746,Level:4,transferase activity, transferring acyl groups;GO:0016740,Level:3,transferase activity;GO:0003824,Level:2,catalytic activity;GO:0003674,Level:1,molecular_function	K15397	map00062:Fatty acid elongation;map01110:Biosynthesis of secondary metabolites
gene16354	XM_014776655.1	probable GMP synthase [glutamine-hydrolyzing], transcript variant X4	1.48457	0.689844	1.10571	0.03305	0.199237	UP	GO:0006177,Level:9,GMP biosynthetic process;GO:0009168,Level:8,purine ribonucleoside monophosphate biosynthetic process;GO:0009152,Level:8,purine ribonucleotide biosynthetic process;GO:0046037,Level:8,GMP metabolic process;GO:0006541,Level:7,glutamine metabolic process;GO:0009260,Level:7,ribonucleotide biosynthetic process;GO:0009156,Level:7,ribonucleoside monophosphate biosynthetic process;GO:00…	NA	GO:0008725,Level:9,DNA-3-methyladenine glycosylase activity;GO:0043733,Level:8,DNA-3-methylbase glycosylase activity;GO:0003905,Level:7,alkylbase DNA N-glycosylase activity;GO:0008080,Level:7,N-acetyltransferase activity;GO:0003922,Level:6,GMP synthase (glutamine-hydrolyzing) activity;GO:0019104,Level:6,DNA N-glycosylase activity;GO:0005524,Level:6,ATP binding;GO:0016462,Level:6,pyrophosphatase a…	K01246	map03410:Base excision repair
gene16373	XM_003527132.3	cucumber peeling cupredoxin-like	3.60512	0.541074	2.73615	0.00015	0.00604336	UP	GO:0022900,Level:4,electron transport chain;GO:0044763,Level:3,single-organism cellular process;GO:0044699,Level:2,single-organism process;GO:0009987,Level:2,cellular process;GO:0008150,Level:1,biological_process	NA	GO:0005507,Level:7,copper ion binding;GO:0046914,Level:6,transition metal ion binding;GO:0046872,Level:5,metal ion binding;GO:0043169,Level:4,cation binding;GO:0043167,Level:3,ion binding;GO:0005488,Level:2,binding;GO:0009055,Level:2,electron carrier activity;GO:0003674,Level:1,molecular_function	NA	NA
gene16385	XM_003525869.3	probable LRR receptor-like serine/threonine-protein kinase At2g24230	0.909833	0.302198	1.59011	0.00625	0.0758568	UP	GO:0006468,Level:7,protein phosphorylation;GO:0006464,Level:6,cellular protein modification process;GO:0016310,Level:6,phosphorylation;GO:0044267,Level:5,cellular protein metabolic process;GO:0006796,Level:5,phosphate-containing compound metabolic process;GO:0036211,Level:5,protein modification process;GO:0019538,Level:4,protein metabolic process;GO:0044260,Level:4,cellular macromolecule metaboli…	GO:0016021,Level:3,integral component of membrane;GO:0016020,Level:2,membrane;GO:0044425,Level:2,membrane part;GO:0005575,Level:1,cellular_component	GO:0004674,Level:7,protein serine/threonine kinase activity;GO:0004672,Level:6,protein kinase activity;GO:0005524,Level:6,ATP binding;GO:0016773,Level:5,phosphotransferase activity, alcohol group as acceptor;GO:0016301,Level:5,kinase activity;GO:0035639,Level:5,purine ribonucleoside triphosphate binding;GO:0043168,Level:4,anion binding;GO:0000166,Level:4,nucleotide binding;GO:1901265,Level:4,nucl…	K13415	map04075:Plant hormone signal transduction
gene16469	XM_003527153.3	protein transport protein Sec61 subunit alpha-like	22.8902	11.1111	1.04274	0.00035	0.0112903	UP	GO:0044351,Level:7,macropinocytosis;GO:0006907,Level:6,pinocytosis;GO:0031204,Level:6,posttranslational protein targeting to membrane, translocation;GO:0065002,Level:5,intracellular protein transmembrane transport;GO:0006897,Level:5,endocytosis;GO:1902582,Level:4,single-organism intracellular transport;GO:0015031,Level:4,protein transport;GO:0016192,Level:4,vesicle-mediated transport;GO:0006810,L…	GO:0005783,Level:5,endoplasmic reticulum;GO:0044444,Level:4,cytoplasmic part;GO:0043231,Level:4,intracellular membrane-bounded organelle;GO:0044424,Level:3,intracellular part;GO:0043227,Level:3,membrane-bounded organelle;GO:0005789,Level:3,endoplasmic reticulum membrane;GO:0016021,Level:3,integral component of membrane;GO:0043229,Level:3,intracellular organelle;GO:0016020,Level:2,membrane;GO:0043…	GO:0015450,Level:6,P-P-bond-hydrolysis-driven protein transmembrane transporter activity;GO:0008320,Level:5,protein transmembrane transporter activity;GO:0008565,Level:4,protein transporter activity;GO:0022892,Level:3,substrate-specific transporter activity;GO:0005215,Level:2,transporter activity;GO:0003674,Level:1,molecular_function	K10956	map03060:Protein export;map04141:Protein processing in endoplasmic reticulum;map04145:Phagosome;map05110:Vibrio cholerae infection
gene16483	XM_003525925.3	peptide-N4-(N-acetyl-beta-glucosaminyl)asparagine amidase A-like	1.39612	0.408478	1.77309	0.00265	0.0444142	UP	NA	NA	GO:0000224,Level:6,peptide-N4-(N-acetyl-beta-glucosaminyl)asparagine amidase activity;GO:0016811,Level:5,hydrolase activity, acting on carbon-nitrogen (but not peptide) bonds, in linear amides;GO:0016810,Level:4,hydrolase activity, acting on carbon-nitrogen (but not peptide) bonds;GO:0016787,Level:3,hydrolase activity;GO:0003824,Level:2,catalytic activity;GO:0003674,Level:1,molecular_function	NA	NA
gene16545	XR_414845.2	uncharacterized LOC102660281	1.05518	2.9922	-1.50371	0.03055	0.1908	DOWN	NA	NA	NA	NA	NA
gene16583	XM_003527187.3	probable protein phosphatase 2C 39	36.3067	86.3153	-1.24938	0.0001	0.00442018	DOWN	GO:0008152,Level:2,metabolic process;GO:0008150,Level:1,biological_process	NA	GO:0004721,Level:7,phosphoprotein phosphatase activity;GO:0016791,Level:6,phosphatase activity;GO:0046872,Level:5,metal ion binding;GO:0042578,Level:5,phosphoric ester hydrolase activity;GO:0016788,Level:4,hydrolase activity, acting on ester bonds;GO:0043169,Level:4,cation binding;GO:0016787,Level:3,hydrolase activity;GO:0043167,Level:3,ion binding;GO:0003824,Level:2,catalytic activity;GO:0005488…	K04461	map04010:MAPK signaling pathway
gene1659	XM_014761550.1	probable tRNA N6-adenosine threonylcarbamoyltransferase, mitochondrial	4.116	9.80783	-1.25269	0.00455	0.062606	DOWN	GO:0008033,Level:8,tRNA processing;GO:0034470,Level:7,ncRNA processing;GO:0006399,Level:7,tRNA metabolic process;GO:0006396,Level:6,RNA processing;GO:0034660,Level:6,ncRNA metabolic process;GO:0016070,Level:5,RNA metabolic process;GO:0044260,Level:4,cellular macromolecule metabolic process;GO:0044237,Level:3,cellular metabolic process;GO:0008152,Level:2,metabolic process;GO:0009987,Level:2,cellul…	GO:0005737,Level:4,cytoplasm;GO:0044424,Level:3,intracellular part;GO:0044464,Level:2,cell part;GO:0005575,Level:1,cellular_component	GO:0004222,Level:7,metalloendopeptidase activity;GO:0008237,Level:6,metallopeptidase activity;GO:0004175,Level:6,endopeptidase activity;GO:0070011,Level:5,peptidase activity, acting on L-amino acid peptides;GO:0008233,Level:4,peptidase activity;GO:0016787,Level:3,hydrolase activity;GO:0003824,Level:2,catalytic activity;GO:0003674,Level:1,molecular_function	NA	NA
gene16599	XM_003527192.3	anthocyanidin 3-O-glucosyltransferase 5-like	2.83663	6.64722	-1.22857	0.00185	0.0352213	DOWN	GO:0009718,Level:6,anthocyanin-containing compound biosynthetic process;GO:0009813,Level:5,flavonoid biosynthetic process;GO:0046148,Level:5,pigment biosynthetic process;GO:0046283,Level:5,anthocyanin-containing compound metabolic process;GO:0009812,Level:4,flavonoid metabolic process;GO:0044711,Level:4,single-organism biosynthetic process;GO:1901576,Level:4,organic substance biosynthetic process…	NA	GO:0047213,Level:7,anthocyanidin 3-O-glucosyltransferase activity;GO:0035251,Level:6,UDP-glucosyltransferase activity;GO:0008194,Level:5,UDP-glycosyltransferase activity;GO:0016758,Level:5,transferase activity, transferring hexosyl groups;GO:0016757,Level:4,transferase activity, transferring glycosyl groups;GO:0016740,Level:3,transferase activity;GO:0003824,Level:2,catalytic activity;GO:0003674,L…	K12356	map00940:Phenylpropanoid biosynthesis
gene16665	XM_003526020.3	3-deoxy-manno-octulosonate cytidylyltransferase, mitochondrial-like	1.56458	0.647467	1.27289	0.02705	0.179485	UP	GO:0033468,Level:7,CMP-keto-3-deoxy-D-manno-octulosonic acid biosynthetic process;GO:0009226,Level:6,nucleotide-sugar biosynthetic process;GO:0033467,Level:6,CMP-keto-3-deoxy-D-manno-octulosonic acid metabolic process;GO:0009103,Level:6,lipopolysaccharide biosynthetic process;GO:0008610,Level:5,lipid biosynthetic process;GO:1901137,Level:5,carbohydrate derivative biosynthetic process;GO:0033692,L…	GO:0005737,Level:4,cytoplasm;GO:0044424,Level:3,intracellular part;GO:0044464,Level:2,cell part;GO:0005575,Level:1,cellular_component	GO:0008690,Level:7,3-deoxy-manno-octulosonate cytidylyltransferase activity;GO:0070567,Level:6,cytidylyltransferase activity;GO:0016779,Level:5,nucleotidyltransferase activity;GO:0016772,Level:4,transferase activity, transferring phosphorus-containing groups;GO:0016740,Level:3,transferase activity;GO:0003824,Level:2,catalytic activity;GO:0003674,Level:1,molecular_function	K00979	map00540:Lipopolysaccharide biosynthesis
gene16681	XM_003527211.3	choline transporter-like protein 2	2.41075	0.753252	1.67828	0.00065	0.0175802	UP	GO:0043123,Level:8,positive regulation of I-kappaB kinase/NF-kappaB signaling;GO:0043122,Level:7,regulation of I-kappaB kinase/NF-kappaB signaling;GO:1902533,Level:7,positive regulation of intracellular signal transduction;GO:1902531,Level:6,regulation of intracellular signal transduction;GO:0009967,Level:6,positive regulation of signal transduction;GO:0009966,Level:5,regulation of signal transdu…	GO:0016021,Level:3,integral component of membrane;GO:0016020,Level:2,membrane;GO:0044425,Level:2,membrane part;GO:0005575,Level:1,cellular_component	GO:0004871,Level:3,signal transducer activity;GO:0060089,Level:2,molecular transducer activity;GO:0003674,Level:1,molecular_function	NA	NA
gene16684	XM_003527213.3	protochlorophyllide reductase, chloroplastic	4.99421	14.5323	-1.54094	0.0006	0.016582	DOWN	GO:0055114,Level:4,oxidation-reduction process;GO:0015995,Level:4,chlorophyll biosynthetic process;GO:0015979,Level:4,photosynthesis;GO:0044237,Level:3,cellular metabolic process;GO:0044763,Level:3,single-organism cellular process;GO:0044710,Level:3,single-organism metabolic process;GO:0008152,Level:2,metabolic process;GO:0044699,Level:2,single-organism process;GO:0009987,Level:2,cellular process…	GO:0009507,Level:6,chloroplast;GO:0009536,Level:5,plastid;GO:0044444,Level:4,cytoplasmic part;GO:0043231,Level:4,intracellular membrane-bounded organelle;GO:0044424,Level:3,intracellular part;GO:0043227,Level:3,membrane-bounded organelle;GO:0043229,Level:3,intracellular organelle;GO:0043226,Level:2,organelle;GO:0044464,Level:2,cell part;GO:0005575,Level:1,cellular_component	GO:0016630,Level:6,protochlorophyllide reductase activity;GO:0016628,Level:5,oxidoreductase activity, acting on the CH-CH group of donors, NAD or NADP as acceptor;GO:0016627,Level:4,oxidoreductase activity, acting on the CH-CH group of donors;GO:0000166,Level:4,nucleotide binding;GO:0016491,Level:3,oxidoreductase activity;GO:0036094,Level:3,small molecule binding;GO:0003824,Level:2,catalytic acti…	K00218	map00860:Porphyrin and chlorophyll metabolism;map01110:Biosynthesis of secondary metabolites
gene16685	XM_006582117.2	WD repeat-containing protein 44-like, transcript variant X1	1.11704	0.17766	2.65248	0.0004	0.0124616	UP	NA	GO:0048471,Level:5,perinuclear region of cytoplasm;GO:0005768,Level:5,endosome;GO:0005829,Level:5,cytosol;GO:0005794,Level:5,Golgi apparatus;GO:0005737,Level:4,cytoplasm;GO:0010008,Level:4,endosome membrane;GO:0044444,Level:4,cytoplasmic part;GO:0043231,Level:4,intracellular membrane-bounded organelle;GO:0044424,Level:3,intracellular part;GO:0031090,Level:3,organelle membrane;GO:0043227,Level:3,m…	NA	NA	NA
gene16710	NM_001253249.2	uncharacterized LOC100808294	10.3963	1.9152	2.44051	5e-05	0.00259155	UP	NA	NA	NA	NA	NA
gene16711	XM_003527220.3	phytohormone-binding protein-like	4.74029	0.923743	2.35941	0.00365	0.0547763	UP	GO:0009820,Level:5,alkaloid metabolic process;GO:0006952,Level:4,defense response;GO:1901564,Level:4,organonitrogen compound metabolic process;GO:0009607,Level:3,response to biotic stimulus;GO:0006950,Level:3,response to stress;GO:0071704,Level:3,organic substance metabolic process;GO:0006807,Level:3,nitrogen compound metabolic process;GO:0008152,Level:2,metabolic process;GO:0050896,Level:2,respo…	NA	GO:0050474,Level:6,(S)-norcoclaurine synthase activity;GO:0016836,Level:5,hydro-lyase activity;GO:0016835,Level:4,carbon-oxygen lyase activity;GO:0016829,Level:3,lyase activity;GO:0003824,Level:2,catalytic activity;GO:0003674,Level:1,molecular_function	K13382	map00950:Isoquinoline alkaloid biosynthesis;map01110:Biosynthesis of secondary metabolites
gene16809	XR_414937.2	uncharacterized LOC102660959, transcript variant X2	2.05275	5.04142	-1.29627	0.0074	0.0835807	DOWN	NA	NA	NA	NA	NA
gene16819	NM_001250874.1	TIR-NBS-LRR type disease resistance protein	3.51381	1.73314	1.01965	0.0386	0.218453	UP	GO:0009626,Level:5,plant-type hypersensitive response;GO:0007165,Level:4,signal transduction;GO:0006952,Level:4,defense response;GO:0045087,Level:4,innate immune response;GO:0033554,Level:4,cellular response to stress;GO:0051716,Level:3,cellular response to stimulus;GO:0006950,Level:3,response to stress;GO:0006955,Level:3,immune response;GO:0002376,Level:2,immune system process;GO:0050896,Level:2…	GO:0005737,Level:4,cytoplasm;GO:0044424,Level:3,intracellular part;GO:0005622,Level:3,intracellular;GO:0044464,Level:2,cell part;GO:0005575,Level:1,cellular_component	GO:0005524,Level:6,ATP binding;GO:0043531,Level:5,ADP binding;GO:0035639,Level:5,purine ribonucleoside triphosphate binding;GO:0043168,Level:4,anion binding;GO:0000166,Level:4,nucleotide binding;GO:1901265,Level:4,nucleoside phosphate binding;GO:1901363,Level:3,heterocyclic compound binding;GO:0097159,Level:3,organic cyclic compound binding;GO:0005515,Level:3,protein binding;GO:0043167,Level:3,io…	K13477	map04626:Plant-pathogen interaction
gene16823	XM_003527247.3	TMV resistance protein N	0.749298	0.247895	1.59581	0.00535	0.0691394	UP	GO:0009626,Level:5,plant-type hypersensitive response;GO:0033554,Level:4,cellular response to stress;GO:0007165,Level:4,signal transduction;GO:0006952,Level:4,defense response;GO:0045087,Level:4,innate immune response;GO:0051716,Level:3,cellular response to stimulus;GO:0006950,Level:3,response to stress;GO:0006955,Level:3,immune response;GO:0002376,Level:2,immune system process;GO:0050896,Level:2…	GO:0005737,Level:4,cytoplasm;GO:0005622,Level:3,intracellular;GO:0044424,Level:3,intracellular part;GO:0044464,Level:2,cell part;GO:0005575,Level:1,cellular_component	GO:0005524,Level:6,ATP binding;GO:0043531,Level:5,ADP binding;GO:0035639,Level:5,purine ribonucleoside triphosphate binding;GO:0043168,Level:4,anion binding;GO:0000166,Level:4,nucleotide binding;GO:1901265,Level:4,nucleoside phosphate binding;GO:1901363,Level:3,heterocyclic compound binding;GO:0097159,Level:3,organic cyclic compound binding;GO:0005515,Level:3,protein binding;GO:0043167,Level:3,io…	K13477	map04626:Plant-pathogen interaction
gene16829	XM_003526106.3	indole-3-acetic acid-amido synthetase GH3.6-like	1.536	0.664293	1.20928	0.0245	0.169838	UP	GO:0010583,Level:6,response to cyclopentenone;GO:0009734,Level:6,auxin-activated signaling pathway;GO:0010252,Level:6,auxin homeostasis;GO:0014070,Level:5,response to organic cyclic compound;GO:0048878,Level:5,chemical homeostasis;GO:0009733,Level:5,response to auxin;GO:0009755,Level:5,hormone-mediated signaling pathway;GO:0010033,Level:4,response to organic substance;GO:0007165,Level:4,signal tr…	GO:0009507,Level:6,chloroplast;GO:0009536,Level:5,plastid;GO:0005737,Level:4,cytoplasm;GO:0044444,Level:4,cytoplasmic part;GO:0043231,Level:4,intracellular membrane-bounded organelle;GO:0044424,Level:3,intracellular part;GO:0043227,Level:3,membrane-bounded organelle;GO:0043229,Level:3,intracellular organelle;GO:0043226,Level:2,organelle;GO:0044464,Level:2,cell part;GO:0005575,Level:1,cellular_com…	GO:0010279,Level:6,indole-3-acetic acid amido synthetase activity;GO:0016881,Level:5,acid-amino acid ligase activity;GO:0016879,Level:4,ligase activity, forming carbon-nitrogen bonds;GO:0016874,Level:3,ligase activity;GO:0003824,Level:2,catalytic activity;GO:0003674,Level:1,molecular_function	K14506;K14487	map04075:Plant hormone signal transduction;;map04075:Plant hormone signal transduction
gene16854	XM_014776740.1	G-type lectin S-receptor-like serine/threonine-protein kinase At4g27290, transcript variant X2	0.760224	0.250771	1.60006	0.01365	0.120965	UP	GO:0006468,Level:7,protein phosphorylation;GO:0048765,Level:7,root hair cell differentiation;GO:0006464,Level:6,cellular protein modification process;GO:0016310,Level:6,phosphorylation;GO:0048764,Level:6,trichoblast maturation;GO:0044267,Level:5,cellular protein metabolic process;GO:0006796,Level:5,phosphate-containing compound metabolic process;GO:0048469,Level:5,cell maturation;GO:0048544,Level…	GO:0044459,Level:3,plasma membrane part;GO:0044464,Level:2,cell part;GO:0044425,Level:2,membrane part;GO:0005575,Level:1,cellular_component	GO:0004674,Level:7,protein serine/threonine kinase activity;GO:0004672,Level:6,protein kinase activity;GO:0005524,Level:6,ATP binding;GO:0016773,Level:5,phosphotransferase activity, alcohol group as acceptor;GO:0016301,Level:5,kinase activity;GO:0035639,Level:5,purine ribonucleoside triphosphate binding;GO:0043168,Level:4,anion binding;GO:0005516,Level:4,calmodulin binding;GO:0000166,Level:4,nucl…	K13417	map04626:Plant-pathogen interaction
gene16859	XM_003527257.3	beta-glucosidase 25, transcript variant X1	2.10464	4.22573	-1.00563	0.00965	0.0985952	DOWN	GO:0005975,Level:4,carbohydrate metabolic process;GO:0071704,Level:3,organic substance metabolic process;GO:0044238,Level:3,primary metabolic process;GO:0008152,Level:2,metabolic process;GO:0008150,Level:1,biological_process	GO:0009505,Level:5,plant-type cell wall;GO:0005618,Level:4,cell wall;GO:0030312,Level:3,external encapsulating structure;GO:0044464,Level:2,cell part;GO:0005575,Level:1,cellular_component	GO:0008422,Level:7,beta-glucosidase activity;GO:0015926,Level:6,glucosidase activity;GO:0004553,Level:5,hydrolase activity, hydrolyzing O-glycosyl compounds;GO:0016798,Level:4,hydrolase activity, acting on glycosyl bonds;GO:0043169,Level:4,cation binding;GO:0016787,Level:3,hydrolase activity;GO:0043167,Level:3,ion binding;GO:0003824,Level:2,catalytic activity;GO:0005488,Level:2,binding;GO:0003674…	K13032;K13031	map00460:Cyanoamino acid metabolism;map01110:Biosynthesis of secondary metabolites;;map00460:Cyanoamino acid metabolism
gene16885	NM_001255219.2	dihydroflavonol-4-reductase-like	6.82812	23.334	-1.77287	5e-05	0.00259155	DOWN	GO:0009718,Level:6,anthocyanin-containing compound biosynthetic process;GO:0009813,Level:5,flavonoid biosynthetic process;GO:0046148,Level:5,pigment biosynthetic process;GO:0046283,Level:5,anthocyanin-containing compound metabolic process;GO:0009812,Level:4,flavonoid metabolic process;GO:0044711,Level:4,single-organism biosynthetic process;GO:1901576,Level:4,organic substance biosynthetic process…	NA	GO:0045552,Level:6,dihydrokaempferol 4-reductase activity;GO:0016616,Level:5,oxidoreductase activity, acting on the CH-OH group of donors, NAD or NADP as acceptor;GO:0016614,Level:4,oxidoreductase activity, acting on CH-OH group of donors;GO:0050662,Level:4,coenzyme binding;GO:0000166,Level:4,nucleotide binding;GO:0048037,Level:3,cofactor binding;GO:0016491,Level:3,oxidoreductase activity;GO:0036…	K13082	map00941:Flavonoid biosynthesis;map01110:Biosynthesis of secondary metabolites
gene16886	NM_001253128.2	uncharacterized LOC100787790	2.02338	0.910233	1.15246	0.0336	0.201013	UP	NA	NA	NA	NA	NA
gene16898	XM_006582177.2	probable galacturonosyltransferase 12	0.539968	0.153573	1.81395	0.0253	0.172915	UP	GO:0010413,Level:9,glucuronoxylan metabolic process;GO:0045491,Level:8,xylan metabolic process;GO:0010417,Level:8,glucuronoxylan biosynthetic process;GO:0045492,Level:7,xylan biosynthetic process;GO:0045489,Level:7,pectin biosynthetic process;GO:0010410,Level:7,hemicellulose metabolic process;GO:0070592,Level:6,cell wall polysaccharide biosynthetic process;GO:0010383,Level:6,cell wall polysacchar…	GO:0005794,Level:5,Golgi apparatus;GO:0000139,Level:4,Golgi membrane;GO:0044444,Level:4,cytoplasmic part;GO:0043231,Level:4,intracellular membrane-bounded organelle;GO:0044424,Level:3,intracellular part;GO:0043227,Level:3,membrane-bounded organelle;GO:0016021,Level:3,integral component of membrane;GO:0031090,Level:3,organelle membrane;GO:0043229,Level:3,intracellular organelle;GO:0016020,Level:2,…	GO:0047262,Level:6,polygalacturonate 4-alpha-galacturonosyltransferase activity;GO:0008194,Level:5,UDP-glycosyltransferase activity;GO:0016758,Level:5,transferase activity, transferring hexosyl groups;GO:0016757,Level:4,transferase activity, transferring glycosyl groups;GO:0016740,Level:3,transferase activity;GO:0003824,Level:2,catalytic activity;GO:0003674,Level:1,molecular_function	K13648	map00500:Starch and sucrose metabolism;map00520:Amino sugar and nucleotide sugar metabolism;map01110:Biosynthesis of secondary metabolites
gene16902	XR_001388582.1	disease resistance-like protein, transcript variant X7	0.872403	1.99362	-1.19232	0.04365	0.233342	DOWN	GO:0009626,Level:5,plant-type hypersensitive response;GO:0033554,Level:4,cellular response to stress;GO:0007165,Level:4,signal transduction;GO:0006952,Level:4,defense response;GO:0045087,Level:4,innate immune response;GO:0051716,Level:3,cellular response to stimulus;GO:0006950,Level:3,response to stress;GO:0006955,Level:3,immune response;GO:0002376,Level:2,immune system process;GO:0050896,Level:2…	GO:0005737,Level:4,cytoplasm;GO:0005622,Level:3,intracellular;GO:0044424,Level:3,intracellular part;GO:0044464,Level:2,cell part;GO:0005575,Level:1,cellular_component	GO:0005524,Level:6,ATP binding;GO:0043531,Level:5,ADP binding;GO:0035639,Level:5,purine ribonucleoside triphosphate binding;GO:0043168,Level:4,anion binding;GO:0000166,Level:4,nucleotide binding;GO:1901265,Level:4,nucleoside phosphate binding;GO:1901363,Level:3,heterocyclic compound binding;GO:0097159,Level:3,organic cyclic compound binding;GO:0005515,Level:3,protein binding;GO:0043167,Level:3,io…	K13477	map04626:Plant-pathogen interaction
gene16988	XM_003527292.3	peroxidase P7-like	1.09733	0.256679	2.09596	0.0095	0.0975072	UP	GO:0042744,Level:4,hydrogen peroxide catabolic process;GO:0055114,Level:4,oxidation-reduction process;GO:0006979,Level:4,response to oxidative stress;GO:0044763,Level:3,single-organism cellular process;GO:0006950,Level:3,response to stress;GO:0044710,Level:3,single-organism metabolic process;GO:0008152,Level:2,metabolic process;GO:0044699,Level:2,single-organism process;GO:0050896,Level:2,respons…	GO:0005576,Level:2,extracellular region;GO:0005575,Level:1,cellular_component	GO:0020037,Level:5,heme binding;GO:0046872,Level:5,metal ion binding;GO:0046906,Level:4,tetrapyrrole binding;GO:0043169,Level:4,cation binding;GO:1901363,Level:3,heterocyclic compound binding;GO:0097159,Level:3,organic cyclic compound binding;GO:0016491,Level:3,oxidoreductase activity;GO:0004601,Level:3,peroxidase activity;GO:0043167,Level:3,ion binding;GO:0016209,Level:2,antioxidant activity;GO:…	NA	NA
gene17005	XM_006582217.2	uncharacterized LOC102668028	2.07439	0.696038	1.57545	0.0096	0.0982221	UP	NA	NA	NA	NA	NA
gene17039	NA	gma-miR4377	1.32002	4.15256	-1.65344	0.0012	0.0262227	DOWN	NA	NA	NA	NA	NA
gene17047	XM_006582225.2	protein trichome birefringence-like 39	1.10162	0.405539	1.44172	0.03185	0.194989	UP	NA	NA	NA	NA	NA
gene17052	XM_006582228.2	transcription factor TCP4-like, transcript variant X2	3.14515	1.2459	1.33594	0.0021	0.0379237	UP	GO:0035304,Level:8,regulation of protein dephosphorylation;GO:0045893,Level:8,positive regulation of transcription, DNA-templated;GO:0010557,Level:7,positive regulation of macromolecule biosynthetic process;GO:0010310,Level:7,regulation of hydrogen peroxide metabolic process;GO:0006355,Level:7,regulation of transcription, DNA-templated;GO:0031399,Level:7,regulation of protein modification process…	GO:0005634,Level:5,nucleus;GO:0043231,Level:4,intracellular membrane-bounded organelle;GO:0043227,Level:3,membrane-bounded organelle;GO:0043229,Level:3,intracellular organelle;GO:0043226,Level:2,organelle;GO:0005575,Level:1,cellular_component	GO:0003677,Level:5,DNA binding;GO:0003676,Level:4,nucleic acid binding;GO:1901363,Level:3,heterocyclic compound binding;GO:0003700,Level:3,sequence-specific DNA binding transcription factor activity;GO:0097159,Level:3,organic cyclic compound binding;GO:0001071,Level:2,nucleic acid binding transcription factor activity;GO:0005488,Level:2,binding;GO:0003674,Level:1,molecular_function	NA	NA
gene17055	XM_003526195.3	PLASMODESMATA CALLOSE-BINDING PROTEIN 5-like	0.602354	0.153228	1.97493	0.0436	0.233246	UP	GO:0008150,Level:1,biological_process	GO:0046658,Level:4,anchored component of plasma membrane;GO:0009506,Level:4,plasmodesma;GO:0005886,Level:3,plasma membrane;GO:0005911,Level:3,cell-cell junction;GO:0031225,Level:3,anchored component of membrane;GO:0044459,Level:3,plasma membrane part;GO:0016020,Level:2,membrane;GO:0030054,Level:2,cell junction;GO:0044425,Level:2,membrane part;GO:0044464,Level:2,cell part;GO:0005575,Level:1,cellul…	GO:0001872,Level:5,(1->3)-beta-D-glucan binding;GO:0030247,Level:4,polysaccharide binding;GO:0030246,Level:3,carbohydrate binding;GO:0001871,Level:3,pattern binding;GO:0005488,Level:2,binding;GO:0003674,Level:1,molecular_function	NA	NA
gene17059	XM_006582229.2	bZIP transcription factor bZIP50	1.03884	0.0549072	4.24184	0.00605	0.074516	UP	GO:0006355,Level:7,regulation of transcription, DNA-templated;GO:0030968,Level:6,endoplasmic reticulum unfolded protein response;GO:0006351,Level:6,transcription, DNA-templated;GO:0010468,Level:6,regulation of gene expression;GO:0060255,Level:5,regulation of macromolecule metabolic process;GO:0034645,Level:5,cellular macromolecule biosynthetic process;GO:0034976,Level:5,response to endoplasmic re…	GO:0005634,Level:5,nucleus;GO:0043231,Level:4,intracellular membrane-bounded organelle;GO:0043227,Level:3,membrane-bounded organelle;GO:0043229,Level:3,intracellular organelle;GO:0043226,Level:2,organelle;GO:0005575,Level:1,cellular_component	GO:0043565,Level:6,sequence-specific DNA binding;GO:0003677,Level:5,DNA binding;GO:0046983,Level:4,protein dimerization activity;GO:0003676,Level:4,nucleic acid binding;GO:1901363,Level:3,heterocyclic compound binding;GO:0003700,Level:3,sequence-specific DNA binding transcription factor activity;GO:0097159,Level:3,organic cyclic compound binding;GO:0005515,Level:3,protein binding;GO:0001071,Level…	NA	NA
gene17101	NM_001255014.2	transcription activator GLK1-like	2.56333	6.19086	-1.27212	0.0013	0.0276205	DOWN	GO:0006355,Level:7,regulation of transcription, DNA-templated;GO:0006351,Level:6,transcription, DNA-templated;GO:0010468,Level:6,regulation of gene expression;GO:0060255,Level:5,regulation of macromolecule metabolic process;GO:0034645,Level:5,cellular macromolecule biosynthetic process;GO:0044260,Level:4,cellular macromolecule metabolic process;GO:0044249,Level:4,cellular biosynthetic process;GO:…	GO:0005634,Level:5,nucleus;GO:0043231,Level:4,intracellular membrane-bounded organelle;GO:0043227,Level:3,membrane-bounded organelle;GO:0043229,Level:3,intracellular organelle;GO:0043226,Level:2,organelle;GO:0005575,Level:1,cellular_component	GO:0003677,Level:5,DNA binding;GO:0003676,Level:4,nucleic acid binding;GO:1901363,Level:3,heterocyclic compound binding;GO:0003682,Level:3,chromatin binding;GO:0097159,Level:3,organic cyclic compound binding;GO:0005488,Level:2,binding;GO:0003674,Level:1,molecular_function	K14491	map04075:Plant hormone signal transduction
gene1712	XM_014775216.1	brefeldin A-inhibited guanine nucleotide-exchange protein 2	0.929008	0.271566	1.77439	0.0005	0.0146083	UP	GO:0032012,Level:9,regulation of ARF protein signal transduction;GO:0046578,Level:8,regulation of Ras protein signal transduction;GO:0032760,Level:7,positive regulation of tumor necrosis factor production;GO:0051056,Level:7,regulation of small GTPase mediated signal transduction;GO:0032680,Level:6,regulation of tumor necrosis factor production;GO:0001881,Level:6,receptor recycling;GO:0001819,Leve…	GO:0055037,Level:6,recycling endosome;GO:0030425,Level:5,dendrite;GO:0016023,Level:5,cytoplasmic membrane-bounded vesicle;GO:0005856,Level:5,cytoskeleton;GO:0048471,Level:5,perinuclear region of cytoplasm;GO:0005768,Level:5,endosome;GO:0005829,Level:5,cytosol;GO:0005802,Level:5,trans-Golgi network;GO:0005879,Level:5,axonemal microtubule;GO:0005815,Level:5,microtubule organizing center;GO:0005794,…	GO:0050811,Level:5,GABA receptor binding;GO:0017022,Level:5,myosin binding;GO:0034237,Level:5,protein kinase A regulatory subunit binding;GO:0008092,Level:4,cytoskeletal protein binding;GO:0005102,Level:4,receptor binding;GO:0051018,Level:4,protein kinase A binding;GO:0005086,Level:3,ARF guanyl-nucleotide exchange factor activity;GO:0005515,Level:3,protein binding;GO:0005085,Level:2,guanyl-nucleo…	K18442;K13462	map04144:Endocytosis;;map04626:Plant-pathogen interaction
gene17136	XM_014776805.1	mannan endo-1,4-beta-mannosidase 2-like, transcript variant X2	2.58178	1.1611	1.15287	0.01365	0.120965	UP	GO:0005975,Level:4,carbohydrate metabolic process;GO:0071704,Level:3,organic substance metabolic process;GO:0044238,Level:3,primary metabolic process;GO:0008152,Level:2,metabolic process;GO:0008150,Level:1,biological_process	GO:0005576,Level:2,extracellular region;GO:0005575,Level:1,cellular_component	GO:0016985,Level:8,mannan endo-1,4-beta-mannosidase activity;GO:0004567,Level:7,beta-mannosidase activity;GO:0015923,Level:6,mannosidase activity;GO:0004553,Level:5,hydrolase activity, hydrolyzing O-glycosyl compounds;GO:0016798,Level:4,hydrolase activity, acting on glycosyl bonds;GO:0043169,Level:4,cation binding;GO:0016787,Level:3,hydrolase activity;GO:0043167,Level:3,ion binding;GO:0003824,Lev…	NA	NA
gene1714	XM_003516422.3	AT-hook motif nuclear-localized protein 22	6.07285	2.34461	1.37302	0.00305	0.0490577	UP	GO:0010150,Level:6,leaf senescence;GO:0006325,Level:5,chromatin organization;GO:0010260,Level:5,organ senescence;GO:0009640,Level:5,photomorphogenesis;GO:0009791,Level:4,post-embryonic development;GO:0051276,Level:4,chromosome organization;GO:0007568,Level:4,aging;GO:0044707,Level:3,single-multicellular organism process;GO:0006996,Level:3,organelle organization;GO:0044767,Level:3,single-organism …	GO:0005634,Level:5,nucleus;GO:0043231,Level:4,intracellular membrane-bounded organelle;GO:0043227,Level:3,membrane-bounded organelle;GO:0043229,Level:3,intracellular organelle;GO:0043226,Level:2,organelle;GO:0005575,Level:1,cellular_component	GO:0003680,Level:7,AT DNA binding;GO:0003690,Level:7,double-stranded DNA binding;GO:0043566,Level:6,structure-specific DNA binding;GO:0043565,Level:6,sequence-specific DNA binding;GO:0003677,Level:5,DNA binding;GO:0003676,Level:4,nucleic acid binding;GO:1901363,Level:3,heterocyclic compound binding;GO:0097159,Level:3,organic cyclic compound binding;GO:0005488,Level:2,binding;GO:0003674,Level:1,mo…	NA	NA
gene1715	XM_003516423.3	armadillo repeat-containing kinesin-like protein 2	0.628763	0.203703	1.62605	0.01415	0.123332	UP	GO:0007018,Level:5,microtubule-based movement;GO:0007017,Level:4,microtubule-based process;GO:0006928,Level:4,cellular component movement;GO:0044763,Level:3,single-organism cellular process;GO:0044699,Level:2,single-organism process;GO:0009987,Level:2,cellular process;GO:0008150,Level:1,biological_process	GO:0005856,Level:5,cytoskeleton;GO:0005737,Level:4,cytoplasm;GO:0043232,Level:4,intracellular non-membrane-bounded organelle;GO:0005874,Level:4,microtubule;GO:0043228,Level:3,non-membrane-bounded organelle;GO:0043234,Level:3,protein complex;GO:0044424,Level:3,intracellular part;GO:0043229,Level:3,intracellular organelle;GO:0043226,Level:2,organelle;GO:0032991,Level:2,macromolecular complex;GO:004…	GO:0003777,Level:9,microtubule motor activity;GO:0003774,Level:8,motor activity;GO:0017111,Level:7,nucleoside-triphosphatase activity;GO:0005524,Level:6,ATP binding;GO:0016462,Level:6,pyrophosphatase activity;GO:0016818,Level:5,hydrolase activity, acting on acid anhydrides, in phosphorus-containing anhydrides;GO:0035639,Level:5,purine ribonucleoside triphosphate binding;GO:0043168,Level:4,anion b…	K10396	map04728:Dopaminergic synapse
[truncated: 3,197 more rows]

## Sheet: all up-regulated DEGs
Gene	Gene ID	Gene Anotation	TW-M	TW	log2(FoldChange)	P-value	Q-value(Benjamini et al. 1995)	Regulation	GO(biological_process)	GO(cellular_component)	GO(molecular_function)	KEGG_Orthology_ID	KEGG_pathway_ID
[truncated: 3,099 more rows]

## Sheet: all down-regulated DEGs
Gene	Gene ID	Gene Anotation	TW-M	TW	log2(FoldChange)	P-value	Q-value(Benjamini et al. 1995)	Regulation	GO(biological_process)	GO(cellular_component)	GO(molecular_function)	KEGG_Orthology_ID	KEGG_pathway_ID
gene10385	XM_003522863.3	tetraspanin-7	1.92474	4.46845	-1.21511	0.0066	0.0779608	DOWN	NA	NA	NA	NA	NA
[truncated: 577 more rows]

## Sheet: all DEGs in TW-1-M-1 vs TW-1-1
Gene	Gene ID	Gene Anotation	TW-1-M-1	TW-1-1	log2(FoldChange)	P-value	Q-value(Benjamini et al. 1995)	Regulation	GO(biological_process)	GO(cellular_component)	GO(molecular_function)	KEGG_Orthology_ID	KEGG_pathway_ID
[truncated: 3,950 more rows]

## Sheet: up DEGs in TW-1-M-1 vs TW-1-1
Gene	Gene ID	Gene Anotation	TW-1-M-1	TW-1-1	log2(FoldChange)	P-value	Q-value(Benjamini et al. 1995)	Regulation	GO(biological_process)	GO(cellular_component)	GO(molecular_function)	KEGG_Orthology_ID	KEGG_pathway_ID
[truncated: 2,596 more rows]

[truncated: 7 more sheets: down DEGs in TW-1-M-1 vs TW-1-1, all DEGs in TW-1-M-2 vs TW-1-2, up DEGs in TW-1-M-2 vs TW-1-2, down DEGs in TW-1-M-2 vs TW-1-2, all DEGs in TW-1-M-3 vs TW-1-3, up DEGs in TW-1-M-3 vs TW-1-3, down DEGs in TW-1-M-3 vs TW-1-3]
