# Supplementary material for: Whole genome-wide transcript profiling to identify differentially expressed genes associated with seed field emergence in two soybean low phytate mutants
Source: BMC Plant Biol. 2017 Jan 18;17:16. doi: 10.1186/s12870-016-0953-7 (PMC5242038; doi:10.1186/s12870-016-0953-7)
Supplement: Additional file 4: — Genes expressed specifically in three contrast libraries. (XLSX 106 kb) [file 12870_2016_953_MOESM4_ESM.xlsx]

## Sheet:  DGEs in TW-1-1vsTW-1-M-1
Gene_ID	Gene	Gene_Anotation	TW-1-M-1(TW-1-M-1vsTW-1-1)	TW-1-1(TW-1-M-1vsTW-1-1)	log2.FoldChange.(TW-1-M-1vsTW-1-1)	P.value(TW-1-M-1vsTW-1-1)	Q.value(TW-1-M-1vsTW-1-1)	Regulation(TW-1-M-1vsTW-1-1)
NM_001248800.2	gene28560	uncharacterized LOC100306230	0.674514	2.75763	-2.03151	0.0045	0.0505866	DOWN
NM_001249162.1	gene55293	uncharacterized LOC100305998	0.392591	2.04731	-2.38263	0.0163	0.11507	DOWN
NM_001249524.1	gene26886	uncharacterized LOC100527466	0.623587	2.00867	-1.68758	0.0162	0.114587	DOWN
NM_001250087.1	gene29097	phosphoenolpyruvate-carboxylase kinase	0.626182	2.88761	-2.20522	0.00725	0.068812	DOWN
NM_001250249.2	gene7706	uncharacterized LOC100527005	0.467404	1.97187	-2.07682	0.0329	0.174331	DOWN
NM_001250469.2	gene44389	uncharacterized LOC100500396	0.321527	1.79998	-2.48497	0.0241	0.145001	DOWN
NM_001250721.1	gene34322	uncharacterized LOC100527035	0.523961	2.9974	-2.51618	0.01735	0.119227	DOWN
NM_001250887.1	gene45927	uncharacterized LOC100527557	0.596893	3.73257	-2.64462	0.0006	0.0130539	DOWN
NM_001251440.1	gene41046	uncharacterized LOC100306407	0.623485	2.73043	-2.1307	0.0121	0.0953707	DOWN
NM_001254290.1	gene53978	uncharacterized LOC100795317	0.54464	1.87627	-1.7845	0.00575	0.0591294	DOWN
NM_001254472.1	gene33722	protein TRANSPARENT TESTA 1-like	0.209896	3.33025	-3.98788	0.0015	0.0241049	DOWN
NM_001255754.2	gene814	uncharacterized LOC100795590	0.445698	1.49527	-1.74627	0.0146	0.107909	DOWN
XM_003517526.3	gene2655	uncharacterized LOC100807115	0.234678	2.38876	-3.34751	0.00755	0.0708237	DOWN
XM_003517553.3	gene2715	classical arabinogalactan protein 9-like	0.558084	2.17531	-1.96266	0.00975	0.0834093	DOWN
XM_003518111.3	gene3416	uncharacterized LOC100780921	0.351273	1.43398	-2.02936	0.01495	0.109324	DOWN
XM_003519539.3	gene5780	stigma-specific STIG1-like protein 1	0.313679	2.56696	-3.0327	0.0053	0.0563633	DOWN
XM_003519768.3	gene3078	U-box domain-containing protein 19-like	0.411993	2.68562	-2.70456	5e-05	0.00190513	DOWN
XM_003520468.3	gene7500	pentatricopeptide repeat-containing protein At2g41720, transcript variant X1	0.528129	2.4261	-2.19968	0.0001	0.00340282	DOWN
XM_003520607.3	gene7958	mannan synthase 1	1.19193	17.9596	-3.91339	5e-05	0.00190513	DOWN
XM_003520657.3	gene8104	probable F-box protein At1g60180	0.463489	1.76421	-1.92842	0.0071	0.067833	DOWN
XM_003520806.3	gene8650	U-box domain-containing protein 9-like	0.554028	1.21055	-1.12764	0.03605	0.184116	DOWN
XM_003522160.3	gene6918	uncharacterized LOC100779898	0.254677	4.16102	-4.0302	0.0027	0.0362478	DOWN
XM_003523102.3	gene10987	protein NUCLEAR FUSION DEFECTIVE 4	0.582983	1.41269	-1.27692	0.009	0.0792405	DOWN
XM_003524336.3	gene14019	carbon catabolite repressor protein 4 homolog 3-like, transcript variant X1	0.593325	1.42244	-1.26148	0.02575	0.15061	DOWN
XM_003525470.2	gene11972	uncharacterized LOC100779226	0.875844	6.39043	-2.86717	0.0092	0.0802934	DOWN
XM_003525585.3	gene11712	tetraspanin-11-like	0.296362	3.10303	-3.38824	0.0008	0.0157809	DOWN
XM_003529755.3	gene17776	palmitoyl-monogalactosyldiacylglycerol delta-7 desaturase, chloroplastic-like	0.698502	1.77881	-1.34857	0.01155	0.0924191	DOWN
XM_003530140.3	gene18771	pentatricopeptide repeat-containing protein At3g14330-like	0.614225	1.69747	-1.46655	0.0029	0.0379648	DOWN
XM_003531414.3	gene21887	beta-hexosaminidase 2-like	0.656889	5.54882	-3.07846	5e-05	0.00190513	DOWN
XM_003533154.3	gene24379	chitinase-like protein 2	0.685864	3.38319	-2.30239	0.0007	0.0145518	DOWN
XM_003533727.3	gene24653	lycopene epsilon cyclase, chloroplastic	0.566907	2.10235	-1.89082	0.0009	0.0171462	DOWN
XM_003534190.3	gene26127	dirigent protein 19-like	0.62538	3.32175	-2.40914	0.0008	0.0157809	DOWN
XM_003535822.3	gene28326	lectin DB58	0.263198	2.35158	-3.15941	0.0248	0.147405	DOWN
XM_003537574.3	gene30908	cytochrome P450 84A1-like	0.33859	1.21776	-1.84662	0.00485	0.0531591	DOWN
XM_003539327.2	gene33407	linoleate 13S-lipoxygenase 2-1, chloroplastic-like	0.635245	2.11067	-1.73231	0.00075	0.0152197	DOWN
XM_003539586.3	gene35301	probable receptor-like protein kinase At4g39110	0.297425	1.28616	-2.11247	0.0011	0.0196628	DOWN
XM_003540605.3	gene33203	uncharacterized LOC100812553	0.134795	1.69604	-3.65333	0.0322	0.171975	DOWN
XM_003541345.3	gene36670	zinc finger protein ZAT11-like	0.571464	5.14045	-3.16916	0.00015	0.00465064	DOWN
XM_003543245.3	gene38181	uncharacterized LOC100804209	0.257038	2.86304	-3.4775	0.00125	0.021406	DOWN
XM_003544182.3	gene41067	putative clathrin assembly protein At4g40080	0.481492	2.63058	-2.44979	0.00035	0.00889061	DOWN
XM_003546151.3	gene42677	nuclear transcription factor Y subunit B-3	0.467838	1.78018	-1.92794	0.0046	0.0513321	DOWN
XM_003546468.3	gene43275	ethylene-responsive transcription factor ERF017	0.434181	1.81095	-2.06038	0.0092	0.0802934	DOWN
XM_003546906.3	gene41703	ethylene-responsive transcription factor ERF036-like	0.179235	1.15933	-2.69337	0.01375	0.103583	DOWN
XM_003547834.3	gene45586	RING-H2 finger protein ATL8-like	0.458259	1.68826	-1.8813	0.01115	0.0903924	DOWN
XM_003548220.3	gene46549	probable carboxylesterase 18	0.312167	3.95545	-3.66346	0.0001	0.00340282	DOWN
XM_003550296.3	gene49222	probable carboxylesterase 13	0.662924	2.70926	-2.03098	0.00075	0.0152197	DOWN
XM_003550647.3	gene47429	chitotriosidase-1-like	0.639916	1.80704	-1.49767	0.0071	0.067833	DOWN
XM_003551460.3	gene51518	protein MIZU-KUSSEI 1	0.577252	1.59473	-1.46604	0.01915	0.127365	DOWN
XM_003552548.3	gene52371	receptor-like protein kinase ANXUR2	0.266147	1.65085	-2.63291	0.0018	0.0272617	DOWN
XM_003553473.3	gene53308	12-oxophytodienoate reductase 2-like	0.43408	5.09651	-3.55348	5e-05	0.00190513	DOWN
XM_003554360.3	gene54718	polyadenylate-binding protein 7-like	0.323063	3.87102	-3.58283	5e-05	0.00190513	DOWN
XM_003554635.3	gene52959	uncharacterized LOC100791812, transcript variant X1	0.108475	1.3503	-3.63785	0.00075	0.0152197	DOWN
XM_003556084.3	gene57233	probable membrane-associated kinase regulator 5	0.508396	1.88851	-1.89323	0.00345	0.0423327	DOWN
XM_003556163.3	gene57364	glycine-rich cell wall structural protein 2-like	0	2.97781	#NAME?	5e-05	0.00190513	DOWN
XM_006573425.2	gene1787	uncharacterized LOC102666803	0.724799	1.5794	-1.12372	0.04475	0.207406	DOWN
XM_006574794.1	gene3658	heat shock cognate 70 kDa protein 2-like, transcript variant X2	0.187205	36.8222	-7.61982	5e-05	0.00190513	DOWN
XM_006575203.2	gene4740	ABC transporter G family member 22, transcript variant X1	0.406723	2.47445	-2.60499	0.0001	0.00340282	DOWN
XM_006579581.2	gene12191	uncharacterized protein DDB_G0284459-like	0.117525	3.76216	-5.00053	0.03115	0.169017	DOWN
XM_006580308.2	gene13683	ferrochelatase-2, chloroplastic-like, transcript variant X2	0.635489	1.47028	-1.21016	0.02025	0.131215	DOWN
XM_006580583.1	gene11927	uncharacterized LOC102660698	0.792159	2.6769	-1.7567	0.0179	0.121821	DOWN
XM_006582979.2	gene17610	ATP-dependent 6-phosphofructokinase 3-like	0.151654	2.87527	-4.24484	0.0002	0.00586194	DOWN
XM_006586208.2	gene23895	uncharacterized LOC100794171, transcript variant X2	0.758182	1.79142	-1.24049	0.04345	0.204059	DOWN
XM_006588339.2	gene26990	uncharacterized LOC100500600, transcript variant X1	0.623629	2.80488	-2.16918	0.00665	0.064795	DOWN
XM_006588406.2	gene29100	inorganic phosphate transporter 1-4-like, transcript variant X1	0.726009	3.16469	-2.124	5e-05	0.00190513	DOWN
XM_006588848.2	gene27975	cytochrome P450 93A3-like	0.283115	1.27345	-2.16928	0.0024	0.033397	DOWN
XM_006590548.2	gene30623	myb-like protein X, transcript variant X2	0.562246	2.42632	-2.10949	0.0002	0.00586194	DOWN
XM_006591663.1	gene31788	uncharacterized LOC102661627	0.139993	2.89432	-4.3698	0.03865	0.191583	DOWN
XM_006592198.2	gene33612	uncharacterized LOC102659541	0	3.19999	#NAME?	5e-05	0.00190513	DOWN
XM_006593777.2	gene35404	RING-H2 zinc finger protein RHA4a-like	0.498104	2.38473	-2.25931	0.0011	0.0196628	DOWN
XM_006594147.2	gene32411	protein LITTLE ZIPPER 4-like, transcript variant X1	0.523724	98.785	-7.55934	5e-05	0.00190513	DOWN
XM_006595885.2	gene39823	inactive protein kinase SELMODRAFT_444075-like, transcript variant X1	0.363856	1.04135	-1.51701	0.00505	0.0546888	DOWN
XM_006600095.2	gene48267	uncharacterized LOC100527923, transcript variant X1	0.821371	2.47644	-1.59216	0.0193	0.127717	DOWN
XM_006600232.2	gene46748	uncharacterized LOC102669616	0.383953	2.03536	-2.40628	0.022	0.137865	DOWN
XM_006601735.2	gene52381	cytochrome P450 85A-like, transcript variant X1	0.518968	3.56716	-2.78106	5e-05	0.00190513	DOWN
XM_006604291.2	gene54234	AP2-like ethylene-responsive transcription factor At2g41710, transcript variant X2	0.345381	4.72374	-3.77367	5e-05	0.00190513	DOWN
XM_006604508.2	gene54639	fasciclin-like arabinogalactan protein 11	0.268645	1.2403	-2.20692	0.0241	0.145001	DOWN
XM_014761895.1	gene24371	uncharacterized LOC100794186	0.287982	2.12292	-2.882	0.0083	0.0750863	DOWN
XM_014765374.1	gene36318	villin-4-like, transcript variant X3	0.0517758	12.2043	-7.8809	5e-05	0.00190513	DOWN
XM_014767115.1	gene39738	glucose-induced degradation protein 8 homolog, transcript variant X6	0.787771	1.72531	-1.13101	0.0391	0.193053	DOWN
XM_014768785.1	gene46403	low-temperature-induced 65 kDa protein-like	0	8.8197	#NAME?	5e-05	0.00190513	DOWN
XM_014769996.1	gene5487	protein trichome birefringence-like 33	0.329788	1.68425	-2.3525	0.00145	0.0236558	DOWN
XM_014770380.1	gene52091	E3 ubiquitin-protein ligase MARCH2-like, transcript variant X4	0.756726	5.45161	-2.84884	5e-05	0.00190513	DOWN
XM_014771408.1	gene53512	cell division cycle protein 48 homolog, transcript variant X4	0.195965	2.50374	-3.67542	5e-05	0.00190513	DOWN
XM_014771445.1	gene53430	uncharacterized LOC102670478, transcript variant X2	0.36944	1.12065	-1.60092	0.0199	0.129731	DOWN
XM_014773372.1	gene6348	pentatricopeptide repeat-containing protein At3g42630-like, transcript variant X3	0.333637	1.11937	-1.74634	0.01055	0.0874376	DOWN
XM_014775933.1	gene12192	uncharacterized LOC102659528	0	2.68733	#NAME?	5e-05	0.00190513	DOWN
XM_014776059.1	gene13461	uncharacterized LOC100783174	0.527773	2.29385	-2.11978	0.0017	0.0261437	DOWN
XM_014779174.1	gene22508	uncharacterized LOC100780876	0.698062	3.01967	-2.11296	5e-05	0.00190513	DOWN
XR_001388028.1	gene10896	uncharacterized LOC100810563, transcript variant X2	0.612081	2.31257	-1.9177	0.00155	0.0245541	DOWN
NM_001248088.1	gene10224	uncharacterized LOC100526852	2.55302	0.834884	1.61256	0.0162	0.114587	UP
NM_001248728.1	gene54208	disease resistance protein	1.72786	0	inf	5e-05	0.00190513	UP
NM_001249057.1	gene35	uncharacterized LOC100527431	3.84893	0.127403	4.91699	0.02225	0.138951	UP
NM_001249911.1	gene54485	glycinin A1bB2-784	5.33611	0.132513	5.33158	0.0002	0.00586194	UP
NM_001250786.2	gene30617	receptor-like protein kinase 2	1.55785	0.405222	1.94278	0.0004	0.00984129	UP
NM_001251064.2	gene52361	uncharacterized LOC100500432	3.44136	0	inf	5e-05	0.00190513	UP
NM_001251503.2	gene26208	uncharacterized LOC100305643	4.60606	0.443192	3.37753	0.0075	0.0704917	UP
NM_001289247.1	gene42260	uncharacterized LOC100797510	2.01998	0.558354	1.85509	0.014	0.104758	UP
XM_003517051.3	gene1817	arabinosyltransferase XEG113-like, transcript variant X2	0.910126	0.299591	1.60307	0.0094	0.0815718	UP
XM_003517069.3	gene1850	3-hydroxy-3-methylglutaryl-coenzyme A reductase 1-like	3.09668	0.597962	2.3726	5e-05	0.00190513	UP
XM_003517778.3	gene582	uncharacterized LOC100805520	1.49781	0.696555	1.10454	0.02305	0.141446	UP
XM_003518249.3	gene3473	aquaporin PIP2-2-like	31.2026	0.261365	6.89946	5e-05	0.00190513	UP
XM_003518750.3	gene3982	sugar carrier protein C-like	1.32357	0.584754	1.17854	0.02825	0.159591	UP
XM_003518989.3	gene4537	actin-like, transcript variant X1	1.29535	0.598988	1.11274	0.0462	0.211486	UP
XM_003519891.3	gene3417	uncharacterized LOC100780939	1.91674	0.482513	1.99001	0.0026	0.0354143	UP
XM_003520492.3	gene7590	protein trichome birefringence-like	2.59899	0.596705	2.12286	0.0001	0.00340282	UP
XM_003520593.3	gene7900	floral homeotic protein APETALA 2-like	1.95309	0.606621	1.68689	0.0027	0.0362478	UP
XM_003520977.3	gene7088	2-alkenal reductase (NADP(+)-dependent)	2.29273	0.171947	3.73703	0.00095	0.0178059	UP
XM_003521954.3	gene6365	putative disease resistance RPP13-like protein 1	1.46988	0.348769	2.07536	0.00035	0.00889061	UP
XM_003522073.3	gene6733	L-type lectin-domain containing receptor kinase S.4-like	1.57119	0.65881	1.25393	0.0108	0.0887224	UP
XM_003522966.3	gene10680	thioredoxin-like 1-2, chloroplastic	1.8773	0.651668	1.52645	0.00565	0.058454	UP
XM_003523414.3	gene11514	uncharacterized LOC100817333	1.51555	0.568183	1.41542	0.01895	0.126529	UP
XM_003523520.3	gene9077	phosphatidylinositol/phosphatidylcholine transfer protein SFH6-like, transcript variant X1	1.4881	0.617563	1.26881	0.0168	0.117228	UP
XM_003523990.3	gene9255	probable xyloglucan glycosyltransferase 12	2.15402	0.662586	1.70085	0.00015	0.00465064	UP
XM_003528596.3	gene20090	uncharacterized LOC100808829, transcript variant X2	1.62939	0.445623	1.87044	0.01105	0.0898584	UP
XM_003529689.3	gene17585	dof zinc finger protein DOF3.1-like	3.94739	0.754663	2.387	5e-05	0.00190513	UP
XM_003530399.3	gene22732	protein LONGIFOLIA 1-like	1.50483	0.436143	1.78673	0.0003	0.00791202	UP
XM_003530476.3	gene20671	uncharacterized LOC100811541, transcript variant X2	5.05091	0.321632	3.97306	5e-05	0.00190513	UP
XM_003532544.3	gene20999	L-type lectin-domain containing receptor kinase IX.1-like	1.22455	0.457923	1.41907	0.00335	0.041457	UP
XM_003532784.3	gene21687	probable trehalose-phosphate phosphatase J	1.77956	0.176209	3.33617	0.00115	0.0202319	UP
XM_003533224.3	gene25722	uncharacterized protein At5g08430-like	1.76281	0.863205	1.0301	0.013	0.0998817	UP
XM_003535962.3	gene28672	protein NRT1/ PTR FAMILY 4.5-like	1.25296	0.561639	1.15763	0.0293	0.162729	UP
XM_003536157.3	gene29039	U-box domain-containing protein 44, transcript variant X3	2.00655	0.699959	1.51937	0.00095	0.0178059	UP
XM_003536488.3	gene29706	uncharacterized LOC100781304	1.41912	0.395968	1.84153	0.0029	0.0379648	UP
XM_003537489.3	gene32819	65-kDa microtubule-associated protein 8	1.46837	0.709661	1.04901	0.0312	0.169098	UP
XM_003537987.3	gene58182	V-type proton ATPase subunit a1-like	1.6226	0.700428	1.212	0.0061	0.0612921	UP
XM_003538694.3	gene30499	protein NRT1/ PTR FAMILY 6.3	2.03298	0.393576	2.36888	0.0007	0.0145518	UP
XM_003539606.3	gene35340	uncharacterized protein At1g04910-like	1.51275	0.4616	1.71246	0.006	0.0606874	UP
XM_003540636.3	gene33341	long chain acyl-CoA synthetase 2-like, transcript variant X1	1.80719	0.708867	1.35016	0.0073	0.0690377	UP
XM_003541965.3	gene35657	probable calcium-binding protein CML44	1.47188	0.488152	1.59226	0.0373	0.187719	UP
XM_003542050.3	gene38879	uncharacterized LOC100789733, transcript variant X1	1.79213	0.722877	1.30985	0.009	0.0792405	UP
XM_003542897.3	gene37523	protein kinase PINOID-like	1.87356	0.720385	1.37894	0.01125	0.0908977	UP
XM_003543662.3	gene35976	outer plastidial membrane protein porin	21.44	0.166551	7.00819	0.00075	0.0152197	UP
XM_003543900.3	gene35893	ribosome biogenesis protein WDR12 homolog, transcript variant X1	1.15466	0.43266	1.41616	0.02355	0.143209	UP
XM_003543923.3	gene35876	uncharacterized LOC100788337	1.08098	0.492688	1.1336	0.0343	0.178515	UP
XM_003544346.3	gene41446	auxin response factor 5-like	1.22233	0.389151	1.65124	0.00275	0.0365967	UP
XM_003544450.3	gene39942	transcription factor bHLH74-like, transcript variant X1	2.12966	0.631492	1.75378	0.0013	0.0219251	UP
XM_003546207.3	gene42777	homeobox-leucine zipper protein ATHB-14-like	2.15725	0.401286	2.42649	5e-05	0.00190513	UP
XM_003546414.3	gene43178	casein kinase I isoform delta-like	1.69226	0.550012	1.62142	0.00125	0.021406	UP
XM_003546544.3	gene43512	uncharacterized LOC100810461	2.20889	0.587963	1.90952	0.0096	0.0826633	UP
XM_003547832.3	gene45580	glutamate receptor 3.6-like	1.75472	0.580303	1.59636	0.0017	0.0261437	UP
XM_003548894.3	gene46023	alpha-(1,4)-fucosyltransferase-like	0.833649	0.185347	2.16921	0.014	0.104758	UP
XM_003549622.3	gene47643	transcription factor TCP14	2.01009	0.879714	1.19215	0.01265	0.0982088	UP
XM_003549959.3	gene48255	protein SHORT-ROOT-like	1.39821	0.656152	1.09148	0.0374	0.187993	UP
XM_003550716.3	gene47612	calcium-dependent protein kinase 10-like	1.17325	0.450564	1.3807	0.0126	0.0980308	UP
XM_003550717.3	gene47615	protein NRT1/ PTR FAMILY 2.9-like, transcript variant X1	1.19723	0.587585	1.02683	0.03815	0.190277	UP
XM_003551348.3	gene51270	GPI transamidase component PIG-S-like	7.28998	0.162593	5.48657	0.0001	0.00340282	UP
XM_003554353.3	gene54698	WD repeat-containing protein 3-like	2.28059	0.503458	2.17947	5e-05	0.00190513	UP
XM_003554496.3	gene54984	probable beta-D-xylosidase 2, transcript variant X1	2.75836	0.638139	2.11187	0.00015	0.00465064	UP
XM_003555480.3	gene57698	protein YLS7-like	2.16914	0.281885	2.94395	0.00025	0.00690133	UP
XM_003555617.3	gene55542	long chain acyl-CoA synthetase 2-like	1.75131	0.305557	2.51892	0.00015	0.00465064	UP
XM_003555997.3	gene57047	uncharacterized LOC100803115	2.30465	0.493386	2.22376	0.00025	0.00690133	UP
XM_003556184.3	gene57390	aquaporin PIP2-1-like	12.61	0.484028	4.70333	5e-05	0.00190513	UP
XM_003556416.3	gene57814	serine/threonine-protein kinase Nek2-like, transcript variant X1	2.38342	0.616349	1.95121	0.0001	0.00340282	UP
XM_003556597.3	gene55587	protein OBERON 3-like	2.30945	0.690352	1.74215	0.00025	0.00690133	UP
XM_003556902.3	gene28123	probable methyltransferase PMT7	3.53323	0.409576	3.10879	5e-05	0.00190513	UP
XM_006572727.2	gene1418	fatty acid desaturase 8, transcript variant X1	1.497	0.550862	1.44232	0.0186	0.124941	UP
XM_006574279.2	gene3302	uncharacterized LOC100306517, transcript variant X1	2.16013	0.37856	2.51253	0.00855	0.0765587	UP
XM_006574494.2	gene2940	SNF1-related protein kinase regulatory subunit gamma-1-like, transcript variant X3	1.70803	0.326244	2.38831	0.0247	0.147022	UP
XM_006576418.2	gene6444	patellin-6-like	1.75228	0.578255	1.59946	0.003	0.0388177	UP
XM_006576693.2	gene7327	protein PHYTOCHROME KINASE SUBSTRATE 4-like	0.968907	0.269651	1.84526	0.0003	0.00791202	UP
XM_006577263.2	gene8642	uncharacterized LOC100805566	1.20382	0.480948	1.32367	0.01505	0.10975	UP
XM_006578005.2	gene9259	uncharacterized protein At3g49720-like, transcript variant X3	3.22762	0.426881	2.91857	5e-05	0.00190513	UP
XM_006580390.2	gene14023	DENN domain and WD repeat-containing protein SCD1-like	0.703337	0.0771014	3.18939	0.0104	0.0866657	UP
XM_006581838.2	gene15891	uncharacterized LOC100816323	1.36728	0.353639	1.95096	0.00345	0.0423327	UP
XM_006582217.2	gene17005	uncharacterized LOC102668028	2.14317	0.677341	1.66179	0.0109	0.0892653	UP
XM_006583216.2	gene18148	uncharacterized LOC102664436	1.86788	0.799271	1.22465	0.0243	0.145659	UP
XM_006584820.2	gene20816	MACPF domain-containing protein At1g14780-like, transcript variant X1	2.05977	0.530975	1.95577	0.00055	0.0122515	UP
XM_006587432.2	gene25963	probable receptor-like protein kinase At1g67000, transcript variant X1	15.5592	0.465854	5.06174	5e-05	0.00190513	UP
XM_006589496.2	gene29598	homeobox-leucine zipper protein ANTHOCYANINLESS 2-like, transcript variant X4	1.39147	0.641261	1.11763	0.01675	0.117133	UP
XM_006590485.2	gene30478	uncharacterized LOC102663387	1.18194	0.48571	1.28299	0.01435	0.106523	UP
XM_006591657.1	gene31805	pentatricopeptide repeat-containing protein At3g62890-like	2.09451	0.371446	2.49539	0.00365	0.0439487	UP
XM_006593791.2	gene35430	VQ motif-containing protein 22-like	1.99986	0.652925	1.61491	0.00385	0.0456358	UP
XM_006594663.2	gene37996	IRK-interacting protein-like, transcript variant X1	1.68657	0.673244	1.32489	0.0059	0.0601381	UP
XM_006598655.2	gene46610	uncharacterized LOC100527447, transcript variant X1	2.24482	0.16727	3.74634	0.0034	0.0418967	UP
XM_006602590.2	gene51650	putative serine/threonine-protein kinase	1.39162	0.632493	1.13764	0.03505	0.180762	UP
XM_006603527.2	gene52362	60 kDa chaperonin-like	1.8496	0	inf	5e-05	0.00190513	UP
XM_006603976.2	gene53470	probable receptor-like protein kinase At5g39020	11.6784	0.0282033	8.69376	0.0325	0.172907	UP
XM_006604273.2	gene54200	DNA repair protein recA homolog 2, mitochondrial, transcript variant X2	2.19078	0.509867	2.10325	0.0002	0.00586194	UP
XM_014762461.1	gene26873	TATA-box-binding protein-like, transcript variant X4	1.09322	0.216752	2.33447	0.0013	0.0219251	UP
XM_014763511.1	gene30961	GDSL esterase/lipase EXL3-like, transcript variant X1	2.54811	0.503412	2.33962	0.0006	0.0130539	UP
XM_014765556.1	gene36836	probable 3-deoxy-D-manno-octulosonic acid transferase, mitochondrial, transcript variant X20	4.06532	0.0806279	5.65595	5e-05	0.00190513	UP
XM_014766358.1	gene3800	delta(8)-fatty-acid desaturase 2-like, transcript variant X2	1.45696	0.42907	1.76368	0.00425	0.0488767	UP
XM_014769324.1	gene47293	uncharacterized LOC100811569, transcript variant X1	1.44556	0.549901	1.39438	0.02185	0.137222	UP
XM_014769742.1	gene49289	sugar transporter ERD6-like 6	1.69621	0.529218	1.68038	0.0022	0.0314916	UP
XM_014770153.1	gene47527	uncharacterized LOC100819597, transcript variant X1	2.04342	0.59437	1.78155	0.00555	0.057791	UP
XM_014770319.1	gene5655	uncharacterized LOC100805374	2.02994	0.524237	1.95315	0.00065	0.0137794	UP
XM_014770333.1	gene49434	uncharacterized LOC100788785	1.88549	0.421533	2.16122	5e-05	0.00190513	UP
XM_014771448.1	gene54730	protein Mo25-like, transcript variant X2	1.74332	0.536518	1.70014	0.0088	0.0780491	UP
XM_014771845.1	gene53584	uncharacterized LOC100791819, transcript variant X3	1.0574	0.136883	2.94951	0.0001	0.00340282	UP
XM_014772051.1	gene53539	probable inactive leucine-rich repeat receptor-like protein kinase At3g03770	1.16129	0.530118	1.13135	0.01655	0.116042	UP
XM_014772104.1	gene53426	bidirectional sugar transporter SWEET17-like	1.10136	0.442254	1.31634	0.04555	0.20967	UP
XM_014773669.1	gene7100	annexin A7-like, transcript variant X2	2.10623	0.157412	3.74204	0.0054	0.0569666	UP
XM_014774410.1	gene8951	uncharacterized LOC100796193, transcript variant X2	44.1079	0.0703127	9.29304	0.00055	0.0122515	UP
XM_014776455.1	gene15625	serine/threonine-protein kinase ATG1-like, transcript variant X4	1.50872	0.296992	2.34483	0.0016	0.0249503	UP
XM_014776825.1	gene17252	homeobox-leucine zipper protein HDG2-like, transcript variant X1	1.46278	0.713157	1.03642	0.01935	0.127872	UP
XM_014778065.1	gene19181	uncharacterized LOC100803516, transcript variant X2	2.70884	0.239671	3.49855	5e-05	0.00190513	UP
XR_420032.2	gene54844	uncharacterized LOC100792855, transcript variant X4	1.80424	0.612294	1.5591	0.0017	0.0261437	UP

## Sheet: DGEs in TW-1-2vsTW-1-M-2
Gene_ID	Gene	Gene_Anotation	TW-1-M-2(TW-1-M-2vsTW-1-2)	TW-1-2(TW-1-M-2vsTW-1-2)	log2.FoldChange.(TW-1-M-2vsTW-1-2)	P.value(TW-1-M-2vsTW-1-2)	Q.value(TW-1-M-2vsTW-1-2)	Regulation(TW-1-M-2vsTW-1-2)
NM_001248034.1	gene42888	uncharacterized LOC100305921	0.271764	26.4481	-6.60466	0.02175	0.0590531	DOWN
XM_003529296.3	gene19615	17.5 kDa class I heat shock protein	0.414108	37.5518	-6.50273	5e-05	0.000507054	DOWN
XM_006574794.1	gene3658	heat shock cognate 70 kDa protein 2-like, transcript variant X2	0.397828	33.2733	-6.38608	5e-05	0.000507054	DOWN
XM_006587389.2	gene25853	uncharacterized LOC102663945	0.0876321	5.49202	-5.96973	0.0312	0.0777577	DOWN
XM_003550205.3	gene49036	17.9 kDa class II heat shock protein	0.200938	11.8308	-5.87966	0.0056	0.0210723	DOWN
NM_001250987.1	gene20049	uncharacterized LOC100527307	0.175639	6.60211	-5.23224	0.0106	0.0342224	DOWN
XM_003537352.3	gene30772	cytochrome P450 CYP82D47-like	0.095712	3.54837	-5.21231	0.0232	0.0620588	DOWN
NM_001249855.1	gene46530	low molecular weight heat shock protein Hsp22.5	0.140957	4.51634	-5.00183	0.0375	0.0893449	DOWN
XM_003554360.3	gene54718	polyadenylate-binding protein 7-like	0.175962	5.57706	-4.98617	5e-05	0.000507054	DOWN
XM_003547981.3	gene45945	mitochondrial phosphate carrier protein 3, mitochondrial-like	0.577547	17.374	-4.91085	5e-05	0.000507054	DOWN
NM_001251258.1	gene39269	uncharacterized LOC100499676	0.299084	8.65264	-4.85452	0.01505	0.0446224	DOWN
NM_001251636.1	gene46379	uncharacterized LOC100499700	0.138238	3.86827	-4.80646	0.0238	0.0633046	DOWN
XM_014775656.1	gene13100	protein SRG1-like	0.529713	12.9355	-4.60998	5e-05	0.000507054	DOWN
XM_006596002.2	gene40130	uncharacterized LOC102667590	0.440096	10.5496	-4.58323	5e-05	0.000507054	DOWN
XM_003535822.3	gene28326	lectin DB58	0.156264	3.5387	-4.50116	0.0099	0.0324984	DOWN
NM_001248858.1	gene56971	uncharacterized LOC100305978	0.34128	7.31101	-4.42105	0.001	0.00564129	DOWN
XM_003545895.3	gene44297	16.9 kDa class I heat shock protein 1-like	0.406314	8.27561	-4.3482	5e-05	0.000507054	DOWN
XM_003528712.3	gene17968	anthranilate N-methyltransferase	0.303874	5.73808	-4.23902	5e-05	0.000507054	DOWN
XM_003518760.3	gene3999	uncharacterized LOC100777541	0.322947	5.92136	-4.19656	0.0017	0.00850492	DOWN
XM_003548220.3	gene46549	probable carboxylesterase 18	0.18033	3.27469	-4.18265	0.0004	0.00278443	DOWN
XM_006573087.2	gene600	probable ureide permease A3, transcript variant X6	0.217196	3.94118	-4.18156	0.0001	0.000908966	DOWN
XM_003525806.3	gene12723	uncharacterized LOC100808638	0.367095	6.47613	-4.14091	0.0057	0.0213351	DOWN
NM_001248525.1	gene29617	uncharacterized LOC100500258	0.160987	2.81121	-4.12618	0.0176	0.0502859	DOWN
XM_003522636.3	gene9561	dehydration-responsive protein RD22	0.342755	5.88408	-4.10157	0.0003	0.00221254	DOWN
XM_003538661.3	gene30446	protein DETOXIFICATION 49-like	0.324963	5.54908	-4.0939	5e-05	0.000507054	DOWN
XM_014774967.1	gene11401	protein LAZ1 homolog 1-like, transcript variant X3	0.0783507	1.29044	-4.04177	0.00035	0.00250242	DOWN
XM_014770380.1	gene52091	E3 ubiquitin-protein ligase MARCH2-like, transcript variant X4	0.242648	3.93511	-4.01947	5e-05	0.000507054	DOWN
NM_001255679.2	gene42900	chitinase-like protein 2-like	0.393974	6.28941	-3.99675	5e-05	0.000507054	DOWN
XM_003521610.3	gene8417	galactinol synthase 2	0.786109	12.3619	-3.97503	5e-05	0.000507054	DOWN
XM_003524730.3	gene12962	tetrahydrocannabinolic acid synthase-like	0.427215	6.63351	-3.95674	5e-05	0.000507054	DOWN
XM_003546468.3	gene43275	ethylene-responsive transcription factor ERF017	0.135485	2.10143	-3.95517	0.0078	0.0270424	DOWN
XM_006602471.2	gene51344	protein SULFUR DEFICIENCY-INDUCED 1-like, transcript variant X2	0.412224	6.24883	-3.92209	5e-05	0.000507054	DOWN
XM_006590548.2	gene30623	myb-like protein X, transcript variant X2	0.133537	1.96953	-3.88254	0.00025	0.00192498	DOWN
XM_003538554.3	gene32745	uncharacterized LOC100780616	0.0988231	1.44957	-3.87463	0.0217	0.0589585	DOWN
XM_003531432.3	gene21929	zinc transporter 1-like	0.318731	4.53994	-3.83226	5e-05	0.000507054	DOWN
XM_006602624.2	gene51741	macrophage migration inhibitory factor homolog, transcript variant X1	0.404138	5.65397	-3.80635	0.001	0.00564129	DOWN
XM_003546660.3	gene43949	uncharacterized LOC100783939	0.440495	6.12721	-3.79803	5e-05	0.000507054	DOWN
XM_014774052.1	gene8694	uncharacterized LOC100780077	0.3716	5.13711	-3.78913	5e-05	0.000507054	DOWN
XM_003534620.3	gene26908	probable WRKY transcription factor 33	0.31112	4.22066	-3.76192	5e-05	0.000507054	DOWN
XM_014763353.1	gene29577	low-temperature-induced 65 kDa protein, transcript variant X2	0.404194	5.40113	-3.74014	5e-05	0.000507054	DOWN
XM_006602627.2	gene51761	probable WRKY transcription factor 33, transcript variant X2	0.503959	6.2332	-3.62859	5e-05	0.000507054	DOWN
XM_003538526.3	gene32786	small heat shock protein, chloroplastic-like	0.307094	3.60706	-3.55407	0.00035	0.00250242	DOWN
XM_003547694.3	gene45158	uncharacterized LOC100783043	0.153937	1.71445	-3.47734	0.00465	0.0182315	DOWN
XM_006578848.2	gene11365	probable plastid-lipid-associated protein 14, chloroplastic, transcript variant X1	0.411168	4.432	-3.43016	5e-05	0.000507054	DOWN
XM_003519539.3	gene5780	stigma-specific STIG1-like protein 1	0.202628	2.14985	-3.40733	0.01005	0.0328315	DOWN
XM_003533747.3	gene24720	ethylene-responsive transcription factor ERF017-like	0.252172	2.62764	-3.38129	0.0008	0.00476069	DOWN
XM_003530841.3	gene23907	uncharacterized LOC100793299	0.247836	2.56105	-3.36927	5e-05	0.000507054	DOWN
XM_003534598.3	gene26869	CBL-interacting serine/threonine-protein kinase 14-like	0.519217	5.28069	-3.34632	5e-05	0.000507054	DOWN
XM_003527547.3	gene14396	uncharacterized LOC100802281	0.506245	5.01173	-3.3074	5e-05	0.000507054	DOWN
XM_006586988.2	gene24708	protein LAZ1 homolog 2-like, transcript variant X4	0.461355	4.54595	-3.30063	0.00075	0.00453336	DOWN
XM_003532045.3	gene23434	probable sucrose-phosphate synthase 3	0.460619	4.05278	-3.13727	5e-05	0.000507054	DOWN
XM_006588406.2	gene29100	inorganic phosphate transporter 1-4-like, transcript variant X1	0.272164	2.38821	-3.13338	5e-05	0.000507054	DOWN
NM_001289347.1	gene50622	serine--glyoxylate aminotransferase-like	0.398698	3.47775	-3.12479	5e-05	0.000507054	DOWN
XM_003541345.3	gene36670	zinc finger protein ZAT11-like	0.294619	2.56467	-3.12185	0.0057	0.0213351	DOWN
NM_001254697.2	gene21074	chaperone protein dnaJ 20, chloroplastic-like	0.816446	6.96246	-3.09217	0.0001	0.000908966	DOWN
XM_003544324.3	gene41431	serine/threonine-protein kinase CDL1-like	0.334854	2.74904	-3.03732	5e-05	0.000507054	DOWN
XM_003544182.3	gene41067	putative clathrin assembly protein At4g40080	0.246328	2.00336	-3.02377	0.0008	0.00476069	DOWN
XM_003548896.3	gene44904	GEM-like protein 5	0.790697	6.22367	-2.97657	5e-05	0.000507054	DOWN
XM_003530740.3	gene20786	pectinesterase-like	0.339156	2.65972	-2.97125	0.0001	0.000908966	DOWN
XM_003521621.3	gene8448	calmodulin-binding protein 60 B, transcript variant X1	0.693221	5.42149	-2.9673	5e-05	0.000507054	DOWN
XM_003552732.3	gene49460	glucuronoxylan 4-O-methyltransferase 1-like	0.380493	2.93173	-2.94581	5e-05	0.000507054	DOWN
XM_003543997.3	gene39580	laccase-5-like	0.529112	4.05476	-2.93797	5e-05	0.000507054	DOWN
XM_006579395.2	gene13572	UDP-galactose transporter 2-like, transcript variant X1	0.309199	2.36718	-2.93656	5e-05	0.000507054	DOWN
XM_006584679.2	gene20566	V-type proton ATPase subunit E-like	0.541537	4.13862	-2.93402	5e-05	0.000507054	DOWN
XM_006576717.2	gene7409	alpha-glucosidase YihQ-like, transcript variant X2	0.24013	1.78846	-2.89683	5e-05	0.000507054	DOWN
XM_003523102.3	gene10987	protein NUCLEAR FUSION DEFECTIVE 4	0.250198	1.84337	-2.8812	0.00015	0.00127379	DOWN
XM_003524462.3	gene11692	oleosin 1-like	1.30743	9.258	-2.82396	5e-05	0.000507054	DOWN
XM_006580270.2	gene13616	uncharacterized LOC100776921	0.636974	4.41348	-2.79261	5e-05	0.000507054	DOWN
NM_001249843.2	gene36640	uncharacterized LOC100500098	0.438454	3.02669	-2.78724	0.0167	0.0482639	DOWN
XM_014776113.1	gene14763	WRKY17 protein, transcript variant X1	0.306639	2.08017	-2.76209	0.0015	0.00772922	DOWN
NM_001251097.1	gene38630	nodulin-26	0.667227	4.48805	-2.74984	0.00015	0.00127379	DOWN
XM_006579587.2	gene12212	classical arabinogalactan protein 4-like	0.532233	3.50159	-2.71788	0.0006	0.00381098	DOWN
XM_006592677.2	gene34797	uncharacterized LOC100800807, transcript variant X1	0.649327	4.24508	-2.70877	0.00135	0.00712136	DOWN
NM_001249137.1	gene41380	MYB transcription factor MYB177	0.474217	3.0938	-2.70576	0.00025	0.00192498	DOWN
XM_003554348.3	gene54685	ACT domain-containing protein ACR10-like	0.679142	4.35659	-2.68141	5e-05	0.000507054	DOWN
NM_001249097.2	gene2303	uncharacterized LOC100500298	0.517152	3.31178	-2.67895	0.0024	0.011061	DOWN
XM_003541972.3	gene38628	uncharacterized LOC100784063	0.41075	2.62237	-2.67454	0.00055	0.00355285	DOWN
XM_014773250.1	gene4854	uncharacterized LOC106797935	0.471024	2.92417	-2.63416	0.00715	0.0253277	DOWN
XM_003525533.3	gene11970	plant intracellular Ras-group-related LRR protein 9-like	0.360184	2.18645	-2.60179	0.0002	0.00160842	DOWN
XM_014771732.1	gene53208	agamous-like MADS-box protein AGL90	0.301398	1.82379	-2.59719	0.0007	0.00429452	DOWN
XM_006583157.2	gene18029	uncharacterized LOC100805482	0.698746	4.21747	-2.59354	5e-05	0.000507054	DOWN
XM_003533740.3	gene24704	protein STRICTOSIDINE SYNTHASE-LIKE 4	0.566815	3.41523	-2.59103	0.0002	0.00160842	DOWN
XM_003534396.3	gene26482	probable calcium-binding protein CML45	0.52564	3.15676	-2.58629	0.00055	0.00355285	DOWN
XM_003517814.3	gene373	metalloendoproteinase 5-MMP-like	0.843152	5.04145	-2.57997	5e-05	0.000507054	DOWN
XM_003532255.3	gene23888	zinc finger protein 7-like	0.25308	1.49095	-2.55856	0.00115	0.0062715	DOWN
XM_003517515.3	gene2630	uncharacterized protein At2g34160-like	0.478436	2.8183	-2.55843	0.0024	0.011061	DOWN
XM_003549179.3	gene47203	IQ domain-containing protein IQM1	0.6756	3.92902	-2.53993	5e-05	0.000507054	DOWN
XM_006589460.2	gene29530	protein REVEILLE 6-like, transcript variant X2	0.548737	3.16268	-2.52696	5e-05	0.000507054	DOWN
XM_014763166.1	gene4273	uncharacterized LOC100527524, transcript variant X1	0.75007	4.29597	-2.51789	0.0001	0.000908966	DOWN
XM_003550192.3	gene49004	uncharacterized transporter C405.03c-like	0.628761	3.5604	-2.50145	0.0001	0.000908966	DOWN
XM_003537904.3	gene31471	uncharacterized LOC100788800	0.562499	3.12984	-2.47617	5e-05	0.000507054	DOWN
XM_003528454.3	gene19710	uncharacterized LOC100799434	0.549357	3.0128	-2.45529	0.0002	0.00160842	DOWN
XM_014771163.1	gene2919	G-type lectin S-receptor-like serine/threonine-protein kinase SD2-5	0.188461	1.03314	-2.4547	0.0076	0.0265233	DOWN
XM_014762563.1	gene29443	ethanolamine kinase 2-like, transcript variant X1	0.738365	3.99477	-2.43571	5e-05	0.000507054	DOWN
XM_014777258.1	gene14623	serine carboxypeptidase-like 11, transcript variant X5	0.257722	1.39335	-2.43467	0.0005	0.00330533	DOWN
XM_006599161.2	gene45473	uncharacterized LOC100780719, transcript variant X1	0.68147	3.65041	-2.42134	0.0001	0.000908966	DOWN
XM_006596615.1	gene40194	uncharacterized LOC102662202	0.524878	2.7848	-2.40752	0.03675	0.0880433	DOWN
XM_014779357.1	gene23364	uncharacterized mitochondrial protein AtMg01410	0.445858	2.36523	-2.40732	0.00015	0.00127379	DOWN
XM_006582979.2	gene17610	ATP-dependent 6-phosphofructokinase 3-like	0.482654	2.53534	-2.39312	0.00045	0.00304266	DOWN
XM_003518503.3	gene5854	nudix hydrolase 10-like	0.207363	1.07977	-2.3805	0.00375	0.0155346	DOWN
XM_014767254.1	gene39882	trimethylguanosine synthase-like, transcript variant X1	0.844736	4.39109	-2.37801	5e-05	0.000507054	DOWN
XM_006591546.1	gene32184	histone H2B-like	0.672787	3.32965	-2.30715	0.0035	0.0147363	DOWN
XM_003554509.3	gene55009	probable WRKY transcription factor 23	0.830305	4.08325	-2.29801	5e-05	0.000507054	DOWN
XM_003537486.3	gene32831	glucuronoxylan 4-O-methyltransferase 1-like	0.407036	1.97475	-2.27844	0.0002	0.00160842	DOWN
XM_003528128.3	gene16012	protein NUCLEAR FUSION DEFECTIVE 4-like	0.846458	4.1006	-2.27633	5e-05	0.000507054	DOWN
XM_006589498.2	gene29602	protein IQ-DOMAIN 1-like	0.529372	2.54996	-2.26812	0.0002	0.00160842	DOWN
XM_003518389.3	gene5507	taxadien-5-alpha-ol O-acetyltransferase-like	0.371698	1.78215	-2.26142	0.0006	0.00381098	DOWN
XM_014773884.1	gene7968	ACT domain-containing protein ACR10-like	0.856864	4.06657	-2.24667	5e-05	0.000507054	DOWN
XM_003526584.3	gene15261	uncharacterized protein At4g08330, chloroplastic-like	0.349977	1.64581	-2.23347	0.00425	0.0170521	DOWN
XM_003542750.3	gene37232	cytosolic sulfotransferase 15-like	0.432285	2.02086	-2.22491	0.00125	0.00670408	DOWN
XM_006594587.2	gene37828	uncharacterized LOC102662358	0.684075	3.17462	-2.21436	0.0002	0.00160842	DOWN
XM_003526978.3	gene15956	aldehyde dehydrogenase family 2 member B4, mitochondrial	0.551913	2.49919	-2.17895	0.0002	0.00160842	DOWN
XM_003519918.3	gene3490	G-type lectin S-receptor-like serine/threonine-protein kinase At1g34300	0.87179	3.9156	-2.16718	5e-05	0.000507054	DOWN
XM_014766295.1	gene38256	uncharacterized LOC106794312	0.201073	0.894313	-2.15306	0.001	0.00564129	DOWN
XM_003523707.3	gene9627	receptor-like protein kinase HSL1	0.319191	1.40666	-2.13979	0.0001	0.000908966	DOWN
XM_003555450.3	gene57578	uncharacterized LOC100812185	0.729385	3.2002	-2.13341	5e-05	0.000507054	DOWN
XM_003532349.3	gene20466	recQ-mediated genome instability protein 1	0.564487	2.45332	-2.11972	5e-05	0.000507054	DOWN
XM_006591663.1	gene31788	uncharacterized LOC102661627	0.440383	1.89662	-2.1066	0.01725	0.0495178	DOWN
XM_003543368.3	gene38425	BEL1-like homeodomain protein 1, transcript variant X1	0.389832	1.65818	-2.08868	0.0001	0.000908966	DOWN
XR_414429.2	gene13216	MADS-box protein FLOWERING LOCUS C, transcript variant X6	0.678693	2.86784	-2.07913	0.0006	0.00381098	DOWN
XM_006600977.2	gene48593	protein NRT1/ PTR FAMILY 1.2-like	0.669468	2.81824	-2.07371	5e-05	0.000507054	DOWN
XM_006589585.2	gene29881	uncharacterized LOC100792304, transcript variant X1	0.65058	2.72009	-2.06386	0.0001	0.000908966	DOWN
NM_001255151.2	gene26050	uncharacterized LOC100795956	0.47398	1.97751	-2.06079	0.0003	0.00221254	DOWN
XM_006577919.2	gene9068	BEL1-like homeodomain protein 7, transcript variant X2	0.810356	3.3073	-2.02903	5e-05	0.000507054	DOWN
XM_006591325.2	gene32637	uncharacterized LOC100804343, transcript variant X2	0.435881	1.7787	-2.02882	0.0001	0.000908966	DOWN
XM_003529413.3	gene19874	pentatricopeptide repeat-containing protein At2g03380, mitochondrial	0.677267	2.76202	-2.02793	5e-05	0.000507054	DOWN
XM_003526517.3	gene15123	putative clathrin assembly protein At4g40080	0.547839	2.2131	-2.01425	0.0003	0.00221254	DOWN
NM_001254290.1	gene53978	uncharacterized LOC100795317	0.374935	1.49869	-1.99899	0.008	0.0275944	DOWN
XM_006588762.2	gene27647	heat stress transcription factor A-3-like	0.70086	2.73906	-1.96648	5e-05	0.000507054	DOWN
XM_003553014.1	gene50337	pentatricopeptide repeat-containing protein At5g15280-like	0.500404	1.9235	-1.94257	5e-05	0.000507054	DOWN
NM_001248578.1	gene25609	CBF-like protein	0.349657	1.34386	-1.94237	0.03545	0.0856076	DOWN
XM_003530140.3	gene18771	pentatricopeptide repeat-containing protein At3g14330-like	0.408291	1.55986	-1.93375	5e-05	0.000507054	DOWN
XM_003536848.3	gene27218	probably inactive leucine-rich repeat receptor-like protein kinase IMK2	0.804032	3.03501	-1.91637	0.0004	0.00278443	DOWN
XM_014775780.1	gene13579	ubiquitin carboxyl-terminal hydrolase 27-like, transcript variant X3	0.47261	1.78129	-1.9142	0.00025	0.00192498	DOWN
XM_006590474.2	gene30461	30-kDa cleavage and polyadenylation specificity factor 30-like, transcript variant X2	0.608672	2.29322	-1.91364	0.0006	0.00381098	DOWN
XM_003527706.3	gene14694	protein BIG GRAIN 1-like B	0.433024	1.62337	-1.90647	0.001	0.00564129	DOWN
XM_014766389.1	gene35478	uncharacterized LOC100793802, transcript variant X2	0.57034	2.13629	-1.90521	5e-05	0.000507054	DOWN
XM_006573356.2	gene1633	auxin-responsive protein SAUR36-like	0.639969	2.36829	-1.88777	0.0011	0.00606256	DOWN
XM_003519207.3	gene5143	internal alternative NAD(P)H-ubiquinone oxidoreductase A1, mitochondrial-like, transcript variant X1	0.450884	1.66382	-1.88367	0.00075	0.00453336	DOWN
XM_003534632.3	gene26944	uncharacterized LOC100783616	0.574555	2.10365	-1.87238	0.0008	0.00476069	DOWN
XM_003546151.3	gene42677	nuclear transcription factor Y subunit B-3	0.542282	1.94945	-1.84595	0.00245	0.0112465	DOWN
XM_014763880.1	gene30861	U-box domain-containing protein 5-like, transcript variant X2	0.757601	2.67401	-1.81949	5e-05	0.000507054	DOWN
XM_003522536.3	gene11507	nodulation-signaling pathway 2 protein	0.708818	2.49888	-1.8178	0.0002	0.00160842	DOWN
NM_001254507.2	gene34173	uncharacterized LOC100811994	0.596927	2.0856	-1.80483	0.01045	0.0338434	DOWN
XM_006579932.2	gene12890	uncharacterized LOC100797813, transcript variant X1	0.483579	1.68573	-1.80155	0.0006	0.00381098	DOWN
XM_006583586.2	gene19011	uncharacterized LOC100818286, transcript variant X2	0.603395	2.0993	-1.79873	0.003	0.0131302	DOWN
XM_006579497.2	gene11908	RNA-dependent RNA polymerase 2-like, transcript variant X1	0.643301	2.23726	-1.79817	5e-05	0.000507054	DOWN
XM_006605686.2	gene56408	uncharacterized LOC100777995	0.704022	2.44368	-1.79536	5e-05	0.000507054	DOWN
XM_003548269.3	gene46642	probable cyclic nucleotide-gated ion channel 20, chloroplastic	0.743868	2.57038	-1.78886	0.00015	0.00127379	DOWN
XM_006599406.2	gene46085	type IV inositol polyphosphate 5-phosphatase 3-like, transcript variant X4	0.604694	2.07606	-1.77957	0.00015	0.00127379	DOWN
XM_003523384.3	gene11465	IAA-amino acid hydrolase ILR1-like 6	0.651788	2.2199	-1.76802	0.0019	0.0092628	DOWN
XM_014771493.1	gene54415	transcription repressor OFP16-like, transcript variant X2	0.469589	1.59478	-1.76389	0.00985	0.0323855	DOWN
NM_001254689.2	gene16602	early nodulin-like protein 2-like	0.656271	2.21743	-1.75653	0.00205	0.00980516	DOWN
XM_006599355.2	gene45959	UPF0496 protein At3g19330-like	0.447526	1.49637	-1.74142	0.0021	0.00998294	DOWN
XM_006575273.2	gene4964	VQ motif-containing protein 9-like	0.604781	2.02183	-1.74118	0.0069	0.0246159	DOWN
XM_003538002.3	gene58162	MLO-like protein 6	0.375117	1.25189	-1.7387	0.00155	0.00793693	DOWN
XM_006589511.2	gene29635	receptor-like serine/threonine-protein kinase At4g25390	0.579998	1.92742	-1.73255	0.0004	0.00278443	DOWN
XM_003519495.3	gene5709	uncharacterized LOC100776849	0.722701	2.39679	-1.72963	0.0186	0.0524925	DOWN
XM_003539019.3	gene31499	UDP-glucose iridoid glucosyltransferase-like	0.749103	2.46717	-1.71962	0.002	0.00961477	DOWN
XM_006602027.2	gene50038	U-box domain-containing protein 44-like	0.735265	2.41069	-1.71311	5e-05	0.000507054	DOWN
XM_006602570.2	gene51616	formin-like protein 20, transcript variant X1	0.470898	1.54056	-1.70997	0.009	0.0301774	DOWN
XM_006575203.2	gene4740	ABC transporter G family member 22, transcript variant X1	0.477995	1.55901	-1.70556	0.00095	0.00542312	DOWN
XM_003554601.3	gene55177	respiratory burst oxidase homolog protein B-like	0.825068	2.68599	-1.70287	0.0002	0.00160842	DOWN
XM_006593777.2	gene35404	RING-H2 zinc finger protein RHA4a-like	0.831355	2.69892	-1.69885	0.0023	0.0106984	DOWN
XM_003532408.3	gene20639	auxin-responsive protein SAUR64-like	0.681421	2.16905	-1.67045	0.009	0.0301774	DOWN
XM_003524016.3	gene12887	pentatricopeptide repeat-containing protein At5g18390, mitochondrial, transcript variant X3	0.546113	1.73198	-1.66515	0.00095	0.00542312	DOWN
XM_014764063.1	gene31684	CSC1-like protein At3g54510, transcript variant X7	0.588568	1.84694	-1.64985	0.00015	0.00127379	DOWN
XM_006586960.2	gene24654	serine/threonine-protein kinase tricorner-like	0.666375	2.08002	-1.64219	0.0006	0.00381098	DOWN
NM_001250443.2	gene31383	uncharacterized LOC100527018	1.19169	3.65094	-1.61526	0.0044	0.0174893	DOWN
XM_014778306.1	gene20944	protein kinase, transcript variant X1	0.911211	2.7266	-1.58124	0.00055	0.00355285	DOWN
XM_003536849.3	gene27221	probable LRR receptor-like serine/threonine-protein kinase RKF3	0.821711	2.45674	-1.58004	0.00035	0.00250242	DOWN
XM_014775918.1	gene14166	potassium channel SKOR-like, transcript variant X1	0.468254	1.38067	-1.56	0.00175	0.00871444	DOWN
XM_014777677.1	gene17767	zinc finger BED domain-containing protein DAYSLEEPER-like	0.74978	2.20532	-1.55645	0.0006	0.00381098	DOWN
NM_001254018.1	gene31399	uncharacterized LOC100813958	0.740651	2.16962	-1.55058	0.0052	0.019882	DOWN
XM_003523629.3	gene9403	probable receptor-like protein kinase At1g80640, transcript variant X2	0.578537	1.68028	-1.53822	0.00335	0.0142493	DOWN
XM_003521379.3	gene8003	polyadenylate-binding protein 7-like	0.946913	2.74112	-1.53346	0.00075	0.00453336	DOWN
XM_006598895.2	gene44755	pentatricopeptide repeat-containing protein At2g33680-like	0.538647	1.55833	-1.53258	0.00125	0.00670408	DOWN
XM_014770320.1	gene49970	protein TIC110, chloroplastic-like, transcript variant X2	0.660885	1.88714	-1.51373	0.00035	0.00250242	DOWN
XM_014771240.1	gene51048	transcription factor AS1-like, transcript variant X2	0.81144	2.24433	-1.46773	0.00235	0.0108822	DOWN
NM_001248074.2	gene28330	uncharacterized LOC100527363	0.572059	1.55541	-1.44306	0.0361	0.0867934	DOWN
XM_006576202.2	gene6615	uncharacterized LOC100819267, transcript variant X2	0.612504	1.66239	-1.44047	0.0177	0.0505114	DOWN
XM_003526798.3	gene15610	citrate-binding protein-like	0.683753	1.85102	-1.43677	0.00805	0.0277146	DOWN
XM_003534428.3	gene26560	pentatricopeptide repeat-containing protein At1g71460, chloroplastic-like	0.708448	1.90051	-1.42365	0.00315	0.013605	DOWN
XM_006583558.2	gene18967	mRNA-capping enzyme, transcript variant X3	0.658084	1.76536	-1.42362	0.00125	0.00670408	DOWN
XM_014774629.1	gene9963	receptor-like protein kinase BRI1-like 3	0.530125	1.42205	-1.42356	0.0007	0.00429452	DOWN
NM_001255703.1	gene19870	glucan endo-1,3-beta-glucosidase-like protein At1g69295-like	0.739097	1.96949	-1.41399	0.0237	0.063125	DOWN
XM_006588848.2	gene27975	cytochrome P450 93A3-like	0.73481	1.9394	-1.40017	0.0058	0.0216261	DOWN
NM_001253264.2	gene20866	probable FKBP-type peptidyl-prolyl cis-trans isomerase 5, chloroplastic-like	0.783077	2.05247	-1.39014	0.0254	0.0665256	DOWN
XR_001385583.1	gene44452	60S ribosomal protein L18a-like protein, transcript variant X3	0.715259	1.85971	-1.37854	0.00925	0.0308297	DOWN
XM_003544779.3	gene41092	AT-hook motif nuclear-localized protein 28-like	0.947583	2.42436	-1.35528	0.0116	0.0366264	DOWN
NM_001250769.1	gene13340	glutathione S-transferase GST 20	0.912061	2.33335	-1.3552	0.0142	0.0426713	DOWN
XM_006604030.2	gene53556	uncharacterized LOC102667957	1.08343	2.76071	-1.34943	0.0114	0.0361563	DOWN
XM_003534323.3	gene26360	NO-associated protein 1, chloroplastic/mitochondrial-like	0.870072	2.21226	-1.34631	0.0043	0.0171862	DOWN
XM_014770702.1	gene51733	protein DETOXIFICATION 44, chloroplastic-like	0.335072	0.849528	-1.34219	0.022	0.0595604	DOWN
XM_003529769.3	gene17810	pentatricopeptide repeat-containing protein At1g15510, chloroplastic-like	0.764618	1.93769	-1.34153	0.0017	0.00850492	DOWN
XM_014766066.1	gene38594	DDB1- and CUL4-associated factor 8-like, transcript variant X1	0.635238	1.60257	-1.33502	0.00565	0.0212091	DOWN
XM_003528057.3	gene15813	uncharacterized LOC100797672	0.673033	1.67464	-1.3151	0.0018	0.00888946	DOWN
XM_006599068.2	gene45178	putative disease resistance RPP13-like protein 1	0.645187	1.59782	-1.30831	0.00175	0.00871444	DOWN
XM_014764038.1	gene31534	scarecrow-like protein 31, transcript variant X3	0.843717	1.96944	-1.22296	0.00505	0.019423	DOWN
XM_003551553.3	gene51790	WEB family protein At2g38370-like	0.636286	1.45315	-1.19144	0.01095	0.0351047	DOWN
XM_003543513.3	gene36007	probable galacturonosyltransferase-like 10	1.00229	2.23796	-1.15889	0.01465	0.0437071	DOWN
XM_006605483.2	gene55733	remorin-like, transcript variant X1	0.732004	1.58488	-1.11445	0.0336	0.0822634	DOWN
XM_014764375.1	gene32956	F-box protein At5g07670-like	0.694188	1.49253	-1.10436	0.01945	0.0543737	DOWN
XM_003554187.2	gene54371	uncharacterized LOC100775266	0.776814	1.65611	-1.09216	0.0426	0.0981885	DOWN
XM_003550361.3	gene49334	probable 1-acylglycerol-3-phosphate O-acyltransferase	0.871284	1.84203	-1.08008	0.0255	0.0667538	DOWN
XM_003544044.3	gene40357	ethylene-responsive transcription factor CRF1-like	0.818916	1.72595	-1.0756	0.02205	0.0596594	DOWN
XM_014775634.1	gene12980	small RNA 2'-O-methyltransferase-like, transcript variant X2	0.908772	1.91171	-1.07287	0.0065	0.0235123	DOWN
XM_006579628.2	gene12322	protein FAR1-RELATED SEQUENCE 7-like, transcript variant X1	0.708587	1.47336	-1.0561	0.02025	0.0559816	DOWN
XM_003526216.3	gene17107	putative pentatricopeptide repeat-containing protein At1g10330	0.769158	1.59335	-1.05071	0.02945	0.0745544	DOWN
XM_006598938.2	gene44895	pentatricopeptide repeat-containing protein At3g26782, mitochondrial	0.497659	1.02304	-1.03963	0.02615	0.068049	DOWN
XM_003532548.3	gene21003	uncharacterized LOC100784485	0.922771	1.89094	-1.03506	0.04255	0.0981242	DOWN
XM_003556685.3	gene55826	cyclic dof factor 1-like	0.786251	1.60118	-1.02607	0.03115	0.0776828	DOWN
XM_003529476.3	gene20012	aldehyde dehydrogenase 22A1-like	1.26665	0.632109	1.00277	0.03795	0.0901754	UP
XM_003539493.3	gene35038	zinc finger protein MAGPIE-like	1.52086	0.757059	1.00641	0.0333	0.081651	UP
XM_006591045.2	gene32199	DNA ligase 1-like	1.17456	0.578479	1.02179	0.02845	0.07256	UP
XM_006592837.2	gene35167	uncharacterized LOC100804520, transcript variant X2	1.7492	0.857578	1.02836	0.0281	0.0718735	UP
XM_006592886.2	gene35286	alpha,alpha-trehalose-phosphate synthase [UDP-forming] 1-like, transcript variant X2	1.7609	0.862854	1.02913	0.0112	0.0357186	UP
XM_006604762.2	gene55198	mevalonate kinase-like, transcript variant X1	1.58173	0.768438	1.04151	0.04035	0.0943795	UP
XM_003538819.3	gene30899	beta-galactosidase 3-like	1.29164	0.627427	1.04168	0.0175	0.0500738	UP
XM_014776825.1	gene17252	homeobox-leucine zipper protein HDG2-like, transcript variant X1	1.83485	0.890682	1.04268	0.01185	0.0372007	UP
XM_014763601.1	gene4121	uncharacterized LOC100812120, transcript variant X1	1.70533	0.826855	1.04434	0.043	0.0989127	UP
XM_006582036.2	gene16420	histone-lysine N-methyltransferase ASHR3, transcript variant X2	1.44453	0.69914	1.04694	0.0356	0.0858898	UP
XM_006604146.2	gene53900	uncharacterized LOC100802558	1.25402	0.606131	1.04886	0.03085	0.0771262	UP
XM_003531565.3	gene22203	putative hydrolase C777.06c, transcript variant X2	1.37546	0.662732	1.05342	0.0448	0.102043	UP
XM_003517262.3	gene2172	filament-like plant protein 7, transcript variant X2	1.61936	0.77883	1.05604	0.01035	0.0335825	UP
XM_006574871.2	gene3902	probable methyltransferase PMT4, transcript variant X3	1.42684	0.685295	1.05802	0.02085	0.0571832	UP
XM_003543900.3	gene35893	ribosome biogenesis protein WDR12 homolog, transcript variant X1	1.59481	0.76539	1.05912	0.0292	0.074042	UP
XM_006603874.2	gene53076	uncharacterized protein At1g04910, transcript variant X2	1.71812	0.821186	1.06505	0.01655	0.0479506	UP
XM_014776330.1	gene15196	sporulation-specific protein 15-like, transcript variant X1	1.55197	0.740488	1.06755	0.00305	0.013306	UP
XM_003542385.3	gene36600	tetratricopeptide repeat protein 7A-like	1.70156	0.801758	1.08562	0.01135	0.0360602	UP
XM_014764210.1	gene32470	kinesin light chain 3-like, transcript variant X1	1.1796	0.551608	1.09658	0.0454	0.1031	UP
XM_014771021.1	gene49708	L10-interacting MYB domain-containing protein-like, transcript variant X3	1.34736	0.629551	1.09774	0.01625	0.0472574	UP
XM_014767094.1	gene39679	protein NEDD1-like	1.43731	0.669288	1.10268	0.0165	0.0478325	UP
XM_014777639.1	gene17614	protein IQ-DOMAIN 14-like, transcript variant X3	1.46248	0.676759	1.11171	0.02905	0.0737638	UP
XM_006573636.2	gene2312	uncharacterized LOC100784489, transcript variant X3	1.78621	0.822657	1.11854	0.00305	0.013306	UP
XM_003519275.3	gene5295	zinc finger protein 4-like, transcript variant X4	1.77965	0.819097	1.11948	0.02095	0.0573614	UP
XM_003521516.3	gene8252	E3 ubiquitin-protein ligase BAH1-like, transcript variant X2	1.59776	0.727761	1.13452	0.0346	0.0840112	UP
XM_003516228.3	gene538	uncharacterized protein At1g04910-like, transcript variant X1	1.82537	0.826429	1.14323	0.01045	0.0338434	UP
XM_003534291.3	gene26317	uncharacterized LOC100779666	1.89555	0.857589	1.14426	0.03745	0.0892873	UP
XM_006604310.2	gene54277	probably inactive leucine-rich repeat receptor-like protein kinase At5g06940	1.39788	0.628146	1.15407	0.0169	0.0487424	UP
XM_006589225.2	gene29089	uncharacterized LOC100798639, transcript variant X1	1.87272	0.840403	1.15598	0.0061	0.0224197	UP
XM_003526808.3	gene15631	probable Histone-lysine N-methyltransferase ATXR5	1.27467	0.571833	1.15646	0.03855	0.0912597	UP
XM_003532833.3	gene21856	protein trichome berefringence-like 7	1.61536	0.719564	1.16666	0.01205	0.0376993	UP
XM_006589499.2	gene29606	F-box protein PP2-A13-like, transcript variant X1	1.41185	0.628211	1.16827	0.0288	0.0732306	UP
XM_003530292.3	gene19192	extra-large guanine nucleotide-binding protein 1-like	1.59229	0.708353	1.16856	0.00285	0.0126462	UP
XM_006577197.2	gene8528	uncharacterized LOC100779008	1.29058	0.573114	1.17113	0.0457	0.103592	UP
XM_003538478.3	gene32872	calcium sensing receptor, chloroplastic, transcript variant X1	1.96062	0.87025	1.17181	0.00565	0.0212091	UP
XM_003529904.3	gene18201	protein O-glucosyltransferase 1-like	1.38797	0.614365	1.17581	0.0255	0.0667538	UP
XM_006585228.2	gene21706	uncharacterized LOC100794002, transcript variant X2	1.78872	0.790465	1.17815	0.00175	0.00871444	UP
XM_006594945.2	gene38622	nodulin homeobox-like, transcript variant X6	1.41431	0.622078	1.18493	0.0062	0.0226801	UP
XM_006578394.2	gene10486	uncharacterized LOC102662789	1.9102	0.837741	1.18915	0.0059	0.0218967	UP
XM_006587629.2	gene26379	serine/threonine-protein kinase-like protein At3g51990	1.74446	0.761055	1.19671	0.011	0.0352215	UP
XM_003526314.3	gene17360	ABSCISIC ACID-INSENSITIVE 5-like protein 2, transcript variant X1	1.57613	0.684187	1.20392	0.01725	0.0495178	UP
XM_014771883.1	gene54761	serine/threonine-protein kinase D6PKL1-like, transcript variant X9	1.86053	0.803171	1.21193	0.00445	0.0176183	UP
XM_003522941.3	gene8922	uncharacterized LOC100788466	1.83894	0.792346	1.21467	0.00955	0.0316264	UP
XM_006593965.2	gene17373	inactive protein RESTRICTED TEV MOVEMENT 2-like	1.9407	0.836037	1.21494	0.0165	0.0478325	UP
XM_014774909.1	gene1531	uncharacterized LOC100811015	1.8741	0.802399	1.2238	0.00925	0.0308297	UP
XM_006582941.2	gene17544	probable phospholipid-transporting ATPase 4, transcript variant X2	1.72636	0.73794	1.22616	0.0027	0.0121381	UP
XM_006583887.2	gene19873	probable methyltransferase PMT5	1.51859	0.648061	1.22853	0.00795	0.0274462	UP
XM_006592771.2	gene34973	diacylglycerol kinase 5	1.65191	0.700072	1.23856	0.01495	0.0444105	UP
XM_006606331.2	gene57684	putative ion channel POLLUX-like 2, transcript variant X1	1.43852	0.607088	1.24461	0.0065	0.0235123	UP
XM_003549988.3	gene48331	probable LRR receptor-like serine/threonine-protein kinase At4g37250	1.66754	0.703155	1.24581	0.0035	0.0147363	UP
XM_003556271.3	gene57538	WD repeat-containing protein WRAP73-like	2.36968	0.998405	1.247	0.0043	0.0171862	UP
XM_006599087.2	gene45256	TMV resistance protein N-like, transcript variant X2	1.72663	0.721677	1.25853	0.0046	0.0180719	UP
XM_006578371.2	gene10225	protein LATERAL ROOT PRIMORDIUM 1-like	1.2535	0.522686	1.26194	0.03315	0.0813986	UP
XM_003518616.3	gene3688	histone-lysine N-methyltransferase ATXR6-like	1.48655	0.618924	1.26413	0.0412	0.0957845	UP
XM_003534184.3	gene26108	MLO-like protein 10, transcript variant X1	2.11176	0.877206	1.26746	0.00295	0.0129624	UP
XM_003556353.3	gene57705	probable leucine-rich repeat receptor-like protein kinase At5g63930	1.46493	0.607721	1.26935	0.0077	0.0267672	UP
XM_006574825.2	gene3762	probable receptor-like protein kinase At1g49730	1.5244	0.629867	1.27513	0.0057	0.0213351	UP
XM_003538660.3	gene30444	cytochrome P450 87A3-like	1.52991	0.631259	1.27714	0.00755	0.0263962	UP
XM_003544553.3	gene40185	probable receptor-like protein kinase At1g80640	1.56674	0.646165	1.27779	0.00965	0.0318728	UP
XM_003541439.3	gene36955	monogalactosyldiacylglycerol synthase 2, chloroplastic-like	1.42353	0.585463	1.28183	0.01875	0.0528344	UP
XM_014767055.1	gene39898	kinesin-like protein FRA1, transcript variant X3	1.62629	0.667501	1.28474	0.0019	0.0092628	UP
XM_006584005.2	gene20197	E3 ubiquitin-protein ligase RHF1A-like	1.48298	0.60616	1.29073	0.0141	0.0424487	UP
XM_006589231.2	gene29115	uncharacterized LOC102664513, transcript variant X1	1.7037	0.694494	1.29464	0.0075	0.0262745	UP
XM_003522191.3	gene9279	pollen-specific protein SF21-like, transcript variant X2	1.84906	0.750825	1.30024	0.0201	0.0557055	UP
XM_003541492.3	gene37141	cytochrome P450 71A26-like	1.39076	0.563421	1.30359	0.01075	0.0345918	UP
NM_001255134.1	gene21378	putative amidase C869.01-like	1.28863	0.519372	1.31099	0.0135	0.0410794	UP
XM_003528257.3	gene17765	haloalkane dehalogenase 2	1.90501	0.766234	1.31394	0.0123	0.0383004	UP
XM_003529827.3	gene17568	beta-galactosidase 1-like	1.89667	0.759637	1.32009	0.0019	0.0092628	UP
XM_003555767.3	gene56597	2-oxoglutarate dehydrogenase, mitochondrial-like	1.31505	0.526522	1.32055	0.0069	0.0246159	UP
XM_014763525.1	gene32808	urease, transcript variant X4	3.5989	1.43535	1.32616	0.00105	0.00587015	UP
XM_014767435.1	gene42319	GDSL esterase/lipase At1g31550-like, transcript variant X2	1.76011	0.699786	1.33068	0.0107	0.0344809	UP
XM_003550598.3	gene47255	pathogenesis-related homeodomain protein-like, transcript variant X1	1.63767	0.65064	1.33171	0.00335	0.0142493	UP
XM_003548817.3	gene45792	beta-galactosidase 3-like	1.80089	0.714408	1.33389	0.00215	0.0101632	UP
XM_003534823.3	gene24513	uncharacterized LOC100806234	1.64822	0.653823	1.33394	0.01875	0.0528344	UP
XM_006601140.2	gene48990	uncharacterized LOC100799131, transcript variant X2	1.27137	0.503224	1.33711	0.0172	0.0494107	UP
XM_006578723.2	gene11136	ras-related protein RABC1-like	1.24923	0.493045	1.34124	0.0327	0.0806053	UP
XM_003527912.3	gene15321	probable methyltransferase PMT24, transcript variant X1	1.71764	0.677255	1.34265	0.0028	0.0124688	UP
XM_003536449.2	gene29638	alpha-L-fucosidase 1	1.54846	0.610532	1.3427	0.0121	0.0378139	UP
XM_006580535.2	gene13762	tetraspanin-10	1.76474	0.694796	1.3448	0.01005	0.0328315	UP
XM_006578561.2	gene10837	polygalacturonase-1 non-catalytic subunit beta-like	1.71419	0.671549	1.35196	0.0032	0.0137827	UP
XM_003525174.3	gene14089	glutamyl-tRNA(Gln) amidotransferase subunit B, chloroplastic/mitochondrial-like	1.89716	0.740178	1.3579	0.0049	0.0189727	UP
XM_006577152.2	gene8445	uncharacterized LOC102663635	1.45815	0.568689	1.35842	0.0035	0.0147363	UP
XM_006601211.2	gene49182	kinesin-like protein FRA1, transcript variant X2	1.59131	0.61965	1.36069	0.00165	0.00831223	UP
XM_003548860.3	gene45916	BTB/POZ domain-containing protein At5g66560-like	2.13691	0.828102	1.36764	0.0015	0.00772922	UP
XM_014769173.1	gene45082	uncharacterized LOC102660949, transcript variant X2	1.53039	0.59256	1.36886	0.0029	0.0127933	UP
XM_006590476.2	gene30470	armadillo repeat-containing kinesin-like protein 3, transcript variant X1	1.55048	0.600134	1.36936	0.00185	0.00909024	UP
XM_003546724.3	gene44161	probable sugar phosphate/phosphate translocator At3g14410, transcript variant X1	1.52146	0.588883	1.36941	0.016	0.0467006	UP
NM_001249921.1	gene37748	Dof26	2.21432	0.856868	1.36972	0.01715	0.0493171	UP
XM_003549522.3	gene47458	glycerophosphodiester phosphodiesterase GDPD6	2.07222	0.799505	1.374	0.01035	0.0335825	UP
XM_006575702.2	gene5957	monosaccharide-sensing protein 2-like, transcript variant X2	1.80868	0.695535	1.37875	0.00205	0.00980516	UP
XM_006596148.2	gene40723	uncharacterized LOC100780150, transcript variant X2	1.35178	0.519099	1.38078	0.0005	0.00330533	UP
XM_003519345.3	gene5435	cytochrome P450 90A1	1.299	0.498187	1.38264	0.0144	0.0431266	UP
XM_006580516.2	gene13786	kinesin-4-like, transcript variant X3	1.52894	0.585901	1.3838	0.0021	0.00998294	UP
XM_006589322.2	gene29289	transcription factor bHLH30, transcript variant X2	1.98031	0.758353	1.38478	0.0081	0.0278436	UP
XM_006592282.2	gene33750	uncharacterized LOC100779930, transcript variant X2	1.59586	0.608034	1.39211	0.01565	0.0459505	UP
XM_014774032.1	gene8619	histone-lysine N-methyltransferase SUVR4-like, transcript variant X1	1.76437	0.672058	1.3925	0.00275	0.0123025	UP
XM_006588302.2	gene29703	with no lysine kinase 2, transcript variant X1	1.2101	0.460345	1.39434	0.005	0.0192569	UP
XM_003519693.3	gene2852	proline-rich receptor-like protein kinase PERK3	1.22018	0.460015	1.40734	0.0033	0.014108	UP
XM_003520958.3	gene6064	acyl-CoA thioesterase 2, transcript variant X2	1.39731	0.524165	1.41455	0.00795	0.0274462	UP
XM_006601741.2	gene51253	protein XRI1-like, transcript variant X1	2.21278	0.82762	1.41882	0.00825	0.0282252	UP
XM_014779092.1	gene22144	uncharacterized LOC100306211, transcript variant X4	1.45637	0.544363	1.41974	0.00775	0.026893	UP
XM_006576243.2	gene6051	peptide chain release factor PrfB3, chloroplastic-like, transcript variant X3	1.0859	0.404685	1.42402	0.0092	0.0306959	UP
XM_003537660.3	gene31068	ABC transporter G family member 14-like	1.68124	0.625386	1.42671	0.00545	0.020625	UP
XM_006590250.2	gene32835	squamosa promoter-binding-like protein 12-like, transcript variant X2	1.40783	0.523443	1.42736	0.00525	0.0200387	UP
XM_003519017.3	gene4652	uncharacterized LOC100783624	2.25599	0.837989	1.42875	0.0003	0.00221254	UP
XM_006606852.2	gene57384	serotransferrin-like	1.36433	0.505916	1.43122	0.01745	0.0499537	UP
XM_003532618.3	gene21214	phosphatidate cytidylyltransferase, mitochondrial-like	1.44049	0.53284	1.43479	0.0133	0.0406298	UP
XM_006589629.2	gene29952	zinc finger protein JAGGED-like, transcript variant X1	1.76799	0.653936	1.43489	0.0061	0.0224197	UP
XM_006586848.2	gene24403	probable polygalacturonase, transcript variant X1	2.26427	0.837011	1.43573	0.0023	0.0106984	UP
XM_006573242.2	gene1128	protein kinase APK1B, chloroplastic-like, transcript variant X1	1.66848	0.615782	1.43805	0.0072	0.0254759	UP
XM_003544607.3	gene40555	auxin-responsive protein SAUR72	1.57078	0.579218	1.4393	0.02985	0.0753281	UP
XM_003529947.3	gene18321	probable polyol transporter 6	1.68804	0.621941	1.4405	0.00565	0.0212091	UP
XM_006590702.2	gene31060	kinesin-like calmodulin-binding protein homolog, transcript variant X1	1.64567	0.605893	1.44154	0.00155	0.00793693	UP
NM_001255149.2	gene56809	lipid phosphate phosphatase 2-like	2.38262	0.876746	1.44232	0.0085	0.0288585	UP
XM_003521914.3	gene6275	probable pectinesterase/pectinesterase inhibitor 36	1.65515	0.608263	1.4442	0.00655	0.0236409	UP
XM_006603835.2	gene52972	uncharacterized LOC100795132	2.17302	0.794948	1.45077	0.0191	0.0536023	UP
XM_003529540.2	gene20116	putative chromatin-remodeling complex ATPase chain	1.7823	0.651067	1.45286	0.00185	0.00909024	UP
XM_014765902.1	gene38076	uncharacterized LOC100810247	1.32053	0.481061	1.45683	0.00685	0.0244796	UP
XM_003544252.3	gene41233	clathrin heavy chain 1-like	1.45084	0.526615	1.46206	0.00095	0.00542312	UP
XM_003527074.3	gene16215	WD repeat and HMG-box DNA-binding protein 1-like	1.77458	0.640888	1.46934	0.00135	0.00712136	UP
XM_006597568.2	gene42715	uncharacterized LOC100785882, transcript variant X1	1.38448	0.498088	1.47488	0.0041	0.0166087	UP
XM_014778630.1	gene20508	kinesin-4-like, transcript variant X3	1.88888	0.678866	1.47633	0.00085	0.00498578	UP
XM_003545343.3	gene39368	probable magnesium transporter NIPA6, transcript variant X1	1.75072	0.626473	1.48262	0.0038	0.0156812	UP
XM_006583904.2	gene19919	protein LATERAL ROOT PRIMORDIUM 1-like, transcript variant X1	1.56431	0.558495	1.48591	0.00385	0.0158204	UP
XM_003553538.3	gene54753	trihelix transcription factor PTL-like	2.05582	0.731696	1.4904	0.0014	0.00733292	UP
XM_006597613.2	gene42829	probable WRKY transcription factor 35, transcript variant X3	1.48203	0.525287	1.4964	0.0082	0.0280881	UP
XM_006590962.2	gene58164	auxin response factor 4-like, transcript variant X2	1.91793	0.679693	1.4966	0.00115	0.0062715	UP
XM_014774383.1	gene1148	delta-1-pyrroline-5-carboxylate synthase-like, transcript variant X1	1.87734	0.664319	1.49874	0.00145	0.00752766	UP
XM_003517021.3	gene1751	dehydration-responsive element-binding protein 3-like	1.64823	0.582989	1.49938	0.00595	0.0220323	UP
XM_006576943.2	gene7901	probable LRR receptor-like serine/threonine-protein kinase At1g67720, transcript variant X1	2.2143	0.780603	1.50419	0.00075	0.00453336	UP
XM_003536157.3	gene29039	U-box domain-containing protein 44, transcript variant X3	2.23396	0.783392	1.5118	0.0001	0.000908966	UP
XM_006583271.2	gene18210	(+)-neomenthol dehydrogenase-like, transcript variant X2	1.44595	0.505792	1.5154	0.01155	0.036513	UP
XM_006591138.2	gene31996	protein NRT1/ PTR FAMILY 8.2-like, transcript variant X1	1.59299	0.555734	1.51928	0.0037	0.0153827	UP
XM_003529317.3	gene19659	protein trichome birefringence-like 38	1.27529	0.443801	1.52284	0.00875	0.0295045	UP
XM_014764778.1	gene35165	receptor-like protein kinase THESEUS 1	1.7359	0.603009	1.52543	0.0028	0.0124688	UP
XM_014763768.1	gene30372	uncharacterized LOC100778844, transcript variant X2	2.01579	0.70006	1.5258	0.00095	0.00542312	UP
XM_006586830.2	gene24358	aldehyde dehydrogenase 22A1-like, transcript variant X1	1.27951	0.443646	1.52811	0.0064	0.0232424	UP
XM_006585078.2	gene21387	uncharacterized LOC100820280, transcript variant X2	1.80315	0.623109	1.53296	0.0005	0.00330533	UP
XM_006606036.2	gene57162	homeobox-leucine zipper protein ANTHOCYANINLESS 2, transcript variant X4	1.50937	0.521129	1.53423	0.00145	0.00752766	UP
XM_003539503.3	gene35064	inactive TPR repeat-containing thioredoxin TTL3-like	1.77803	0.613062	1.53618	0.0024	0.011061	UP
XM_006577690.2	gene10908	with no lysine kinase, transcript variant X1	2.26232	0.775726	1.54418	0.00065	0.00405166	UP
XM_014762011.1	gene24829	probable receptor-like protein kinase At5g18500, transcript variant X5	1.80698	0.619451	1.54452	0.00165	0.00831223	UP
XM_006591676.2	gene32274	root phototropism protein 2-like	1.70221	0.578909	1.556	0.00365	0.0152359	UP
XM_003541356.3	gene36719	uncharacterized LOC100799571	2.06928	0.703438	1.55663	0.0045	0.0177665	UP
XM_014762973.1	gene27457	TBC1 domain family member 8B-like, transcript variant X3	1.05427	0.35751	1.56018	0.0023	0.0106984	UP
XM_006605230.2	gene57896	uncharacterized LOC100306017	2.3369	0.789161	1.56621	0.01025	0.033331	UP
XM_006575394.2	gene5236	probable inactive receptor kinase At5g58300, transcript variant X3	1.31876	0.444116	1.57017	0.00435	0.0173526	UP
XM_006581177.2	gene14546	probable protein phosphatase 2C 12, transcript variant X3	1.85734	0.625497	1.57017	0.0015	0.00772922	UP
XM_014772051.1	gene53539	probable inactive leucine-rich repeat receptor-like protein kinase At3g03770	2.07205	0.695641	1.57464	0.00045	0.00304266	UP
XM_003551747.3	gene52456	proline-rich receptor-like protein kinase PERK8	2.59591	0.869025	1.57877	0.0001	0.000908966	UP
XM_003549491.3	gene47399	serine carboxypeptidase 24-like	1.81196	0.605957	1.58027	0.0024	0.011061	UP
XM_014779347.1	gene23328	probable LRR receptor-like serine/threonine-protein kinase At1g14390	3.05957	1.01958	1.58536	5e-05	0.000507054	UP
XM_003528545.3	gene19938	protein CLT1, chloroplastic-like	2.40902	0.798998	1.59218	0.0006	0.00381098	UP
XM_003521156.3	gene7559	rhodanese-like domain-containing protein 9, chloroplastic	1.34521	0.445651	1.59385	0.0194	0.0542778	UP
XM_003556315.3	gene57627	uncharacterized LOC100796923, transcript variant X1	1.2436	0.411448	1.59574	0.00565	0.0212091	UP
XM_014777272.1	gene14671	protein IQ-DOMAIN 1-like	1.88539	0.622866	1.59787	0.00505	0.019423	UP
XM_003516534.3	gene2083	clathrin heavy chain 2-like	1.65731	0.547396	1.59818	0.00015	0.00127379	UP
XM_003535120.3	gene28106	G-type lectin S-receptor-like serine/threonine-protein kinase SD3-1	1.75752	0.579126	1.60159	0.00095	0.00542312	UP
XM_003518097.3	gene4742	regulatory protein NPR5-like	1.81177	0.594791	1.60695	0.0048	0.0186831	UP
XM_006586869.2	gene24457	uncharacterized LOC102663414	1.29572	0.424233	1.61083	0.0056	0.0210723	UP
XM_003549743.3	gene47850	ABC transporter G family member 32-like, transcript variant X1	2.66116	0.865296	1.62079	5e-05	0.000507054	UP
XM_003517085.3	gene188	uncharacterized LOC100794888	1.9363	0.628144	1.62414	0.0008	0.00476069	UP
XM_003545945.3	gene42272	dof zinc finger protein DOF1.4-like	1.69986	0.55037	1.62694	0.0027	0.0121381	UP
XM_003547825.3	gene44531	subtilisin-like protease SBT1.6	1.58919	0.514136	1.62807	0.00125	0.00670408	UP
XM_003519832.3	gene3252	LRR receptor-like serine/threonine-protein kinase GSO2	2.24817	0.719638	1.64341	0.00165	0.00831223	UP
XM_006605280.2	gene57440	NAC domain-containing protein 8-like, transcript variant X1	1.91551	0.611957	1.64623	0.0025	0.011444	UP
XM_003529148.3	gene19164	UPF0496 protein At4g34320-like	2.76391	0.877589	1.65509	0.00045	0.00304266	UP
XM_014770882.1	gene52612	uncharacterized LOC100813026, transcript variant X1	1.74678	0.554141	1.65638	0.0002	0.00160842	UP
XM_014765685.1	gene37263	TMV resistance protein N-like	1.62323	0.513825	1.65952	0.0018	0.00888946	UP
XM_003530463.3	gene20617	short-chain dehydrogenase TIC 32, chloroplastic-like, transcript variant X1	1.33863	0.422925	1.66228	0.00565	0.0212091	UP
XM_006577263.2	gene8642	uncharacterized LOC100805566	2.0229	0.638887	1.66279	0.00245	0.0112465	UP
XM_003521774.3	gene8730	3-ketoacyl-CoA synthase 1	3.16796	0.995511	1.67004	0.00015	0.00127379	UP
XM_003529237.3	gene19489	uncharacterized LOC100805649	2.00331	0.629152	1.67091	0.01545	0.0455049	UP
XM_014772087.1	gene54253	leucine-rich repeat receptor-like tyrosine-protein kinase PXC3, transcript variant X2	2.79876	0.878639	1.67144	0.0001	0.000908966	UP
XM_006596988.2	gene42619	homeobox protein SBH1-like, transcript variant X1	2.25216	0.705819	1.67394	0.005	0.0192569	UP
XM_006600498.2	gene47434	heparanase-like protein 1, transcript variant X2	1.70957	0.535205	1.67547	0.0021	0.00998294	UP
XM_006573327.2	gene1536	solute carrier family 40 member 1-like	2.28197	0.714283	1.67571	0.00135	0.00712136	UP
XM_006603512.1	gene52122	uncharacterized LOC102668087	2.0196	0.631307	1.67766	0.0093	0.0309566	UP
XM_003541360.3	gene36735	putative serine/threonine-protein kinase	2.17358	0.679169	1.67823	0.0018	0.00888946	UP
XM_003531328.3	gene21721	uncharacterized protein sll1770-like	2.24002	0.698746	1.68067	0.0003	0.00221254	UP
XM_014767430.1	gene42951	uncharacterized LOC100784469, transcript variant X2	1.53565	0.478999	1.68075	0.00245	0.0112465	UP
XM_003550286.3	gene49199	heat stress transcription factor B-4-like	2.03573	0.633558	1.684	0.00295	0.0129624	UP
XM_006577778.2	gene10901	serine/threonine-protein kinase HT1-like, transcript variant X4	1.44108	0.447445	1.68737	0.0045	0.0177665	UP
XM_003549959.3	gene48255	protein SHORT-ROOT-like	3.17684	0.98517	1.68915	0.0003	0.00221254	UP
XM_006586756.2	gene24204	putative E3 ubiquitin-protein ligase LIN, transcript variant X2	2.07242	0.640976	1.69298	5e-05	0.000507054	UP
XM_003543447.3	gene38615	3-ketoacyl-CoA synthase 12-like	1.49464	0.462066	1.69363	0.00255	0.0116114	UP
XM_014764880.1	gene34161	plant cysteine oxidase 4-like, transcript variant X2	1.57179	0.48575	1.69412	0.0036	0.0150778	UP
XM_006587464.2	gene26067	rac-like GTP-binding protein ARAC7, transcript variant X2	1.26274	0.390215	1.69422	0.00675	0.0241889	UP
XM_014776576.1	gene16112	flavin-containing monooxygenase FMO GS-OX-like 9	1.58879	0.490933	1.69433	0.00625	0.0228308	UP
XM_003543698.3	gene36291	beta-1,3-galactosyltransferase 6-like	2.19711	0.678323	1.69556	0.0018	0.00888946	UP
XM_006599278.2	gene45776	kinesin-like protein NACK1, transcript variant X2	1.38823	0.428017	1.6975	0.0007	0.00429452	UP
XM_006577788.2	gene9588	probable beta-1,4-xylosyltransferase IRX9H-like, transcript variant X2	2.082	0.641429	1.69861	0.00105	0.00587015	UP
XM_006583509.2	gene18786	probable acyl-[acyl-carrier-protein]--UDP-N-acetylglucosamine O-acyltransferase, mitochondrial, transcript variant X1	1.82403	0.561058	1.70091	0.00245	0.0112465	UP
XM_003544953.3	gene39289	uncharacterized LOC100809375, transcript variant X3	2.37562	0.730471	1.70141	0.0005	0.00330533	UP
XM_014773008.1	gene57751	uncharacterized LOC100798688	1.74571	0.532939	1.71177	0.0015	0.00772922	UP
XM_006577755.2	gene10653	flavin-containing monooxygenase FMO GS-OX-like 9-like, transcript variant X1	1.98654	0.604553	1.71632	0.0022	0.010343	UP
XM_014779095.1	gene22156	uncharacterized LOC100798952, transcript variant X2	1.89315	0.572813	1.72465	0.00405	0.0164489	UP
XM_003545057.3	gene39305	HVA22-like protein f	2.22659	0.671325	1.72975	0.0151	0.044728	UP
XM_003542400.3	gene36638	protein LOW PSII ACCUMULATION 1, chloroplastic	2.15672	0.650158	1.72998	0.0017	0.00850492	UP
XM_006575141.2	gene4513	protein trichome birefringence-like	2.27327	0.685059	1.73047	0.00075	0.00453336	UP
XM_003544476.3	gene39982	pollen-specific protein SF21	2.71807	0.809537	1.74741	0.00135	0.00712136	UP
XM_006581056.2	gene14293	3-ketoacyl-CoA synthase 4-like	2.51338	0.745556	1.75324	0.0012	0.00648508	UP
XM_006595675.2	gene39280	uncharacterized LOC100796436	2.31046	0.684479	1.7551	0.0015	0.00772922	UP
XM_003531478.3	gene22040	probable sugar phosphate/phosphate translocator At3g14410	1.83479	0.543064	1.75642	0.0009	0.00521129	UP
XM_006600677.2	gene47761	uncharacterized LOC100782723	1.27541	0.375553	1.76387	0.00115	0.0062715	UP
XM_003528039.3	gene14477	protein RADIALIS-like 6	1.79809	0.528954	1.76525	0.02885	0.0733278	UP
XM_003519167.3	gene5058	glutamyl-tRNA reductase 1, chloroplastic	1.75345	0.515687	1.76563	0.00205	0.00980516	UP
XM_014774997.1	gene11527	uncharacterized LOC100776177	1.79812	0.528546	1.76639	0.0038	0.0156812	UP
XM_006576761.2	gene7511	putative disease resistance protein RGA3	2.04042	0.59905	1.76812	0.00025	0.00192498	UP
XM_003540295.2	gene34981	vesicle-associated protein 4-2-like	1.9253	0.564261	1.77065	0.00685	0.0244796	UP
XM_003523105.3	gene10990	non-specific phospholipase C6-like	2.84084	0.825879	1.78232	0.0002	0.00160842	UP
XM_003539338.3	gene34594	probable serine/threonine-protein kinase At1g09600, transcript variant X1	1.19771	0.347951	1.78332	0.0018	0.00888946	UP
XM_003556499.3	gene57989	ABC transporter G family member 6-like	1.56561	0.454597	1.78406	0.0006	0.00381098	UP
XM_003538744.3	gene30669	uncharacterized LOC100799189, transcript variant X3	1.51691	0.440116	1.78518	0.0013	0.00691859	UP
NM_001250099.1	gene49779	uncharacterized LOC100526995	2.32409	0.672449	1.78917	0.0214	0.0583165	UP
XM_014763778.1	gene30437	methyl-CpG-binding domain-containing protein 13-like	3.09753	0.894745	1.79157	5e-05	0.000507054	UP
XM_003549551.3	gene47512	ferric reduction oxidase 8, mitochondrial-like	1.74524	0.503878	1.79228	0.0005	0.00330533	UP
XM_014764451.1	gene33175	BTB/POZ domain-containing protein At1g50280-like	2.1581	0.622817	1.79288	0.0004	0.00278443	UP
XM_003546412.3	gene43175	uncharacterized LOC100783564	1.80418	0.520588	1.79313	0.00585	0.021763	UP
XM_014773048.1	gene56828	protein DETOXIFICATION 14-like	1.20807	0.348418	1.79382	0.00275	0.0123025	UP
XM_003517698.3	gene376	two-component response regulator ARR5-like	2.93487	0.84527	1.79581	0.0022	0.010343	UP
XM_014761878.1	gene24309	probable boron transporter 2, transcript variant X2	1.83202	0.526866	1.79793	0.00045	0.00304266	UP
XM_003533711.3	gene24631	uncharacterized LOC100783246, transcript variant X1	2.8053	0.804148	1.80262	0.00085	0.00498578	UP
XM_006580408.2	gene13988	putative E3 ubiquitin-protein ligase LIN-1	3.34178	0.954262	1.80816	5e-05	0.000507054	UP
XM_006585266.2	gene21786	trifunctional UDP-glucose 4,6-dehydratase/UDP-4-keto-6-deoxy-D-glucose 3,5-epimerase/UDP-4-keto-L-rhamnose-reductase RHM1, transcript variant X5	2.55126	0.723619	1.81791	0.00045	0.00304266	UP
XM_006577849.2	gene8871	BEL1-like homeodomain protein 6, transcript variant X2	2.25954	0.638387	1.82352	0.00015	0.00127379	UP
NM_001250471.2	gene5572	uncharacterized LOC100305836	2.05137	0.579265	1.82429	0.0274	0.0704944	UP
XM_006601672.2	gene52572	uncharacterized LOC100306004, transcript variant X1	1.22601	0.345502	1.82721	0.0267	0.0691737	UP
XM_003548662.3	gene45510	uncharacterized LOC100811897	1.74872	0.491969	1.82966	0.0015	0.00772922	UP
NM_001248031.1	gene27613	uncharacterized LOC100500225	2.04772	0.574071	1.83472	0.0219	0.0593516	UP
NM_001251145.2	gene23309	uncharacterized LOC100527572	2.99285	0.838138	1.83626	0.0062	0.0226801	UP
XM_006588262.2	gene26535	uncharacterized LOC102664801	1.74409	0.482894	1.8527	0.00025	0.00192498	UP
XM_003534174.3	gene26092	uncharacterized LOC100809085	1.77794	0.49017	1.85885	0.01125	0.0358193	UP
XM_014773842.1	gene7817	receptor-like serine/threonine-protein kinase ALE2, transcript variant X1	1.42343	0.391319	1.86295	0.001	0.00564129	UP
XM_003527027.3	gene16053	transcription factor TCP14-like	2.13397	0.585117	1.86674	0.00015	0.00127379	UP
XM_006596239.2	gene40885	uncharacterized protein At1g04910-like	1.76683	0.484205	1.86747	0.0015	0.00772922	UP
XM_003526435.3	gene14969	probable beta-1,4-xylosyltransferase IRX9H	1.25334	0.341438	1.87609	0.00165	0.00831223	UP
XM_006603064.1	gene50022	RING-H2 finger protein ATL66-like	2.1694	0.588705	1.88168	0.0435	0.0998194	UP
XM_006601891.2	gene49689	anthranilate synthase alpha subunit 1, chloroplastic-like	1.63335	0.442574	1.88385	0.00155	0.00793693	UP
XM_014763719.1	gene30243	5'-nucleotidase SurE-like, transcript variant X2	2.33162	0.628268	1.89188	0.00045	0.00304266	UP
XM_003550778.3	gene47809	DEAD-box ATP-dependent RNA helicase 52B	1.31807	0.35348	1.89872	0.0016	0.00812081	UP
XM_006586473.2	gene23159	protein DETOXIFICATION 29-like	1.61833	0.433304	1.90106	0.00655	0.0236409	UP
XM_003534942.3	gene24159	DNA-directed RNA polymerases IV and V subunit 4-like	2.18379	0.583156	1.90488	0.00325	0.0139459	UP
XM_006592528.2	gene34408	WD repeat-containing protein 44-like, transcript variant X3	2.39185	0.636847	1.90911	0.0001	0.000908966	UP
XM_003520977.3	gene7088	2-alkenal reductase (NADP(+)-dependent)	1.99463	0.529177	1.9143	0.0014	0.00733292	UP
XM_006593565.2	gene36061	E3 ubiquitin-protein ligase RNF115-like, transcript variant X2	1.38007	0.36535	1.91739	0.00375	0.0155346	UP
XM_003536785.3	gene27020	protein IQ-DOMAIN 14-like	2.58556	0.680993	1.92476	0.00035	0.00250242	UP
NM_001248949.1	gene4085	uncharacterized LOC100306496	2.27827	0.599137	1.92698	0.0113	0.0359417	UP
XM_014777861.1	gene18309	uncharacterized LOC100797863, transcript variant X2	2.25293	0.589998	1.93302	5e-05	0.000507054	UP
XM_006585147.2	gene21554	uncharacterized LOC102669680	2.14951	0.560033	1.94042	0.01515	0.0448377	UP
XM_006601205.2	gene49151	LOB domain-containing protein 39-like	1.78398	0.464472	1.94144	0.0197	0.0548951	UP
XM_003551970.3	gene50883	probable polygalacturonase non-catalytic subunit JP650	1.14464	0.297983	1.9416	0.00265	0.0119548	UP
XM_006575674.2	gene5901	uncharacterized LOC102666892	1.42167	0.369416	1.94427	0.0317	0.0787013	UP
XM_014761766.1	gene24950	uncharacterized LOC106794477	1.73577	0.449831	1.94812	0.01315	0.040306	UP
NM_001255302.2	gene2153	uncharacterized LOC100794712	2.94182	0.761881	1.94907	0.0004	0.00278443	UP
XM_006593297.2	gene38937	uncharacterized LOC100306705, transcript variant X1	2.16658	0.559727	1.95262	0.0042	0.0168972	UP
XM_006575183.2	gene4656	protein DETOXIFICATION 42-like	3.67659	0.949545	1.95306	5e-05	0.000507054	UP
XM_006575265.1	gene4945	uncharacterized LOC100793869, transcript variant X6	1.75797	0.451988	1.95955	0.0032	0.0137827	UP
XM_003525900.3	gene14626	lecithin-cholesterol acyltransferase-like 1	2.23912	0.570406	1.97287	0.00065	0.00405166	UP
XM_014770730.1	gene52487	putative disease resistance RPP13-like protein 3	3.16292	0.805243	1.97376	5e-05	0.000507054	UP
XM_006589008.2	gene28595	cysteine-rich repeat secretory protein 3-like, transcript variant X1	1.39718	0.352443	1.98706	0.0016	0.00812081	UP
XM_003545242.3	gene39809	probable galacturonosyltransferase-like 1	3.56996	0.89922	1.98916	0.0001	0.000908966	UP
XM_006591972.2	gene33119	L-ascorbate oxidase homolog	2.82399	0.709877	1.99209	0.0003	0.00221254	UP
XM_014762765.1	gene29119	AT-hook motif nuclear-localized protein 20-like	2.20776	0.554951	1.99215	0.0047	0.0183743	UP
XM_003535485.3	gene29353	rhomboid-like protein 19	2.42088	0.604889	2.00079	0.0014	0.00733292	UP
XM_003538418.3	gene32615	DNA replication complex GINS protein PSF3-like, transcript variant X2	2.18083	0.541357	2.01023	0.0014	0.00733292	UP
XM_006606000.2	gene57066	transcription repressor OFP12-like	2.26783	0.562441	2.01154	0.0008	0.00476069	UP
XM_003522608.3	gene9510	cryptochrome DASH, chloroplastic/mitochondrial	3.35874	0.832991	2.01155	5e-05	0.000507054	UP
XM_006587675.2	gene26467	phosphate transporter PHO1 homolog 9-like, transcript variant X2	1.85791	0.459043	2.01698	0.0007	0.00429452	UP
XM_006587459.2	gene26060	uncharacterized LOC102663636	2.03497	0.502217	2.01862	0.00025	0.00192498	UP
XM_003529193.3	gene19380	codeine O-demethylase-like	1.96702	0.484569	2.02124	0.0033	0.014108	UP
XM_003536370.3	gene29465	cellulose synthase A catalytic subunit 2 [UDP-forming]-like, transcript variant X1	3.02925	0.746158	2.02141	5e-05	0.000507054	UP
XM_003545467.3	gene39457	UDP-glycosyltransferase 92A1-like	2.34079	0.571708	2.03364	0.0006	0.00381098	UP
XM_003533012.3	gene22357	uncharacterized LOC100795773	1.46502	0.357702	2.03409	0.00025	0.00192498	UP
XM_003516479.3	gene63	probable pectinesterase 53	1.46039	0.354721	2.0416	0.00345	0.0145711	UP
XM_003545224.3	gene39759	mannan endo-1,4-beta-mannosidase 7-like	2.62505	0.632757	2.05262	0.0005	0.00330533	UP
XM_006599188.2	gene45584	MLO-like protein 10	1.70758	0.409946	2.05844	0.0003	0.00221254	UP
XM_003526729.3	gene15510	60S ribosomal protein L9-like	2.73322	0.650005	2.07208	0.0023	0.0106984	UP
XM_003550460.3	gene46847	uncharacterized LOC100777897	3.04598	0.72431	2.07223	5e-05	0.000507054	UP
XM_014767562.1	gene42031	high affinity sulfate transporter 2-like	1.89178	0.44984	2.07226	0.0003	0.00221254	UP
XM_003540975.3	gene33288	uncharacterized LOC100802945	1.52804	0.361923	2.07793	0.00265	0.0119548	UP
XM_006590449.2	gene30414	uncharacterized LOC100808415, transcript variant X3	1.90336	0.449469	2.08225	0.00015	0.00127379	UP
XM_006595759.2	gene39492	homeobox protein knotted-1-like LET6, transcript variant X2	3.67678	0.867849	2.08293	0.0002	0.00160842	UP
XM_003545838.3	gene42224	dof zinc finger protein DOF3.4-like	2.10706	0.497146	2.08349	5e-05	0.000507054	UP
XM_003550543.3	gene47115	putative invertase inhibitor	1.96636	0.460934	2.09289	0.01085	0.0348416	UP
XM_006597992.2	gene43843	protein ZINC INDUCED FACILITATOR-LIKE 1-like, transcript variant X1	2.38642	0.556587	2.10017	0.0004	0.00278443	UP
XM_003539606.3	gene35340	uncharacterized protein At1g04910-like	2.94749	0.683561	2.10835	5e-05	0.000507054	UP
XM_006602254.2	gene50711	protein IQ-DOMAIN 31-like, transcript variant X10	2.55751	0.592767	2.1092	5e-05	0.000507054	UP
XM_003520948.3	gene6061	transcription factor EGL1, transcript variant X1	2.27745	0.520521	2.12939	5e-05	0.000507054	UP
XM_003524494.3	gene11636	GDSL esterase/lipase At3g27950-like	3.04116	0.692202	2.13536	0.0001	0.000908966	UP
XM_003541934.3	gene38521	probable glucuronoxylan glucuronosyltransferase IRX7	2.06571	0.464461	2.15301	0.00045	0.00304266	UP
XM_003544793.3	gene41125	transcription factor bHLH61-like	3.12595	0.699262	2.16039	0.00015	0.00127379	UP
XM_014765085.1	gene35203	beta-glucuronosyltransferase GlcAT14A-like, transcript variant X2	2.57846	0.574556	2.16599	0.0001	0.000908966	UP
XM_003530772.3	gene23715	hydroquinone glucosyltransferase-like	1.34252	0.298458	2.16934	0.0018	0.00888946	UP
XM_003531173.3	gene21415	protein ECERIFERUM 26-like	3.02367	0.668156	2.17804	0.0001	0.000908966	UP
XM_006594365.2	gene37367	uncharacterized GPI-anchored protein At1g61900-like	3.40141	0.750703	2.17982	0.00015	0.00127379	UP
XM_003549690.3	gene47750	probable glycosyltransferase At3g42180	1.24539	0.274852	2.17986	0.0014	0.00733292	UP
XM_003554266.3	gene54545	probable indole-3-pyruvate monooxygenase YUCCA5	1.40076	0.307965	2.18538	0.00125	0.00670408	UP
XM_003518961.3	gene2752	3-ketoacyl-CoA synthase 11-like	2.45698	0.539477	2.18725	0.0003	0.00221254	UP
XM_006601242.2	gene49244	B3 domain-containing protein REM16-like	1.22685	0.268714	2.19082	0.00045	0.00304266	UP
XM_003545972.3	gene42315	GDSL esterase/lipase At5g45920-like	2.41589	0.524826	2.20264	0.00255	0.0116114	UP
XM_006604144.2	gene53894	probable receptor-like protein kinase At1g30570, transcript variant X6	1.62099	0.349112	2.21511	0.0001	0.000908966	UP
XM_003521574.3	gene8365	auxin-responsive protein IAA20-like	2.64927	0.570284	2.21585	0.0006	0.00381098	UP
XM_003537696.3	gene31122	hexokinase-3-like	3.08404	0.663742	2.21612	0.0001	0.000908966	UP
XM_014771845.1	gene53584	uncharacterized LOC100791819, transcript variant X3	1.56968	0.336306	2.22262	0.00015	0.00127379	UP
XM_003520226.3	gene3254	aldehyde dehydrogenase family 3 member F1-like	3.95925	0.848237	2.22269	5e-05	0.000507054	UP
XM_003550824.3	gene47956	protein SHOOT GRAVITROPISM 5-like	2.7707	0.589305	2.23316	0.0079	0.0273039	UP
XM_003536946.3	gene27537	auxin-responsive protein SAUR32-like	3.10891	0.659835	2.23623	0.0059	0.0218967	UP
XM_003534094.3	gene25914	zinc finger protein VAR3, chloroplastic-like	1.9108	0.405209	2.23744	0.0002	0.00160842	UP
XM_003549733.3	gene47834	cytochrome P450 734A1-like	2.31462	0.483851	2.25814	5e-05	0.000507054	UP
XM_003532784.3	gene21687	probable trehalose-phosphate phosphatase J	3.15607	0.647036	2.28621	0.0001	0.000908966	UP
XM_003554086.3	gene54172	cystathionine beta-lyase, chloroplastic	3.07792	0.619828	2.31202	0.0001	0.000908966	UP
XM_003530476.3	gene20671	uncharacterized LOC100811541, transcript variant X2	3.57647	0.716802	2.31889	5e-05	0.000507054	UP
XM_014767572.1	gene42506	receptor-like cytosolic serine/threonine-protein kinase RBK2	2.25605	0.451158	2.32209	0.0001	0.000908966	UP
NM_001250850.1	gene37764	uncharacterized LOC100527043	1.78944	0.357522	2.32341	0.024	0.0637222	UP
XM_006573501.2	gene1971	kinesin-like protein NACK2, transcript variant X2	2.17202	0.432157	2.32941	5e-05	0.000507054	UP
NM_001249406.2	gene52845	uncharacterized LOC100306529	3.23216	0.636967	2.34321	0.0022	0.010343	UP
XM_003533251.3	gene25820	uncharacterized LOC100806941	1.90792	0.375449	2.34531	0.0017	0.00850492	UP
XM_003551384.3	gene50168	nudix hydrolase 20, chloroplastic-like	2.7467	0.536521	2.35599	0.0013	0.00691859	UP
XM_003518605.3	gene3664	THO complex subunit 4B-like	1.55836	0.30341	2.36069	0.00335	0.0142493	UP
XM_014776521.1	gene15836	probable inactive leucine-rich repeat receptor-like protein kinase At3g03770, transcript variant X2	3.73081	0.725528	2.36239	5e-05	0.000507054	UP
XM_006576997.2	gene8040	uncharacterized LOC100790018	3.56452	0.689088	2.37095	5e-05	0.000507054	UP
XM_003547741.3	gene45335	protein STRICTOSIDINE SYNTHASE-LIKE 10-like	1.83712	0.354606	2.37316	0.0008	0.00476069	UP
XM_003555401.3	gene57427	transcription factor WER-like	1.87715	0.360891	2.37891	0.00695	0.0247545	UP
XM_003555769.3	gene56599	WUSCHEL-related homeobox 13-like	2.39659	0.460594	2.37941	0.00185	0.00909024	UP
XM_006574287.2	gene3160	uncharacterized LOC100500429, transcript variant X1	2.72019	0.5152	2.4005	5e-05	0.000507054	UP
XM_006577398.2	gene58477	AUGMIN subunit 7-like	2.49245	0.464928	2.42249	0.0005	0.00330533	UP
XM_003527999.3	gene15647	BTB/POZ domain-containing protein At2g13690-like	1.9557	0.353704	2.46707	0.00045	0.00304266	UP
XM_003553540.3	gene54755	uncharacterized LOC100814311	2.4564	0.439925	2.48122	0.00015	0.00127379	UP
XM_003552102.3	gene49618	uncharacterized LOC100807848	2.1204	0.374877	2.49985	0.008	0.0275944	UP
XM_006604801.2	gene55326	uncharacterized LOC100789333	1.5111	0.267086	2.50023	0.0007	0.00429452	UP
XM_003521289.3	gene7847	short-chain dehydrogenase TIC 32, chloroplastic-like	2.79054	0.492765	2.50157	0.00025	0.00192498	UP
NM_001254538.2	gene2975	TMV resistance protein N-like	1.77365	0.312494	2.50482	0.00785	0.0271613	UP
XM_003554074.3	gene54148	F-box protein At2g26850-like	1.98237	0.348497	2.50801	5e-05	0.000507054	UP
XM_003528148.3	gene16084	transcription factor MYB51	1.84056	0.323423	2.50865	0.0014	0.00733292	UP
XM_006591657.1	gene31805	pentatricopeptide repeat-containing protein At3g62890-like	1.88144	0.330494	2.50914	0.00175	0.00871444	UP
XM_003521832.3	gene6048	cytochrome P450 86A8-like	2.15134	0.376035	2.51629	0.00015	0.00127379	UP
XM_003527341.3	gene17041	transcription factor bHLH30-like	2.86946	0.500604	2.51904	5e-05	0.000507054	UP
XM_003538982.3	gene31389	long chain acyl-CoA synthetase 2-like	2.43571	0.424753	2.51965	5e-05	0.000507054	UP
XM_003530094.3	gene17654	protein NRT1/ PTR FAMILY 1.1-like	4.06368	0.694662	2.54841	5e-05	0.000507054	UP
XM_003555617.3	gene55542	long chain acyl-CoA synthetase 2-like	3.37275	0.56316	2.58231	5e-05	0.000507054	UP
XM_003531567.3	gene22213	protein HOTHEAD-like	3.09065	0.513483	2.58952	5e-05	0.000507054	UP
XM_006583825.2	gene19746	probable receptor-like protein kinase At1g49730	2.12969	0.35326	2.59184	0.0003	0.00221254	UP
XM_014773108.1	gene58177	interactor of constitutive active ROPs 3-like, transcript variant X2	2.50398	0.414968	2.59315	5e-05	0.000507054	UP
XM_006592037.2	gene33295	transcription factor bHLH63, transcript variant X1	2.57955	0.424218	2.60425	0.0001	0.000908966	UP
XM_006580390.2	gene14023	DENN domain and WD repeat-containing protein SCD1-like	1.38105	0.221391	2.6411	0.00015	0.00127379	UP
XM_003523922.3	gene9196	cyclin-D3-1-like	3.41569	0.540245	2.66049	5e-05	0.000507054	UP
XM_003550311.3	gene49253	protein DETOXIFICATION 33-like	3.52263	0.554335	2.66782	5e-05	0.000507054	UP
XM_003517459.3	gene2537	uncharacterized LOC100816904	2.57014	0.403728	2.67039	0.01245	0.0386477	UP
XM_003532145.3	gene23713	hydroquinone glucosyltransferase-like	2.44969	0.376852	2.70053	0.00015	0.00127379	UP
XM_014767295.1	gene40948	heterogeneous nuclear ribonucleoprotein 1-like	2.235	0.334985	2.73811	0.01655	0.0479506	UP
XM_006578005.2	gene9259	uncharacterized protein At3g49720-like, transcript variant X3	3.3799	0.46429	2.86388	5e-05	0.000507054	UP
XM_003524137.3	gene13252	subtilisin-like protease SBT5.3	3.92593	0.538244	2.8667	5e-05	0.000507054	UP
XM_003533674.3	gene24552	uncharacterized LOC100808018, transcript variant X2	4.19593	0.574584	2.8684	5e-05	0.000507054	UP
XM_003539416.3	gene33430	aldehyde dehydrogenase family 3 member F1	2.99006	0.407986	2.87359	0.0002	0.00160842	UP
XM_003529215.3	gene19446	anthocyanidin 3-O-glucosyltransferase 7-like	3.9039	0.530583	2.87927	5e-05	0.000507054	UP
XM_014765407.1	gene36374	receptor-like serine/threonine-protein kinase ALE2, transcript variant X7	4.89711	0.650839	2.91156	5e-05	0.000507054	UP
XM_006583544.2	gene18930	copper transporter 6-like	1.46662	0.19436	2.9157	0.04075	0.0950294	UP
XM_003528911.3	gene18428	chlorophyllase-1-like	3.27142	0.427903	2.93456	0.0005	0.00330533	UP
XM_006582874.2	gene18941	uncharacterized LOC100808666	4.64335	0.595176	2.96378	5e-05	0.000507054	UP
XM_003554455.3	gene54895	translation initiation factor IF-2-like	3.83022	0.480271	2.99551	0.0043	0.0171862	UP
XM_014765556.1	gene36836	probable 3-deoxy-D-manno-octulosonic acid transferase, mitochondrial, transcript variant X20	1.84794	0.220246	3.06873	5e-05	0.000507054	UP
XM_006576968.2	gene7949	uncharacterized LOC102661214	3.47033	0.412895	3.07122	0.0021	0.00998294	UP
XM_003544841.3	gene41228	protein PMR5-like	2.82724	0.334294	3.08021	0.0001	0.000908966	UP
NM_001253022.2	gene24589	transcription factor bHLH35-like	3.6101	0.410782	3.1356	0.0002	0.00160842	UP
NM_001252751.2	gene55444	uncharacterized LOC100807179	7.1206	0.795838	3.16145	5e-05	0.000507054	UP
XM_003518467.3	gene5729	taxadiene 5-alpha hydroxylase	3.14389	0.345107	3.18743	5e-05	0.000507054	UP
XM_006601774.2	gene50496	uncharacterized LOC100810866, transcript variant X1	5.56803	0.603788	3.20505	5e-05	0.000507054	UP
XM_006577423.1	gene6651	UPF0481 protein At3g47200-like	6.03855	0.641704	3.23422	5e-05	0.000507054	UP
XM_014777319.1	gene17802	uncharacterized LOC100500103, transcript variant X1	5.44519	0.55357	3.29814	0.00135	0.00712136	UP
XM_014779461.1	gene23700	chaperone protein dnaJ 11, chloroplastic-like	4.10434	0.396519	3.37169	5e-05	0.000507054	UP
XM_003524925.3	gene13338	uncharacterized LOC100795349	5.79028	0.553987	3.38571	5e-05	0.000507054	UP
XM_006575806.1	gene4264	uncharacterized LOC102662648	4.89333	0.459928	3.41133	0.0105	0.0339841	UP
NM_001249911.1	gene54485	glycinin A1bB2-784	2.10793	0.176622	3.57709	0.0005	0.00330533	UP
XM_003549295.2	gene47278	peroxidase 16	2.84638	0.234516	3.60137	0.00055	0.00355285	UP
XM_003546483.3	gene43318	probable pectinesterase/pectinesterase inhibitor 12	3.21842	0.26385	3.60856	5e-05	0.000507054	UP
NM_001249191.2	gene42575	uncharacterized LOC100305744	2.83931	0.232689	3.60906	0.0307	0.0768685	UP
XM_003551348.3	gene51270	GPI transamidase component PIG-S-like	3.99341	0.320038	3.64131	5e-05	0.000507054	UP
XM_003554357.3	gene54707	UDP-glycosyltransferase 73C3-like	2.28479	0.179658	3.66874	5e-05	0.000507054	UP
NM_001254270.1	gene36140	ethylene-responsive transcription factor ERF012-like	4.99013	0.389464	3.67952	0.00265	0.0119548	UP
XM_014762763.1	gene29070	probable plastid-lipid-associated protein 6, chloroplastic	3.00585	0.227432	3.72426	0.00145	0.00752766	UP
NM_001254121.2	gene32598	probable aquaporin PIP-type 7a-like	7.07342	0.53115	3.73522	5e-05	0.000507054	UP
NM_001250604.2	gene12836	uncharacterized LOC100306356	1.8682	0.127281	3.87556	0.0441	0.100913	UP
XM_006573127.2	gene732	phytosulfokines 1-like	6.77741	0.45684	3.89097	0.00725	0.0256178	UP
XM_006577978.2	gene9211	putative cyclin-A3-1	5.47305	0.365681	3.90369	5e-05	0.000507054	UP
XM_003556779.3	gene55511	alkane hydroxylase MAH1-like	5.23139	0.34359	3.92844	5e-05	0.000507054	UP
XM_003532067.3	gene23469	spermidine hydroxycinnamoyl transferase-like	2.38488	0.150077	3.99014	0.00085	0.00498578	UP
XM_014762761.1	gene28949	uncharacterized LOC102665739	0.833736	0.0501257	4.05597	0.0339	0.0827635	UP
XM_006587432.2	gene25963	probable receptor-like protein kinase At1g67000, transcript variant X1	8.52119	0.479532	4.15136	5e-05	0.000507054	UP
NM_001248729.2	gene23270	uncharacterized LOC100305713	5.07523	0.270459	4.22999	0.0093	0.0309566	UP
XM_003521122.3	gene7489	ABC transporter G family member 15-like	6.9447	0.36753	4.23998	5e-05	0.000507054	UP
NM_001250490.1	gene36149	flavonol synthase	6.31969	0.312076	4.33988	0.0001	0.000908966	UP
NM_001249057.1	gene35	uncharacterized LOC100527431	7.0522	0.344909	4.35379	0.00065	0.00405166	UP
XM_014764517.1	gene3016	metalloendoproteinase 5-MMP-like, transcript variant X2	2.92164	0.139219	4.39136	0.00115	0.0062715	UP
XM_003530872.3	gene23990	hydroquinone glucosyltransferase-like	3.72157	0.13636	4.77042	0.0001	0.000908966	UP
NM_001254177.2	gene25785	miraculin-like	14.5218	0.479127	4.92167	0.0001	0.000908966	UP
XM_003521149.3	gene6113	uncharacterized LOC100816240	6.26038	0.192687	5.02192	0.0044	0.0174893	UP
XM_003530770.3	gene23718	hydroquinone glucosyltransferase-like	3.50139	0.0963356	5.18372	0.0026	0.0117753	UP
XM_003539252.3	gene30676	probable prolyl 4-hydroxylase 9	7.81841	0.200984	5.28172	0.00055	0.00355285	UP
XM_003554538.3	gene55062	putative expansin-A17	11.7958	0.277617	5.40904	0.0015	0.00772922	UP
XM_014766599.1	gene39763	uncharacterized sugar kinase slr0537-like, transcript variant X2	13.4427	0.300554	5.48305	5e-05	0.000507054	UP
XM_003536986.3	gene27635	leucine-rich repeat receptor-like protein kinase PXC1	3.69813	0.0543564	6.0882	0.00525	0.0200387	UP
XM_006603976.2	gene53470	probable receptor-like protein kinase At5g39020	10.7866	0.0890855	6.91983	0.0002	0.00160842	UP
XM_014774410.1	gene8951	uncharacterized LOC100796193, transcript variant X2	27.664	0.222267	6.95957	0.00015	0.00127379	UP
XM_006574233.1	gene2140	uncharacterized LOC102663577	2.15123	0	inf	0.0117	0.0368338	UP
NM_001248728.1	gene54208	disease resistance protein	4.2817	0	inf	5e-05	0.000507054	UP
NM_001251064.2	gene52361	uncharacterized LOC100500432	20.0176	0	inf	5e-05	0.000507054	UP
XM_003552236.3	gene51756	soyasapogenol B glucuronide galactosyltransferase-like	10.311	0	inf	5e-05	0.000507054	UP
XM_006602787.2	gene52119	uncharacterized LOC100799163, transcript variant X2	5.05921	0	inf	5e-05	0.000507054	UP
XM_006603527.2	gene52362	60 kDa chaperonin-like	2.17999	0	inf	5e-05	0.000507054	UP
XM_014767723.1	gene43660	polygalacturonase inhibitor-like	6.13289	0	inf	5e-05	0.000507054	UP
NM_001248644.1	gene24364	uncharacterized LOC100526890	0	10.0629	#NAME?	5e-05	0.000507054	DOWN
NM_001249056.2	gene15898	uncharacterized LOC100527175	0	6.53772	#NAME?	5e-05	0.000507054	DOWN
NM_001249736.1	gene37324	uncharacterized LOC100500603	0	5.22486	#NAME?	5e-05	0.000507054	DOWN
NM_001250438.2	gene24344	uncharacterized LOC100305834	0	18.6912	#NAME?	5e-05	0.000507054	DOWN
XM_003546262.3	gene42864	TPR-containing protein DDB_G0280363-like	0	9.98493	#NAME?	5e-05	0.000507054	DOWN
XM_006592198.2	gene33612	uncharacterized LOC102659541	0	2.54864	#NAME?	5e-05	0.000507054	DOWN

## Sheet: DGEs in TW-1-3vsTW-1-M-3
Gene_ID	Gene	Gene_Anotation	TW-1-M-3（TW-1-M-3vsTW-1-3）	TW-1-3（TW-1-M-3vsTW-1-3）	log2（FoldChange）（TW-1-M-3vsTW-1-3）	P.value（TW-1-M-3vsTW-1-3）	Q.value（TW-1-M-3vsTW-1-3）	Regulation（TW-1-M-3vsTW-1-3）
NM_001249373.1	gene29009	uncharacterized LOC100500319	0.768604	3.74724	-2.28552	0.00425	0.0748178	DOWN
NM_001251247.2	gene51819	uncharacterized LOC100305883	0.71373	11.0143	-3.94786	0.00095	0.0323771	DOWN
NM_001255884.2	gene37337	nuclear transcription factor Y subunit A-9-like	0.745983	2.17064	-1.54091	0.00985	0.11843	DOWN
XM_003516529.3	gene2059	vicilin-like antimicrobial peptides 2-2	0.451833	4.1854	-3.2115	5e-05	0.00417984	DOWN
XM_003516713.3	gene2673	2-hydroxyisoflavanone dehydratase-like	0.617633	2.78442	-2.17255	0.00365	0.0685642	DOWN
XM_003518330.3	gene5326	serine/threonine-protein kinase CDL1-like	0.755298	6.39169	-3.08108	5e-05	0.00417984	DOWN
XM_003518725.3	gene3941	cytochrome P450 78A5-like, transcript variant X1	0.63855	7.47862	-3.5499	5e-05	0.00417984	DOWN
XM_003518882.3	gene4234	adenylate isopentenyltransferase 3, chloroplastic-like	0.603221	1.90818	-1.66144	0.0166	0.1541	DOWN
XM_003522160.3	gene6918	uncharacterized LOC100779898	0.584717	4.03425	-2.78649	0.00245	0.0558446	DOWN
XM_003526219.3	gene17111	zinc finger CCCH domain-containing protein 2-like	0.610261	3.03938	-2.31628	0.00195	0.0494217	DOWN
XM_003528093.3	gene15918	cell division cycle protein 48 homolog	0.247501	1.76378	-2.83316	0.00085	0.0306365	DOWN
XM_003529293.3	gene19607	17.5 kDa class I heat shock protein	0.414573	4.26162	-3.3617	0.0053	0.0855231	DOWN
XM_003530844.3	gene23910	uncharacterized LOC100794871	0.638864	4.87635	-2.93222	0.00125	0.0379084	DOWN
XM_003531062.3	gene21202	1-Cys peroxiredoxin	0.369128	15.2258	-5.36625	5e-05	0.00417984	DOWN
XM_003533147.3	gene24372	outer envelope pore protein 16-2, chloroplastic-like	0.770516	7.73962	-3.32837	0.00015	0.00971623	DOWN
XM_003534632.3	gene26944	uncharacterized LOC100783616	0.514543	2.10722	-2.03398	0.0034	0.0658832	DOWN
XM_003535400.3	gene29124	uncharacterized LOC100800571	0.653283	2.70555	-2.05014	0.00035	0.0175462	DOWN
XM_003537525.3	gene30825	vicilin-like antimicrobial peptides 2-2	0.586272	4.06192	-2.79252	5e-05	0.00417984	DOWN
XM_003539749.3	gene33666	histone H2B.3	0.41055	14.3823	-5.13059	5e-05	0.00417984	DOWN
XM_003540074.3	gene58234	squamosa promoter-binding protein 1-like	0.502647	1.95173	-1.95714	0.019	0.165506	DOWN
XM_003543231.3	gene38154	indole-3-acetic acid-amido synthetase GH3.6-like	0.561928	2.52108	-2.16559	0.0007	0.0275293	DOWN
XM_003545057.3	gene39305	HVA22-like protein f	0.743583	4.03787	-2.44103	0.00295	0.0618551	DOWN
XM_003547114.3	gene41864	protein DETOXIFICATION 42, transcript variant X2	0.697484	2.01262	-1.52884	0.0095	0.116413	DOWN
XM_003549237.3	gene48882	uncharacterized LOC100789098, transcript variant X3	0.585025	1.99918	-1.77284	0.0083	0.10845	DOWN
XM_003549610.3	gene47614	protein NRT1/ PTR FAMILY 2.11	0.615741	1.76917	-1.52268	0.01195	0.130198	DOWN
XM_003551537.3	gene51753	aldose reductase-like	0.686283	7.87926	-3.52118	5e-05	0.00417984	DOWN
XM_003552214.2	gene51687	protein SLE1	0.688344	71.7655	-6.70402	0.0003	0.0160472	DOWN
XM_003553081.3	gene50514	probable sucrose-phosphate synthase 3	0.449324	1.67477	-1.89814	0.00205	0.0509453	DOWN
XM_003553295.3	gene54000	uncharacterized LOC100783299	0.593355	4.32816	-2.86679	5e-05	0.00417984	DOWN
XM_003553612.3	gene54962	uncharacterized LOC100814662	0.25936	4.01097	-3.95092	0.0006	0.0249484	DOWN
XM_003554360.3	gene54718	polyadenylate-binding protein 7-like	0.125731	3.06424	-4.60712	0.0011	0.0351626	DOWN
XM_006572974.2	gene316	carbonic anhydrase 2, transcript variant X1	0.68598	3.30729	-2.26941	0.00195	0.0494217	DOWN
XM_006574815.2	gene3709	transcription factor HBP-1b(c38)-like, transcript variant X2	0.532108	4.03666	-2.92337	0.00015	0.00971623	DOWN
XM_006574850.2	gene3849	phosphate transporter PHO1 homolog 10-like, transcript variant X2	0.214121	7.74838	-5.1774	5e-05	0.00417984	DOWN
XM_006575706.1	gene2756	RNA-binding protein 12-like	0.275206	6.39746	-4.53891	0.01945	0.167462	DOWN
XM_006578875.2	gene11394	uncharacterized LOC102667509	0.487735	3.63643	-2.89835	0.00135	0.0392631	DOWN
XM_006580951.2	gene15476	small heat shock protein, chloroplastic-like, transcript variant X1	0.515046	15.5465	-4.91575	5e-05	0.00417984	DOWN
XM_006582076.2	gene16522	protein IQ-DOMAIN 1-like, transcript variant X3	0.419591	6.05525	-3.85113	0.0003	0.0160472	DOWN
XM_006583444.2	gene18690	hydroquinone glucosyltransferase-like	0.777062	1.78301	-1.19821	0.03915	0.237323	DOWN
XM_006586174.2	gene23847	1-aminocyclopropane-1-carboxylate oxidase homolog 12-like	0.709327	3.16425	-2.15734	0.00305	0.0626358	DOWN
XM_006590943.2	gene58342	probable serine/threonine-protein kinase RLCKVII	0.973249	2.88074	-1.56556	0.00365	0.0685642	DOWN
XM_006592051.2	gene33330	protein TIC 62, chloroplastic, transcript variant X4	0.934262	2.46738	-1.40108	0.0147	0.144752	DOWN
XM_006594147.2	gene32411	protein LITTLE ZIPPER 4-like, transcript variant X1	0.328116	39.464	-6.91019	0.00245	0.0558446	DOWN
XM_006594475.2	gene37600	uncharacterized LOC100779414	0.796719	1.89372	-1.24908	0.0334	0.220053	DOWN
XM_006603746.2	gene52753	uncharacterized LOC102669230	0.836971	2.65836	-1.66729	0.0082	0.10785	DOWN
XM_014761895.1	gene24371	uncharacterized LOC100794186	0.571901	4.34417	-2.92524	0.00035	0.0175462	DOWN
XM_014764688.1	gene34096	histone-lysine N-methyltransferase, H3 lysine-79 specific-like	0.162276	3.79014	-4.54573	0.00015	0.00971623	DOWN
XM_014765374.1	gene36318	villin-4-like, transcript variant X3	0.0148888	7.55207	-8.9865	5e-05	0.00417984	DOWN
XM_014766526.1	gene41407	glutamine synthetase cytosolic isozyme 2, transcript variant X2	0.487624	4.44413	-3.18806	0.0003	0.0160472	DOWN
XM_014769411.1	gene47351	uncharacterized LOC100815315, transcript variant X2	0.860424	5.98968	-2.79936	0.0009	0.0314793	DOWN
XM_014769462.1	gene5266	uncharacterized LOC100782016	0.734942	3.76796	-2.35808	0.0027	0.0586543	DOWN
XM_014773372.1	gene6348	pentatricopeptide repeat-containing protein At3g42630-like, transcript variant X3	0.356946	2.80236	-2.97286	0.00015	0.00971623	DOWN
XM_014774967.1	gene11401	protein LAZ1 homolog 1-like, transcript variant X3	0.213666	2.06699	-3.2741	0.00015	0.00971623	DOWN
XM_014775933.1	gene12192	uncharacterized LOC102659528	0.297541	2.62887	-3.14328	0.0193	0.167026	DOWN
XM_014777338.1	gene2622	uncharacterized LOC100796834, transcript variant X1	0.460739	1.65581	-1.84552	0.01035	0.121782	DOWN
NM_001248728.1	gene54208	disease resistance protein	3.89672	0	inf	5e-05	0.00417984	UP
NM_001248735.2	gene54970	uncharacterized LOC100527153	3.54341	0.655383	2.43473	0.00315	0.063868	UP
NM_001249057.1	gene35	uncharacterized LOC100527431	9.09548	0.439287	4.37192	0.0085	0.109717	UP
NM_001249092.1	gene13237	Rhg4-like receptor kinase II	1.94585	0.522818	1.89602	0.00115	0.0360748	UP
NM_001250995.1	gene43140	CC-NBS-LRR class disease resistance protein	1.69555	0.773997	1.13135	0.0297	0.207763	UP
NM_001252771.2	gene8722	ras-related protein RABA3-like	1.80605	0.594873	1.60218	0.04935	0.264154	UP
NM_001254000.2	gene20670	leucine-rich repeat extensin-like protein 6-like	1.70455	0.420856	2.018	0.01675	0.154907	UP
NM_001255576.2	gene37644	GDSL esterase/lipase At5g45910-like	2.37865	0.560257	2.08598	0.0149	0.145554	UP
NM_001255706.1	gene13943	inositol oxygenase 4-like	2.8377	0.303078	3.22696	0.0033	0.0648506	UP
XM_003517919.3	gene473	soyasapogenol B glucuronide galactosyltransferase-like	3.04017	0.16377	4.21441	0.0006	0.0249484	UP
XM_003518026.3	gene3351	BTB/POZ domain-containing protein At5g66560-like, transcript variant X2	3.09369	0.141403	4.45144	0.0001	0.00727426	UP
XM_003519912.3	gene3468	alpha-(1,4)-fucosyltransferase-like	1.84689	0.386072	2.25815	0.0033	0.0648506	UP
XM_003520568.3	gene7801	subtilisin-like protease SBT1.2	1.43005	0.606876	1.23659	0.04595	0.256847	UP
XM_003520595.3	gene7904	mucin-5AC-like	2.52713	0.552441	2.19361	0.00115	0.0360748	UP
XM_003521574.3	gene8365	auxin-responsive protein IAA20-like	1.6264	0.380018	2.09755	0.0176	0.158858	UP
XM_003521935.3	gene6319	UDP-glycosyltransferase 72D1-like	2.6403	0	inf	5e-05	0.00417984	UP
XM_003524149.3	gene13295	IQ domain-containing protein IQM2-like	2.30997	0.664215	1.79815	0.00315	0.063868	UP
XM_003525617.3	gene12006	scarecrow-like protein 21	1.76485	0.450054	1.97138	0.0164	0.153493	UP
XM_003526379.3	gene14854	pleiotropic drug resistance protein 1-like	2.5534	0.653691	1.96574	0.00075	0.0285465	UP
XM_003527134.3	gene14282	uncharacterized LOC100807231	1.94594	0.259787	2.90507	0.02595	0.193438	UP
XM_003527528.2	gene17444	endoglucanase 9-like	2.08919	0.385893	2.43667	0.0072	0.101021	UP
XM_003529694.3	gene17598	uncharacterized LOC100793448	1.86977	0.834185	1.16442	0.02395	0.185186	UP
XM_003530705.3	gene23535	rab3 GTPase-activating protein catalytic subunit-like, transcript variant X1	1.66455	0.682784	1.28563	0.02435	0.186563	UP
XM_003530872.3	gene23990	hydroquinone glucosyltransferase-like	6.42331	0.354979	4.17751	5e-05	0.00417984	UP
XM_003531520.3	gene22110	WAT1-related protein At1g68170-like	2.22049	0.718386	1.62805	0.02185	0.176782	UP
XM_003532364.3	gene20506	uncharacterized LOC100812271, transcript variant X1	1.81113	0.65	1.47838	0.0118	0.129492	UP
XM_003532715.3	gene21500	uncharacterized LOC100791207	1.51743	0.537315	1.49779	0.02345	0.183452	UP
XM_003533205.3	gene25664	K(+) efflux antiporter 5-like, transcript variant X2	2.46348	0.890969	1.46725	0.0088	0.111737	UP
XM_003533214.3	gene25700	putative pentatricopeptide repeat-containing protein At1g12700, mitochondrial	1.42526	0.591624	1.26847	0.03235	0.217533	UP
XM_003533753.3	gene24740	auxin-responsive protein SAUR72-like	3.10327	0.838581	1.88777	0.0131	0.136399	UP
XM_003533811.3	gene24929	bromodomain and WD repeat-containing DDB_G0285837-like	2.33578	0.890825	1.39069	0.0197	0.168344	UP
XM_003536986.3	gene27635	leucine-rich repeat receptor-like protein kinase PXC1	5.52782	0.250863	4.46174	5e-05	0.00417984	UP
XM_003539134.3	gene32166	uncharacterized LOC100796377	1.29949	0.590332	1.13835	0.02455	0.187465	UP
XM_003540818.3	gene33880	5' exonuclease Apollo-like	1.64277	0.439068	1.90362	0.01955	0.167645	UP
XM_003541601.3	gene37450	sugar transporter ERD6-like 16	3.92952	0.303337	3.69536	0.00035	0.0175462	UP
XM_003542570.3	gene36898	WD repeat-containing protein 76-like	1.57399	0.194472	3.01679	0.0057	0.0888354	UP
XM_003543860.2	gene35784	uncharacterized LOC100820577, transcript variant X2	1.97703	0.601982	1.71554	0.00915	0.113917	UP
XM_003543973.3	gene35487	protein BREAST CANCER SUSCEPTIBILITY 2 homolog B-like	1.71959	0.441004	1.9632	0.001	0.0335441	UP
XM_003544604.3	gene40523	probable xyloglucan glycosyltransferase 5	1.68472	0.744714	1.17775	0.02685	0.197564	UP
XM_003545116.3	gene39385	protein CLT3, chloroplastic-like	2.428	0.756433	1.68249	0.00505	0.0829135	UP
XM_003545313.3	gene39953	CSC1-like protein RXW8, transcript variant X1	1.46214	0.644039	1.18286	0.01905	0.165761	UP
XM_003545635.3	gene42055	7-deoxyloganetin glucosyltransferase-like	4.17285	0.28463	3.87387	0.00095	0.0323771	UP
XM_003546156.3	gene42694	phosphatidylinositol/phosphatidylcholine transfer protein SFH9-like	2.00105	0.566291	1.82114	0.0072	0.101021	UP
XM_003546483.3	gene43318	probable pectinesterase/pectinesterase inhibitor 12	3.84882	0.59852	2.68494	5e-05	0.00417984	UP
XM_003547161.3	gene42454	phospho-N-acetylmuramoyl-pentapeptide-transferase homolog	1.77564	0.750259	1.24288	0.0287	0.204304	UP
XM_003547495.3	gene41980	F-box protein At1g10780-like	2.00632	0.462539	2.1169	0.0155	0.149089	UP
XM_003548509.3	gene45074	E3 ubiquitin-protein ligase RGLG2-like	0.961615	0.259617	1.88908	0.0074	0.102432	UP
XM_003549125.3	gene46595	plastid division protein CDP1, chloroplastic-like, transcript variant X4	1.70673	0.82921	1.04143	0.04795	0.260281	UP
XM_003550024.3	gene48423	3-ketodihydrosphingosine reductase-like	1.82084	0.36616	2.31406	0.0134	0.138394	UP
XM_003550782.3	gene47820	zinc finger CCCH domain-containing protein 39-like	1.92711	0.444085	2.11753	0.0109	0.124715	UP
XM_003551479.3	gene51585	uncharacterized LOC100808727	1.7245	0.437908	1.97748	0.0196	0.167848	UP
XM_003554357.3	gene54707	UDP-glycosyltransferase 73C3-like	4.39142	0.362679	3.59792	5e-05	0.00417984	UP
XM_003554599.3	gene55176	cell cycle checkpoint control protein RAD9A	1.6013	0.287437	2.47793	0.0076	0.10385	UP
XM_003554765.3	gene52731	denticleless protein homolog	2.41083	0.456648	2.40037	0.0013	0.0386538	UP
XM_003555611.3	gene56026	ascorbate oxidase	1.74422	0.386458	2.1742	0.00325	0.0646236	UP
XM_003556424.3	gene57826	E3 ubiquitin protein ligase DRIP2-like	4.96254	0.660787	2.90882	5e-05	0.00417984	UP
XM_006573605.2	gene2239	uncharacterized LOC100779292, transcript variant X2	1.4269	0.540458	1.40063	0.04835	0.261298	UP
XM_006574243.2	gene2472	protein QUIRKY-like	1.59741	0.562985	1.50457	0.01905	0.165761	UP
XM_006574431.2	gene2747	DNA-binding protein SMUBP-2-like, transcript variant X1	1.56549	0.675171	1.21329	0.03475	0.224002	UP
XM_006575291.2	gene5016	kinesin-like protein FRA1	1.5819	0.641403	1.30236	0.0177	0.159355	UP
XM_006576989.2	gene8029	protein ROS1-like, transcript variant X1	1.44568	0.584774	1.3058	0.01855	0.163224	UP
XM_006577680.1	gene8569	benzyl alcohol O-benzoyltransferase-like	7.9222	0	inf	5e-05	0.00417984	UP
XM_006578843.2	gene11356	calcineurin B-like protein 7, transcript variant X1	2.42332	0.642419	1.9154	0.0068	0.0979041	UP
XM_006579538.2	gene12044	phosphatidylinositol glycan anchor biosynthesis class U protein-like, transcript variant X1	3.10073	0.661291	2.22925	0.00085	0.0306365	UP
XM_006580077.2	gene13234	uncharacterized LOC100791123, transcript variant X2	2.55578	0.568501	2.16853	0.00125	0.0379084	UP
XM_006580252.2	gene13575	TSL-kinase interacting protein 1-like, transcript variant X1	1.83025	0.7818	1.22717	0.02665	0.196455	UP
XM_006580390.2	gene14023	DENN domain and WD repeat-containing protein SCD1-like	1.92222	0.458106	2.06902	0.00455	0.0779505	UP
XM_006581715.2	gene15674	DNA topoisomerase 3-alpha, transcript variant X4	1.6485	0.565022	1.54478	0.009	0.113018	UP
XM_006583443.2	gene18693	uncharacterized LOC100820431	2.21116	0.467858	2.24066	0.0147	0.144752	UP
XM_006583544.2	gene18930	copper transporter 6-like	3.21603	0.389534	3.04546	0.0353	0.22568	UP
XM_006585042.2	gene21340	ATP-dependent DNA helicase Q-like 5	2.15425	0.427044	2.33473	0.00095	0.0323771	UP
XM_006585666.2	gene22607	putative cyclin-B3-1, transcript variant X1	1.42992	0.628912	1.18501	0.0378	0.233663	UP
XM_006586129.2	gene23669	cell division control protein 6 homolog B-like	4.23572	0.533214	2.98982	5e-05	0.00417984	UP
XM_006587432.2	gene25963	probable receptor-like protein kinase At1g67000, transcript variant X1	2.34564	0.532116	2.14017	0.0024	0.0551775	UP
XM_006587912.1	gene24046	glycine-rich cell wall structural protein 2-like	2.14689	0.195511	3.45693	0.02875	0.204477	UP
XM_006589447.2	gene29502	uncharacterized LOC100785399	1.58082	0.357796	2.14346	0.00025	0.0142818	UP
XM_006590461.2	gene30428	protein QUIRKY-like, transcript variant X2	1.67117	0.732819	1.18933	0.02035	0.170656	UP
XM_006590962.2	gene58164	auxin response factor 4-like, transcript variant X2	1.99845	0.566798	1.81797	0.0024	0.0551775	UP
XM_006591133.2	gene31716	two-component response regulator ORR9-like	3.62505	0.612305	2.56568	0.00585	0.0901612	UP
XM_006592085.2	gene33384	uncharacterized LOC100779750	1.60713	0.56201	1.51582	0.02095	0.172962	UP
XM_006592608.2	gene34643	ATP-dependent DNA helicase Q-like 4A, transcript variant X2	1.36185	0.606901	1.16604	0.0196	0.167848	UP
XM_006593791.2	gene35430	VQ motif-containing protein 22-like	1.72454	0.510662	1.75577	0.0146	0.144346	UP
XM_006594451.2	gene37527	protein BREAST CANCER SUSCEPTIBILITY 1 homolog, transcript variant X1	1.6198	0.343436	2.23771	0.00185	0.0479528	UP
XM_006594570.2	gene37792	protein ODORANT1	5.13512	0.550141	3.22253	0.00145	0.0410136	UP
XM_006596115.2	gene40611	myb-related protein 3R-1-like, transcript variant X2	1.5346	0.535389	1.5192	0.0165	0.153843	UP
XM_006596312.2	gene41102	VIN3-like protein 2	1.5721	0.611585	1.36207	0.03345	0.22011	UP
XM_006597065.2	gene41617	probable amino-acid racemase	2.03757	0.781064	1.38334	0.042	0.245691	UP
XM_006597450.2	gene42427	protein BREAST CANCER SUSCEPTIBILITY 1 homolog, transcript variant X1	2.07804	0.466098	2.15652	0.00145	0.0410136	UP
XM_006598655.2	gene46610	uncharacterized LOC100527447, transcript variant X1	7.58577	0.560136	3.75945	0.0006	0.0249484	UP
XM_006598825.2	gene44618	U-box domain-containing protein 44-like	1.82879	0.804369	1.18496	0.01925	0.166729	UP
XM_006601935.2	gene49774	anaphase-promoting complex subunit 2-like	1.4387	0.553865	1.37716	0.0316	0.214751	UP
XM_006602040.2	gene50088	cell division control protein 6 homolog B-like	3.53588	0.439722	3.0074	0.00035	0.0175462	UP
XM_006602787.2	gene52119	uncharacterized LOC100799163, transcript variant X2	2.10112	0	inf	5e-05	0.00417984	UP
XM_006603976.2	gene53470	probable receptor-like protein kinase At5g39020	7.17588	0.0527582	7.08762	0.0162	0.15247	UP
XM_006604460.2	gene54544	myosin-6-like, transcript variant X1	1.29226	0.437799	1.56156	0.007	0.0995715	UP
XM_006604622.2	gene54873	uncharacterized LOC100799182	3.4696	0.473536	2.87322	0.00025	0.0142818	UP
XM_006604823.2	gene55371	protein trichome birefringence-like 25, transcript variant X3	1.65796	0.643075	1.36635	0.0178	0.15967	UP
XM_006605400.2	gene55539	G-box-binding factor 1-like, transcript variant X3	1.87359	0.6641	1.49633	0.0343	0.222629	UP
XM_014763172.1	gene28737	ATP-dependent DNA helicase Q-like 1, transcript variant X1	1.85317	0.741135	1.32218	0.0257	0.192383	UP
XM_014763195.1	gene28827	dnaJ homolog subfamily B member 14-like	1.77768	0.395707	2.16749	0.01655	0.153949	UP
XM_014764272.1	gene32800	DNA polymerase alpha subunit B-like, transcript variant X3	2.20009	0.743684	1.5648	0.00665	0.0968801	UP
XM_014765730.1	gene37424	uncharacterized LOC100815597, transcript variant X1	1.45883	0.421806	1.79016	0.01125	0.126812	UP
XM_014767295.1	gene40948	heterogeneous nuclear ribonucleoprotein 1-like	3.35054	0.806309	2.05499	0.00995	0.119184	UP
XM_014768333.1	gene41888	telomere repeat-binding protein 2-like, transcript variant X2	2.60556	0.72196	1.8516	0.00115	0.0360748	UP
XM_014769896.1	gene5444	uncharacterized LOC100777534, transcript variant X2	1.61698	0.799546	1.01605	0.0433	0.249161	UP
XM_014770162.1	gene48322	protein MRG1-like, transcript variant X2	1.78582	0.614853	1.53827	0.0232	0.18239	UP
XM_014771845.1	gene53584	uncharacterized LOC100791819, transcript variant X3	2.13275	0.719568	1.56751	0.01545	0.148878	UP
XM_014772275.1	gene57871	meiotically up-regulated gene 184 protein-like, transcript variant X3	1.81057	0.40985	2.14328	0.00125	0.0379084	UP
XM_014774521.1	gene9502	uncharacterized LOC100781163	1.66651	0.524118	1.66887	0.04225	0.246431	UP
XM_014774802.1	gene10895	DNA (cytosine-5)-methyltransferase 1-like	1.94753	0.508864	1.93629	0.00075	0.0285465	UP
XM_014776229.1	gene2206	molybdate-anion transporter-like, transcript variant X4	1.95801	0.562169	1.80031	0.00815	0.107502	UP
XM_014777319.1	gene17802	uncharacterized LOC100500103, transcript variant X1	3.39603	0.458716	2.88818	0.00555	0.0876093	UP
XM_014778065.1	gene19181	uncharacterized LOC100803516, transcript variant X2	0.920871	0.0900645	3.35397	5e-05	0.00417984	UP
XM_014779359.1	gene23370	uncharacterized LOC100811885, transcript variant X1	1.82223	0.708694	1.36247	0.0195	0.167621	UP
