# Supplementary material for: Whole genome-wide transcript profiling to identify differentially expressed genes associated with seed field emergence in two soybean low phytate mutants
Source: BMC Plant Biol. 2017 Jan 18;17:16. doi: 10.1186/s12870-016-0953-7 (PMC5242038; doi:10.1186/s12870-016-0953-7)
Supplement: Additional file 5: — Enriched GO terms in the TW-1-M and TW-1 libraries. (XLSX 1127 kb) [file 12870_2016_953_MOESM5_ESM.xlsx]

## Sheet: TW-1-M-1 vs TW-1-1
GO_accession	Description	Level	Database	Term_type	CAD_item	Bg_item	O.R.pV.B	C.O.R.pV.B	Gene ID and anotation
GO:0005488	binding	2	Gene Ontology	molecular_function	1665	22015	5.7994e-06	0.000274356	gene10177(XM_003523895.3):probable choline kinase 2, transcript variant X1;gene10224(NM_001248088.1):uncharacterized LOC100526852;gene10710(XM_003522978.2):1-aminocyclopropane-1-carboxylate oxidase 1-like;gene10830(XM_003523026.3):serine/threonine-protein kinase HT1-like;gene10908(XM_006577690.2):with no lysine kinase, transcript variant X1;gene10968(XM_014774816.1):calcium-binding protein CML38-…
GO:0044464	cell part	2	Gene Ontology	cellular_component	1654	19451	0.0028096	0.0459673	gene10177(XM_003523895.3):probable choline kinase 2, transcript variant X1;gene10521(XM_014774696.1):protein TSS-like, transcript variant X2;gene10560(XM_003522931.3):uncharacterized protein At1g04910-like;gene10680(XM_003522966.3):thioredoxin-like 1-2, chloroplastic;gene10837(XM_006578561.2):polygalacturonase-1 non-catalytic subunit beta-like;gene10968(XM_014774816.1):calcium-binding protein CML…
GO:0044699	single-organism process	2	Gene Ontology	biological_process	1479	16449	3.3992e-08	3.04866e-06	gene10177(XM_003523895.3):probable choline kinase 2, transcript variant X1;gene10680(XM_003522966.3):thioredoxin-like 1-2, chloroplastic;gene10700(XM_003522973.3):gibberellin-regulated protein 4;gene10710(XM_003522978.2):1-aminocyclopropane-1-carboxylate oxidase 1-like;gene10837(XM_006578561.2):polygalacturonase-1 non-catalytic subunit beta-like;gene10857(XM_006578571.2):boron transporter 1-like,…
GO:0016020	membrane	2	Gene Ontology	cellular_component	1005	11336	0.00051336	0.0122779	gene10560(XM_003522931.3):uncharacterized protein At1g04910-like;gene10680(XM_003522966.3):thioredoxin-like 1-2, chloroplastic;gene10857(XM_006578571.2):boron transporter 1-like, transcript variant X2;gene10964(XM_003523090.3):cycloeucalenol cycloisomerase-like;gene10968(XM_014774816.1):calcium-binding protein CML38-like;gene10987(XM_003523102.3):protein NUCLEAR FUSION DEFECTIVE 4;gene11167(XM_00…
GO:0043167	ion binding	3	Gene Ontology	molecular_function	983	13192	0.00098011	0.0205823	gene10177(XM_003523895.3):probable choline kinase 2, transcript variant X1;gene10224(NM_001248088.1):uncharacterized LOC100526852;gene10710(XM_003522978.2):1-aminocyclopropane-1-carboxylate oxidase 1-like;gene10830(XM_003523026.3):serine/threonine-protein kinase HT1-like;gene10908(XM_006577690.2):with no lysine kinase, transcript variant X1;gene10968(XM_014774816.1):calcium-binding protein CML38-…
GO:0097159	organic cyclic compound binding	3	Gene Ontology	molecular_function	973	13359	2.4748e-05	0.000970543	gene10177(XM_003523895.3):probable choline kinase 2, transcript variant X1;gene10830(XM_003523026.3):serine/threonine-protein kinase HT1-like;gene10908(XM_006577690.2):with no lysine kinase, transcript variant X1;gene10975(XM_014774824.1):snurportin-1-like;gene11164(XR_414081.2):serine/threonine-protein kinase ULK3-like, transcript variant X4;gene11167(XM_003523194.3):actin-7, transcript variant …
GO:1901363	heterocyclic compound binding	3	Gene Ontology	molecular_function	971	13345	2.0778e-05	0.000843861	gene10177(XM_003523895.3):probable choline kinase 2, transcript variant X1;gene10830(XM_003523026.3):serine/threonine-protein kinase HT1-like;gene10908(XM_006577690.2):with no lysine kinase, transcript variant X1;gene10975(XM_014774824.1):snurportin-1-like;gene11164(XR_414081.2):serine/threonine-protein kinase ULK3-like, transcript variant X4;gene11167(XM_003523194.3):actin-7, transcript variant …
GO:0044260	cellular macromolecule metabolic process	4	Gene Ontology	biological_process	926	13192	2.8832e-08	2.64089e-06	gene10830(XM_003523026.3):serine/threonine-protein kinase HT1-like;gene10857(XM_006578571.2):boron transporter 1-like, transcript variant X2;gene10908(XM_006577690.2):with no lysine kinase, transcript variant X1;gene10975(XM_014774824.1):snurportin-1-like;gene11030(XM_003523128.3):alpha-mannosidase-like;gene11098(XM_003523156.3):17.5 kDa class I heat shock protein;gene11164(XR_414081.2):serine/th…
GO:0044763	single-organism cellular process	3	Gene Ontology	biological_process	922	10448	0.0019334	0.0348255	gene10177(XM_003523895.3):probable choline kinase 2, transcript variant X1;gene10680(XM_003522966.3):thioredoxin-like 1-2, chloroplastic;gene10700(XM_003522973.3):gibberellin-regulated protein 4;gene10968(XM_014774816.1):calcium-binding protein CML38-like;gene10987(XM_003523102.3):protein NUCLEAR FUSION DEFECTIVE 4;gene11167(XM_003523194.3):actin-7, transcript variant X1;gene11208(XM_003522455.3)…
GO:0050896	response to stimulus	2	Gene Ontology	biological_process	883	9978	0.0019291	0.0348255	gene10700(XM_003522973.3):gibberellin-regulated protein 4;gene10857(XM_006578571.2):boron transporter 1-like, transcript variant X2;gene10968(XM_014774816.1):calcium-binding protein CML38-like;gene11098(XM_003523156.3):17.5 kDa class I heat shock protein;gene11103(XM_003523158.3):beta-galactosidase 10;gene11167(XM_003523194.3):actin-7, transcript variant X1;gene11228(XM_003522462.3):probable LRR …
GO:0071704	organic substance metabolic process	3	Gene Ontology	biological_process	698	7674	0.00060421	0.0140601	gene10177(XM_003523895.3):probable choline kinase 2, transcript variant X1;gene10680(XM_003522966.3):thioredoxin-like 1-2, chloroplastic;gene10857(XM_006578571.2):boron transporter 1-like, transcript variant X2;gene10968(XM_014774816.1):calcium-binding protein CML38-like;gene11030(XM_003523128.3):alpha-mannosidase-like;gene11036(XR_001388047.1):uncharacterized LOC102663110, transcript variant X4;…
GO:0016021	integral component of membrane	3	Gene Ontology	cellular_component	679	7524	0.0015973	0.0305617	gene10560(XM_003522931.3):uncharacterized protein At1g04910-like;gene10857(XM_006578571.2):boron transporter 1-like, transcript variant X2;gene10964(XM_003523090.3):cycloeucalenol cycloisomerase-like;gene10987(XM_003523102.3):protein NUCLEAR FUSION DEFECTIVE 4;gene11208(XM_003522455.3):adenine/guanine permease AZG1-like;gene11216(XM_006578765.2):potassium transporter 2-like, transcript variant X1…
GO:0044710	single-organism metabolic process	3	Gene Ontology	biological_process	669	7143	3.306e-05	0.00123759	gene10177(XM_003523895.3):probable choline kinase 2, transcript variant X1;gene10710(XM_003522978.2):1-aminocyclopropane-1-carboxylate oxidase 1-like;gene11030(XM_003523128.3):alpha-mannosidase-like;gene11167(XM_003523194.3):actin-7, transcript variant X1;gene11369(XM_014774957.1):probable phosphomevalonate kinase, transcript variant X3;gene11427(XM_014774975.1):2-oxoisovalerate dehydrogenase sub…
GO:0005634	nucleus	5	Gene Ontology	cellular_component	601	9051	8.6353e-09	9.53204e-07	gene10975(XM_014774824.1):snurportin-1-like;gene11369(XM_014774957.1):probable phosphomevalonate kinase, transcript variant X3;gene11384(XM_003522501.3):pathogenesis-related genes transcriptional activator PTI6-like;gene11769(NM_001251193.1):heat shock protein;gene11825(XM_003525419.3):transcription factor TCP14-like;gene12010(XM_003525483.3):transcription factor GTE10-like;gene12104(XM_006579555…
GO:0043169	cation binding	4	Gene Ontology	molecular_function	566	7921	0.00064242	0.0146329	gene10224(NM_001248088.1):uncharacterized LOC100526852;gene10710(XM_003522978.2):1-aminocyclopropane-1-carboxylate oxidase 1-like;gene10968(XM_014774816.1):calcium-binding protein CML38-like;gene11030(XM_003523128.3):alpha-mannosidase-like;gene11036(XR_001388047.1):uncharacterized LOC102663110, transcript variant X4;gene11103(XM_003523158.3):beta-galactosidase 10;gene11356(XM_006578843.2):calcine…
GO:0046872	metal ion binding	5	Gene Ontology	molecular_function	523	7578	2.9615e-05	0.00113833	gene10224(NM_001248088.1):uncharacterized LOC100526852;gene10710(XM_003522978.2):1-aminocyclopropane-1-carboxylate oxidase 1-like;gene10968(XM_014774816.1):calcium-binding protein CML38-like;gene11030(XM_003523128.3):alpha-mannosidase-like;gene11356(XM_006578843.2):calcineurin B-like protein 7, transcript variant X1;gene11427(XM_014774975.1):2-oxoisovalerate dehydrogenase subunit alpha 2, mitocho…
GO:0019538	protein metabolic process	4	Gene Ontology	biological_process	490	7828	2.7354e-11	5.88795e-09	gene10830(XM_003523026.3):serine/threonine-protein kinase HT1-like;gene10908(XM_006577690.2):with no lysine kinase, transcript variant X1;gene11030(XM_003523128.3):alpha-mannosidase-like;gene11087(XM_003523152.3):aspartic proteinase nepenthesin-1-like;gene11098(XM_003523156.3):17.5 kDa class I heat shock protein;gene11164(XR_414081.2):serine/threonine-protein kinase ULK3-like, transcript variant …
GO:0044422	organelle part	2	Gene Ontology	cellular_component	474	6666	0.0015827	0.0304771	gene10560(XM_003522931.3):uncharacterized protein At1g04910-like;gene10680(XM_003522966.3):thioredoxin-like 1-2, chloroplastic;gene10987(XM_003523102.3):protein NUCLEAR FUSION DEFECTIVE 4;gene11167(XM_003523194.3):actin-7, transcript variant X1;gene11334(XR_001388085.1):thylakoid lumenal 17.4 kDa protein, chloroplastic-like, transcript variant X2;gene11386(XM_003522502.3):myosin IC heavy chain-li…
GO:0016787	hydrolase activity	3	Gene Ontology	molecular_function	463	6712	9.9792e-05	0.0031358	gene10937(XM_003523076.3):haloacid dehalogenase-like hydrolase domain-containing protein At3g48420;gene11030(XM_003523128.3):alpha-mannosidase-like;gene11036(XR_001388047.1):uncharacterized LOC102663110, transcript variant X4;gene11087(XM_003523152.3):aspartic proteinase nepenthesin-1-like;gene11103(XM_003523158.3):beta-galactosidase 10;gene11263(XM_003523257.3):IAA-amino acid hydrolase ILR1-like…
GO:0003676	nucleic acid binding	4	Gene Ontology	molecular_function	458	7331	1.2976e-10	2.23447e-08	gene10975(XM_014774824.1):snurportin-1-like;gene11384(XM_003522501.3):pathogenesis-related genes transcriptional activator PTI6-like;gene11573(XM_003524522.2):50S ribosomal protein L22, chloroplastic;gene11586(NM_001255225.1):glucuronokinase 1-like;gene11639(XM_003525615.3):zinc finger CCCH domain-containing protein 34-like;gene11643(XM_003524491.3):zinc finger CCCH domain-containing protein 39-l…
GO:0005886	plasma membrane	3	Gene Ontology	cellular_component	458	4776	0.00014085	0.00421083	gene10968(XM_014774816.1):calcium-binding protein CML38-like;gene11167(XM_003523194.3):actin-7, transcript variant X1;gene11216(XM_006578765.2):potassium transporter 2-like, transcript variant X11;gene11356(XM_006578843.2):calcineurin B-like protein 7, transcript variant X1;gene11379(XM_003523338.3):bidirectional sugar transporter SWEET3-like;gene11387(XM_003522503.3):probable inactive receptor k…
GO:0034645	cellular macromolecule biosynthetic process	5	Gene Ontology	biological_process	422	6082	0.00042795	0.0106493	gene11384(XM_003522501.3):pathogenesis-related genes transcriptional activator PTI6-like;gene11573(XM_003524522.2):50S ribosomal protein L22, chloroplastic;gene11799(XM_003524662.3):protein NEN1-like;gene11825(XM_003525419.3):transcription factor TCP14-like;gene12010(XM_003525483.3):transcription factor GTE10-like;gene12821(XM_003524660.3):transcription factor bHLH18-like;gene12823(XM_006579906.2…
GO:0044267	cellular protein metabolic process	5	Gene Ontology	biological_process	405	5917	0.00016883	0.00487794	gene10830(XM_003523026.3):serine/threonine-protein kinase HT1-like;gene10908(XM_006577690.2):with no lysine kinase, transcript variant X1;gene11030(XM_003523128.3):alpha-mannosidase-like;gene11098(XM_003523156.3):17.5 kDa class I heat shock protein;gene11164(XR_414081.2):serine/threonine-protein kinase ULK3-like, transcript variant X4;gene11228(XM_003522462.3):probable LRR receptor-like serine/th…
GO:1901576	organic substance biosynthetic process	4	Gene Ontology	biological_process	332	3025	2.6705e-08	2.55478e-06	gene10177(XM_003523895.3):probable choline kinase 2, transcript variant X1;gene10968(XM_014774816.1):calcium-binding protein CML38-like;gene11167(XM_003523194.3):actin-7, transcript variant X1;gene11369(XM_014774957.1):probable phosphomevalonate kinase, transcript variant X3;gene1148(XM_014774383.1):delta-1-pyrroline-5-carboxylate synthase-like, transcript variant X1;gene11481(XM_003523394.3):chl…
GO:0006464	cellular protein modification process	6	Gene Ontology	biological_process	320	4645	0.0017454	0.0324452	gene10830(XM_003523026.3):serine/threonine-protein kinase HT1-like;gene10908(XM_006577690.2):with no lysine kinase, transcript variant X1;gene11030(XM_003523128.3):alpha-mannosidase-like;gene11164(XR_414081.2):serine/threonine-protein kinase ULK3-like, transcript variant X4;gene11228(XM_003522462.3):probable LRR receptor-like serine/threonine-protein kinase IRK;gene11387(XM_003522503.3):probable …
GO:0036211	protein modification process	5	Gene Ontology	biological_process	320	4645	0.0017454	0.0324452	gene10830(XM_003523026.3):serine/threonine-protein kinase HT1-like;gene10908(XM_006577690.2):with no lysine kinase, transcript variant X1;gene11030(XM_003523128.3):alpha-mannosidase-like;gene11164(XR_414081.2):serine/threonine-protein kinase ULK3-like, transcript variant X4;gene11228(XM_003522462.3):probable LRR receptor-like serine/threonine-protein kinase IRK;gene11387(XM_003522503.3):probable …
GO:0009536	plastid	5	Gene Ontology	cellular_component	312	3067	4.287e-05	0.00153796	gene10680(XM_003522966.3):thioredoxin-like 1-2, chloroplastic;gene11334(XR_001388085.1):thylakoid lumenal 17.4 kDa protein, chloroplastic-like, transcript variant X2;gene11481(XM_003523394.3):chlorophyllide a oxygenase, chloroplastic;gene11573(XM_003524522.2):50S ribosomal protein L22, chloroplastic;gene11676(XM_006579274.2):acyl-ACP thioesterase, transcript variant X1;gene12070(XM_003525698.3):P…
GO:0055114	oxidation-reduction process	4	Gene Ontology	biological_process	310	2848	1.6839e-07	1.15066e-05	gene10710(XM_003522978.2):1-aminocyclopropane-1-carboxylate oxidase 1-like;gene11427(XM_014774975.1):2-oxoisovalerate dehydrogenase subunit alpha 2, mitochondrial, transcript variant X2;gene1148(XM_014774383.1):delta-1-pyrroline-5-carboxylate synthase-like, transcript variant X1;gene11481(XM_003523394.3):chlorophyllide a oxygenase, chloroplastic;gene1182(NM_001252896.2):2-oxoisovalerate dehydroge…
GO:0016491	oxidoreductase activity	3	Gene Ontology	molecular_function	308	2759	1.8547e-08	1.85686e-06	gene10680(XM_003522966.3):thioredoxin-like 1-2, chloroplastic;gene10710(XM_003522978.2):1-aminocyclopropane-1-carboxylate oxidase 1-like;gene11427(XM_014774975.1):2-oxoisovalerate dehydrogenase subunit alpha 2, mitochondrial, transcript variant X2;gene11468(NM_001251080.1):protein disulfide isomerase-like protein;gene11469(XM_014774983.1):protein disulfide-isomerase-like;gene1148(XM_014774383.1):…
GO:0044446	intracellular organelle part	3	Gene Ontology	cellular_component	294	4283	0.0021558	0.0383501	gene10560(XM_003522931.3):uncharacterized protein At1g04910-like;gene10680(XM_003522966.3):thioredoxin-like 1-2, chloroplastic;gene11167(XM_003523194.3):actin-7, transcript variant X1;gene11334(XR_001388085.1):thylakoid lumenal 17.4 kDa protein, chloroplastic-like, transcript variant X2;gene11386(XM_003522502.3):myosin IC heavy chain-like;gene11427(XM_014774975.1):2-oxoisovalerate dehydrogenase s…
GO:0009507	chloroplast	6	Gene Ontology	cellular_component	290	2922	0.00040874	0.0102304	gene10680(XM_003522966.3):thioredoxin-like 1-2, chloroplastic;gene11334(XR_001388085.1):thylakoid lumenal 17.4 kDa protein, chloroplastic-like, transcript variant X2;gene11481(XM_003523394.3):chlorophyllide a oxygenase, chloroplastic;gene11573(XM_003524522.2):50S ribosomal protein L22, chloroplastic;gene11676(XM_006579274.2):acyl-ACP thioesterase, transcript variant X1;gene12070(XM_003525698.3):P…
GO:0009628	response to abiotic stimulus	3	Gene Ontology	biological_process	264	2551	5.9284e-05	0.00202554	gene11098(XM_003523156.3):17.5 kDa class I heat shock protein;gene11103(XM_003523158.3):beta-galactosidase 10;gene11167(XM_003523194.3):actin-7, transcript variant X1;gene11356(XM_006578843.2):calcineurin B-like protein 7, transcript variant X1;gene11769(NM_001251193.1):heat shock protein;gene12010(XM_003525483.3):transcription factor GTE10-like;gene12070(XM_003525698.3):PGR5-like protein 1A, chl…
GO:0016772	transferase activity, transferring phosphorus-containing groups	4	Gene Ontology	molecular_function	259	3996	9.5536e-05	0.00306927	gene10177(XM_003523895.3):probable choline kinase 2, transcript variant X1;gene10830(XM_003523026.3):serine/threonine-protein kinase HT1-like;gene10908(XM_006577690.2):with no lysine kinase, transcript variant X1;gene10975(XM_014774824.1):snurportin-1-like;gene11164(XR_414081.2):serine/threonine-protein kinase ULK3-like, transcript variant X4;gene11228(XM_003522462.3):probable LRR receptor-like s…
GO:0005576	extracellular region	2	Gene Ontology	cellular_component	258	2109	1.057e-10	1.97843e-08	gene10700(XM_003522973.3):gibberellin-regulated protein 4;gene10837(XM_006578561.2):polygalacturonase-1 non-catalytic subunit beta-like;gene11087(XM_003523152.3):aspartic proteinase nepenthesin-1-like;gene11103(XM_003523158.3):beta-galactosidase 10;gene11489(XM_003523398.3):lysM domain-containing GPI-anchored protein 1-like;gene11894(NM_001250246.2):uncharacterized LOC100306333;gene11999(XM_00352…
GO:0044711	single-organism biosynthetic process	4	Gene Ontology	biological_process	244	2081	1.5217e-08	1.59778e-06	gene11167(XM_003523194.3):actin-7, transcript variant X1;gene11369(XM_014774957.1):probable phosphomevalonate kinase, transcript variant X3;gene11580(XM_003525635.3):probable galacturonosyltransferase 3;gene11676(XM_006579274.2):acyl-ACP thioesterase, transcript variant X1;gene11734(XM_003524444.3):probable galacturonosyltransferase 11;gene12023(XM_003525653.3):conserved oligomeric Golgi complex …
GO:0005975	carbohydrate metabolic process	4	Gene Ontology	biological_process	221	1611	9.6421e-14	2.96495e-11	gene10857(XM_006578571.2):boron transporter 1-like, transcript variant X2;gene11030(XM_003523128.3):alpha-mannosidase-like;gene11036(XR_001388047.1):uncharacterized LOC102663110, transcript variant X4;gene11103(XM_003523158.3):beta-galactosidase 10;gene11580(XM_003525635.3):probable galacturonosyltransferase 3;gene11586(NM_001255225.1):glucuronokinase 1-like;gene11734(XM_003524444.3):probable gal…
GO:0032991	macromolecular complex	2	Gene Ontology	cellular_component	161	2794	2.764e-06	0.000141655	gene11386(XM_003522502.3):myosin IC heavy chain-like;gene11427(XM_014774975.1):2-oxoisovalerate dehydrogenase subunit alpha 2, mitochondrial, transcript variant X2;gene11573(XM_003524522.2):50S ribosomal protein L22, chloroplastic;gene12023(XM_003525653.3):conserved oligomeric Golgi complex subunit 2-like;gene12147(XM_006579405.2):autophagy-related protein 8f-like, transcript variant X1;gene12552…
GO:0006629	lipid metabolic process	4	Gene Ontology	biological_process	160	1416	3.9479e-05	0.00144031	gene10177(XM_003523895.3):probable choline kinase 2, transcript variant X1;gene11369(XM_014774957.1):probable phosphomevalonate kinase, transcript variant X3;gene11676(XM_006579274.2):acyl-ACP thioesterase, transcript variant X1;gene11999(XM_003525578.3):GDSL esterase/lipase At3g48460-like;gene12096(XM_003525724.3):methylsterol monooxygenase 1-1-like;gene12357(XM_006579807.2):4-coumarate--CoA lig…
GO:0008270	zinc ion binding	7	Gene Ontology	molecular_function	143	2841	2.1714e-10	3.46218e-08	gene11030(XM_003523128.3):alpha-mannosidase-like;gene11639(XM_003525615.3):zinc finger CCCH domain-containing protein 34-like;gene11643(XM_003524491.3):zinc finger CCCH domain-containing protein 39-like, transcript variant X1;gene13733(XM_003524426.3):probable protein S-acyltransferase 5;gene14165(XM_014776069.1):NF-X1-type zinc finger protein NFXL1-like;gene14173(XM_003524287.3):protein SHOOT GR…
GO:0005618	cell wall	4	Gene Ontology	cellular_component	140	1059	4.6721e-08	3.86796e-06	gene10837(XM_006578561.2):polygalacturonase-1 non-catalytic subunit beta-like;gene11103(XM_003523158.3):beta-galactosidase 10;gene11167(XM_003523194.3):actin-7, transcript variant X1;gene11763(NM_001249559.2):uncharacterized LOC100500078;gene11799(XM_003524662.3):protein NEN1-like;gene11894(NM_001250246.2):uncharacterized LOC100306333;gene12123(XM_003525754.3):monocopper oxidase-like protein SKU5…
GO:0030312	external encapsulating structure	3	Gene Ontology	cellular_component	140	1059	4.6721e-08	3.86796e-06	gene10837(XM_006578561.2):polygalacturonase-1 non-catalytic subunit beta-like;gene11103(XM_003523158.3):beta-galactosidase 10;gene11167(XM_003523194.3):actin-7, transcript variant X1;gene11763(NM_001249559.2):uncharacterized LOC100500078;gene11799(XM_003524662.3):protein NEN1-like;gene11894(NM_001250246.2):uncharacterized LOC100306333;gene12123(XM_003525754.3):monocopper oxidase-like protein SKU5…
GO:0016757	transferase activity, transferring glycosyl groups	4	Gene Ontology	molecular_function	137	946	2.718e-10	4.17892e-08	gene11580(XM_003525635.3):probable galacturonosyltransferase 3;gene11734(XM_003524444.3):probable galacturonosyltransferase 11;gene11802(XM_003524687.3):galactoside 2-alpha-L-fucosyltransferase-like;gene1307(XM_003516895.3):sulfoquinovosyl transferase SQD2;gene13233(XM_003524870.3):xyloglucan endotransglucosylase/hydrolase 2, transcript variant X1;gene13526(XM_003524226.3):anthocyanidin 3-O-gluco…
GO:0016788	hydrolase activity, acting on ester bonds	4	Gene Ontology	molecular_function	131	2847	1.9938e-13	5.72221e-11	gene11356(XM_006578843.2):calcineurin B-like protein 7, transcript variant X1;gene11676(XM_006579274.2):acyl-ACP thioesterase, transcript variant X1;gene11799(XM_003524662.3):protein NEN1-like;gene11999(XM_003525578.3):GDSL esterase/lipase At3g48460-like;gene12742(XM_003524636.2):uncharacterized LOC100819140;gene13296(XM_006580100.2):peptidyl-tRNA hydrolase, mitochondrial, transcript variant X2;g…
GO:0009314	response to radiation	4	Gene Ontology	biological_process	131	1192	0.000616	0.0141812	gene11167(XM_003523194.3):actin-7, transcript variant X1;gene11769(NM_001251193.1):heat shock protein;gene12070(XM_003525698.3):PGR5-like protein 1A, chloroplastic;gene13440(XM_003532755.3):protein kinase PINOID-like;gene13552(XM_014775351.1):D-aminoacyl-tRNA deacylase-like, transcript variant X1;gene13595(XM_003525057.3):actin-7-like;gene14165(XM_014776069.1):NF-X1-type zinc finger protein NFXL1…
GO:0030054	cell junction	2	Gene Ontology	cellular_component	130	1107	4.2708e-05	0.00153796	gene11167(XM_003523194.3):actin-7, transcript variant X1;gene11435(XM_006578887.2):probable methyltransferase PMT26, transcript variant X2;gene11763(NM_001249559.2):uncharacterized LOC100500078;gene12123(XM_003525754.3):monocopper oxidase-like protein SKU5;gene12301(XM_003524434.3):probable serine/threonine-protein kinase At4g35230;gene12657(NM_001255655.2):cysteine proteinase RD21a-like;gene1268…
GO:0071554	cell wall organization or biogenesis	3	Gene Ontology	biological_process	125	928	8.5215e-08	6.12702e-06	gene11586(NM_001255225.1):glucuronokinase 1-like;gene11763(NM_001249559.2):uncharacterized LOC100500078;gene11802(XM_003524687.3):galactoside 2-alpha-L-fucosyltransferase-like;gene12123(XM_003525754.3):monocopper oxidase-like protein SKU5;gene12293(XM_003524391.3):probable methyltransferase PMT14, transcript variant X1;gene12817(NM_001248136.2):receptor-like protein kinase 1;gene1302(XM_003516893…
GO:0009416	response to light stimulus	5	Gene Ontology	biological_process	125	1089	0.00014771	0.00438546	gene11167(XM_003523194.3):actin-7, transcript variant X1;gene11769(NM_001251193.1):heat shock protein;gene12070(XM_003525698.3):PGR5-like protein 1A, chloroplastic;gene13440(XM_003532755.3):protein kinase PINOID-like;gene13552(XM_014775351.1):D-aminoacyl-tRNA deacylase-like, transcript variant X1;gene13595(XM_003525057.3):actin-7-like;gene14165(XM_014776069.1):NF-X1-type zinc finger protein NFXL1…
GO:0044255	cellular lipid metabolic process	4	Gene Ontology	biological_process	121	1041	0.00012892	0.00393617	gene10177(XM_003523895.3):probable choline kinase 2, transcript variant X1;gene11519(XM_003522540.3):phosphatidylinositol 4-phosphate 5-kinase 1-like;gene11676(XM_006579274.2):acyl-ACP thioesterase, transcript variant X1;gene12096(XM_003525724.3):methylsterol monooxygenase 1-1-like;gene12357(XM_006579807.2):4-coumarate--CoA ligase-like 9;gene1307(XM_003516895.3):sulfoquinovosyl transferase SQD2;g…
GO:0005911	cell-cell junction	3	Gene Ontology	cellular_component	121	1044	0.0001332	0.00402081	gene11167(XM_003523194.3):actin-7, transcript variant X1;gene11435(XM_006578887.2):probable methyltransferase PMT26, transcript variant X2;gene11763(NM_001249559.2):uncharacterized LOC100500078;gene12123(XM_003525754.3):monocopper oxidase-like protein SKU5;gene12301(XM_003524434.3):probable serine/threonine-protein kinase At4g35230;gene12657(NM_001255655.2):cysteine proteinase RD21a-like;gene1295…
GO:0009506	plasmodesma	4	Gene Ontology	cellular_component	119	1017	0.00010811	0.00335109	gene11167(XM_003523194.3):actin-7, transcript variant X1;gene11435(XM_006578887.2):probable methyltransferase PMT26, transcript variant X2;gene11763(NM_001249559.2):uncharacterized LOC100500078;gene12123(XM_003525754.3):monocopper oxidase-like protein SKU5;gene12301(XM_003524434.3):probable serine/threonine-protein kinase At4g35230;gene12657(NM_001255655.2):cysteine proteinase RD21a-like;gene1295…
GO:0033554	cellular response to stress	4	Gene Ontology	biological_process	116	1898	0.0013852	0.027394	gene10857(XM_006578571.2):boron transporter 1-like, transcript variant X2;gene11769(NM_001251193.1):heat shock protein;gene11978(XM_003525542.3):high-affinity nitrate transporter 3.1-like;gene12010(XM_003525483.3):transcription factor GTE10-like;gene12958(XM_003524727.3):tetrahydrocannabinolic acid synthase-like;gene14010(XM_006579323.2):uncharacterized LOC100527654, transcript variant X1;gene140…
GO:0044723	single-organism carbohydrate metabolic process	4	Gene Ontology	biological_process	114	888	2.8652e-06	0.000145114	gene11030(XM_003523128.3):alpha-mannosidase-like;gene11167(XM_003523194.3):actin-7, transcript variant X1;gene11580(XM_003525635.3):probable galacturonosyltransferase 3;gene11734(XM_003524444.3):probable galacturonosyltransferase 11;gene12023(XM_003525653.3):conserved oligomeric Golgi complex subunit 2-like;gene12123(XM_003525754.3):monocopper oxidase-like protein SKU5;gene1263(XM_003516882.3):fr…
GO:0043565	sequence-specific DNA binding	6	Gene Ontology	molecular_function	114	943	4.5333e-05	0.00161288	gene12104(XM_006579555.2):AT-hook motif nuclear-localized protein 24-like, transcript variant X1;gene12828(XM_003524663.3):AT-hook motif nuclear-localized protein 23-like;gene12831(XM_003524664.3):AT-hook motif nuclear-localized protein 13-like;gene13298(NM_001250233.2):bZIP transcription factor bZIP111;gene13391(XM_003524945.3):homeobox-leucine zipper protein ATHB-14-like;gene13717(XM_006580564.…
GO:0045229	external encapsulating structure organization	3	Gene Ontology	biological_process	109	793	2.5749e-07	1.67954e-05	gene11763(NM_001249559.2):uncharacterized LOC100500078;gene12123(XM_003525754.3):monocopper oxidase-like protein SKU5;gene12817(NM_001248136.2):receptor-like protein kinase 1;gene13427(XM_003524972.3):UDP-arabinose 4-epimerase 1-like;gene14055(XM_003525193.3):endoglucanase 8-like;gene14383(XM_006581090.2):expansin-A11-like;gene14708(XM_014777278.1):LRR receptor-like serine/threonine-protein kinas…
GO:0045184	establishment of protein localization	3	Gene Ontology	biological_process	108	1994	5.4377e-06	0.000263026	gene10975(XM_014774824.1):snurportin-1-like;gene11164(XR_414081.2):serine/threonine-protein kinase ULK3-like, transcript variant X4;gene11384(XM_003522501.3):pathogenesis-related genes transcriptional activator PTI6-like;gene11978(XM_003525542.3):high-affinity nitrate transporter 3.1-like;gene12023(XM_003525653.3):conserved oligomeric Golgi complex subunit 2-like;gene12147(XM_006579405.2):autopha…
GO:0043228	non-membrane-bounded organelle	3	Gene Ontology	cellular_component	108	1793	0.0011837	0.0240369	gene11167(XM_003523194.3):actin-7, transcript variant X1;gene11344(XM_014774937.1):protein ABIL2-like, transcript variant X3;gene12147(XM_006579405.2):autophagy-related protein 8f-like, transcript variant X1;gene12515(XR_414310.2):cell division cycle protein 48 homolog, transcript variant X5;gene12552(XM_014775559.1):mediator-associated protein 1-like;gene13025(XM_003524754.3):katanin p60 ATPase-…
GO:0043232	intracellular non-membrane-bounded organelle	4	Gene Ontology	cellular_component	108	1793	0.0011837	0.0240369	gene11167(XM_003523194.3):actin-7, transcript variant X1;gene11344(XM_014774937.1):protein ABIL2-like, transcript variant X3;gene12147(XM_006579405.2):autophagy-related protein 8f-like, transcript variant X1;gene12515(XR_414310.2):cell division cycle protein 48 homolog, transcript variant X5;gene12552(XM_014775559.1):mediator-associated protein 1-like;gene13025(XM_003524754.3):katanin p60 ATPase-…
GO:0006631	fatty acid metabolic process	5	Gene Ontology	biological_process	107	765	1.1536e-07	8.01008e-06	gene11676(XM_006579274.2):acyl-ACP thioesterase, transcript variant X1;gene12096(XM_003525724.3):methylsterol monooxygenase 1-1-like;gene12357(XM_006579807.2):4-coumarate--CoA ligase-like 9;gene1418(XM_006572727.2):fatty acid desaturase 8, transcript variant X1;gene14729(XM_003526038.3):3-ketoacyl-CoA synthase 10-like;gene14840(XM_003526371.3):acyl-protein thioesterase 2-like, transcript variant …
GO:0008610	lipid biosynthetic process	5	Gene Ontology	biological_process	106	647	4.5989e-11	9.42774e-09	gene11369(XM_014774957.1):probable phosphomevalonate kinase, transcript variant X3;gene11676(XM_006579274.2):acyl-ACP thioesterase, transcript variant X1;gene12096(XM_003525724.3):methylsterol monooxygenase 1-1-like;gene12357(XM_006579807.2):4-coumarate--CoA ligase-like 9;gene1418(XM_006572727.2):fatty acid desaturase 8, transcript variant X1;gene14686(XM_006581233.2):(S)-coclaurine N-methyltrans…
GO:0016705	oxidoreductase activity, acting on paired donors, with incorporation or reduction of molecular oxygen	4	Gene Ontology	molecular_function	104	732	8.5289e-08	6.12702e-06	gene10710(XM_003522978.2):1-aminocyclopropane-1-carboxylate oxidase 1-like;gene11481(XM_003523394.3):chlorophyllide a oxygenase, chloroplastic;gene12096(XM_003525724.3):methylsterol monooxygenase 1-1-like;gene13541(XM_003524233.3):cytochrome P450 CYP736A12-like;gene1418(XM_006572727.2):fatty acid desaturase 8, transcript variant X1;gene14515(XM_003528163.3):cytochrome P450 CYP82D47-like;gene15303…
GO:0016798	hydrolase activity, acting on glycosyl bonds	4	Gene Ontology	molecular_function	103	797	6.9712e-06	0.000312615	gene11030(XM_003523128.3):alpha-mannosidase-like;gene11036(XR_001388047.1):uncharacterized LOC102663110, transcript variant X4;gene11103(XM_003523158.3):beta-galactosidase 10;gene12126(XM_003525755.3):acid beta-fructofuranosidase;gene13233(XM_003524870.3):xyloglucan endotransglucosylase/hydrolase 2, transcript variant X1;gene13861(XM_003525297.3):endoglucanase 6;gene14055(XM_003525193.3):endogluc…
GO:0005976	polysaccharide metabolic process	5	Gene Ontology	biological_process	102	761	1.6269e-06	9.33841e-05	gene10857(XM_006578571.2):boron transporter 1-like, transcript variant X2;gene11580(XM_003525635.3):probable galacturonosyltransferase 3;gene11734(XM_003524444.3):probable galacturonosyltransferase 11;gene12123(XM_003525754.3):monocopper oxidase-like protein SKU5;gene12817(NM_001248136.2):receptor-like protein kinase 1;gene1302(XM_003516893.3):laccase-4-like;gene13861(XM_003525297.3):endoglucanas…
GO:0071555	cell wall organization	4	Gene Ontology	biological_process	99	728	1.3099e-06	7.62043e-05	gene11763(NM_001249559.2):uncharacterized LOC100500078;gene12123(XM_003525754.3):monocopper oxidase-like protein SKU5;gene12817(NM_001248136.2):receptor-like protein kinase 1;gene14055(XM_003525193.3):endoglucanase 8-like;gene14383(XM_006581090.2):expansin-A11-like;gene14708(XM_014777278.1):LRR receptor-like serine/threonine-protein kinase ERECTA, transcript variant X2;gene14793(XM_003526231.3):c…
GO:0005506	iron ion binding	7	Gene Ontology	molecular_function	97	650	2.787e-08	2.60827e-06	gene11481(XM_003523394.3):chlorophyllide a oxygenase, chloroplastic;gene12096(XM_003525724.3):methylsterol monooxygenase 1-1-like;gene13541(XM_003524233.3):cytochrome P450 CYP736A12-like;gene14515(XM_003528163.3):cytochrome P450 CYP82D47-like;gene15219(NM_001251221.1):inducible nitrate reductase 2;gene15937(XM_003526968.3):iron-sulfur cluster assembly protein 1-like;gene1605(XM_003516971.3):cytoc…
GO:0004553	hydrolase activity, hydrolyzing O-glycosyl compounds	5	Gene Ontology	molecular_function	94	707	6.6694e-06	0.00030401	gene11030(XM_003523128.3):alpha-mannosidase-like;gene11036(XR_001388047.1):uncharacterized LOC102663110, transcript variant X4;gene11103(XM_003523158.3):beta-galactosidase 10;gene12126(XM_003525755.3):acid beta-fructofuranosidase;gene13233(XM_003524870.3):xyloglucan endotransglucosylase/hydrolase 2, transcript variant X1;gene13861(XM_003525297.3):endoglucanase 6;gene14055(XM_003525193.3):endogluc…
GO:0005622	intracellular	3	Gene Ontology	cellular_component	93	1823	1.089e-06	6.42212e-05	gene10968(XM_014774816.1):calcium-binding protein CML38-like;gene11573(XM_003524522.2):50S ribosomal protein L22, chloroplastic;gene11799(XM_003524662.3):protein NEN1-like;gene12201(XM_003524030.3):ubiquitin carboxyl-terminal hydrolase isozyme L3;gene12742(XM_003524636.2):uncharacterized LOC100819140;gene13357(XM_003524933.3):cyclic phosphodiesterase-like;gene13496(NM_001249147.2):uncharacterized…
GO:0000139	Golgi membrane	4	Gene Ontology	cellular_component	89	792	0.0028994	0.0465067	gene10560(XM_003522931.3):uncharacterized protein At1g04910-like;gene11435(XM_006578887.2):probable methyltransferase PMT26, transcript variant X2;gene11580(XM_003525635.3):probable galacturonosyltransferase 3;gene11734(XM_003524444.3):probable galacturonosyltransferase 11;gene11802(XM_003524687.3):galactoside 2-alpha-L-fucosyltransferase-like;gene12023(XM_003525653.3):conserved oligomeric Golgi …
GO:0040007	growth	2	Gene Ontology	biological_process	88	746	0.00068913	0.0152923	gene11167(XM_003523194.3):actin-7, transcript variant X1;gene12123(XM_003525754.3):monocopper oxidase-like protein SKU5;gene12817(NM_001248136.2):receptor-like protein kinase 1;gene13440(XM_003532755.3):protein kinase PINOID-like;gene13595(XM_003525057.3):actin-7-like;gene14200(XM_014776174.1):chromo domain protein LHP1-like, transcript variant X1;gene14836(XM_003526368.3):cellulose synthase A ca…
GO:0016070	RNA metabolic process	5	Gene Ontology	biological_process	87	1810	8.143e-08	6.12702e-06	gene10975(XM_014774824.1):snurportin-1-like;gene11216(XM_006578765.2):potassium transporter 2-like, transcript variant X11;gene11580(XM_003525635.3):probable galacturonosyltransferase 3;gene12070(XM_003525698.3):PGR5-like protein 1A, chloroplastic;gene12096(XM_003525724.3):methylsterol monooxygenase 1-1-like;gene12742(XM_003524636.2):uncharacterized LOC100819140;gene12993(XM_003524744.3):sm-like …
GO:0016758	transferase activity, transferring hexosyl groups	5	Gene Ontology	molecular_function	85	607	2.436e-06	0.000130195	gene11580(XM_003525635.3):probable galacturonosyltransferase 3;gene11734(XM_003524444.3):probable galacturonosyltransferase 11;gene11802(XM_003524687.3):galactoside 2-alpha-L-fucosyltransferase-like;gene1307(XM_003516895.3):sulfoquinovosyl transferase SQD2;gene13233(XM_003524870.3):xyloglucan endotransglucosylase/hydrolase 2, transcript variant X1;gene13526(XM_003524226.3):anthocyanidin 3-O-gluco…
GO:0070647	protein modification by small protein conjugation or removal	7	Gene Ontology	biological_process	84	1606	1.5486e-05	0.000641031	gene11580(XM_003525635.3):probable galacturonosyltransferase 3;gene13346(XM_003524929.3):U-box domain-containing protein 17-like;gene13430(XM_006580169.2):putative receptor-like protein kinase At3g47110;gene13649(XM_014775792.1):ultraviolet-B receptor UVR8-like, transcript variant X3;gene13988(XM_006580408.2):putative E3 ubiquitin-protein ligase LIN-1;gene14165(XM_014776069.1):NF-X1-type zinc fin…
GO:0040008	regulation of growth	4	Gene Ontology	biological_process	83	614	1.1264e-05	0.000489813	gene11216(XM_006578765.2):potassium transporter 2-like, transcript variant X11;gene11387(XM_003522503.3):probable inactive receptor kinase At4g23740;gene11836(XM_006579473.2):protein IQ-DOMAIN 31, transcript variant X2;gene12817(NM_001248136.2):receptor-like protein kinase 1;gene14161(XM_003525134.3):probable inactive receptor kinase At1g48480;gene14708(XM_014777278.1):LRR receptor-like serine/th…
GO:0006633	fatty acid biosynthetic process	6	Gene Ontology	biological_process	82	438	1.4509e-11	3.47007e-09	gene11676(XM_006579274.2):acyl-ACP thioesterase, transcript variant X1;gene12096(XM_003525724.3):methylsterol monooxygenase 1-1-like;gene12357(XM_006579807.2):4-coumarate--CoA ligase-like 9;gene1418(XM_006572727.2):fatty acid desaturase 8, transcript variant X1;gene14729(XM_003526038.3):3-ketoacyl-CoA synthase 10-like;gene15838(XM_003528067.3):4-coumarate--CoA ligase-like 9;gene17537(NM_001251747…
GO:0009055	electron carrier activity	2	Gene Ontology	molecular_function	82	698	0.0012077	0.0244091	gene10680(XM_003522966.3):thioredoxin-like 1-2, chloroplastic;gene11468(NM_001251080.1):protein disulfide isomerase-like protein;gene11469(XM_014774983.1):protein disulfide-isomerase-like;gene13541(XM_003524233.3):cytochrome P450 CYP736A12-like;gene14515(XM_003528163.3):cytochrome P450 CYP82D47-like;gene15128(NM_001249315.2):uncharacterized LOC100306522;gene15219(NM_001251221.1):inducible nitrate…
GO:0006508	proteolysis	5	Gene Ontology	biological_process	81	1933	1.6127e-11	3.65404e-09	gene11087(XM_003523152.3):aspartic proteinase nepenthesin-1-like;gene12201(XM_003524030.3):ubiquitin carboxyl-terminal hydrolase isozyme L3;gene12657(NM_001255655.2):cysteine proteinase RD21a-like;gene14600(XM_003525877.3):subtilisin-like protease SBT1.7;gene14961(XR_414628.2):putative esterase YitV, transcript variant X2;gene15709(XM_003526841.3):aspartic proteinase nepenthesin-1-like;gene17729(…
GO:0032446	protein modification by small protein conjugation	8	Gene Ontology	biological_process	81	1459	0.00028843	0.00780938	gene11580(XM_003525635.3):probable galacturonosyltransferase 3;gene13346(XM_003524929.3):U-box domain-containing protein 17-like;gene13430(XM_006580169.2):putative receptor-like protein kinase At3g47110;gene13649(XM_014775792.1):ultraviolet-B receptor UVR8-like, transcript variant X3;gene13988(XM_006580408.2):putative E3 ubiquitin-protein ligase LIN-1;gene14165(XM_014776069.1):NF-X1-type zinc fin…
GO:0016567	protein ubiquitination	9	Gene Ontology	biological_process	81	1435	0.00053484	0.012651	gene11580(XM_003525635.3):probable galacturonosyltransferase 3;gene13346(XM_003524929.3):U-box domain-containing protein 17-like;gene13430(XM_006580169.2):putative receptor-like protein kinase At3g47110;gene13649(XM_014775792.1):ultraviolet-B receptor UVR8-like, transcript variant X3;gene13988(XM_006580408.2):putative E3 ubiquitin-protein ligase LIN-1;gene14165(XM_014776069.1):NF-X1-type zinc fin…
GO:0016051	carbohydrate biosynthetic process	5	Gene Ontology	biological_process	77	431	4.3235e-10	6.41816e-08	gene11167(XM_003523194.3):actin-7, transcript variant X1;gene11580(XM_003525635.3):probable galacturonosyltransferase 3;gene11734(XM_003524444.3):probable galacturonosyltransferase 11;gene12023(XM_003525653.3):conserved oligomeric Golgi complex subunit 2-like;gene12123(XM_003525754.3):monocopper oxidase-like protein SKU5;gene12817(NM_001248136.2):receptor-like protein kinase 1;gene13427(XM_003524…
GO:0048046	apoplast	3	Gene Ontology	cellular_component	77	582	4.8281e-05	0.00170369	gene10837(XM_006578561.2):polygalacturonase-1 non-catalytic subunit beta-like;gene11103(XM_003523158.3):beta-galactosidase 10;gene12123(XM_003525754.3):monocopper oxidase-like protein SKU5;gene12657(NM_001255655.2):cysteine proteinase RD21a-like;gene12958(XM_003524727.3):tetrahydrocannabinolic acid synthase-like;gene1302(XM_003516893.3):laccase-4-like;gene13233(XM_003524870.3):xyloglucan endotran…
GO:0016049	cell growth	3	Gene Ontology	biological_process	77	625	0.0004772	0.0116065	gene11167(XM_003523194.3):actin-7, transcript variant X1;gene12123(XM_003525754.3):monocopper oxidase-like protein SKU5;gene12817(NM_001248136.2):receptor-like protein kinase 1;gene13440(XM_003532755.3):protein kinase PINOID-like;gene13595(XM_003525057.3):actin-7-like;gene14200(XM_014776174.1):chromo domain protein LHP1-like, transcript variant X1;gene14836(XM_003526368.3):cellulose synthase A ca…
GO:0003723	RNA binding	5	Gene Ontology	molecular_function	76	2271	3.9581e-20	3.40792e-17	gene10975(XM_014774824.1):snurportin-1-like;gene11573(XM_003524522.2):50S ribosomal protein L22, chloroplastic;gene11586(NM_001255225.1):glucuronokinase 1-like;gene12742(XM_003524636.2):uncharacterized LOC100819140;gene12993(XM_003524744.3):sm-like protein LSM5;gene13021(XM_014775637.1):DNA-directed RNA polymerase II subunit RPB7, transcript variant X3;gene14019(XM_003524336.3):carbon catabolite …
GO:0071669	plant-type cell wall organization or biogenesis	4	Gene Ontology	biological_process	76	531	4.7297e-06	0.000234039	gene11763(NM_001249559.2):uncharacterized LOC100500078;gene1302(XM_003516893.3):laccase-4-like;gene13344(NM_001252691.2):fasciclin-like arabinogalactan protein 12-like;gene13427(XM_003524972.3):UDP-arabinose 4-epimerase 1-like;gene14055(XM_003525193.3):endoglucanase 8-like;gene14383(XM_006581090.2):expansin-A11-like;gene14708(XM_014777278.1):LRR receptor-like serine/threonine-protein kinase ERECT…
GO:0009734	auxin-activated signaling pathway	6	Gene Ontology	biological_process	73	539	3.4557e-05	0.00128248	gene11492(NM_001253273.2):auxin-induced protein 5NG4-like;gene11511(XM_003523412.3):auxin transporter-like protein 3;gene11651(XM_003524487.3):protein kinase PINOID 2-like;gene13440(XM_003532755.3):protein kinase PINOID-like;gene13717(XM_006580564.2):auxin response factor 2-like, transcript variant X2;gene13985(NM_001252879.2):auxin-responsive protein IAA27-like;gene14418(XM_003527668.3):auxin-in…
GO:0048638	regulation of developmental growth	5	Gene Ontology	biological_process	70	450	6.2386e-07	3.89234e-05	gene11216(XM_006578765.2):potassium transporter 2-like, transcript variant X11;gene11387(XM_003522503.3):probable inactive receptor kinase At4g23740;gene11836(XM_006579473.2):protein IQ-DOMAIN 31, transcript variant X2;gene12817(NM_001248136.2):receptor-like protein kinase 1;gene14161(XM_003525134.3):probable inactive receptor kinase At1g48480;gene14708(XM_014777278.1):LRR receptor-like serine/th…
GO:0008233	peptidase activity	4	Gene Ontology	molecular_function	69	1671	1.868e-10	3.09298e-08	gene11087(XM_003523152.3):aspartic proteinase nepenthesin-1-like;gene12201(XM_003524030.3):ubiquitin carboxyl-terminal hydrolase isozyme L3;gene12657(NM_001255655.2):cysteine proteinase RD21a-like;gene14600(XM_003525877.3):subtilisin-like protease SBT1.7;gene15709(XM_003526841.3):aspartic proteinase nepenthesin-1-like;gene1659(XM_014761550.1):probable tRNA N6-adenosine threonylcarbamoyltransferas…
GO:0006082	organic acid metabolic process	4	Gene Ontology	biological_process	69	583	0.0025144	0.0422832	gene10968(XM_014774816.1):calcium-binding protein CML38-like;gene11369(XM_014774957.1):probable phosphomevalonate kinase, transcript variant X3;gene12357(XM_006579807.2):4-coumarate--CoA ligase-like 9;gene13970(XM_006580419.2):NADP-dependent malic enzyme, transcript variant X2;gene14172(XM_003525128.3):zinc-finger homeodomain protein 8-like;gene15089(XM_006581441.2):mechanosensitive ion channel p…
GO:1901605	alpha-amino acid metabolic process	5	Gene Ontology	biological_process	68	501	6.7774e-05	0.00226176	gene11763(NM_001249559.2):uncharacterized LOC100500078;gene13240(XM_003524871.3):bifunctional aspartokinase/homoserine dehydrogenase, chloroplastic-like;gene13418(XM_003524964.2):probable 3-hydroxyisobutyrate dehydrogenase-like 3, mitochondrial;gene14665(XM_003525953.3):glycine dehydrogenase (decarboxylating), mitochondrial-like;gene14958(XM_014776247.1):D-amino-acid transaminase, chloroplastic-l…
GO:0009408	response to heat	4	Gene Ontology	biological_process	67	492	6.0801e-05	0.00206101	gene11098(XM_003523156.3):17.5 kDa class I heat shock protein;gene11769(NM_001251193.1):heat shock protein;gene14564(XM_003528246.3):heat stress transcription factor B-4;gene15243(NM_001253007.1):ethylene-responsive transcription factor ERF012-like;gene15698(XM_003526837.3):18.5 kDa class I heat shock protein;gene16159(XM_006581948.2):chaperone protein ClpB1-like, transcript variant X2;gene17911(…
GO:0044085	cellular component biogenesis	3	Gene Ontology	biological_process	66	529	0.00087254	0.0185955	gene11586(NM_001255225.1):glucuronokinase 1-like;gene11802(XM_003524687.3):galactoside 2-alpha-L-fucosyltransferase-like;gene12293(XM_003524391.3):probable methyltransferase PMT14, transcript variant X1;gene1302(XM_003516893.3):laccase-4-like;gene13344(NM_001252691.2):fasciclin-like arabinogalactan protein 12-like;gene13371(XM_006580132.2):uncharacterized LOC100802788;gene13427(XM_003524972.3):UD…
GO:0006396	RNA processing	6	Gene Ontology	biological_process	64	1385	8.0343e-07	4.94109e-05	gene10975(XM_014774824.1):snurportin-1-like;gene11216(XM_006578765.2):potassium transporter 2-like, transcript variant X11;gene11580(XM_003525635.3):probable galacturonosyltransferase 3;gene12070(XM_003525698.3):PGR5-like protein 1A, chloroplastic;gene12096(XM_003525724.3):methylsterol monooxygenase 1-1-like;gene12742(XM_003524636.2):uncharacterized LOC100819140;gene12993(XM_003524744.3):sm-like …
GO:0044262	cellular carbohydrate metabolic process	4	Gene Ontology	biological_process	62	327	3.3489e-09	4.2403e-07	gene12123(XM_003525754.3):monocopper oxidase-like protein SKU5;gene13233(XM_003524870.3):xyloglucan endotransglucosylase/hydrolase 2, transcript variant X1;gene13861(XM_003525297.3):endoglucanase 6;gene14055(XM_003525193.3):endoglucanase 8-like;gene14836(XM_003526368.3):cellulose synthase A catalytic subunit 1 [UDP-forming];gene16198(XM_003527069.3):protein COBRA;gene17248(NM_001252940.1):isocitr…
GO:0009059	macromolecule biosynthetic process	5	Gene Ontology	biological_process	62	412	7.0613e-06	0.000313391	gene11580(XM_003525635.3):probable galacturonosyltransferase 3;gene11734(XM_003524444.3):probable galacturonosyltransferase 11;gene12123(XM_003525754.3):monocopper oxidase-like protein SKU5;gene12817(NM_001248136.2):receptor-like protein kinase 1;gene13496(NM_001249147.2):uncharacterized LOC100305741;gene16198(XM_003527069.3):protein COBRA;gene18068(XM_014777386.1):formin-like protein 1;gene19858…
GO:0009733	response to auxin	5	Gene Ontology	biological_process	61	465	0.00038417	0.00970891	gene11167(XM_003523194.3):actin-7, transcript variant X1;gene13440(XM_003532755.3):protein kinase PINOID-like;gene13595(XM_003525057.3):actin-7-like;gene13985(NM_001252879.2):auxin-responsive protein IAA27-like;gene15103(XM_006581446.2):double-stranded RNA-binding protein 1-like, transcript variant X1;gene16829(XM_003526106.3):indole-3-acetic acid-amido synthetase GH3.6-like;gene17617(XM_00353003…
GO:0044428	nuclear part	4	Gene Ontology	cellular_component	60	1625	1.7436e-12	4.41541e-10	gene11167(XM_003523194.3):actin-7, transcript variant X1;gene12552(XM_014775559.1):mediator-associated protein 1-like;gene13595(XM_003525057.3):actin-7-like;gene14200(XM_014776174.1):chromo domain protein LHP1-like, transcript variant X1;gene14576(XM_003525852.3):kinesin-like protein FRA1, transcript variant X1;gene14612(XM_006581203.2):DNA excision repair protein ERCC-8-like;gene14760(XM_0035277…
GO:0004497	monooxygenase activity	4	Gene Ontology	molecular_function	60	445	0.00020424	0.00574675	gene11481(XM_003523394.3):chlorophyllide a oxygenase, chloroplastic;gene12096(XM_003525724.3):methylsterol monooxygenase 1-1-like;gene13541(XM_003524233.3):cytochrome P450 CYP736A12-like;gene14515(XM_003528163.3):cytochrome P450 CYP82D47-like;gene1605(XM_003516971.3):cytochrome P450 82A4;gene18005(XM_003528728.3):cytochrome P450 78A3;gene1813(NM_001250561.1):abscisic acid 8'-hydroxylase;gene19189…
GO:0010075	regulation of meristem growth	6	Gene Ontology	biological_process	58	307	1.3175e-08	1.41796e-06	gene11216(XM_006578765.2):potassium transporter 2-like, transcript variant X11;gene11387(XM_003522503.3):probable inactive receptor kinase At4g23740;gene11836(XM_006579473.2):protein IQ-DOMAIN 31, transcript variant X2;gene12817(NM_001248136.2):receptor-like protein kinase 1;gene14161(XM_003525134.3):probable inactive receptor kinase At1g48480;gene14708(XM_014777278.1):LRR receptor-like serine/th…
GO:0048589	developmental growth	3	Gene Ontology	biological_process	58	380	1.0538e-05	0.000462919	gene11167(XM_003523194.3):actin-7, transcript variant X1;gene12123(XM_003525754.3):monocopper oxidase-like protein SKU5;gene12817(NM_001248136.2):receptor-like protein kinase 1;gene13440(XM_003532755.3):protein kinase PINOID-like;gene13595(XM_003525057.3):actin-7-like;gene14836(XM_003526368.3):cellulose synthase A catalytic subunit 1 [UDP-forming];gene16198(XM_003527069.3):protein COBRA;gene18068…
GO:0044281	small molecule metabolic process	4	Gene Ontology	biological_process	58	390	2.0989e-05	0.000844464	gene10177(XM_003523895.3):probable choline kinase 2, transcript variant X1;gene11369(XM_014774957.1):probable phosphomevalonate kinase, transcript variant X3;gene12096(XM_003525724.3):methylsterol monooxygenase 1-1-like;gene17565(XR_001389088.1):protein HOTHEAD-like, transcript variant X2;gene17691(NM_001250093.2):uncharacterized LOC100305555;gene1813(NM_001250561.1):abscisic acid 8'-hydroxylase;…
GO:0008194	UDP-glycosyltransferase activity	5	Gene Ontology	molecular_function	58	437	0.00035977	0.00941282	gene11580(XM_003525635.3):probable galacturonosyltransferase 3;gene11734(XM_003524444.3):probable galacturonosyltransferase 11;gene13526(XM_003524226.3):anthocyanidin 3-O-glucosyltransferase 5-like;gene14793(XM_003526231.3):cellulose synthase A catalytic subunit 8 [UDP-forming]-like;gene14836(XM_003526368.3):cellulose synthase A catalytic subunit 1 [UDP-forming];gene17137(XM_003526234.3):callose …
GO:0007017	microtubule-based process	4	Gene Ontology	biological_process	58	463	0.0016741	0.0318894	gene11836(XM_006579473.2):protein IQ-DOMAIN 31, transcript variant X2;gene12817(NM_001248136.2):receptor-like protein kinase 1;gene13226(XM_006580070.2):kinesin-like protein KIN12A;gene13786(XM_006580516.2):kinesin-4-like, transcript variant X3;gene14403(XM_003527574.3):tubulin beta chain;gene14576(XM_003525852.3):kinesin-like protein FRA1, transcript variant X1;gene1715(XM_003516423.3):armadillo…
GO:0044264	cellular polysaccharide metabolic process	5	Gene Ontology	biological_process	57	261	6.7848e-11	1.32766e-08	gene12123(XM_003525754.3):monocopper oxidase-like protein SKU5;gene13233(XM_003524870.3):xyloglucan endotransglucosylase/hydrolase 2, transcript variant X1;gene13861(XM_003525297.3):endoglucanase 6;gene14055(XM_003525193.3):endoglucanase 8-like;gene14836(XM_003526368.3):cellulose synthase A catalytic subunit 1 [UDP-forming];gene16198(XM_003527069.3):protein COBRA;gene17444(XM_003527528.2):endoglu…
GO:0015031	protein transport	4	Gene Ontology	biological_process	57	1215	5.9051e-06	0.00027632	gene11164(XR_414081.2):serine/threonine-protein kinase ULK3-like, transcript variant X4;gene12023(XM_003525653.3):conserved oligomeric Golgi complex subunit 2-like;gene12147(XM_006579405.2):autophagy-related protein 8f-like, transcript variant X1;gene12258(XM_014775516.1):novel plant SNARE 11-like;gene12515(XR_414310.2):cell division cycle protein 48 homolog, transcript variant X5;gene13599(XM_00…
GO:0042546	cell wall biogenesis	4	Gene Ontology	biological_process	56	319	1.745e-07	1.17379e-05	gene11586(NM_001255225.1):glucuronokinase 1-like;gene11802(XM_003524687.3):galactoside 2-alpha-L-fucosyltransferase-like;gene12293(XM_003524391.3):probable methyltransferase PMT14, transcript variant X1;gene1302(XM_003516893.3):laccase-4-like;gene13344(NM_001252691.2):fasciclin-like arabinogalactan protein 12-like;gene13427(XM_003524972.3):UDP-arabinose 4-epimerase 1-like;gene14793(XM_003526231.3…
GO:0044431	Golgi apparatus part	4	Gene Ontology	cellular_component	56	414	0.00033004	0.00888014	gene10560(XM_003522931.3):uncharacterized protein At1g04910-like;gene11435(XM_006578887.2):probable methyltransferase PMT26, transcript variant X2;gene11580(XM_003525635.3):probable galacturonosyltransferase 3;gene12023(XM_003525653.3):conserved oligomeric Golgi complex subunit 2-like;gene12293(XM_003524391.3):probable methyltransferase PMT14, transcript variant X1;gene1264(XM_003516278.3):unchar…
GO:0042578	phosphoric ester hydrolase activity	5	Gene Ontology	molecular_function	54	1124	3.0469e-05	0.00116079	gene11356(XM_006578843.2):calcineurin B-like protein 7, transcript variant X1;gene13357(XM_003524933.3):cyclic phosphodiesterase-like;gene13513(XM_003524221.3):probable trehalose-phosphate phosphatase J;gene14227(XM_003526966.2):uncharacterized LOC100805096;gene15414(XR_001388626.1):calcineurin B-like protein 4, transcript variant X2;gene15434(XM_003526677.3):protein phosphatase 2C 57-like;gene15…
GO:0009505	plant-type cell wall	5	Gene Ontology	cellular_component	54	359	3.3044e-05	0.00123759	gene11103(XM_003523158.3):beta-galactosidase 10;gene11763(NM_001249559.2):uncharacterized LOC100500078;gene12123(XM_003525754.3):monocopper oxidase-like protein SKU5;gene12293(XM_003524391.3):probable methyltransferase PMT14, transcript variant X1;gene12958(XM_003524727.3):tetrahydrocannabinolic acid synthase-like;gene14011(XM_014775882.1):leucine-rich repeat extensin-like protein 4;gene14600(XM_…
GO:0016853	isomerase activity	3	Gene Ontology	molecular_function	54	435	0.0028454	0.0461574	gene10964(XM_003523090.3):cycloeucalenol cycloisomerase-like;gene11468(NM_001251080.1):protein disulfide isomerase-like protein;gene11469(XM_014774983.1):protein disulfide-isomerase-like;gene13427(XM_003524972.3):UDP-arabinose 4-epimerase 1-like;gene13520(XM_006580223.2):2,3-bisphosphoglycerate-dependent phosphoglycerate mutase-like, transcript variant X1;gene13521(XM_003525017.3):inositol-3-phos…
GO:0031225	anchored component of membrane	3	Gene Ontology	cellular_component	53	418	0.0017852	0.0329841	gene11489(XM_003523398.3):lysM domain-containing GPI-anchored protein 1-like;gene11763(NM_001249559.2):uncharacterized LOC100500078;gene12123(XM_003525754.3):monocopper oxidase-like protein SKU5;gene12958(XM_003524727.3):tetrahydrocannabinolic acid synthase-like;gene13344(NM_001252691.2):fasciclin-like arabinogalactan protein 12-like;gene16198(XM_003527069.3):protein COBRA;gene17055(XM_003526195.…
GO:0009832	plant-type cell wall biogenesis	5	Gene Ontology	biological_process	51	266	4.9974e-08	4.05921e-06	gene1302(XM_003516893.3):laccase-4-like;gene13344(NM_001252691.2):fasciclin-like arabinogalactan protein 12-like;gene13427(XM_003524972.3):UDP-arabinose 4-epimerase 1-like;gene14793(XM_003526231.3):cellulose synthase A catalytic subunit 8 [UDP-forming]-like;gene14836(XM_003526368.3):cellulose synthase A catalytic subunit 1 [UDP-forming];gene16198(XM_003527069.3):protein COBRA;gene17817(XM_0065830…
GO:0005874	microtubule	4	Gene Ontology	cellular_component	51	379	0.00070981	0.0155905	gene12147(XM_006579405.2):autophagy-related protein 8f-like, transcript variant X1;gene13025(XM_003524754.3):katanin p60 ATPase-containing subunit A-like 2;gene13226(XM_006580070.2):kinesin-like protein KIN12A;gene13786(XM_006580516.2):kinesin-4-like, transcript variant X3;gene14403(XM_003527574.3):tubulin beta chain;gene14576(XM_003525852.3):kinesin-like protein FRA1, transcript variant X1;gene1…
GO:0016053	organic acid biosynthetic process	5	Gene Ontology	biological_process	51	406	0.0027339	0.0453581	gene10968(XM_014774816.1):calcium-binding protein CML38-like;gene12357(XM_006579807.2):4-coumarate--CoA ligase-like 9;gene14172(XM_003525128.3):zinc-finger homeodomain protein 8-like;gene15831(XM_006581812.2):calcium-binding protein CML38-like;gene15838(XM_003528067.3):4-coumarate--CoA ligase-like 9;gene18071(XM_003528757.3):serine acetyltransferase 5-like;gene1838(XM_003517062.3):2-oxoglutarate-…
GO:0046394	carboxylic acid biosynthetic process	6	Gene Ontology	biological_process	51	406	0.0027339	0.0453581	gene10968(XM_014774816.1):calcium-binding protein CML38-like;gene12357(XM_006579807.2):4-coumarate--CoA ligase-like 9;gene14172(XM_003525128.3):zinc-finger homeodomain protein 8-like;gene15831(XM_006581812.2):calcium-binding protein CML38-like;gene15838(XM_003528067.3):4-coumarate--CoA ligase-like 9;gene18071(XM_003528757.3):serine acetyltransferase 5-like;gene1838(XM_003517062.3):2-oxoglutarate-…
GO:0030529	ribonucleoprotein complex	3	Gene Ontology	cellular_component	50	1151	8.8629e-07	5.37391e-05	gene11573(XM_003524522.2):50S ribosomal protein L22, chloroplastic;gene12993(XM_003524744.3):sm-like protein LSM5;gene13296(XM_006580100.2):peptidyl-tRNA hydrolase, mitochondrial, transcript variant X2;gene13371(XM_006580132.2):uncharacterized LOC100802788;gene13496(NM_001249147.2):uncharacterized LOC100305741;gene13699(XM_003525116.3):staphylococcal nuclease domain-containing protein 1-like;gene…
GO:0048767	root hair elongation	5	Gene Ontology	biological_process	50	295	2.4799e-06	0.000130195	gene11167(XM_003523194.3):actin-7, transcript variant X1;gene12123(XM_003525754.3):monocopper oxidase-like protein SKU5;gene12817(NM_001248136.2):receptor-like protein kinase 1;gene13440(XM_003532755.3):protein kinase PINOID-like;gene13595(XM_003525057.3):actin-7-like;gene14836(XM_003526368.3):cellulose synthase A catalytic subunit 1 [UDP-forming];gene16198(XM_003527069.3):protein COBRA;gene18068…
GO:0048588	developmental cell growth	4	Gene Ontology	biological_process	50	295	2.4799e-06	0.000130195	gene11167(XM_003523194.3):actin-7, transcript variant X1;gene12123(XM_003525754.3):monocopper oxidase-like protein SKU5;gene12817(NM_001248136.2):receptor-like protein kinase 1;gene13440(XM_003532755.3):protein kinase PINOID-like;gene13595(XM_003525057.3):actin-7-like;gene14836(XM_003526368.3):cellulose synthase A catalytic subunit 1 [UDP-forming];gene16198(XM_003527069.3):protein COBRA;gene18068…
GO:0060560	developmental growth involved in morphogenesis	4	Gene Ontology	biological_process	50	296	2.6148e-06	0.000135623	gene11167(XM_003523194.3):actin-7, transcript variant X1;gene12123(XM_003525754.3):monocopper oxidase-like protein SKU5;gene12817(NM_001248136.2):receptor-like protein kinase 1;gene13440(XM_003532755.3):protein kinase PINOID-like;gene13595(XM_003525057.3):actin-7-like;gene14836(XM_003526368.3):cellulose synthase A catalytic subunit 1 [UDP-forming];gene16198(XM_003527069.3):protein COBRA;gene18068…
GO:0009826	unidimensional cell growth	4	Gene Ontology	biological_process	50	315	1.4284e-05	0.000597016	gene12123(XM_003525754.3):monocopper oxidase-like protein SKU5;gene12817(NM_001248136.2):receptor-like protein kinase 1;gene1617(XM_003516392.3):scarecrow-like protein 6;gene16198(XM_003527069.3):protein COBRA;gene16829(XM_003526106.3):indole-3-acetic acid-amido synthetase GH3.6-like;gene18068(XM_014777386.1):formin-like protein 1;gene19696(NM_001251447.1):senescence-associated nodulin 1A;gene226…
GO:0006139	nucleobase-containing compound metabolic process	4	Gene Ontology	biological_process	49	1649	1.9141e-17	1.03003e-14	gene12742(XM_003524636.2):uncharacterized LOC100819140;gene13496(NM_001249147.2):uncharacterized LOC100305741;gene13699(XM_003525116.3):staphylococcal nuclease domain-containing protein 1-like;gene14019(XM_003524336.3):carbon catabolite repressor protein 4 homolog 3-like, transcript variant X1;gene14200(XM_014776174.1):chromo domain protein LHP1-like, transcript variant X1;gene14480(XM_003528042.…
GO:0070011	peptidase activity, acting on L-amino acid peptides	5	Gene Ontology	molecular_function	49	1450	7.3604e-13	1.98041e-10	gene11087(XM_003523152.3):aspartic proteinase nepenthesin-1-like;gene12201(XM_003524030.3):ubiquitin carboxyl-terminal hydrolase isozyme L3;gene12657(NM_001255655.2):cysteine proteinase RD21a-like;gene15709(XM_003526841.3):aspartic proteinase nepenthesin-1-like;gene1659(XM_014761550.1):probable tRNA N6-adenosine threonylcarbamoyltransferase, mitochondrial;gene20382(XM_003532315.2):aspartic protei…
GO:0005802	trans-Golgi network	5	Gene Ontology	cellular_component	49	340	0.00016656	0.00487783	gene10560(XM_003522931.3):uncharacterized protein At1g04910-like;gene11435(XM_006578887.2):probable methyltransferase PMT26, transcript variant X2;gene11580(XM_003525635.3):probable galacturonosyltransferase 3;gene12293(XM_003524391.3):probable methyltransferase PMT14, transcript variant X1;gene1264(XM_003516278.3):uncharacterized protein At1g04910-like;gene14836(XM_003526368.3):cellulose synthas…
GO:0000271	polysaccharide biosynthetic process	6	Gene Ontology	biological_process	48	217	1.3908e-09	1.93142e-07	gene11580(XM_003525635.3):probable galacturonosyltransferase 3;gene11734(XM_003524444.3):probable galacturonosyltransferase 11;gene12123(XM_003525754.3):monocopper oxidase-like protein SKU5;gene12817(NM_001248136.2):receptor-like protein kinase 1;gene16198(XM_003527069.3):protein COBRA;gene18068(XM_014777386.1):formin-like protein 1;gene2264(NM_001248151.1):receptor-like protein kinase 3;gene2344…
GO:1902582	single-organism intracellular transport	4	Gene Ontology	biological_process	48	916	0.0014421	0.0283481	gene11978(XM_003525542.3):high-affinity nitrate transporter 3.1-like;gene12023(XM_003525653.3):conserved oligomeric Golgi complex subunit 2-like;gene1404(XM_003516909.3):ran-binding protein 1 homolog b-like;gene14576(XM_003525852.3):kinesin-like protein FRA1, transcript variant X1;gene14836(XM_003526368.3):cellulose synthase A catalytic subunit 1 [UDP-forming];gene16469(XM_003527153.3):protein tr…
GO:0005507	copper ion binding	7	Gene Ontology	molecular_function	47	321	0.00015831	0.00466798	gene12123(XM_003525754.3):monocopper oxidase-like protein SKU5;gene1302(XM_003516893.3):laccase-4-like;gene15128(NM_001249315.2):uncharacterized LOC100306522;gene17285(XM_003527453.3):L-ascorbate oxidase homolog;gene17691(NM_001250093.2):uncharacterized LOC100305555;gene18834(XM_003530164.3):laccase-17-like;gene19413(XM_003529204.3):probable N-acetyl-gamma-glutamyl-phosphate reductase, chloroplas…
GO:0043479	pigment accumulation in tissues in response to UV light	5	Gene Ontology	biological_process	46	214	7.0629e-09	8.00152e-07	gene12123(XM_003525754.3):monocopper oxidase-like protein SKU5;gene12817(NM_001248136.2):receptor-like protein kinase 1;gene13440(XM_003532755.3):protein kinase PINOID-like;gene16198(XM_003527069.3):protein COBRA;gene18068(XM_014777386.1):formin-like protein 1;gene18484(NM_001250617.1):auxin efflux carrier protein 2;gene21372(NM_001254130.1):agamous-like MADS-box protein AGL3-like;gene2264(NM_001…
GO:0043481	anthocyanin accumulation in tissues in response to UV light	6	Gene Ontology	biological_process	46	214	7.0629e-09	8.00152e-07	gene12123(XM_003525754.3):monocopper oxidase-like protein SKU5;gene12817(NM_001248136.2):receptor-like protein kinase 1;gene13440(XM_003532755.3):protein kinase PINOID-like;gene16198(XM_003527069.3):protein COBRA;gene18068(XM_014777386.1):formin-like protein 1;gene18484(NM_001250617.1):auxin efflux carrier protein 2;gene21372(NM_001254130.1):agamous-like MADS-box protein AGL3-like;gene2264(NM_001…
GO:0043480	pigment accumulation in tissues	4	Gene Ontology	biological_process	46	214	7.0629e-09	8.00152e-07	gene12123(XM_003525754.3):monocopper oxidase-like protein SKU5;gene12817(NM_001248136.2):receptor-like protein kinase 1;gene13440(XM_003532755.3):protein kinase PINOID-like;gene16198(XM_003527069.3):protein COBRA;gene18068(XM_014777386.1):formin-like protein 1;gene18484(NM_001250617.1):auxin efflux carrier protein 2;gene21372(NM_001254130.1):agamous-like MADS-box protein AGL3-like;gene2264(NM_001…
GO:0016791	phosphatase activity	6	Gene Ontology	molecular_function	46	985	5.1516e-05	0.00180306	gene11356(XM_006578843.2):calcineurin B-like protein 7, transcript variant X1;gene13513(XM_003524221.3):probable trehalose-phosphate phosphatase J;gene15414(XR_001388626.1):calcineurin B-like protein 4, transcript variant X2;gene15434(XM_003526677.3):protein phosphatase 2C 57-like;gene15823(NM_001289384.1):probable inactive purple acid phosphatase 27-like;gene16157(XM_014776601.1):serine/threonin…
GO:0009664	plant-type cell wall organization	5	Gene Ontology	biological_process	45	347	0.0030632	0.0483043	gene11763(NM_001249559.2):uncharacterized LOC100500078;gene14055(XM_003525193.3):endoglucanase 8-like;gene14383(XM_006581090.2):expansin-A11-like;gene14708(XM_014777278.1):LRR receptor-like serine/threonine-protein kinase ERECTA, transcript variant X2;gene14836(XM_003526368.3):cellulose synthase A catalytic subunit 1 [UDP-forming];gene15555(NM_001253184.2):expansin;gene16198(XM_003527069.3):prote…
GO:0009932	cell tip growth	5	Gene Ontology	biological_process	41	184	1.732e-08	1.7753e-06	gene12123(XM_003525754.3):monocopper oxidase-like protein SKU5;gene12817(NM_001248136.2):receptor-like protein kinase 1;gene1617(XM_003516392.3):scarecrow-like protein 6;gene16198(XM_003527069.3):protein COBRA;gene18068(XM_014777386.1):formin-like protein 1;gene2264(NM_001248151.1):receptor-like protein kinase 3;gene23768(XM_003530795.3):monocopper oxidase-like protein SKU5;gene24100(XM_014761824…
GO:0006073	cellular glucan metabolic process	6	Gene Ontology	biological_process	41	190	4.0587e-08	3.49454e-06	gene12123(XM_003525754.3):monocopper oxidase-like protein SKU5;gene13233(XM_003524870.3):xyloglucan endotransglucosylase/hydrolase 2, transcript variant X1;gene14836(XM_003526368.3):cellulose synthase A catalytic subunit 1 [UDP-forming];gene16198(XM_003527069.3):protein COBRA;gene22917(XM_003531881.3):alpha-xylosidase 1;gene23768(XM_003530795.3):monocopper oxidase-like protein SKU5;gene25066(XM_0…
GO:0006928	cellular component movement	4	Gene Ontology	biological_process	41	290	0.00082867	0.0177484	gene11386(XM_003522502.3):myosin IC heavy chain-like;gene13226(XM_006580070.2):kinesin-like protein KIN12A;gene13786(XM_006580516.2):kinesin-4-like, transcript variant X3;gene14403(XM_003527574.3):tubulin beta chain;gene14576(XM_003525852.3):kinesin-like protein FRA1, transcript variant X1;gene1715(XM_003516423.3):armadillo repeat-containing kinesin-like protein 2;gene17521(XM_003529559.3):kinesi…
GO:0006869	lipid transport	4	Gene Ontology	biological_process	41	305	0.0022463	0.0385272	gene11706(XM_003525587.3):putative phospholipid-transporting ATPase 9;gene12140(XM_003525768.3):36.4 kDa proline-rich protein-like;gene1579(NM_001248233.2):uncharacterized LOC100499726;gene21679(XM_003532781.3):uncharacterized LOC100787140;gene21785(XM_003531363.3):protein NRT1/ PTR FAMILY 8.3-like;gene23775(NM_001249481.1):uncharacterized LOC100305511;gene2385(XM_014776727.1):oxysterol-binding p…
GO:0009825	multidimensional cell growth	4	Gene Ontology	biological_process	39	187	1.9938e-07	1.32051e-05	gene12123(XM_003525754.3):monocopper oxidase-like protein SKU5;gene12817(NM_001248136.2):receptor-like protein kinase 1;gene14200(XM_014776174.1):chromo domain protein LHP1-like, transcript variant X1;gene16198(XM_003527069.3):protein COBRA;gene17817(XM_006583071.2):katanin p60 ATPase-containing subunit A1-like;gene18068(XM_014777386.1):formin-like protein 1;gene2264(NM_001248151.1):receptor-like…
GO:0048523	negative regulation of cellular process	5	Gene Ontology	biological_process	37	726	0.0029372	0.0465067	gene11978(XM_003525542.3):high-affinity nitrate transporter 3.1-like;gene12958(XM_003524727.3):tetrahydrocannabinolic acid synthase-like;gene13717(XM_006580564.2):auxin response factor 2-like, transcript variant X2;gene16884(XM_006580933.2):probable leucine-rich repeat receptor-like serine/threonine-protein kinase At5g15730-like, transcript variant X2;gene17137(XM_003526234.3):callose synthase 12…
GO:0010817	regulation of hormone levels	4	Gene Ontology	biological_process	36	142	5.3844e-09	6.62281e-07	gene12123(XM_003525754.3):monocopper oxidase-like protein SKU5;gene12817(NM_001248136.2):receptor-like protein kinase 1;gene16198(XM_003527069.3):protein COBRA;gene18068(XM_014777386.1):formin-like protein 1;gene2264(NM_001248151.1):receptor-like protein kinase 3;gene23768(XM_003530795.3):monocopper oxidase-like protein SKU5;gene25066(XM_003533850.3):cellulose synthase A catalytic subunit 3 [UDP-…
GO:0006412	translation	6	Gene Ontology	biological_process	36	816	6.357e-05	0.00213804	gene11573(XM_003524522.2):50S ribosomal protein L22, chloroplastic;gene13496(NM_001249147.2):uncharacterized LOC100305741;gene14193(XM_003526740.3):alanine--tRNA ligase, chloroplastic/mitochondrial-like;gene15893(XM_003526945.3):elongation factor Tu, chloroplastic;gene19013(NM_001251458.2):uncharacterized LOC100527336;gene19687(XM_003529330.3):eukaryotic translation initiation factor 2A-like;gene…
GO:0035251	UDP-glucosyltransferase activity	6	Gene Ontology	molecular_function	36	227	0.00022893	0.00639963	gene13526(XM_003524226.3):anthocyanidin 3-O-glucosyltransferase 5-like;gene14793(XM_003526231.3):cellulose synthase A catalytic subunit 8 [UDP-forming]-like;gene14836(XM_003526368.3):cellulose synthase A catalytic subunit 1 [UDP-forming];gene17137(XM_003526234.3):callose synthase 12-like;gene17455(XM_006582378.2):cellulose synthase-like protein G1;gene20155(NM_001250313.1):glucosyltransferase;gen…
GO:0006066	alcohol metabolic process	5	Gene Ontology	biological_process	36	249	0.0010988	0.0228519	gene11369(XM_014774957.1):probable phosphomevalonate kinase, transcript variant X3;gene12096(XM_003525724.3):methylsterol monooxygenase 1-1-like;gene17565(XR_001389088.1):protein HOTHEAD-like, transcript variant X2;gene17691(NM_001250093.2):uncharacterized LOC100305555;gene1813(NM_001250561.1):abscisic acid 8'-hydroxylase;gene21674(NM_001252823.2):annexin D2-like;gene24154(XM_003534936.3):farnesy…
GO:0005730	nucleolus	5	Gene Ontology	cellular_component	35	864	5.0023e-06	0.000244715	gene11167(XM_003523194.3):actin-7, transcript variant X1;gene12552(XM_014775559.1):mediator-associated protein 1-like;gene13595(XM_003525057.3):actin-7-like;gene14576(XM_003525852.3):kinesin-like protein FRA1, transcript variant X1;gene15434(XM_003526677.3):protein phosphatase 2C 57-like;gene17162(XM_003527394.3):bifunctional epoxide hydrolase 2-like;gene19413(XM_003529204.3):probable N-acetyl-ga…
GO:0009063	cellular amino acid catabolic process	5	Gene Ontology	biological_process	35	210	0.00012118	0.00372629	gene11427(XM_014774975.1):2-oxoisovalerate dehydrogenase subunit alpha 2, mitochondrial, transcript variant X2;gene1182(NM_001252896.2):2-oxoisovalerate dehydrogenase subunit beta, mitochondrial-like;gene14665(XM_003525953.3):glycine dehydrogenase (decarboxylating), mitochondrial-like;gene17468(XM_014776899.1):2-succinyl-5-enolpyruvyl-6-hydroxy-3-cyclohexene-1-carboxylate synthase-like, transcrip…
GO:0008202	steroid metabolic process	5	Gene Ontology	biological_process	35	240	0.0012598	0.0251085	gene11369(XM_014774957.1):probable phosphomevalonate kinase, transcript variant X3;gene12096(XM_003525724.3):methylsterol monooxygenase 1-1-like;gene17691(NM_001250093.2):uncharacterized LOC100305555;gene21674(NM_001252823.2):annexin D2-like;gene24154(XM_003534936.3):farnesyl pyrophosphate synthase 1;gene2436(XM_003517405.3):hydroxymethylglutaryl-CoA synthase;gene25066(XM_003533850.3):cellulose s…
GO:0004175	endopeptidase activity	6	Gene Ontology	molecular_function	34	1068	1.2227e-10	2.19322e-08	gene11087(XM_003523152.3):aspartic proteinase nepenthesin-1-like;gene15709(XM_003526841.3):aspartic proteinase nepenthesin-1-like;gene1659(XM_014761550.1):probable tRNA N6-adenosine threonylcarbamoyltransferase, mitochondrial;gene20382(XM_003532315.2):aspartic proteinase Asp1-like;gene23554(XM_003532098.3):protein ASPARTIC PROTEASE IN GUARD CELL 2;gene29565(XM_006589475.2):tripeptidyl-peptidase 2…
GO:0009699	phenylpropanoid biosynthetic process	5	Gene Ontology	biological_process	34	241	0.0028189	0.0459673	gene1302(XM_003516893.3):laccase-4-like;gene14010(XM_006579323.2):uncharacterized LOC100527654, transcript variant X1;gene15494(NM_001255396.1):caffeic acid 3-O-methyltransferase-like;gene15496(XM_003526719.3):caffeic acid 3-O-methyltransferase;gene17267(XM_003526279.3):protein DETOXIFICATION 40-like;gene18834(XM_003530164.3):laccase-17-like;gene20201(XM_003529575.3):beta-glucosidase 46;gene25066…
GO:0009069	serine family amino acid metabolic process	6	Gene Ontology	biological_process	33	139	1.0063e-07	7.10184e-06	gene11763(NM_001249559.2):uncharacterized LOC100500078;gene14665(XM_003525953.3):glycine dehydrogenase (decarboxylating), mitochondrial-like;gene17504(XM_003529459.3):D-3-phosphoglycerate dehydrogenase 2, chloroplastic;gene18071(XM_003528757.3):serine acetyltransferase 5-like;gene19823(NM_001250152.2):uncharacterized LOC100305815;gene21405(NM_001251392.1):serine hydroxymethyltransferase 2;gene224…
GO:0060918	auxin transport	5	Gene Ontology	biological_process	33	174	1.2066e-05	0.000514298	gene13440(XM_003532755.3):protein kinase PINOID-like;gene16198(XM_003527069.3):protein COBRA;gene18484(NM_001250617.1):auxin efflux carrier protein 2;gene20883(NM_001280586.1):auxin efflux carrier component 1-like;gene24787(NM_001249876.1):uncharacterized LOC100306308;gene25066(XM_003533850.3):cellulose synthase A catalytic subunit 3 [UDP-forming]-like, transcript variant X3;gene25260(NM_00128057…
GO:0009914	hormone transport	4	Gene Ontology	biological_process	33	175	1.3358e-05	0.000563786	gene13440(XM_003532755.3):protein kinase PINOID-like;gene16198(XM_003527069.3):protein COBRA;gene18484(NM_001250617.1):auxin efflux carrier protein 2;gene20883(NM_001280586.1):auxin efflux carrier component 1-like;gene24787(NM_001249876.1):uncharacterized LOC100306308;gene25066(XM_003533850.3):cellulose synthase A catalytic subunit 3 [UDP-forming]-like, transcript variant X3;gene25260(NM_00128057…
GO:0010150	leaf senescence	6	Gene Ontology	biological_process	32	198	0.00036077	0.00941282	gene12104(XM_006579555.2):AT-hook motif nuclear-localized protein 24-like, transcript variant X1;gene12828(XM_003524663.3):AT-hook motif nuclear-localized protein 23-like;gene12831(XM_003524664.3):AT-hook motif nuclear-localized protein 13-like;gene13717(XM_006580564.2):auxin response factor 2-like, transcript variant X2;gene13777(XM_003525353.3):AT-hook motif nuclear-localized protein 5-like;gen…
GO:0006081	cellular aldehyde metabolic process	4	Gene Ontology	biological_process	32	224	0.0028859	0.0465067	gene12293(XM_003524391.3):probable methyltransferase PMT14, transcript variant X1;gene16705(XM_003527216.3):peptidyl-prolyl cis-trans isomerase CYP37, chloroplastic-like;gene17776(XM_003529755.3):palmitoyl-monogalactosyldiacylglycerol delta-7 desaturase, chloroplastic-like;gene18686(XM_003530067.3):pentatricopeptide repeat-containing protein At1g02150-like;gene23212(XM_003531961.3):quinone oxidor…
GO:0016071	mRNA metabolic process	6	Gene Ontology	biological_process	31	883	8.1263e-08	6.12702e-06	gene10975(XM_014774824.1):snurportin-1-like;gene12742(XM_003524636.2):uncharacterized LOC100819140;gene12993(XM_003524744.3):sm-like protein LSM5;gene13296(XM_006580100.2):peptidyl-tRNA hydrolase, mitochondrial, transcript variant X2;gene14200(XM_014776174.1):chromo domain protein LHP1-like, transcript variant X1;gene14814(XM_014776200.1):uncharacterized LOC100790105, transcript variant X2;gene14…
GO:0032535	regulation of cellular component size	4	Gene Ontology	biological_process	30	166	8.5055e-05	0.00279513	gene11386(XM_003522502.3):myosin IC heavy chain-like;gene13440(XM_003532755.3):protein kinase PINOID-like;gene16198(XM_003527069.3):protein COBRA;gene18261(XM_003529923.3):transcription factor TCP9-like;gene18484(NM_001250617.1):auxin efflux carrier protein 2;gene24787(NM_001249876.1):uncharacterized LOC100306308;gene25066(XM_003533850.3):cellulose synthase A catalytic subunit 3 [UDP-forming]-lik…
GO:1901606	alpha-amino acid catabolic process	6	Gene Ontology	biological_process	30	182	0.00035031	0.00925205	gene14665(XM_003525953.3):glycine dehydrogenase (decarboxylating), mitochondrial-like;gene182(XM_003517046.3):abscisic acid receptor PYL1-like;gene19823(NM_001250152.2):uncharacterized LOC100305815;gene21407(XM_003532692.3):UDP-glucuronate 4-epimerase 6-like;gene23212(XM_003531961.3):quinone oxidoreductase-like protein At1g23740, chloroplastic;gene29637(XM_006589512.2):3-ketoacyl-CoA synthase 6-l…
GO:0005840	ribosome	4	Gene Ontology	cellular_component	30	645	0.0012516	0.0250611	gene11573(XM_003524522.2):50S ribosomal protein L22, chloroplastic;gene13371(XM_006580132.2):uncharacterized LOC100802788;gene13496(NM_001249147.2):uncharacterized LOC100305741;gene18467(XM_003530006.3):receptor for activated C kinase 1B;gene19013(NM_001251458.2):uncharacterized LOC100527336;gene20313(XM_003529636.3):40S ribosomal protein S15-4-like;gene20805(XM_003532471.3):40S ribosomal protein…
GO:0006694	steroid biosynthetic process	6	Gene Ontology	biological_process	30	205	0.0027579	0.0454753	gene11369(XM_014774957.1):probable phosphomevalonate kinase, transcript variant X3;gene12096(XM_003525724.3):methylsterol monooxygenase 1-1-like;gene17691(NM_001250093.2):uncharacterized LOC100305555;gene21674(NM_001252823.2):annexin D2-like;gene24154(XM_003534936.3):farnesyl pyrophosphate synthase 1;gene2436(XM_003517405.3):hydroxymethylglutaryl-CoA synthase;gene25066(XM_003533850.3):cellulose s…
GO:0006259	DNA metabolic process	5	Gene Ontology	biological_process	28	1518	2.5109e-25	3.60314e-22	gene11580(XM_003525635.3):probable galacturonosyltransferase 3;gene11799(XM_003524662.3):protein NEN1-like;gene13226(XM_006580070.2):kinesin-like protein KIN12A;gene14480(XM_003528042.3):DNA-3-methyladenine glycosylase 1-like;gene15232(XM_003526566.3):glycine-rich protein 2-like;gene1727(XR_001388147.1):DNA mismatch repair protein MSH5-like, transcript variant X4;gene17318(XM_014776840.1):DNA rep…
GO:0004518	nuclease activity	5	Gene Ontology	molecular_function	28	1105	2.9224e-14	9.67764e-12	gene11799(XM_003524662.3):protein NEN1-like;gene12742(XM_003524636.2):uncharacterized LOC100819140;gene13699(XM_003525116.3):staphylococcal nuclease domain-containing protein 1-like;gene14019(XM_003524336.3):carbon catabolite repressor protein 4 homolog 3-like, transcript variant X1;gene15744(XM_003526863.2):staphylococcal nuclease domain-containing protein 1-like;gene15833(XM_006581813.2):ribonu…
GO:0007018	microtubule-based movement	5	Gene Ontology	biological_process	28	177	0.0012212	0.0245667	gene13226(XM_006580070.2):kinesin-like protein KIN12A;gene13786(XM_006580516.2):kinesin-4-like, transcript variant X3;gene14403(XM_003527574.3):tubulin beta chain;gene14576(XM_003525852.3):kinesin-like protein FRA1, transcript variant X1;gene1715(XM_003516423.3):armadillo repeat-containing kinesin-like protein 2;gene17521(XM_003529559.3):kinesin-13A-like;gene20508(XM_014778630.1):kinesin-4-like, …
GO:0009740	gibberellic acid mediated signaling pathway	7	Gene Ontology	biological_process	27	177	0.0021083	0.0376607	gene10700(XM_003522973.3):gibberellin-regulated protein 4;gene11763(NM_001249559.2):uncharacterized LOC100500078;gene14172(XM_003525128.3):zinc-finger homeodomain protein 8-like;gene16065(NM_001250569.1):uncharacterized LOC100306354;gene17731(NM_001253950.2):ethylene-responsive transcription factor ERF003-like;gene19192(XM_003530292.3):extra-large guanine nucleotide-binding protein 1-like;gene196…
GO:0010476	gibberellin mediated signaling pathway	6	Gene Ontology	biological_process	27	177	0.0021083	0.0376607	gene10700(XM_003522973.3):gibberellin-regulated protein 4;gene11763(NM_001249559.2):uncharacterized LOC100500078;gene14172(XM_003525128.3):zinc-finger homeodomain protein 8-like;gene16065(NM_001250569.1):uncharacterized LOC100306354;gene17731(NM_001253950.2):ethylene-responsive transcription factor ERF003-like;gene19192(XM_003530292.3):extra-large guanine nucleotide-binding protein 1-like;gene196…
GO:0006281	DNA repair	4	Gene Ontology	biological_process	27	572	0.0029308	0.0465067	gene14358(XM_006581079.2):WD repeat-containing protein DWA2, transcript variant X1;gene14480(XM_003528042.3):DNA-3-methyladenine glycosylase 1-like;gene14612(XM_006581203.2):DNA excision repair protein ERCC-8-like;gene1727(XR_001388147.1):DNA mismatch repair protein MSH5-like, transcript variant X4;gene17318(XM_014776840.1):DNA replication ATP-dependent helicase/nuclease DNA2, transcript variant …
GO:0070001	aspartic-type peptidase activity	6	Gene Ontology	molecular_function	26	871	1.7001e-09	2.21786e-07	gene11087(XM_003523152.3):aspartic proteinase nepenthesin-1-like;gene15709(XM_003526841.3):aspartic proteinase nepenthesin-1-like;gene20382(XM_003532315.2):aspartic proteinase Asp1-like;gene23554(XM_003532098.3):protein ASPARTIC PROTEASE IN GUARD CELL 2;gene30972(XM_006590673.2):aspartic proteinase-like protein 1;gene31741(XM_003538215.3):protein ASPARTIC PROTEASE IN GUARD CELL 2-like;gene32469(X…
GO:0004190	aspartic-type endopeptidase activity	7	Gene Ontology	molecular_function	26	871	1.7001e-09	2.21786e-07	gene11087(XM_003523152.3):aspartic proteinase nepenthesin-1-like;gene15709(XM_003526841.3):aspartic proteinase nepenthesin-1-like;gene20382(XM_003532315.2):aspartic proteinase Asp1-like;gene23554(XM_003532098.3):protein ASPARTIC PROTEASE IN GUARD CELL 2;gene30972(XM_006590673.2):aspartic proteinase-like protein 1;gene31741(XM_003538215.3):protein ASPARTIC PROTEASE IN GUARD CELL 2-like;gene32469(X…
GO:0031407	oxylipin metabolic process	6	Gene Ontology	biological_process	26	110	2.3264e-06	0.000126774	gene12357(XM_006579807.2):4-coumarate--CoA ligase-like 9;gene15838(XM_003528067.3):4-coumarate--CoA ligase-like 9;gene17537(NM_001251747.1):lipoxygenase;gene17776(XM_003529755.3):palmitoyl-monogalactosyldiacylglycerol delta-7 desaturase, chloroplastic-like;gene19189(NM_001289366.1):allene oxide synthase, chloroplastic-like;gene19417(NM_001255639.2):3-ketoacyl-CoA thiolase 2, peroxisomal-like;gene…
GO:0031408	oxylipin biosynthetic process	7	Gene Ontology	biological_process	26	110	2.3264e-06	0.000126774	gene12357(XM_006579807.2):4-coumarate--CoA ligase-like 9;gene15838(XM_003528067.3):4-coumarate--CoA ligase-like 9;gene17537(NM_001251747.1):lipoxygenase;gene17776(XM_003529755.3):palmitoyl-monogalactosyldiacylglycerol delta-7 desaturase, chloroplastic-like;gene19189(NM_001289366.1):allene oxide synthase, chloroplastic-like;gene19417(NM_001255639.2):3-ketoacyl-CoA thiolase 2, peroxisomal-like;gene…
GO:0008361	regulation of cell size	5	Gene Ontology	biological_process	26	113	3.7258e-06	0.000186507	gene13440(XM_003532755.3):protein kinase PINOID-like;gene16198(XM_003527069.3):protein COBRA;gene18261(XM_003529923.3):transcription factor TCP9-like;gene18484(NM_001250617.1):auxin efflux carrier protein 2;gene24787(NM_001249876.1):uncharacterized LOC100306308;gene25066(XM_003533850.3):cellulose synthase A catalytic subunit 3 [UDP-forming]-like, transcript variant X3;gene25260(NM_001280570.1):au…
GO:0044265	cellular macromolecule catabolic process	5	Gene Ontology	biological_process	26	672	2.6684e-05	0.00103491	gene12070(XM_003525698.3):PGR5-like protein 1A, chloroplastic;gene12201(XM_003524030.3):ubiquitin carboxyl-terminal hydrolase isozyme L3;gene12742(XM_003524636.2):uncharacterized LOC100819140;gene14200(XM_014776174.1):chromo domain protein LHP1-like, transcript variant X1;gene14480(XM_003528042.3):DNA-3-methyladenine glycosylase 1-like;gene17318(XM_014776840.1):DNA replication ATP-dependent helic…
GO:0009926	auxin polar transport	6	Gene Ontology	biological_process	26	157	0.00096365	0.0203358	gene13440(XM_003532755.3):protein kinase PINOID-like;gene16198(XM_003527069.3):protein COBRA;gene18484(NM_001250617.1):auxin efflux carrier protein 2;gene24787(NM_001249876.1):uncharacterized LOC100306308;gene25066(XM_003533850.3):cellulose synthase A catalytic subunit 3 [UDP-forming]-like, transcript variant X3;gene25260(NM_001280570.1):auxin efflux carrier component 3-like;gene29033(XM_01476324…
GO:0031966	mitochondrial membrane	4	Gene Ontology	cellular_component	26	570	0.0017485	0.0324452	gene14879(XM_003527756.3):molybdate transporter 1;gene17522(XM_003529576.3):mitochondrial arginine transporter BAC2-like;gene184(NM_001255214.2):mitochondrial carnitine/acylcarnitine carrier-like protein-like;gene1850(XM_003517069.3):3-hydroxy-3-methylglutaryl-coenzyme A reductase 1-like;gene21666(XM_003532774.3):probable mitochondrial adenine nucleotide transporter BTL3;gene25663(NM_001248239.1)…
GO:0010015	root morphogenesis	4	Gene Ontology	biological_process	25	109	5.9718e-06	0.000276437	gene16035(XM_003527018.3):transcription factor PRE3;gene16198(XM_003527069.3):protein COBRA;gene19342(XM_003529184.3):histidine kinase 4-like, transcript variant X2;gene24787(NM_001249876.1):uncharacterized LOC100306308;gene25066(XM_003533850.3):cellulose synthase A catalytic subunit 3 [UDP-forming]-like, transcript variant X3;gene25260(NM_001280570.1):auxin efflux carrier component 3-like;gene29…
GO:0016709	oxidoreductase activity, acting on paired donors, with incorporation or reduction of molecular oxygen, NAD(P)H as one donor, and incorporation of one atom of oxygen	5	Gene Ontology	molecular_function	25	160	0.0029269	0.0465067	gene12096(XM_003525724.3):methylsterol monooxygenase 1-1-like;gene1813(NM_001250561.1):abscisic acid 8'-hydroxylase;gene21219(XM_003532623.3):isoflavone 3'-hydroxylase-like;gene24005(XR_415799.2):zeaxanthin epoxidase, chloroplastic-like, transcript variant X5;gene24289(XM_003533045.3):ent-kaurenoic acid oxidase 2;gene24483(NM_001253071.1):isoflavone 2'-hydroxylase-like;gene26320(XM_003534293.3):a…
GO:0045735	nutrient reservoir activity	2	Gene Ontology	molecular_function	24	134	0.00059825	0.0139971	gene13416(XM_006580165.2):legumin B-like, transcript variant X2;gene21590(XM_003531254.3):13S globulin seed storage protein 2;gene22281(NM_001255286.2):stem 28 kDa glycoprotein-like;gene27349(NM_001251079.1):glycinin A5A4B3;gene28654(NM_001248827.2):uncharacterized LOC100499768;gene29685(XM_003536477.3):beta-conglycinin, beta chain-like;gene35095(NM_001248764.1):napin-type 2S albumin 1 precursor;…
GO:0048029	monosaccharide binding	4	Gene Ontology	molecular_function	24	135	0.00062242	0.0142528	gene10710(XM_003522978.2):1-aminocyclopropane-1-carboxylate oxidase 1-like;gene11030(XM_003523128.3):alpha-mannosidase-like;gene15303(NM_001253215.1):1-aminocyclopropane-1-carboxylate oxidase 5-like;gene18788(XM_003529033.3):1-aminocyclopropane-1-carboxylate oxidase 1-like;gene19035(XM_003529110.3):leucoanthocyanidin dioxygenase;gene20259(XM_003529605.2):1-aminocyclopropane-1-carboxylate oxidase-…
GO:0016903	oxidoreductase activity, acting on the aldehyde or oxo group of donors	4	Gene Ontology	molecular_function	24	136	0.00065154	0.0147233	gene11427(XM_014774975.1):2-oxoisovalerate dehydrogenase subunit alpha 2, mitochondrial, transcript variant X2;gene1148(XM_014774383.1):delta-1-pyrroline-5-carboxylate synthase-like, transcript variant X1;gene1182(NM_001252896.2):2-oxoisovalerate dehydrogenase subunit beta, mitochondrial-like;gene11842(XM_006579479.2):probable aldehyde dehydrogenase, transcript variant X1;gene14010(XM_006579323.2…
GO:0009637	response to blue light	6	Gene Ontology	biological_process	24	139	0.00077084	0.0166757	gene12070(XM_003525698.3):PGR5-like protein 1A, chloroplastic;gene13440(XM_003532755.3):protein kinase PINOID-like;gene18484(NM_001250617.1):auxin efflux carrier protein 2;gene19192(XM_003530292.3):extra-large guanine nucleotide-binding protein 1-like;gene23570(XM_006586044.2):cell division protein FtsZ homolog 1, chloroplastic-like;gene2426(XR_412967.2):PGR5-like protein 1A, chloroplastic, trans…
GO:0009834	secondary cell wall biogenesis	6	Gene Ontology	biological_process	23	113	8.1995e-05	0.0027153	gene1302(XM_003516893.3):laccase-4-like;gene13344(NM_001252691.2):fasciclin-like arabinogalactan protein 12-like;gene14793(XM_003526231.3):cellulose synthase A catalytic subunit 8 [UDP-forming]-like;gene24502(XM_003533631.3):cellulose synthase A catalytic subunit 4 [UDP-forming];gene25066(XM_003533850.3):cellulose synthase A catalytic subunit 3 [UDP-forming]-like, transcript variant X3;gene31627(…
GO:0019866	organelle inner membrane	4	Gene Ontology	cellular_component	22	547	0.00034259	0.00910401	gene11481(XM_003523394.3):chlorophyllide a oxygenase, chloroplastic;gene17522(XM_003529576.3):mitochondrial arginine transporter BAC2-like;gene184(NM_001255214.2):mitochondrial carnitine/acylcarnitine carrier-like protein-like;gene21666(XM_003532774.3):probable mitochondrial adenine nucleotide transporter BTL3;gene28860(XM_003536069.3):mitochondrial import inner membrane translocase subunit TIM23…
GO:0090305	nucleic acid phosphodiester bond hydrolysis	6	Gene Ontology	biological_process	21	1032	3.2764e-16	1.41049e-13	gene12742(XM_003524636.2):uncharacterized LOC100819140;gene13699(XM_003525116.3):staphylococcal nuclease domain-containing protein 1-like;gene14019(XM_003524336.3):carbon catabolite repressor protein 4 homolog 3-like, transcript variant X1;gene15103(XM_006581446.2):double-stranded RNA-binding protein 1-like, transcript variant X1;gene15744(XM_003526863.2):staphylococcal nuclease domain-containing…
GO:0090304	nucleic acid metabolic process	5	Gene Ontology	biological_process	21	1032	3.2764e-16	1.41049e-13	gene12742(XM_003524636.2):uncharacterized LOC100819140;gene13699(XM_003525116.3):staphylococcal nuclease domain-containing protein 1-like;gene14019(XM_003524336.3):carbon catabolite repressor protein 4 homolog 3-like, transcript variant X1;gene15103(XM_006581446.2):double-stranded RNA-binding protein 1-like, transcript variant X1;gene15744(XM_003526863.2):staphylococcal nuclease domain-containing…
GO:0009808	lignin metabolic process	5	Gene Ontology	biological_process	21	120	0.0017407	0.0324452	gene1302(XM_003516893.3):laccase-4-like;gene15494(NM_001255396.1):caffeic acid 3-O-methyltransferase-like;gene15496(XM_003526719.3):caffeic acid 3-O-methyltransferase;gene18834(XM_003530164.3):laccase-17-like;gene20201(XM_003529575.3):beta-glucosidase 46;gene25066(XM_003533850.3):cellulose synthase A catalytic subunit 3 [UDP-forming]-like, transcript variant X3;gene30908(XM_003537574.3):cytochrom…
GO:0016779	nucleotidyltransferase activity	5	Gene Ontology	molecular_function	20	1078	4.4996e-18	2.76725e-15	gene10975(XM_014774824.1):snurportin-1-like;gene11799(XM_003524662.3):protein NEN1-like;gene13021(XM_014775637.1):DNA-directed RNA polymerase II subunit RPB7, transcript variant X3;gene14286(XM_003527149.3):glucose-1-phosphate adenylyltransferase large subunit 1-like, transcript variant X1;gene14760(XM_003527727.3):DNA-directed RNA polymerases IV and V subunit 2-like;gene20333(XM_003528677.3):pro…
GO:0004721	phosphoprotein phosphatase activity	7	Gene Ontology	molecular_function	20	680	8.5394e-08	6.12702e-06	gene11356(XM_006578843.2):calcineurin B-like protein 7, transcript variant X1;gene15414(XR_001388626.1):calcineurin B-like protein 4, transcript variant X2;gene15434(XM_003526677.3):protein phosphatase 2C 57-like;gene16157(XM_014776601.1):serine/threonine-protein phosphatase 7 long form homolog;gene17362(XM_006582333.2):uncharacterized LOC100813300;gene19342(XM_003529184.3):histidine kinase 4-lik…
GO:0006544	glycine metabolic process	7	Gene Ontology	biological_process	20	88	5.47e-05	0.00188387	gene14665(XM_003525953.3):glycine dehydrogenase (decarboxylating), mitochondrial-like;gene19823(NM_001250152.2):uncharacterized LOC100305815;gene21405(NM_001251392.1):serine hydroxymethyltransferase 2;gene23059(XM_006584436.2):serine hydroxymethyltransferase 3, transcript variant X1;gene23212(XM_003531961.3):quinone oxidoreductase-like protein At1g23740, chloroplastic;gene26157(XM_003534206.3):se…
GO:0003735	structural constituent of ribosome	3	Gene Ontology	molecular_function	20	541	9.2607e-05	0.00299754	gene11573(XM_003524522.2):50S ribosomal protein L22, chloroplastic;gene13496(NM_001249147.2):uncharacterized LOC100305741;gene19013(NM_001251458.2):uncharacterized LOC100527336;gene20313(XM_003529636.3):40S ribosomal protein S15-4-like;gene20805(XM_003532471.3):40S ribosomal protein S2-4-like;gene24787(NM_001249876.1):uncharacterized LOC100306308;gene27590(XM_014763013.1):uncharacterized LOC10266…
GO:0006636	unsaturated fatty acid biosynthetic process	7	Gene Ontology	biological_process	20	92	9.855e-05	0.00311954	gene1418(XM_006572727.2):fatty acid desaturase 8, transcript variant X1;gene17776(XM_003529755.3):palmitoyl-monogalactosyldiacylglycerol delta-7 desaturase, chloroplastic-like;gene23212(XM_003531961.3):quinone oxidoreductase-like protein At1g23740, chloroplastic;gene26642(XM_003534479.3):protein LUTEIN DEFICIENT 5, chloroplastic-like;gene29637(XM_006589512.2):3-ketoacyl-CoA synthase 6-like;gene29…
GO:0033559	unsaturated fatty acid metabolic process	6	Gene Ontology	biological_process	20	96	0.00017102	0.00490827	gene1418(XM_006572727.2):fatty acid desaturase 8, transcript variant X1;gene17776(XM_003529755.3):palmitoyl-monogalactosyldiacylglycerol delta-7 desaturase, chloroplastic-like;gene23212(XM_003531961.3):quinone oxidoreductase-like protein At1g23740, chloroplastic;gene26642(XM_003534479.3):protein LUTEIN DEFICIENT 5, chloroplastic-like;gene29637(XM_006589512.2):3-ketoacyl-CoA synthase 6-like;gene29…
GO:0048653	anther development	4	Gene Ontology	biological_process	20	107	0.00082819	0.0177484	gene12817(NM_001248136.2):receptor-like protein kinase 1;gene17174(XM_014777099.1):protein STRUBBELIG-RECEPTOR FAMILY 3-like;gene18568(XM_003530120.3):squamosa promoter-binding-like protein 8;gene2264(NM_001248151.1):receptor-like protein kinase 3;gene24070(XM_006586699.2):protein STRUBBELIG-RECEPTOR FAMILY 8-like;gene24787(NM_001249876.1):uncharacterized LOC100306308;gene27199(NM_001250903.2):un…

## Sheet: TW-1-M-2 vs TW-1-2
GO_accession	Description	Level	Database	Term_type	CAD_item	Bg_item	O.R.pV.B	C.O.R.pV.B	Gene ID and anotation
GO:0008150	biological_process	1	Gene Ontology	biological_process	6159	31813	3.0884e-08	4.83533e-06	gene100(NM_001248742.1):NBS-LRR type disease resistance protein;gene10005(XM_003523832.2):pectinesterase-like;gene10013(XM_014774635.1):trehalose-phosphate phosphatase A, transcript variant X2;gene1003(XM_006573213.2):protein CHUP1, chloroplastic-like;gene10059(NM_001249479.2):uncharacterized LOC100500327;gene10069(XM_003522814.3):formin-like protein 14, transcript variant X1;gene10074(XM_0035238…
GO:0005575	cellular_component	1	Gene Ontology	cellular_component	5721	29427	1.708e-06	0.000196774	gene100(NM_001248742.1):NBS-LRR type disease resistance protein;gene10005(XM_003523832.2):pectinesterase-like;gene10021(XM_003522796.3):cell number regulator 6-like;gene1003(XM_006573213.2):protein CHUP1, chloroplastic-like;gene10069(XM_003522814.3):formin-like protein 14, transcript variant X1;gene10074(XM_003523857.3):ABSCISIC ACID-INSENSITIVE 5-like protein 2;gene10131(XM_003522828.3):sister c…
GO:0044699	single-organism process	2	Gene Ontology	biological_process	3333	16449	1.6011e-07	2.12529e-05	gene10005(XM_003523832.2):pectinesterase-like;gene10013(XM_014774635.1):trehalose-phosphate phosphatase A, transcript variant X2;gene1003(XM_006573213.2):protein CHUP1, chloroplastic-like;gene10069(XM_003522814.3):formin-like protein 14, transcript variant X1;gene10131(XM_003522828.3):sister chromatid cohesion protein DCC1-like;gene10166(XM_003522834.2):eugenol synthase 1-like;gene10177(XM_003523…
GO:0097159	organic cyclic compound binding	3	Gene Ontology	molecular_function	2326	13359	1.4597e-07	1.98065e-05	gene100(NM_001248742.1):NBS-LRR type disease resistance protein;gene10074(XM_003523857.3):ABSCISIC ACID-INSENSITIVE 5-like protein 2;gene10131(XM_003522828.3):sister chromatid cohesion protein DCC1-like;gene10177(XM_003523895.3):probable choline kinase 2, transcript variant X1;gene10395(XM_003522859.3):heme oxygenase 1, chloroplastic;gene10496(NM_001249750.2):uncharacterized LOC100499836;gene1050…
GO:1901363	heterocyclic compound binding	3	Gene Ontology	molecular_function	2325	13345	1.7836e-07	2.31716e-05	gene100(NM_001248742.1):NBS-LRR type disease resistance protein;gene10074(XM_003523857.3):ABSCISIC ACID-INSENSITIVE 5-like protein 2;gene10131(XM_003522828.3):sister chromatid cohesion protein DCC1-like;gene10177(XM_003523895.3):probable choline kinase 2, transcript variant X1;gene10395(XM_003522859.3):heme oxygenase 1, chloroplastic;gene10496(NM_001249750.2):uncharacterized LOC100499836;gene1050…
GO:0016020	membrane	2	Gene Ontology	cellular_component	2318	11336	1.178e-05	0.000992936	gene100(NM_001248742.1):NBS-LRR type disease resistance protein;gene10021(XM_003522796.3):cell number regulator 6-like;gene1003(XM_006573213.2):protein CHUP1, chloroplastic-like;gene10305(XM_014774677.1):thylakoid lumenal 16.5 kDa protein, chloroplastic-like, transcript variant X1;gene10560(XM_003522931.3):uncharacterized protein At1g04910-like;gene10622(XM_003522946.3):uncharacterized mitochondr…
GO:0044260	cellular macromolecule metabolic process	4	Gene Ontology	biological_process	2290	13192	7.2631e-08	1.05592e-05	gene10005(XM_003523832.2):pectinesterase-like;gene1003(XM_006573213.2):protein CHUP1, chloroplastic-like;gene10074(XM_003523857.3):ABSCISIC ACID-INSENSITIVE 5-like protein 2;gene10131(XM_003522828.3):sister chromatid cohesion protein DCC1-like;gene10186(NM_001249287.2):uncharacterized LOC100499800;gene10192(XM_003522845.3):DNA replication complex GINS protein PSF1-like;gene10305(XM_014774677.1):t…
GO:0050896	response to stimulus	2	Gene Ontology	biological_process	2131	9978	1.4847e-10	3.02186e-08	gene100(NM_001248742.1):NBS-LRR type disease resistance protein;gene10013(XM_014774635.1):trehalose-phosphate phosphatase A, transcript variant X2;gene10074(XM_003523857.3):ABSCISIC ACID-INSENSITIVE 5-like protein 2;gene10239(XM_006577701.2):uncharacterized LOC100306185, transcript variant X1;gene10305(XM_014774677.1):thylakoid lumenal 16.5 kDa protein, chloroplastic-like, transcript variant X1;g…
GO:0005634	nucleus	5	Gene Ontology	cellular_component	1580	9051	0.00012233	0.00661015	gene10074(XM_003523857.3):ABSCISIC ACID-INSENSITIVE 5-like protein 2;gene10131(XM_003522828.3):sister chromatid cohesion protein DCC1-like;gene10192(XM_003522845.3):DNA replication complex GINS protein PSF1-like;gene10502(XM_003522881.3):methyl-CpG-binding domain-containing protein 10-like;gene10583(XM_014774711.1):squamosa promoter-binding-like protein 16, transcript variant X3;gene10604(XM_0035…
GO:0044710	single-organism metabolic process	3	Gene Ontology	biological_process	1512	7143	2.3294e-06	0.000241073	gene1003(XM_006573213.2):protein CHUP1, chloroplastic-like;gene10166(XM_003522834.2):eugenol synthase 1-like;gene10177(XM_003523895.3):probable choline kinase 2, transcript variant X1;gene10305(XM_014774677.1):thylakoid lumenal 16.5 kDa protein, chloroplastic-like, transcript variant X1;gene10395(XM_003522859.3):heme oxygenase 1, chloroplastic;gene10604(XM_003522243.3):transcription factor TCP5-l…
GO:0019538	protein metabolic process	4	Gene Ontology	biological_process	1291	7828	7.6157e-09	1.26909e-06	gene10186(NM_001249287.2):uncharacterized LOC100499800;gene10217(XM_003522852.3):protein ASPARTIC PROTEASE IN GUARD CELL 2-like;gene10496(NM_001249750.2):uncharacterized LOC100499836;gene10518(XM_003522889.3):serine carboxypeptidase II-2;gene10602(XM_006577707.2):uncharacterized LOC100499730;gene10657(XM_003522261.3):probable LRR receptor-like serine/threonine-protein kinase At1g74360;gene10685(X…
GO:0006950	response to stress	3	Gene Ontology	biological_process	1251	5735	1.0099e-07	1.43406e-05	gene100(NM_001248742.1):NBS-LRR type disease resistance protein;gene10013(XM_014774635.1):trehalose-phosphate phosphatase A, transcript variant X2;gene10239(XM_006577701.2):uncharacterized LOC100306185, transcript variant X1;gene10305(XM_014774677.1):thylakoid lumenal 16.5 kDa protein, chloroplastic-like, transcript variant X1;gene10657(XM_003522261.3):probable LRR receptor-like serine/threonine-…
GO:0003676	nucleic acid binding	4	Gene Ontology	molecular_function	1162	7331	2.2339e-12	5.24623e-10	gene10074(XM_003523857.3):ABSCISIC ACID-INSENSITIVE 5-like protein 2;gene10131(XM_003522828.3):sister chromatid cohesion protein DCC1-like;gene10496(NM_001249750.2):uncharacterized LOC100499836;gene10502(XM_003522881.3):methyl-CpG-binding domain-containing protein 10-like;gene10583(XM_014774711.1):squamosa promoter-binding-like protein 16, transcript variant X3;gene10596(XM_014774713.1):serine/ar…
GO:0016787	hydrolase activity	3	Gene Ontology	molecular_function	1132	6712	8.8226e-06	0.000769583	gene10005(XM_003523832.2):pectinesterase-like;gene10013(XM_014774635.1):trehalose-phosphate phosphatase A, transcript variant X2;gene10069(XM_003522814.3):formin-like protein 14, transcript variant X1;gene10217(XM_003522852.3):protein ASPARTIC PROTEASE IN GUARD CELL 2-like;gene10518(XM_003522889.3):serine carboxypeptidase II-2;gene10666(XM_003522959.3):putative phospholipid-transporting ATPase 9,…
GO:0034645	cellular macromolecule biosynthetic process	5	Gene Ontology	biological_process	1040	6082	0.00020738	0.0106409	gene10074(XM_003523857.3):ABSCISIC ACID-INSENSITIVE 5-like protein 2;gene10131(XM_003522828.3):sister chromatid cohesion protein DCC1-like;gene10186(NM_001249287.2):uncharacterized LOC100499800;gene10192(XM_003522845.3):DNA replication complex GINS protein PSF1-like;gene10496(NM_001249750.2):uncharacterized LOC100499836;gene10502(XM_003522881.3):methyl-CpG-binding domain-containing protein 10-lik…
GO:0005524	ATP binding	6	Gene Ontology	molecular_function	934	5455	0.00059199	0.0252776	gene100(NM_001248742.1):NBS-LRR type disease resistance protein;gene10177(XM_003523895.3):probable choline kinase 2, transcript variant X1;gene10657(XM_003522261.3):probable LRR receptor-like serine/threonine-protein kinase At1g74360;gene10666(XM_003522959.3):putative phospholipid-transporting ATPase 9, transcript variant X1;gene10830(XM_003523026.3):serine/threonine-protein kinase HT1-like;gene1…
GO:0042221	response to chemical	3	Gene Ontology	biological_process	802	3592	1.7919e-06	0.000197769	gene10074(XM_003523857.3):ABSCISIC ACID-INSENSITIVE 5-like protein 2;gene10239(XM_006577701.2):uncharacterized LOC100306185, transcript variant X1;gene10657(XM_003522261.3):probable LRR receptor-like serine/threonine-protein kinase At1g74360;gene10700(XM_003522973.3):gibberellin-regulated protein 4;gene10711(XM_003522979.3):transcription factor TCP14-like;gene10834(XM_003522325.3):protein EXECUTE…
GO:0055114	oxidation-reduction process	4	Gene Ontology	biological_process	673	2848	7.6902e-09	1.26909e-06	gene10166(XM_003522834.2):eugenol synthase 1-like;gene10305(XM_014774677.1):thylakoid lumenal 16.5 kDa protein, chloroplastic-like, transcript variant X1;gene10395(XM_003522859.3):heme oxygenase 1, chloroplastic;gene10653(XM_006577755.2):flavin-containing monooxygenase FMO GS-OX-like 9-like, transcript variant X1;gene10710(XM_003522978.2):1-aminocyclopropane-1-carboxylate oxidase 1-like;gene11206…
GO:1901576	organic substance biosynthetic process	4	Gene Ontology	biological_process	670	3025	3.9806e-05	0.0025857	gene10177(XM_003523895.3):probable choline kinase 2, transcript variant X1;gene10305(XM_014774677.1):thylakoid lumenal 16.5 kDa protein, chloroplastic-like, transcript variant X1;gene10395(XM_003522859.3):heme oxygenase 1, chloroplastic;gene10794(XM_003523011.3):mannose-1-phosphate guanyltransferase alpha-like;gene10922(XM_003523066.3):28 kDa ribonucleoprotein, chloroplastic-like;gene10968(XM_014…
GO:0016491	oxidoreductase activity	3	Gene Ontology	molecular_function	659	2759	2.313e-09	4.15388e-07	gene10166(XM_003522834.2):eugenol synthase 1-like;gene10395(XM_003522859.3):heme oxygenase 1, chloroplastic;gene10653(XM_006577755.2):flavin-containing monooxygenase FMO GS-OX-like 9-like, transcript variant X1;gene10680(XM_003522966.3):thioredoxin-like 1-2, chloroplastic;gene10710(XM_003522978.2):1-aminocyclopropane-1-carboxylate oxidase 1-like;gene11206(XM_003523221.2):peroxidase P7-like;gene11…
GO:0009536	plastid	5	Gene Ontology	cellular_component	659	3067	0.00096534	0.0380282	gene1003(XM_006573213.2):protein CHUP1, chloroplastic-like;gene10305(XM_014774677.1):thylakoid lumenal 16.5 kDa protein, chloroplastic-like, transcript variant X1;gene10395(XM_003522859.3):heme oxygenase 1, chloroplastic;gene10680(XM_003522966.3):thioredoxin-like 1-2, chloroplastic;gene10685(XM_003522968.3):chlorophyll a-b binding protein P4, chloroplastic;gene10834(XM_003522325.3):protein EXECUT…
GO:0009507	chloroplast	6	Gene Ontology	cellular_component	628	2922	0.0012891	0.0458056	gene1003(XM_006573213.2):protein CHUP1, chloroplastic-like;gene10305(XM_014774677.1):thylakoid lumenal 16.5 kDa protein, chloroplastic-like, transcript variant X1;gene10395(XM_003522859.3):heme oxygenase 1, chloroplastic;gene10680(XM_003522966.3):thioredoxin-like 1-2, chloroplastic;gene10685(XM_003522968.3):chlorophyll a-b binding protein P4, chloroplastic;gene10834(XM_003522325.3):protein EXECUT…
GO:0016772	transferase activity, transferring phosphorus-containing groups	4	Gene Ontology	molecular_function	593	3996	5.771e-11	1.25849e-08	gene10177(XM_003523895.3):probable choline kinase 2, transcript variant X1;gene10657(XM_003522261.3):probable LRR receptor-like serine/threonine-protein kinase At1g74360;gene10794(XM_003523011.3):mannose-1-phosphate guanyltransferase alpha-like;gene10830(XM_003523026.3):serine/threonine-protein kinase HT1-like;gene10839(XM_003523030.3):serine/threonine-protein kinase HT1-like;gene10901(XM_0065777…
GO:0009628	response to abiotic stimulus	3	Gene Ontology	biological_process	588	2551	1.8109e-06	0.000197769	gene10239(XM_006577701.2):uncharacterized LOC100306185, transcript variant X1;gene10395(XM_003522859.3):heme oxygenase 1, chloroplastic;gene10923(XM_003523067.3):protein-L-isoaspartate O-methyltransferase 1-like;gene11055(XM_006578682.2):chaperone protein ClpD, chloroplastic-like;gene11098(XM_003523156.3):17.5 kDa class I heat shock protein;gene11101(XM_003523157.3):NAC domain-containing protein …
GO:0009719	response to endogenous stimulus	3	Gene Ontology	biological_process	557	2417	3.7024e-06	0.000358839	gene10074(XM_003523857.3):ABSCISIC ACID-INSENSITIVE 5-like protein 2;gene10657(XM_003522261.3):probable LRR receptor-like serine/threonine-protein kinase At1g74360;gene10700(XM_003522973.3):gibberellin-regulated protein 4;gene10711(XM_003522979.3):transcription factor TCP14-like;gene10923(XM_003523067.3):protein-L-isoaspartate O-methyltransferase 1-like;gene10968(XM_014774816.1):calcium-binding p…
GO:0005576	extracellular region	2	Gene Ontology	cellular_component	507	2109	1.0392e-07	1.44213e-05	gene10005(XM_003523832.2):pectinesterase-like;gene10217(XM_003522852.3):protein ASPARTIC PROTEASE IN GUARD CELL 2-like;gene10684(XM_003522967.3):expansin-A15;gene10700(XM_003522973.3):gibberellin-regulated protein 4;gene10837(XM_006578561.2):polygalacturonase-1 non-catalytic subunit beta-like;gene11103(XM_003523158.3):beta-galactosidase 10;gene11206(XM_003523221.2):peroxidase P7-like;gene11221(XM…
GO:0044711	single-organism biosynthetic process	4	Gene Ontology	biological_process	458	2081	0.0012828	0.0458056	gene1003(XM_006573213.2):protein CHUP1, chloroplastic-like;gene10305(XM_014774677.1):thylakoid lumenal 16.5 kDa protein, chloroplastic-like, transcript variant X1;gene10395(XM_003522859.3):heme oxygenase 1, chloroplastic;gene11167(XM_003523194.3):actin-7, transcript variant X1;gene11369(XM_014774957.1):probable phosphomevalonate kinase, transcript variant X3;gene11589(XM_003525632.3):MATH and LRR…
GO:1901700	response to oxygen-containing compound	4	Gene Ontology	biological_process	449	1882	1.2499e-06	0.000146767	gene10657(XM_003522261.3):probable LRR receptor-like serine/threonine-protein kinase At1g74360;gene10700(XM_003522973.3):gibberellin-regulated protein 4;gene10711(XM_003522979.3):transcription factor TCP14-like;gene10834(XM_003522325.3):protein EXECUTER 2, chloroplastic-like;gene10857(XM_006578571.2):boron transporter 1-like, transcript variant X2;gene10968(XM_014774816.1):calcium-binding protein…
GO:0008270	zinc ion binding	7	Gene Ontology	molecular_function	436	2841	2.0903e-06	0.000223919	gene10596(XM_014774713.1):serine/arginine repetitive matrix protein 2-like, transcript variant X1;gene10812(NM_001251261.1):uncharacterized LOC100500444;gene10920(NM_001253941.1):E3 ubiquitin-protein ligase RGLG2-like;gene10961(XM_014774815.1):probable aspartyl aminopeptidase, transcript variant X2;gene10978(XM_003523097.3):F-box protein At1g67340;gene11030(XM_003523128.3):alpha-mannosidase-like;…
GO:0009725	response to hormone	4	Gene Ontology	biological_process	400	1785	0.0008089	0.0324944	gene10074(XM_003523857.3):ABSCISIC ACID-INSENSITIVE 5-like protein 2;gene10700(XM_003522973.3):gibberellin-regulated protein 4;gene10711(XM_003522979.3):transcription factor TCP14-like;gene10923(XM_003523067.3):protein-L-isoaspartate O-methyltransferase 1-like;gene10968(XM_014774816.1):calcium-binding protein CML38-like;gene11101(XM_003523157.3):NAC domain-containing protein 2;gene11167(XM_003523…
GO:0005975	carbohydrate metabolic process	4	Gene Ontology	biological_process	397	1611	2.8428e-07	3.61628e-05	gene10005(XM_003523832.2):pectinesterase-like;gene10857(XM_006578571.2):boron transporter 1-like, transcript variant X2;gene11030(XM_003523128.3):alpha-mannosidase-like;gene11103(XM_003523158.3):beta-galactosidase 10;gene11223(XM_014774902.1):RING-H2 finger protein ATL74-like;gene11360(XM_006578846.2):probable pectinesterase/pectinesterase inhibitor 61;gene11959(XM_003525498.3):galactinol--sucros…
GO:1901575	organic substance catabolic process	4	Gene Ontology	biological_process	355	1549	0.00037946	0.0181014	gene10005(XM_003523832.2):pectinesterase-like;gene11055(XM_006578682.2):chaperone protein ClpD, chloroplastic-like;gene11081(XM_014774855.1):translation factor GUF1 homolog, chloroplastic-like, transcript variant X1;gene111(XM_003517606.3):uncharacterized LOC100808014;gene11319(XM_003523295.3):probable mitochondrial chaperone bcs1;gene11360(XM_006578846.2):probable pectinesterase/pectinesterase i…
GO:0016788	hydrolase activity, acting on ester bonds	4	Gene Ontology	molecular_function	354	2847	1.1043e-18	3.21088e-16	gene10005(XM_003523832.2):pectinesterase-like;gene10013(XM_014774635.1):trehalose-phosphate phosphatase A, transcript variant X2;gene10069(XM_003522814.3):formin-like protein 14, transcript variant X1;gene10990(XM_003523105.3):non-specific phospholipase C6-like;gene111(XM_003517606.3):uncharacterized LOC100808014;gene11151(NM_001248463.2):uncharacterized LOC100306461;gene11237(XM_006578784.2):met…
GO:0006629	lipid metabolic process	4	Gene Ontology	biological_process	345	1416	4.5424e-06	0.000426706	gene10177(XM_003523895.3):probable choline kinase 2, transcript variant X1;gene10305(XM_014774677.1):thylakoid lumenal 16.5 kDa protein, chloroplastic-like, transcript variant X1;gene111(XM_003517606.3):uncharacterized LOC100808014;gene11369(XM_014774957.1):probable phosphomevalonate kinase, transcript variant X3;gene11589(XM_003525632.3):MATH and LRR domain-containing protein PFE0570w-like;gene1…
GO:0043170	macromolecule metabolic process	4	Gene Ontology	biological_process	311	2251	1.5564e-09	2.96981e-07	gene10005(XM_003523832.2):pectinesterase-like;gene10604(XM_003522243.3):transcription factor TCP5-like;gene107(XM_006572883.2):pentatricopeptide repeat-containing protein At1g31920-like;gene10857(XM_006578571.2):boron transporter 1-like, transcript variant X2;gene10922(XM_003523066.3):28 kDa ribonucleoprotein, chloroplastic-like;gene11223(XM_014774902.1):RING-H2 finger protein ATL74-like;gene1135…
GO:0006970	response to osmotic stress	4	Gene Ontology	biological_process	277	1128	2.541e-05	0.00184706	gene10239(XM_006577701.2):uncharacterized LOC100306185, transcript variant X1;gene10923(XM_003523067.3):protein-L-isoaspartate O-methyltransferase 1-like;gene11098(XM_003523156.3):17.5 kDa class I heat shock protein;gene11101(XM_003523157.3):NAC domain-containing protein 2;gene11356(XM_006578843.2):calcineurin B-like protein 7, transcript variant X1;gene11360(XM_006578846.2):probable pectinestera…
GO:0016070	RNA metabolic process	5	Gene Ontology	biological_process	270	1810	3.1659e-05	0.00217202	gene1003(XM_006573213.2):protein CHUP1, chloroplastic-like;gene10305(XM_014774677.1):thylakoid lumenal 16.5 kDa protein, chloroplastic-like, transcript variant X1;gene10604(XM_003522243.3):transcription factor TCP5-like;gene107(XM_006572883.2):pentatricopeptide repeat-containing protein At1g31920-like;gene10922(XM_003523066.3):28 kDa ribonucleoprotein, chloroplastic-like;gene11020(XM_014774829.1)…
GO:0030054	cell junction	2	Gene Ontology	cellular_component	263	1107	0.00034162	0.016555	gene10186(NM_001249287.2):uncharacterized LOC100499800;gene10814(XM_003523019.3):nucleobase-ascorbate transporter 6-like, transcript variant X1;gene11167(XM_003523194.3):actin-7, transcript variant X1;gene11435(XM_006578887.2):probable methyltransferase PMT26, transcript variant X2;gene11473(XM_006578904.2):aldehyde dehydrogenase family 3 member H1, transcript variant X2;gene11636(XM_003524494.3)…
GO:0005618	cell wall	4	Gene Ontology	cellular_component	258	1059	7.9371e-05	0.00465999	gene10005(XM_003523832.2):pectinesterase-like;gene10186(NM_001249287.2):uncharacterized LOC100499800;gene10684(XM_003522967.3):expansin-A15;gene10814(XM_003523019.3):nucleobase-ascorbate transporter 6-like, transcript variant X1;gene10837(XM_006578561.2):polygalacturonase-1 non-catalytic subunit beta-like;gene11103(XM_003523158.3):beta-galactosidase 10;gene11167(XM_003523194.3):actin-7, transcrip…
GO:0030312	external encapsulating structure	3	Gene Ontology	cellular_component	258	1059	7.9371e-05	0.00465999	gene10005(XM_003523832.2):pectinesterase-like;gene10186(NM_001249287.2):uncharacterized LOC100499800;gene10684(XM_003522967.3):expansin-A15;gene10814(XM_003523019.3):nucleobase-ascorbate transporter 6-like, transcript variant X1;gene10837(XM_006578561.2):polygalacturonase-1 non-catalytic subunit beta-like;gene11103(XM_003523158.3):beta-galactosidase 10;gene11167(XM_003523194.3):actin-7, transcrip…
GO:0044255	cellular lipid metabolic process	4	Gene Ontology	biological_process	257	1041	3.7022e-05	0.00243071	gene10177(XM_003523895.3):probable choline kinase 2, transcript variant X1;gene10305(XM_014774677.1):thylakoid lumenal 16.5 kDa protein, chloroplastic-like, transcript variant X1;gene11519(XM_003522540.3):phosphatidylinositol 4-phosphate 5-kinase 1-like;gene11589(XM_003525632.3):MATH and LRR domain-containing protein PFE0570w-like;gene11592(XM_003524513.3):alkane hydroxylase MAH1-like;gene12096(X…
GO:0009416	response to light stimulus	5	Gene Ontology	biological_process	257	1089	0.00052692	0.0234845	gene10239(XM_006577701.2):uncharacterized LOC100306185, transcript variant X1;gene10395(XM_003522859.3):heme oxygenase 1, chloroplastic;gene11055(XM_006578682.2):chaperone protein ClpD, chloroplastic-like;gene11167(XM_003523194.3):actin-7, transcript variant X1;gene11658(XM_003524483.3):cytochrome P450 734A1-like;gene11769(NM_001251193.1):heat shock protein;gene12006(XM_003525617.3):scarecrow-lik…
GO:0009651	response to salt stress	5	Gene Ontology	biological_process	251	1030	9.9816e-05	0.0056433	gene10239(XM_006577701.2):uncharacterized LOC100306185, transcript variant X1;gene10923(XM_003523067.3):protein-L-isoaspartate O-methyltransferase 1-like;gene11098(XM_003523156.3):17.5 kDa class I heat shock protein;gene11101(XM_003523157.3):NAC domain-containing protein 2;gene11356(XM_006578843.2):calcineurin B-like protein 7, transcript variant X1;gene11360(XM_006578846.2):probable pectinestera…
GO:0005911	cell-cell junction	3	Gene Ontology	cellular_component	250	1044	0.00030312	0.0151709	gene10186(NM_001249287.2):uncharacterized LOC100499800;gene10814(XM_003523019.3):nucleobase-ascorbate transporter 6-like, transcript variant X1;gene11167(XM_003523194.3):actin-7, transcript variant X1;gene11435(XM_006578887.2):probable methyltransferase PMT26, transcript variant X2;gene11473(XM_006578904.2):aldehyde dehydrogenase family 3 member H1, transcript variant X2;gene11636(XM_003524494.3)…
GO:0009506	plasmodesma	4	Gene Ontology	cellular_component	248	1017	0.00010514	0.00578365	gene10186(NM_001249287.2):uncharacterized LOC100499800;gene10814(XM_003523019.3):nucleobase-ascorbate transporter 6-like, transcript variant X1;gene11167(XM_003523194.3):actin-7, transcript variant X1;gene11435(XM_006578887.2):probable methyltransferase PMT26, transcript variant X2;gene11473(XM_006578904.2):aldehyde dehydrogenase family 3 member H1, transcript variant X2;gene11636(XM_003524494.3)…
GO:0016757	transferase activity, transferring glycosyl groups	4	Gene Ontology	molecular_function	244	946	3.1068e-06	0.000307132	gene11350(XM_003523312.3):soluble starch synthase 1, chloroplastic/amyloplastic-like;gene11802(XM_003524687.3):galactoside 2-alpha-L-fucosyltransferase-like;gene11928(XM_003525454.3):probable inactive poly [ADP-ribose] polymerase SRO5;gene11959(XM_003525498.3):galactinol--sucrose galactosyltransferase-like;gene12532(NM_001250950.2):uncharacterized LOC100527305;gene13108(XM_003524802.3):probable x…
GO:0003723	RNA binding	5	Gene Ontology	molecular_function	238	2271	2.2747e-25	9.92094e-23	gene10496(NM_001249750.2):uncharacterized LOC100499836;gene10602(XM_006577707.2):uncharacterized LOC100499730;gene10922(XM_003523066.3):28 kDa ribonucleoprotein, chloroplastic-like;gene10935(XM_003523075.3):uncharacterized LOC100815729;gene10970(NM_001250376.1):uncharacterized LOC100499878;gene11020(XM_014774829.1):poly(A) polymerase I-like, transcript variant X1;gene11589(XM_003525632.3):MATH an…
GO:0043565	sequence-specific DNA binding	6	Gene Ontology	molecular_function	229	943	0.00026809	0.0135286	gene10074(XM_003523857.3):ABSCISIC ACID-INSENSITIVE 5-like protein 2;gene12104(XM_006579555.2):AT-hook motif nuclear-localized protein 24-like, transcript variant X1;gene12425(XM_003524557.3):ABSCISIC ACID-INSENSITIVE 5-like protein 2;gene12756(XM_003524645.3):protein SHORT-ROOT-like;gene12828(XM_003524663.3):AT-hook motif nuclear-localized protein 23-like;gene12831(XM_003524664.3):AT-hook motif …
GO:0044428	nuclear part	4	Gene Ontology	cellular_component	224	1625	3.1967e-07	3.98348e-05	gene10761(XM_003522998.3):dnaJ homolog subfamily B member 1-like;gene11167(XM_003523194.3):actin-7, transcript variant X1;gene11606(XM_006579712.2):polynucleotide 5'-hydroxyl-kinase NOL9-like, transcript variant X1;gene11716(NM_001248398.2):uncharacterized LOC100499993;gene11718(XM_003524453.3):H/ACA ribonucleoprotein complex subunit 2-like protein;gene11908(XM_006579497.2):RNA-dependent RNA poly…
GO:0010243	response to organonitrogen compound	4	Gene Ontology	biological_process	207	809	2.9878e-05	0.00207313	gene10657(XM_003522261.3):probable LRR receptor-like serine/threonine-protein kinase At1g74360;gene10968(XM_014774816.1):calcium-binding protein CML38-like;gene11101(XM_003523157.3):NAC domain-containing protein 2;gene11778(XM_003524619.3):SNAP25 homologous protein SNAP33-like;gene11787(XM_003525410.3):probable LRR receptor-like serine/threonine-protein kinase At1g74360;gene11928(XM_003525454.3):…
GO:0048037	cofactor binding	3	Gene Ontology	molecular_function	207	866	0.0010319	0.0396967	gene10653(XM_006577755.2):flavin-containing monooxygenase FMO GS-OX-like 9-like, transcript variant X1;gene11531(XM_006578928.2):serine hydroxymethyltransferase 7-like;gene12032(XM_003525666.3):ubiquitin-like modifier-activating enzyme 5;gene12058(XM_006579545.2):bifunctional dTDP-4-dehydrorhamnose 3,5-epimerase/dTDP-4-dehydrorhamnose reductase-like;gene12080(XM_003525711.3):UDP-glucuronate 4-epi…
GO:0006631	fatty acid metabolic process	5	Gene Ontology	biological_process	200	765	1.2099e-05	0.000998331	gene10305(XM_014774677.1):thylakoid lumenal 16.5 kDa protein, chloroplastic-like, transcript variant X1;gene11589(XM_003525632.3):MATH and LRR domain-containing protein PFE0570w-like;gene11592(XM_003524513.3):alkane hydroxylase MAH1-like;gene12096(XM_003525724.3):methylsterol monooxygenase 1-1-like;gene12186(NM_001248635.1):acyl-CoA oxidase;gene12216(XM_003524074.3):bax inhibitor 1;gene12357(XM_0…
GO:0006396	RNA processing	6	Gene Ontology	biological_process	199	1385	3.6432e-05	0.00243071	gene1003(XM_006573213.2):protein CHUP1, chloroplastic-like;gene10305(XM_014774677.1):thylakoid lumenal 16.5 kDa protein, chloroplastic-like, transcript variant X1;gene10922(XM_003523066.3):28 kDa ribonucleoprotein, chloroplastic-like;gene11020(XM_014774829.1):poly(A) polymerase I-like, transcript variant X1;gene11216(XM_006578765.2):potassium transporter 2-like, transcript variant X11;gene11606(X…
GO:0010200	response to chitin	5	Gene Ontology	biological_process	197	750	1.0014e-05	0.000861204	gene10657(XM_003522261.3):probable LRR receptor-like serine/threonine-protein kinase At1g74360;gene10968(XM_014774816.1):calcium-binding protein CML38-like;gene11101(XM_003523157.3):NAC domain-containing protein 2;gene11778(XM_003524619.3):SNAP25 homologous protein SNAP33-like;gene11787(XM_003525410.3):probable LRR receptor-like serine/threonine-protein kinase At1g74360;gene11928(XM_003525454.3):…
GO:0006508	proteolysis	5	Gene Ontology	biological_process	195	1933	1.0071e-23	4.09957e-21	gene10217(XM_003522852.3):protein ASPARTIC PROTEASE IN GUARD CELL 2-like;gene10518(XM_003522889.3):serine carboxypeptidase II-2;gene10961(XM_014774815.1):probable aspartyl aminopeptidase, transcript variant X2;gene11201(XM_014774893.1):E3 ubiquitin-protein ligase RKP-like, transcript variant X2;gene12117(NM_001251368.1):seed maturation protein PM40;gene12201(XM_003524030.3):ubiquitin carboxyl-ter…
GO:0016798	hydrolase activity, acting on glycosyl bonds	4	Gene Ontology	molecular_function	195	797	0.00053691	0.0235854	gene11030(XM_003523128.3):alpha-mannosidase-like;gene11103(XM_003523158.3):beta-galactosidase 10;gene12126(XM_003525755.3):acid beta-fructofuranosidase;gene12264(XM_003524248.3):beta-amylase 3, chloroplastic;gene13108(XM_003524802.3):probable xyloglucan endotransglucosylase/hydrolase protein 28;gene13233(XM_003524870.3):xyloglucan endotransglucosylase/hydrolase 2, transcript variant X1;gene13289(…
GO:0008610	lipid biosynthetic process	5	Gene Ontology	biological_process	192	647	4.6655e-09	8.1393e-07	gene10305(XM_014774677.1):thylakoid lumenal 16.5 kDa protein, chloroplastic-like, transcript variant X1;gene11369(XM_014774957.1):probable phosphomevalonate kinase, transcript variant X3;gene11589(XM_003525632.3):MATH and LRR domain-containing protein PFE0570w-like;gene11592(XM_003524513.3):alkane hydroxylase MAH1-like;gene12096(XM_003525724.3):methylsterol monooxygenase 1-1-like;gene12186(NM_001…
GO:0016705	oxidoreductase activity, acting on paired donors, with incorporation or reduction of molecular oxygen	4	Gene Ontology	molecular_function	188	732	5.3967e-05	0.00329523	gene10395(XM_003522859.3):heme oxygenase 1, chloroplastic;gene10653(XM_006577755.2):flavin-containing monooxygenase FMO GS-OX-like 9-like, transcript variant X1;gene10710(XM_003522978.2):1-aminocyclopropane-1-carboxylate oxidase 1-like;gene11277(XM_006578806.2):1-aminocyclopropane-1-carboxylate oxidase 5-like;gene11450(NM_001289374.1):1-aminocyclopropane-1-carboxylate oxidase 5-like;gene11481(XM_…
GO:0005976	polysaccharide metabolic process	5	Gene Ontology	biological_process	187	761	0.00054831	0.0239141	gene10005(XM_003523832.2):pectinesterase-like;gene10857(XM_006578571.2):boron transporter 1-like, transcript variant X2;gene11223(XM_014774902.1):RING-H2 finger protein ATL74-like;gene11360(XM_006578846.2):probable pectinesterase/pectinesterase inhibitor 61;gene11994(NM_001255614.1):probable pectate lyase 22-like;gene12123(XM_003525754.3):monocopper oxidase-like protein SKU5;gene12264(XM_00352424…
GO:0004553	hydrolase activity, hydrolyzing O-glycosyl compounds	5	Gene Ontology	molecular_function	174	707	0.00077097	0.0313836	gene11030(XM_003523128.3):alpha-mannosidase-like;gene11103(XM_003523158.3):beta-galactosidase 10;gene12126(XM_003525755.3):acid beta-fructofuranosidase;gene12264(XM_003524248.3):beta-amylase 3, chloroplastic;gene13108(XM_003524802.3):probable xyloglucan endotransglucosylase/hydrolase protein 28;gene13233(XM_003524870.3):xyloglucan endotransglucosylase/hydrolase 2, transcript variant X1;gene13289(…
GO:0016758	transferase activity, transferring hexosyl groups	5	Gene Ontology	molecular_function	170	607	1.1975e-06	0.000143371	gene11350(XM_003523312.3):soluble starch synthase 1, chloroplastic/amyloplastic-like;gene11802(XM_003524687.3):galactoside 2-alpha-L-fucosyltransferase-like;gene11959(XM_003525498.3):galactinol--sucrose galactosyltransferase-like;gene12532(NM_001250950.2):uncharacterized LOC100527305;gene13108(XM_003524802.3):probable xyloglucan endotransglucosylase/hydrolase protein 28;gene13233(XM_003524870.3):…
GO:0008233	peptidase activity	4	Gene Ontology	molecular_function	168	1671	9.6969e-21	3.2894e-18	gene10217(XM_003522852.3):protein ASPARTIC PROTEASE IN GUARD CELL 2-like;gene10518(XM_003522889.3):serine carboxypeptidase II-2;gene10961(XM_014774815.1):probable aspartyl aminopeptidase, transcript variant X2;gene12117(NM_001251368.1):seed maturation protein PM40;gene12201(XM_003524030.3):ubiquitin carboxyl-terminal hydrolase isozyme L3;gene12726(XM_006579869.2):subtilisin-like protease SBT1.7, …
GO:0008652	cellular amino acid biosynthetic process	5	Gene Ontology	biological_process	168	686	0.0012096	0.0442265	gene10700(XM_003522973.3):gibberellin-regulated protein 4;gene10922(XM_003523066.3):28 kDa ribonucleoprotein, chloroplastic-like;gene11194(XM_006578756.2):shikimate kinase, chloroplastic-like, transcript variant X1;gene11216(XM_006578765.2):potassium transporter 2-like, transcript variant X11;gene1148(XM_014774383.1):delta-1-pyrroline-5-carboxylate synthase-like, transcript variant X1;gene11481(X…
GO:0046906	tetrapyrrole binding	4	Gene Ontology	molecular_function	167	670	0.00055611	0.0240823	gene10395(XM_003522859.3):heme oxygenase 1, chloroplastic;gene10685(XM_003522968.3):chlorophyll a-b binding protein P4, chloroplastic;gene11206(XM_003523221.2):peroxidase P7-like;gene11592(XM_003524513.3):alkane hydroxylase MAH1-like;gene11658(XM_003524483.3):cytochrome P450 734A1-like;gene11984(NM_001252763.1):cytochrome P450 71A9-like;gene12734(NM_001255473.2):peroxidase 73-like;gene12994(NM_00…
GO:0042578	phosphoric ester hydrolase activity	5	Gene Ontology	molecular_function	164	1124	0.00043322	0.019889	gene10013(XM_014774635.1):trehalose-phosphate phosphatase A, transcript variant X2;gene10069(XM_003522814.3):formin-like protein 14, transcript variant X1;gene10990(XM_003523105.3):non-specific phospholipase C6-like;gene11356(XM_006578843.2):calcineurin B-like protein 7, transcript variant X1;gene11376(XM_014774962.1):probable trehalose-phosphate phosphatase C, transcript variant X2;gene11425(XM_…
GO:0030529	ribonucleoprotein complex	3	Gene Ontology	cellular_component	161	1151	4.7671e-05	0.00294019	gene10186(NM_001249287.2):uncharacterized LOC100499800;gene10602(XM_006577707.2):uncharacterized LOC100499730;gene10922(XM_003523066.3):28 kDa ribonucleoprotein, chloroplastic-like;gene11214(NM_001250235.2):uncharacterized LOC100527516;gene11716(NM_001248398.2):uncharacterized LOC100499993;gene11718(XM_003524453.3):H/ACA ribonucleoprotein complex subunit 2-like protein;gene12685(XM_003524618.3):4…
GO:0050662	coenzyme binding	4	Gene Ontology	molecular_function	151	606	0.0011429	0.0421903	gene10653(XM_006577755.2):flavin-containing monooxygenase FMO GS-OX-like 9-like, transcript variant X1;gene12058(XM_006579545.2):bifunctional dTDP-4-dehydrorhamnose 3,5-epimerase/dTDP-4-dehydrorhamnose reductase-like;gene12080(XM_003525711.3):UDP-glucuronate 4-epimerase 5-like;gene12186(NM_001248635.1):acyl-CoA oxidase;gene12958(XM_003524727.3):tetrahydrocannabinolic acid synthase-like;gene12959(…
GO:0006082	organic acid metabolic process	4	Gene Ontology	biological_process	150	583	0.00031243	0.0155097	gene10968(XM_014774816.1):calcium-binding protein CML38-like;gene11101(XM_003523157.3):NAC domain-containing protein 2;gene11194(XM_006578756.2):shikimate kinase, chloroplastic-like, transcript variant X1;gene11369(XM_014774957.1):probable phosphomevalonate kinase, transcript variant X3;gene11465(XM_003523384.3):IAA-amino acid hydrolase ILR1-like 6;gene11778(XM_003524619.3):SNAP25 homologous prot…
GO:0006139	nucleobase-containing compound metabolic process	4	Gene Ontology	biological_process	145	1649	5.5749e-27	2.61849e-24	gene10895(XM_014774802.1):DNA (cytosine-5)-methyltransferase 1-like;gene11859(XM_003524969.3):ATPase 11, plasma membrane-type-like;gene12005(XM_003525611.3):nucleoside diphosphate kinase 2, chloroplastic;gene12742(XM_003524636.2):uncharacterized LOC100819140;gene12883(XM_006579924.2):copper-transporting ATPase PAA1, chloroplastic-like, transcript variant X2;gene12980(XM_014775634.1):small RNA 2'-…
GO:0080135	regulation of cellular response to stress	5	Gene Ontology	biological_process	143	568	0.0011087	0.0412788	gene10604(XM_003522243.3):transcription factor TCP5-like;gene10657(XM_003522261.3):probable LRR receptor-like serine/threonine-protein kinase At1g74360;gene10935(XM_003523075.3):uncharacterized LOC100815729;gene11278(XM_003523266.3):protein TRANSPARENT TESTA GLABRA 1-like;gene11360(XM_006578846.2):probable pectinesterase/pectinesterase inhibitor 61;gene11748(XM_006579436.2):transcription factor T…
GO:0006633	fatty acid biosynthetic process	6	Gene Ontology	biological_process	137	438	5.1899e-08	7.92238e-06	gene10305(XM_014774677.1):thylakoid lumenal 16.5 kDa protein, chloroplastic-like, transcript variant X1;gene11589(XM_003525632.3):MATH and LRR domain-containing protein PFE0570w-like;gene11592(XM_003524513.3):alkane hydroxylase MAH1-like;gene12096(XM_003525724.3):methylsterol monooxygenase 1-1-like;gene12186(NM_001248635.1):acyl-CoA oxidase;gene12357(XM_006579807.2):4-coumarate--CoA ligase-like 9…
GO:0010363	regulation of plant-type hypersensitive response	6	Gene Ontology	biological_process	137	539	0.00097672	0.0382298	gene10604(XM_003522243.3):transcription factor TCP5-like;gene10657(XM_003522261.3):probable LRR receptor-like serine/threonine-protein kinase At1g74360;gene11278(XM_003523266.3):protein TRANSPARENT TESTA GLABRA 1-like;gene11360(XM_006578846.2):probable pectinesterase/pectinesterase inhibitor 61;gene11748(XM_006579436.2):transcription factor TCP5-like, transcript variant X1;gene11759(XM_006579442.…
GO:0009408	response to heat	4	Gene Ontology	biological_process	130	492	0.00025708	0.0130811	gene11098(XM_003523156.3):17.5 kDa class I heat shock protein;gene11294(XM_003523277.3):small heat shock protein, chloroplastic;gene11502(NM_001252952.1):ethylene-responsive transcription factor ERF012-like;gene11769(NM_001251193.1):heat shock protein;gene12369(NM_001248476.1):uncharacterized LOC100306206;gene13228(XM_003524867.3):peptidyl-prolyl cis-trans isomerase FKBP62, transcript variant X1;…
GO:0070011	peptidase activity, acting on L-amino acid peptides	5	Gene Ontology	molecular_function	129	1450	2.6441e-23	1.00905e-20	gene10217(XM_003522852.3):protein ASPARTIC PROTEASE IN GUARD CELL 2-like;gene10518(XM_003522889.3):serine carboxypeptidase II-2;gene10961(XM_014774815.1):probable aspartyl aminopeptidase, transcript variant X2;gene12117(NM_001251368.1):seed maturation protein PM40;gene12201(XM_003524030.3):ubiquitin carboxyl-terminal hydrolase isozyme L3;gene13038(XM_003524762.3):ATP-dependent zinc metalloproteas…
GO:0002252	immune effector process	3	Gene Ontology	biological_process	129	501	0.0007664	0.0313836	gene10657(XM_003522261.3):probable LRR receptor-like serine/threonine-protein kinase At1g74360;gene11759(XM_006579442.2):respiratory burst oxidase homolog protein A-like, transcript variant X3;gene11778(XM_003524619.3):SNAP25 homologous protein SNAP33-like;gene11787(XM_003525410.3):probable LRR receptor-like serine/threonine-protein kinase At1g74360;gene11908(XM_006579497.2):RNA-dependent RNA pol…
GO:0006790	sulfur compound metabolic process	4	Gene Ontology	biological_process	127	456	3.6711e-05	0.00243071	gene10700(XM_003522973.3):gibberellin-regulated protein 4;gene11216(XM_006578765.2):potassium transporter 2-like, transcript variant X11;gene11481(XM_003523394.3):chlorophyllide a oxygenase, chloroplastic;gene11549(XM_003523430.3):methylenetetrahydrofolate reductase 2;gene11763(NM_001249559.2):uncharacterized LOC100500078;gene11776(XM_003524616.3):photosystem I reaction center subunit III, chloro…
GO:0016791	phosphatase activity	6	Gene Ontology	molecular_function	126	985	2.3231e-06	0.000241073	gene10013(XM_014774635.1):trehalose-phosphate phosphatase A, transcript variant X2;gene10069(XM_003522814.3):formin-like protein 14, transcript variant X1;gene11356(XM_006578843.2):calcineurin B-like protein 7, transcript variant X1;gene11376(XM_014774962.1):probable trehalose-phosphate phosphatase C, transcript variant X2;gene11598(XM_014775376.1):serine/threonine-protein phosphatase 7 long form…
GO:0006259	DNA metabolic process	5	Gene Ontology	biological_process	124	1518	2.3316e-28	1.42367e-25	gene10131(XM_003522828.3):sister chromatid cohesion protein DCC1-like;gene10192(XM_003522845.3):DNA replication complex GINS protein PSF1-like;gene10895(XM_014774802.1):DNA (cytosine-5)-methyltransferase 1-like;gene11799(XM_003524662.3):protein NEN1-like;gene11964(XM_003525516.3):uncharacterized LOC100813824;gene13012(XM_006579975.2):DNA replication licensing factor MCM3 homolog 2-like;gene13218(…
GO:0005730	nucleolus	5	Gene Ontology	cellular_component	120	864	0.0003633	0.017467	gene10761(XM_003522998.3):dnaJ homolog subfamily B member 1-like;gene11167(XM_003523194.3):actin-7, transcript variant X1;gene11606(XM_006579712.2):polynucleotide 5'-hydroxyl-kinase NOL9-like, transcript variant X1;gene11716(NM_001248398.2):uncharacterized LOC100499993;gene11718(XM_003524453.3):H/ACA ribonucleoprotein complex subunit 2-like protein;gene11908(XM_006579497.2):RNA-dependent RNA poly…
GO:0042651	thylakoid membrane	4	Gene Ontology	cellular_component	120	467	0.0012978	0.0458056	gene10305(XM_014774677.1):thylakoid lumenal 16.5 kDa protein, chloroplastic-like, transcript variant X1;gene10685(XM_003522968.3):chlorophyll a-b binding protein P4, chloroplastic;gene10834(XM_003522325.3):protein EXECUTER 2, chloroplastic-like;gene10922(XM_003523066.3):28 kDa ribonucleoprotein, chloroplastic-like;gene11166(NM_001248277.2):uncharacterized LOC100499729;gene11481(XM_003523394.3):ch…
GO:0034357	photosynthetic membrane	3	Gene Ontology	cellular_component	120	467	0.0012978	0.0458056	gene10305(XM_014774677.1):thylakoid lumenal 16.5 kDa protein, chloroplastic-like, transcript variant X1;gene10685(XM_003522968.3):chlorophyll a-b binding protein P4, chloroplastic;gene10834(XM_003522325.3):protein EXECUTER 2, chloroplastic-like;gene10922(XM_003523066.3):28 kDa ribonucleoprotein, chloroplastic-like;gene11166(NM_001248277.2):uncharacterized LOC100499729;gene11481(XM_003523394.3):ch…
GO:0031225	anchored component of membrane	3	Gene Ontology	cellular_component	118	418	4.4153e-05	0.00280831	gene11489(XM_003523398.3):lysM domain-containing GPI-anchored protein 1-like;gene11763(NM_001249559.2):uncharacterized LOC100500078;gene12123(XM_003525754.3):monocopper oxidase-like protein SKU5;gene12614(XR_001388345.1):PI-PLC X domain-containing protein At5g67130, transcript variant X4;gene12711(XM_003524627.2):lysine-rich arabinogalactan protein 18-like;gene12958(XM_003524727.3):tetrahydrocann…
GO:0004497	monooxygenase activity	4	Gene Ontology	molecular_function	117	445	0.00066286	0.0279133	gene10653(XM_006577755.2):flavin-containing monooxygenase FMO GS-OX-like 9-like, transcript variant X1;gene11481(XM_003523394.3):chlorophyllide a oxygenase, chloroplastic;gene11592(XM_003524513.3):alkane hydroxylase MAH1-like;gene11658(XM_003524483.3):cytochrome P450 734A1-like;gene11984(NM_001252763.1):cytochrome P450 71A9-like;gene12096(XM_003525724.3):methylsterol monooxygenase 1-1-like;gene14…
GO:0044272	sulfur compound biosynthetic process	5	Gene Ontology	biological_process	115	394	1.1871e-05	0.000992936	gene10700(XM_003522973.3):gibberellin-regulated protein 4;gene11216(XM_006578765.2):potassium transporter 2-like, transcript variant X11;gene11481(XM_003523394.3):chlorophyllide a oxygenase, chloroplastic;gene11776(XM_003524616.3):photosystem I reaction center subunit III, chloroplastic;gene12096(XM_003525724.3):methylsterol monooxygenase 1-1-like;gene13902(XM_014775851.1):serine/threonine-protei…
GO:0006412	translation	6	Gene Ontology	biological_process	112	816	0.00033728	0.0164755	gene10186(NM_001249287.2):uncharacterized LOC100499800;gene10496(NM_001249750.2):uncharacterized LOC100499836;gene10602(XM_006577707.2):uncharacterized LOC100499730;gene10970(NM_001250376.1):uncharacterized LOC100499878;gene11081(XM_014774855.1):translation factor GUF1 homolog, chloroplastic-like, transcript variant X1;gene11214(NM_001250235.2):uncharacterized LOC100527516;gene11744(XM_003524538.…
GO:0005874	microtubule	4	Gene Ontology	cellular_component	108	379	6.592e-05	0.00394615	gene11142(XM_003523178.3):mitogen-activated protein kinase kinase kinase YODA-like;gene11879(XM_006579490.2):microtubule-associated protein TORTIFOLIA1-like, transcript variant X4;gene12815(XM_003524659.3):tubulin alpha-3 chain;gene12974(XM_014775633.1):tubulin beta chain-like;gene13025(XM_003524754.3):katanin p60 ATPase-containing subunit A-like 2;gene13226(XM_006580070.2):kinesin-like protein K…
GO:0016053	organic acid biosynthetic process	5	Gene Ontology	biological_process	107	406	0.0010543	0.0399848	gene10968(XM_014774816.1):calcium-binding protein CML38-like;gene11101(XM_003523157.3):NAC domain-containing protein 2;gene11194(XM_006578756.2):shikimate kinase, chloroplastic-like, transcript variant X1;gene11465(XM_003523384.3):IAA-amino acid hydrolase ILR1-like 6;gene11778(XM_003524619.3):SNAP25 homologous protein SNAP33-like;gene12186(NM_001248635.1):acyl-CoA oxidase;gene12357(XM_006579807.2…
GO:0046394	carboxylic acid biosynthetic process	6	Gene Ontology	biological_process	107	406	0.0010543	0.0399848	gene10968(XM_014774816.1):calcium-binding protein CML38-like;gene11101(XM_003523157.3):NAC domain-containing protein 2;gene11194(XM_006578756.2):shikimate kinase, chloroplastic-like, transcript variant X1;gene11465(XM_003523384.3):IAA-amino acid hydrolase ILR1-like 6;gene11778(XM_003524619.3):SNAP25 homologous protein SNAP33-like;gene12186(NM_001248635.1):acyl-CoA oxidase;gene12357(XM_006579807.2…
GO:0002679	respiratory burst involved in defense response	4	Gene Ontology	biological_process	102	324	1.8138e-06	0.000197769	gene10657(XM_003522261.3):probable LRR receptor-like serine/threonine-protein kinase At1g74360;gene11759(XM_006579442.2):respiratory burst oxidase homolog protein A-like, transcript variant X3;gene11778(XM_003524619.3):SNAP25 homologous protein SNAP33-like;gene11787(XM_003525410.3):probable LRR receptor-like serine/threonine-protein kinase At1g74360;gene12199(XM_003524020.3):ethylene-responsive t…
GO:0016616	oxidoreductase activity, acting on the CH-OH group of donors, NAD or NADP as acceptor	5	Gene Ontology	molecular_function	102	375	0.00052096	0.0233896	gene1181(XM_003516849.3):aldo-keto reductase family 4 member C9-like;gene12032(XM_003525666.3):ubiquitin-like modifier-activating enzyme 5;gene12058(XM_006579545.2):bifunctional dTDP-4-dehydrorhamnose 3,5-epimerase/dTDP-4-dehydrorhamnose reductase-like;gene12582(XM_003524536.3):3-ketodihydrosphingosine reductase-like;gene12958(XM_003524727.3):tetrahydrocannabinolic acid synthase-like;gene12959(XM…
GO:0000096	sulfur amino acid metabolic process	5	Gene Ontology	biological_process	101	333	8.7745e-06	0.000769583	gene10700(XM_003522973.3):gibberellin-regulated protein 4;gene11216(XM_006578765.2):potassium transporter 2-like, transcript variant X11;gene11481(XM_003523394.3):chlorophyllide a oxygenase, chloroplastic;gene11549(XM_003523430.3):methylenetetrahydrofolate reductase 2;gene11763(NM_001249559.2):uncharacterized LOC100500078;gene11776(XM_003524616.3):photosystem I reaction center subunit III, chloro…
GO:0010075	regulation of meristem growth	6	Gene Ontology	biological_process	93	307	2.2722e-05	0.00167157	gene10395(XM_003522859.3):heme oxygenase 1, chloroplastic;gene107(XM_006572883.2):pentatricopeptide repeat-containing protein At1g31920-like;gene10739(XM_014774763.1):protein IQ-DOMAIN 31-like, transcript variant X2;gene11216(XM_006578765.2):potassium transporter 2-like, transcript variant X11;gene11387(XM_003522503.3):probable inactive receptor kinase At4g23740;gene11836(XM_006579473.2):protein …
GO:0042546	cell wall biogenesis	4	Gene Ontology	biological_process	89	319	0.00058802	0.0252776	gene10005(XM_003523832.2):pectinesterase-like;gene11802(XM_003524687.3):galactoside 2-alpha-L-fucosyltransferase-like;gene12293(XM_003524391.3):probable methyltransferase PMT14, transcript variant X1;gene1302(XM_003516893.3):laccase-4-like;gene13345(XM_003524163.3):fasciclin-like arabinogalactan protein 11;gene13584(XM_003525050.3):cellulose synthase A catalytic subunit 6 [UDP-forming]-like;gene1…
GO:0044265	cellular macromolecule catabolic process	5	Gene Ontology	biological_process	87	672	0.00016711	0.00866224	gene11201(XM_014774893.1):E3 ubiquitin-protein ligase RKP-like, transcript variant X2;gene12201(XM_003524030.3):ubiquitin carboxyl-terminal hydrolase isozyme L3;gene12742(XM_003524636.2):uncharacterized LOC100819140;gene13038(XM_003524762.3):ATP-dependent zinc metalloprotease FTSH 2, chloroplastic, transcript variant X2;gene13247(XM_003524879.3):heat stress transcription factor A-5-like;gene13579…
GO:0006260	DNA replication	6	Gene Ontology	biological_process	85	932	1.3213e-14	3.22714e-12	gene10131(XM_003522828.3):sister chromatid cohesion protein DCC1-like;gene10192(XM_003522845.3):DNA replication complex GINS protein PSF1-like;gene10895(XM_014774802.1):DNA (cytosine-5)-methyltransferase 1-like;gene11799(XM_003524662.3):protein NEN1-like;gene11964(XM_003525516.3):uncharacterized LOC100813824;gene13012(XM_006579975.2):DNA replication licensing factor MCM3 homolog 2-like;gene13218(…
GO:0004175	endopeptidase activity	6	Gene Ontology	molecular_function	80	1068	4.7454e-23	1.70444e-20	gene10217(XM_003522852.3):protein ASPARTIC PROTEASE IN GUARD CELL 2-like;gene12117(NM_001251368.1):seed maturation protein PM40;gene13038(XM_003524762.3):ATP-dependent zinc metalloprotease FTSH 2, chloroplastic, transcript variant X2;gene14497(XM_003527650.3):basic 7S globulin 2;gene15066(XM_003526483.3):protein ASPARTIC PROTEASE IN GUARD CELL 2-like;gene15709(XM_003526841.3):aspartic proteinase …
GO:0015979	photosynthesis	4	Gene Ontology	biological_process	80	259	4.0968e-05	0.00263316	gene10305(XM_014774677.1):thylakoid lumenal 16.5 kDa protein, chloroplastic-like, transcript variant X1;gene10395(XM_003522859.3):heme oxygenase 1, chloroplastic;gene10685(XM_003522968.3):chlorophyll a-b binding protein P4, chloroplastic;gene11166(NM_001248277.2):uncharacterized LOC100499729;gene11484(XM_003523396.3):photosystem II 22 kDa protein, chloroplastic;gene11776(XM_003524616.3):photosyst…
GO:0009832	plant-type cell wall biogenesis	5	Gene Ontology	biological_process	79	266	0.0001674	0.00866224	gene10005(XM_003523832.2):pectinesterase-like;gene1302(XM_003516893.3):laccase-4-like;gene13345(XM_003524163.3):fasciclin-like arabinogalactan protein 11;gene13584(XM_003525050.3):cellulose synthase A catalytic subunit 6 [UDP-forming]-like;gene14793(XM_003526231.3):cellulose synthase A catalytic subunit 8 [UDP-forming]-like;gene14836(XM_003526368.3):cellulose synthase A catalytic subunit 1 [UDP-f…
GO:0000097	sulfur amino acid biosynthetic process	6	Gene Ontology	biological_process	79	274	0.00046628	0.0210897	gene10700(XM_003522973.3):gibberellin-regulated protein 4;gene11216(XM_006578765.2):potassium transporter 2-like, transcript variant X11;gene11481(XM_003523394.3):chlorophyllide a oxygenase, chloroplastic;gene11776(XM_003524616.3):photosystem I reaction center subunit III, chloroplastic;gene12096(XM_003525724.3):methylsterol monooxygenase 1-1-like;gene13902(XM_014775851.1):serine/threonine-protei…
GO:0046658	anchored component of plasma membrane	4	Gene Ontology	cellular_component	77	268	0.00053225	0.0235501	gene11489(XM_003523398.3):lysM domain-containing GPI-anchored protein 1-like;gene11763(NM_001249559.2):uncharacterized LOC100500078;gene12123(XM_003525754.3):monocopper oxidase-like protein SKU5;gene12614(XR_001388345.1):PI-PLC X domain-containing protein At5g67130, transcript variant X4;gene13058(XM_003524773.3):lysM domain-containing GPI-anchored protein 2;gene13205(XM_003524848.3):non-specific…
GO:0044264	cellular polysaccharide metabolic process	5	Gene Ontology	biological_process	74	261	0.00098608	0.0383503	gene12123(XM_003525754.3):monocopper oxidase-like protein SKU5;gene12264(XM_003524248.3):beta-amylase 3, chloroplastic;gene13108(XM_003524802.3):probable xyloglucan endotransglucosylase/hydrolase protein 28;gene13233(XM_003524870.3):xyloglucan endotransglucosylase/hydrolase 2, transcript variant X1;gene13584(XM_003525050.3):cellulose synthase A catalytic subunit 6 [UDP-forming]-like;gene13861(XM_…
GO:0009642	response to light intensity	6	Gene Ontology	biological_process	72	251	0.00079342	0.0320836	gene10239(XM_006577701.2):uncharacterized LOC100306185, transcript variant X1;gene11055(XM_006578682.2):chaperone protein ClpD, chloroplastic-like;gene11769(NM_001251193.1):heat shock protein;gene13038(XM_003524762.3):ATP-dependent zinc metalloprotease FTSH 2, chloroplastic, transcript variant X2;gene13228(XM_003524867.3):peptidyl-prolyl cis-trans isomerase FKBP62, transcript variant X1;gene13552…
GO:0016779	nucleotidyltransferase activity	5	Gene Ontology	molecular_function	69	1078	2.1822e-28	1.42367e-25	gene10794(XM_003523011.3):mannose-1-phosphate guanyltransferase alpha-like;gene11020(XM_014774829.1):poly(A) polymerase I-like, transcript variant X1;gene11425(XM_003523362.3):ACT domain-containing protein ACR3-like, transcript variant X1;gene11799(XM_003524662.3):protein NEN1-like;gene11908(XM_006579497.2):RNA-dependent RNA polymerase 2-like, transcript variant X1;gene12778(XM_006579890.2):ACT d…
GO:0000271	polysaccharide biosynthetic process	6	Gene Ontology	biological_process	69	217	5.9923e-05	0.00362267	gene12123(XM_003525754.3):monocopper oxidase-like protein SKU5;gene13584(XM_003525050.3):cellulose synthase A catalytic subunit 6 [UDP-forming]-like;gene15037(XM_003526469.3):receptor-like protein kinase HSL1;gene15151(XM_006581469.2):probable pectin methyltransferase QUA2, transcript variant X1;gene16198(XM_003527069.3):protein COBRA;gene17608(NM_001255632.1):GDSL esterase/lipase APG-like;gene18…
GO:0004721	phosphoprotein phosphatase activity	7	Gene Ontology	molecular_function	65	680	5.2933e-10	1.04261e-07	gene10069(XM_003522814.3):formin-like protein 14, transcript variant X1;gene11356(XM_006578843.2):calcineurin B-like protein 7, transcript variant X1;gene11598(XM_014775376.1):serine/threonine-protein phosphatase 7 long form homolog, transcript variant X2;gene13460(XM_003524986.3):protein-tyrosine-phosphatase MKP1-like;gene14546(XM_006581177.2):probable protein phosphatase 2C 12, transcript varia…
GO:0009695	jasmonic acid biosynthetic process	8	Gene Ontology	biological_process	63	199	0.00015459	0.0081373	gene10968(XM_014774816.1):calcium-binding protein CML38-like;gene11101(XM_003523157.3):NAC domain-containing protein 2;gene11465(XM_003523384.3):IAA-amino acid hydrolase ILR1-like 6;gene11778(XM_003524619.3):SNAP25 homologous protein SNAP33-like;gene12186(NM_001248635.1):acyl-CoA oxidase;gene12357(XM_006579807.2):4-coumarate--CoA ligase-like 9;gene14603(XM_003525880.3):zinc finger protein ZAT10;g…
GO:0072330	monocarboxylic acid biosynthetic process	7	Gene Ontology	biological_process	63	199	0.00015459	0.0081373	gene10968(XM_014774816.1):calcium-binding protein CML38-like;gene11101(XM_003523157.3):NAC domain-containing protein 2;gene11465(XM_003523384.3):IAA-amino acid hydrolase ILR1-like 6;gene11778(XM_003524619.3):SNAP25 homologous protein SNAP33-like;gene12186(NM_001248635.1):acyl-CoA oxidase;gene12357(XM_006579807.2):4-coumarate--CoA ligase-like 9;gene14603(XM_003525880.3):zinc finger protein ZAT10;g…
GO:0043450	alkene biosynthetic process	5	Gene Ontology	biological_process	60	172	1.3988e-05	0.00109501	gene10710(XM_003522978.2):1-aminocyclopropane-1-carboxylate oxidase 1-like;gene11450(NM_001289374.1):1-aminocyclopropane-1-carboxylate oxidase 5-like;gene12799(XM_003525828.3):1-aminocyclopropane-1-carboxylate synthase 3-like;gene13818(NM_001249929.1):1-aminocyclopropane 1-carboxylate synthase;gene13922(XM_003525262.3):1-aminocyclopropane-1-carboxylate oxidase 1;gene14235(NM_001255578.2):5'-methy…
GO:0043449	cellular alkene metabolic process	4	Gene Ontology	biological_process	60	172	1.3988e-05	0.00109501	gene10710(XM_003522978.2):1-aminocyclopropane-1-carboxylate oxidase 1-like;gene11450(NM_001289374.1):1-aminocyclopropane-1-carboxylate oxidase 5-like;gene12799(XM_003525828.3):1-aminocyclopropane-1-carboxylate synthase 3-like;gene13818(NM_001249929.1):1-aminocyclopropane 1-carboxylate synthase;gene13922(XM_003525262.3):1-aminocyclopropane-1-carboxylate oxidase 1;gene14235(NM_001255578.2):5'-methy…
GO:0009693	ethylene biosynthetic process	6	Gene Ontology	biological_process	60	172	1.3988e-05	0.00109501	gene10710(XM_003522978.2):1-aminocyclopropane-1-carboxylate oxidase 1-like;gene11450(NM_001289374.1):1-aminocyclopropane-1-carboxylate oxidase 5-like;gene12799(XM_003525828.3):1-aminocyclopropane-1-carboxylate synthase 3-like;gene13818(NM_001249929.1):1-aminocyclopropane 1-carboxylate synthase;gene13922(XM_003525262.3):1-aminocyclopropane-1-carboxylate oxidase 1;gene14235(NM_001255578.2):5'-methy…
GO:0009692	ethylene metabolic process	5	Gene Ontology	biological_process	60	172	1.3988e-05	0.00109501	gene10710(XM_003522978.2):1-aminocyclopropane-1-carboxylate oxidase 1-like;gene11450(NM_001289374.1):1-aminocyclopropane-1-carboxylate oxidase 5-like;gene12799(XM_003525828.3):1-aminocyclopropane-1-carboxylate synthase 3-like;gene13818(NM_001249929.1):1-aminocyclopropane 1-carboxylate synthase;gene13922(XM_003525262.3):1-aminocyclopropane-1-carboxylate oxidase 1;gene14235(NM_001255578.2):5'-methy…
GO:0010286	heat acclimation	5	Gene Ontology	biological_process	59	155	1.1328e-06	0.000138338	gene11769(NM_001251193.1):heat shock protein;gene12369(NM_001248476.1):uncharacterized LOC100306206;gene13228(XM_003524867.3):peptidyl-prolyl cis-trans isomerase FKBP62, transcript variant X1;gene13530(XM_006579306.2):uncharacterized LOC100500473, transcript variant X1;gene13745(NM_001252718.1):uncharacterized LOC100808454;gene1533(XM_006573326.2):probable WRKY transcription factor 33, transcript…
GO:0051128	regulation of cellular component organization	4	Gene Ontology	biological_process	59	463	0.0012508	0.0454606	gene11970(XM_003525533.3):plant intracellular Ras-group-related LRR protein 9-like;gene12067(XM_003525501.3):protein FIZZY-RELATED 2-like;gene18286(XM_003528852.3):synaptotagmin-5-like;gene19433(XM_003529211.3):guanosine nucleotide diphosphate dissociation inhibitor At5g09550;gene21642(XM_006584572.2):homeodomain-leucine zipper protein 56, transcript variant X1;gene2185(XM_003516560.3):uncharacte…
GO:0006534	cysteine metabolic process	6	Gene Ontology	biological_process	58	172	4.7332e-05	0.00294019	gene10700(XM_003522973.3):gibberellin-regulated protein 4;gene11481(XM_003523394.3):chlorophyllide a oxygenase, chloroplastic;gene11776(XM_003524616.3):photosystem I reaction center subunit III, chloroplastic;gene13616(XM_006580270.2):uncharacterized LOC100776921;gene13617(XM_003524256.3):uncharacterized LOC100777453;gene14185(XM_006581012.2):alpha-1,3-mannosyl-glycoprotein 2-beta-N-acetylglucosa…
GO:0004518	nuclease activity	5	Gene Ontology	molecular_function	57	1105	2.5682e-36	1.96018e-33	gene11799(XM_003524662.3):protein NEN1-like;gene12742(XM_003524636.2):uncharacterized LOC100819140;gene13699(XM_003525116.3):staphylococcal nuclease domain-containing protein 1-like;gene15288(XM_006581526.2):N-glycosylase/DNA lyase OGG1;gene17273(XM_006582292.2):protein RRP6-like 3, transcript variant X1;gene18075(XM_003528758.3):ribonuclease 2;gene19408(XM_003528337.3):pentatricopeptide repeat-c…
GO:0019344	cysteine biosynthetic process	7	Gene Ontology	biological_process	55	165	0.00010252	0.005743	gene10700(XM_003522973.3):gibberellin-regulated protein 4;gene11481(XM_003523394.3):chlorophyllide a oxygenase, chloroplastic;gene11776(XM_003524616.3):photosystem I reaction center subunit III, chloroplastic;gene14185(XM_006581012.2):alpha-1,3-mannosyl-glycoprotein 2-beta-N-acetylglucosaminyltransferase-like, transcript variant X2;gene16065(NM_001250569.1):uncharacterized LOC100306354;gene18056(…
GO:0016709	oxidoreductase activity, acting on paired donors, with incorporation or reduction of molecular oxygen, NAD(P)H as one donor, and incorporation of one atom of oxygen	5	Gene Ontology	molecular_function	54	160	8.1639e-05	0.0047475	gene10653(XM_006577755.2):flavin-containing monooxygenase FMO GS-OX-like 9-like, transcript variant X1;gene12096(XM_003525724.3):methylsterol monooxygenase 1-1-like;gene14641(XM_003525914.3):squalene monooxygenase;gene16112(XM_014776576.1):flavin-containing monooxygenase FMO GS-OX-like 9;gene16160(NM_001250086.2):flavonoid 3'-hydroxylase;gene17571(XM_003529849.3):3-epi-6-deoxocathasterone 23-mono…
GO:0090305	nucleic acid phosphodiester bond hydrolysis	6	Gene Ontology	biological_process	48	1032	4.1062e-37	3.58178e-34	gene12742(XM_003524636.2):uncharacterized LOC100819140;gene12980(XM_014775634.1):small RNA 2'-O-methyltransferase-like, transcript variant X2;gene13699(XM_003525116.3):staphylococcal nuclease domain-containing protein 1-like;gene15103(XM_006581446.2):double-stranded RNA-binding protein 1-like, transcript variant X1;gene17273(XM_006582292.2):protein RRP6-like 3, transcript variant X1;gene18075(XM_…
GO:0090304	nucleic acid metabolic process	5	Gene Ontology	biological_process	48	1032	4.1062e-37	3.58178e-34	gene12742(XM_003524636.2):uncharacterized LOC100819140;gene12980(XM_014775634.1):small RNA 2'-O-methyltransferase-like, transcript variant X2;gene13699(XM_003525116.3):staphylococcal nuclease domain-containing protein 1-like;gene15103(XM_006581446.2):double-stranded RNA-binding protein 1-like, transcript variant X1;gene17273(XM_006582292.2):protein RRP6-like 3, transcript variant X1;gene18075(XM_…
GO:0070001	aspartic-type peptidase activity	6	Gene Ontology	molecular_function	48	871	3.6192e-27	1.84157e-24	gene10217(XM_003522852.3):protein ASPARTIC PROTEASE IN GUARD CELL 2-like;gene14497(XM_003527650.3):basic 7S globulin 2;gene15066(XM_003526483.3):protein ASPARTIC PROTEASE IN GUARD CELL 2-like;gene15709(XM_003526841.3):aspartic proteinase nepenthesin-1-like;gene17682(XM_003530159.3):protein ASPARTIC PROTEASE IN GUARD CELL 2-like;gene18166(XM_003528803.3):signal peptide peptidase-like 4;gene20243(X…
GO:0004190	aspartic-type endopeptidase activity	7	Gene Ontology	molecular_function	48	871	3.6192e-27	1.84157e-24	gene10217(XM_003522852.3):protein ASPARTIC PROTEASE IN GUARD CELL 2-like;gene14497(XM_003527650.3):basic 7S globulin 2;gene15066(XM_003526483.3):protein ASPARTIC PROTEASE IN GUARD CELL 2-like;gene15709(XM_003526841.3):aspartic proteinase nepenthesin-1-like;gene17682(XM_003530159.3):protein ASPARTIC PROTEASE IN GUARD CELL 2-like;gene18166(XM_003528803.3):signal peptide peptidase-like 4;gene20243(X…
GO:0043531	ADP binding	5	Gene Ontology	molecular_function	47	420	9.5847e-05	0.00546955	gene100(NM_001248742.1):NBS-LRR type disease resistance protein;gene12465(XM_006579820.2):probable disease resistance protein At5g66900, transcript variant X1;gene16194(XM_014777138.1):toll/interleukin-1 receptor-like protein;gene16819(NM_001250874.1):TIR-NBS-LRR type disease resistance protein;gene16841(XM_003526112.3):TMV resistance protein N-like;gene17067(XM_006582232.2):TMV resistance protei…
GO:0010817	regulation of hormone levels	4	Gene Ontology	biological_process	47	142	0.00044669	0.0203544	gene12123(XM_003525754.3):monocopper oxidase-like protein SKU5;gene13584(XM_003525050.3):cellulose synthase A catalytic subunit 6 [UDP-forming]-like;gene15037(XM_003526469.3):receptor-like protein kinase HSL1;gene16198(XM_003527069.3):protein COBRA;gene17608(NM_001255632.1):GDSL esterase/lipase APG-like;gene1800(XM_006573431.2):rop guanine nucleotide exchange factor 14-like, transcript variant X1…
GO:0009521	photosystem	3	Gene Ontology	cellular_component	46	142	0.00066754	0.0279178	gene10685(XM_003522968.3):chlorophyll a-b binding protein P4, chloroplastic;gene11166(NM_001248277.2):uncharacterized LOC100499729;gene11484(XM_003523396.3):photosystem II 22 kDa protein, chloroplastic;gene11776(XM_003524616.3):photosystem I reaction center subunit III, chloroplastic;gene12994(NM_001248354.1):chlorophyll a/b-binding protein;gene13446(NM_001254011.1):photosystem II core complex pr…
GO:0051603	proteolysis involved in cellular protein catabolic process	6	Gene Ontology	biological_process	38	395	3.9494e-06	0.000376797	gene11201(XM_014774893.1):E3 ubiquitin-protein ligase RKP-like, transcript variant X2;gene12201(XM_003524030.3):ubiquitin carboxyl-terminal hydrolase isozyme L3;gene13579(XM_014775780.1):ubiquitin carboxyl-terminal hydrolase 27-like, transcript variant X3;gene14254(NM_001250297.2):uncharacterized LOC100527776;gene14733(XM_003527720.3):ubiquitin carboxyl-terminal hydrolase 18-like;gene14808(XM_003…
GO:0018298	protein-chromophore linkage	7	Gene Ontology	biological_process	37	70	6.5143e-08	9.70154e-06	gene10685(XM_003522968.3):chlorophyll a-b binding protein P4, chloroplastic;gene12994(NM_001248354.1):chlorophyll a/b-binding protein;gene14085(NM_001248957.1):circadian clock-associated FKF1;gene16074(XM_003527039.3):chlorophyll a-b binding protein P4, chloroplastic;gene21072(XM_003530993.3):chlorophyll a-b binding protein CP24 10A, chloroplastic-like;gene21155(NM_001254348.2):chlorophyll a-b bi…
GO:0006310	DNA recombination	6	Gene Ontology	biological_process	34	437	1.8145e-09	3.35737e-07	gene15556(XM_003526758.3):mini-chromosome maintenance complex-binding protein-like;gene17767(XM_014777677.1):zinc finger BED domain-containing protein DAYSLEEPER-like;gene19856(XM_003529399.3):DNA-damage-repair/toleration protein DRT111, chloroplastic-like;gene21340(XM_006585042.2):ATP-dependent DNA helicase Q-like 5;gene21857(XM_006584573.2):FAS2, transcript variant X1;gene22890(XM_003531875.3):…
GO:0043632	modification-dependent macromolecule catabolic process	6	Gene Ontology	biological_process	34	369	2.4783e-06	0.000252208	gene11201(XM_014774893.1):E3 ubiquitin-protein ligase RKP-like, transcript variant X2;gene12201(XM_003524030.3):ubiquitin carboxyl-terminal hydrolase isozyme L3;gene13579(XM_014775780.1):ubiquitin carboxyl-terminal hydrolase 27-like, transcript variant X3;gene14254(NM_001250297.2):uncharacterized LOC100527776;gene14733(XM_003527720.3):ubiquitin carboxyl-terminal hydrolase 18-like;gene14808(XM_003…
GO:0019941	modification-dependent protein catabolic process	7	Gene Ontology	biological_process	34	367	3.1186e-06	0.000307132	gene11201(XM_014774893.1):E3 ubiquitin-protein ligase RKP-like, transcript variant X2;gene12201(XM_003524030.3):ubiquitin carboxyl-terminal hydrolase isozyme L3;gene13579(XM_014775780.1):ubiquitin carboxyl-terminal hydrolase 27-like, transcript variant X3;gene14254(NM_001250297.2):uncharacterized LOC100527776;gene14733(XM_003527720.3):ubiquitin carboxyl-terminal hydrolase 18-like;gene14808(XM_003…
GO:0006511	ubiquitin-dependent protein catabolic process	8	Gene Ontology	biological_process	34	361	6.2021e-06	0.000556912	gene11201(XM_014774893.1):E3 ubiquitin-protein ligase RKP-like, transcript variant X2;gene12201(XM_003524030.3):ubiquitin carboxyl-terminal hydrolase isozyme L3;gene13579(XM_014775780.1):ubiquitin carboxyl-terminal hydrolase 27-like, transcript variant X3;gene14254(NM_001250297.2):uncharacterized LOC100527776;gene14733(XM_003527720.3):ubiquitin carboxyl-terminal hydrolase 18-like;gene14808(XM_003…
GO:0006544	glycine metabolic process	7	Gene Ontology	biological_process	31	88	0.0013103	0.045981	gene11531(XM_006578928.2):serine hydroxymethyltransferase 7-like;gene14665(XM_003525953.3):glycine dehydrogenase (decarboxylating), mitochondrial-like;gene15206(XM_003527873.3):serine hydroxymethyltransferase 7-like;gene18056(XM_003528749.3):rhodanese-like domain-containing protein 4, chloroplastic;gene19823(NM_001250152.2):uncharacterized LOC100305815;gene21405(NM_001251392.1):serine hydroxymeth…
GO:0009226	nucleotide-sugar biosynthetic process	6	Gene Ontology	biological_process	30	74	0.00015064	0.00806849	gene10794(XM_003523011.3):mannose-1-phosphate guanyltransferase alpha-like;gene12058(XM_006579545.2):bifunctional dTDP-4-dehydrorhamnose 3,5-epimerase/dTDP-4-dehydrorhamnose reductase-like;gene14815(XM_006581291.2):UDP-N-acetylglucosamine/UDP-glucose/GDP-mannose transporter-like, transcript variant X2;gene15982(XM_003526989.3):mannose-1-phosphate guanyltransferase alpha-B-like;gene16665(XM_003526…
GO:0009225	nucleotide-sugar metabolic process	5	Gene Ontology	biological_process	30	79	0.00061581	0.0261121	gene10794(XM_003523011.3):mannose-1-phosphate guanyltransferase alpha-like;gene12058(XM_006579545.2):bifunctional dTDP-4-dehydrorhamnose 3,5-epimerase/dTDP-4-dehydrorhamnose reductase-like;gene14815(XM_006581291.2):UDP-N-acetylglucosamine/UDP-glucose/GDP-mannose transporter-like, transcript variant X2;gene15982(XM_003526989.3):mannose-1-phosphate guanyltransferase alpha-B-like;gene16665(XM_003526…
GO:0051258	protein polymerization	8	Gene Ontology	biological_process	27	56	1.777e-05	0.00137346	gene12815(XM_003524659.3):tubulin alpha-3 chain;gene12974(XM_014775633.1):tubulin beta chain-like;gene13300(XM_006579424.2):tubulin A, transcript variant X1;gene13780(XM_003525351.3):tubulin beta-1 chain-like;gene14403(XM_003527574.3):tubulin beta chain;gene15036(XM_006581411.2):tubulin alpha-1 chain, transcript variant X2;gene20501(XM_003532690.3):tubulin beta-1 chain-like;gene21138(XM_003531027…
GO:0004519	endonuclease activity	6	Gene Ontology	molecular_function	26	891	5.2685e-43	6.43389e-40	gene12742(XM_003524636.2):uncharacterized LOC100819140;gene15288(XM_006581526.2):N-glycosylase/DNA lyase OGG1;gene18075(XM_003528758.3):ribonuclease 2;gene19408(XM_003528337.3):pentatricopeptide repeat-containing protein At2g15820, chloroplastic-like;gene19930(XM_003529435.3):protein SMG7-like;gene23507(XM_003532078.3):reactive Intermediate Deaminase A, chloroplastic-like;gene28671(XR_001382915.1…
GO:0009522	photosystem I	4	Gene Ontology	cellular_component	26	62	0.00032302	0.0159061	gene10685(XM_003522968.3):chlorophyll a-b binding protein P4, chloroplastic;gene11166(NM_001248277.2):uncharacterized LOC100499729;gene11776(XM_003524616.3):photosystem I reaction center subunit III, chloroplastic;gene12994(NM_001248354.1):chlorophyll a/b-binding protein;gene15623(NM_001249640.1):uncharacterized LOC100306036;gene16074(XM_003527039.3):chlorophyll a-b binding protein P4, chloroplas…
GO:0016168	chlorophyll binding	5	Gene Ontology	molecular_function	23	40	4.8651e-06	0.000450095	gene10685(XM_003522968.3):chlorophyll a-b binding protein P4, chloroplastic;gene12994(NM_001248354.1):chlorophyll a/b-binding protein;gene16074(XM_003527039.3):chlorophyll a-b binding protein P4, chloroplastic;gene21072(XM_003530993.3):chlorophyll a-b binding protein CP24 10A, chloroplastic-like;gene21155(NM_001254348.2):chlorophyll a-b binding protein 3, chloroplastic-like;gene22084(XM_003531504…
GO:0005811	lipid particle	5	Gene Ontology	cellular_component	22	46	0.00011258	0.00613762	gene11602(XM_003524507.2):P24 oleosin isoform A-like;gene11692(XM_003524462.3):oleosin 1-like;gene12045(XM_003525676.3):plant UBX domain-containing protein 8-like;gene14924(XM_003526416.3):oleosin 1-like;gene16254(XM_003527085.3):oleosin 16 kDa-like;gene18238(XM_003529910.3):plant UBX domain-containing protein 13;gene25335(XM_003533910.3):probable peroxygenase 4;gene28981(XM_003536130.2):plant UB…
GO:0016641	oxidoreductase activity, acting on the CH-NH2 group of donors, oxygen as acceptor	5	Gene Ontology	molecular_function	21	50	0.00090758	0.035985	gene10710(XM_003522978.2):1-aminocyclopropane-1-carboxylate oxidase 1-like;gene11450(NM_001289374.1):1-aminocyclopropane-1-carboxylate oxidase 5-like;gene13922(XM_003525262.3):1-aminocyclopropane-1-carboxylate oxidase 1;gene15303(NM_001253215.1):1-aminocyclopropane-1-carboxylate oxidase 5-like;gene17625(XM_003529704.3):flavonol synthase/flavanone 3-hydroxylase-like;gene18788(XM_003529033.3):1-ami…

## Sheet: TW-1-M-3 vs TW-1-3
GO_accession	Description	Level	Database	Term_type	CAD_item	Bg_item	O.R.pV.B	C.O.R.pV.B	Gene ID and anotation
GO:0009987	cellular process	2	Gene Ontology	biological_process	1478	23464	4.7526e-05	0.00213812	gene100(NM_001248742.1):NBS-LRR type disease resistance protein;gene10026(XM_006578300.2):U-box domain-containing protein 35-like, transcript variant X1;gene1003(XM_006573213.2):protein CHUP1, chloroplastic-like;gene10140(XM_003523880.3):uncharacterized LOC100810756, transcript variant X1;gene10215(XM_003523913.2):protein spotted leaf 11-like;gene10287(XM_003522900.3):uncharacterized protein At5g…
GO:0003824	catalytic activity	2	Gene Ontology	molecular_function	1024	16884	9.637e-06	0.000599258	gene10026(XM_006578300.2):U-box domain-containing protein 35-like, transcript variant X1;gene10140(XM_003523880.3):uncharacterized LOC100810756, transcript variant X1;gene10215(XM_003523913.2):protein spotted leaf 11-like;gene10287(XM_003522900.3):uncharacterized protein At5g39865-like;gene10295(XM_003522898.3):N-terminal acetyltransferase A complex catalytic subunit ard1-like;gene10395(XM_003522…
GO:0097159	organic cyclic compound binding	3	Gene Ontology	molecular_function	819	13359	0.0012293	0.0281373	gene100(NM_001248742.1):NBS-LRR type disease resistance protein;gene10026(XM_006578300.2):U-box domain-containing protein 35-like, transcript variant X1;gene10395(XM_003522859.3):heme oxygenase 1, chloroplastic;gene10516(XM_006578405.2):DNA-directed RNA polymerase 3B, chloroplastic-like, transcript variant X4;gene10764(XM_003522299.3):calcium-dependent protein kinase 10-like;gene10880(XM_00352304…
GO:1901363	heterocyclic compound binding	3	Gene Ontology	molecular_function	816	13345	0.00090685	0.0223233	gene100(NM_001248742.1):NBS-LRR type disease resistance protein;gene10026(XM_006578300.2):U-box domain-containing protein 35-like, transcript variant X1;gene10395(XM_003522859.3):heme oxygenase 1, chloroplastic;gene10516(XM_006578405.2):DNA-directed RNA polymerase 3B, chloroplastic-like, transcript variant X4;gene10764(XM_003522299.3):calcium-dependent protein kinase 10-like;gene10880(XM_00352304…
GO:0043167	ion binding	3	Gene Ontology	molecular_function	808	13192	0.0012868	0.0288324	gene100(NM_001248742.1):NBS-LRR type disease resistance protein;gene10026(XM_006578300.2):U-box domain-containing protein 35-like, transcript variant X1;gene10395(XM_003522859.3):heme oxygenase 1, chloroplastic;gene10764(XM_003522299.3):calcium-dependent protein kinase 10-like;gene10864(XM_006578575.2):uncharacterized LOC100800081, transcript variant X2;gene10880(XM_003523044.3):cell division cyc…
GO:0044260	cellular macromolecule metabolic process	4	Gene Ontology	biological_process	793	13192	0.00010443	0.00400725	gene10026(XM_006578300.2):U-box domain-containing protein 35-like, transcript variant X1;gene1003(XM_006573213.2):protein CHUP1, chloroplastic-like;gene10215(XM_003523913.2):protein spotted leaf 11-like;gene10516(XM_006578405.2):DNA-directed RNA polymerase 3B, chloroplastic-like, transcript variant X4;gene10764(XM_003522299.3):calcium-dependent protein kinase 10-like;gene10807(XM_003523017.3):U-b…
GO:0050896	response to stimulus	2	Gene Ontology	biological_process	774	9978	1.9188e-06	0.000160457	gene100(NM_001248742.1):NBS-LRR type disease resistance protein;gene10026(XM_006578300.2):U-box domain-containing protein 35-like, transcript variant X1;gene10395(XM_003522859.3):heme oxygenase 1, chloroplastic;gene10764(XM_003522299.3):calcium-dependent protein kinase 10-like;gene10834(XM_003522325.3):protein EXECUTER 2, chloroplastic-like;gene10841(XR_001388007.1):probable inactive poly [ADP-ri…
GO:0006950	response to stress	3	Gene Ontology	biological_process	504	5735	1.2601e-10	2.59581e-08	gene100(NM_001248742.1):NBS-LRR type disease resistance protein;gene10026(XM_006578300.2):U-box domain-containing protein 35-like, transcript variant X1;gene10764(XM_003522299.3):calcium-dependent protein kinase 10-like;gene10834(XM_003522325.3):protein EXECUTER 2, chloroplastic-like;gene10841(XR_001388007.1):probable inactive poly [ADP-ribose] polymerase SRO5, transcript variant X3;gene10968(XM_…
GO:0044425	membrane part	2	Gene Ontology	cellular_component	484	8693	1.9268e-06	0.000160457	gene10678(NM_001249308.2):uncharacterized LOC100499802;gene10769(XM_014774765.1):protein NUCLEAR FUSION DEFECTIVE 4, transcript variant X3;gene10776(XM_003522307.3):probable beta-1,3-galactosyltransferase 19;gene10898(XM_003522353.3):C2 and GRAM domain-containing protein At5g50170-like;gene10998(NM_001250198.2):uncharacterized LOC100305818;gene11054(XM_003522407.3):respiratory burst oxidase homol…
GO:0016021	integral component of membrane	3	Gene Ontology	cellular_component	443	7524	0.0019823	0.0382203	gene10678(NM_001249308.2):uncharacterized LOC100499802;gene10769(XM_014774765.1):protein NUCLEAR FUSION DEFECTIVE 4, transcript variant X3;gene10776(XM_003522307.3):probable beta-1,3-galactosyltransferase 19;gene10898(XM_003522353.3):C2 and GRAM domain-containing protein At5g50170-like;gene10998(NM_001250198.2):uncharacterized LOC100305818;gene11054(XM_003522407.3):respiratory burst oxidase homol…
GO:0036094	small molecule binding	3	Gene Ontology	molecular_function	413	7417	1.7119e-05	0.000893384	gene100(NM_001248742.1):NBS-LRR type disease resistance protein;gene10026(XM_006578300.2):U-box domain-containing protein 35-like, transcript variant X1;gene10764(XM_003522299.3):calcium-dependent protein kinase 10-like;gene10880(XM_003523044.3):cell division cycle protein 48 homolog;gene11055(XM_006578682.2):chaperone protein ClpD, chloroplastic-like;gene11074(XM_014774364.1):protein kinase, tra…
GO:0016740	transferase activity	3	Gene Ontology	molecular_function	404	7181	6.5459e-05	0.00275491	gene10026(XM_006578300.2):U-box domain-containing protein 35-like, transcript variant X1;gene10215(XM_003523913.2):protein spotted leaf 11-like;gene10295(XM_003522898.3):N-terminal acetyltransferase A complex catalytic subunit ard1-like;gene10432(XM_003522870.3):protein arginine N-methyltransferase PRMT10-like;gene10516(XM_006578405.2):DNA-directed RNA polymerase 3B, chloroplastic-like, transcrip…
GO:0000166	nucleotide binding	4	Gene Ontology	molecular_function	402	7250	1.455e-05	0.000795575	gene100(NM_001248742.1):NBS-LRR type disease resistance protein;gene10026(XM_006578300.2):U-box domain-containing protein 35-like, transcript variant X1;gene10764(XM_003522299.3):calcium-dependent protein kinase 10-like;gene10880(XM_003523044.3):cell division cycle protein 48 homolog;gene11055(XM_006578682.2):chaperone protein ClpD, chloroplastic-like;gene11074(XM_014774364.1):protein kinase, tra…
GO:0043168	anion binding	4	Gene Ontology	molecular_function	335	6349	6.9378e-07	6.78864e-05	gene100(NM_001248742.1):NBS-LRR type disease resistance protein;gene10026(XM_006578300.2):U-box domain-containing protein 35-like, transcript variant X1;gene10764(XM_003522299.3):calcium-dependent protein kinase 10-like;gene10880(XM_003523044.3):cell division cycle protein 48 homolog;gene11055(XM_006578682.2):chaperone protein ClpD, chloroplastic-like;gene11074(XM_014774364.1):protein kinase, tra…
GO:0016787	hydrolase activity	3	Gene Ontology	molecular_function	321	6712	2.6618e-12	6.94552e-10	gene10140(XM_003523880.3):uncharacterized LOC100810756, transcript variant X1;gene10466(XM_003522875.3):palmitoyl-acyl carrier protein thioesterase, chloroplastic-like;gene10880(XM_003523044.3):cell division cycle protein 48 homolog;gene10961(XM_014774815.1):probable aspartyl aminopeptidase, transcript variant X2;gene11055(XM_006578682.2):chaperone protein ClpD, chloroplastic-like;gene11081(XM_01…
GO:0009536	plastid	5	Gene Ontology	cellular_component	314	3067	1.2202e-13	3.97989e-11	gene1003(XM_006573213.2):protein CHUP1, chloroplastic-like;gene10395(XM_003522859.3):heme oxygenase 1, chloroplastic;gene10466(XM_003522875.3):palmitoyl-acyl carrier protein thioesterase, chloroplastic-like;gene10516(XM_006578405.2):DNA-directed RNA polymerase 3B, chloroplastic-like, transcript variant X4;gene10776(XM_003522307.3):probable beta-1,3-galactosyltransferase 19;gene10834(XM_003522325.…
GO:0009507	chloroplast	6	Gene Ontology	cellular_component	308	2922	5.8119e-15	3.24968e-12	gene1003(XM_006573213.2):protein CHUP1, chloroplastic-like;gene10395(XM_003522859.3):heme oxygenase 1, chloroplastic;gene10466(XM_003522875.3):palmitoyl-acyl carrier protein thioesterase, chloroplastic-like;gene10516(XM_006578405.2):DNA-directed RNA polymerase 3B, chloroplastic-like, transcript variant X4;gene10776(XM_003522307.3):probable beta-1,3-galactosyltransferase 19;gene10834(XM_003522325.…
GO:0035639	purine ribonucleoside triphosphate binding	5	Gene Ontology	molecular_function	308	5906	6.754e-07	6.77825e-05	gene100(NM_001248742.1):NBS-LRR type disease resistance protein;gene10026(XM_006578300.2):U-box domain-containing protein 35-like, transcript variant X1;gene10764(XM_003522299.3):calcium-dependent protein kinase 10-like;gene10880(XM_003523044.3):cell division cycle protein 48 homolog;gene11055(XM_006578682.2):chaperone protein ClpD, chloroplastic-like;gene11074(XM_014774364.1):protein kinase, tra…
GO:1901265	nucleoside phosphate binding	4	Gene Ontology	molecular_function	308	5906	6.754e-07	6.77825e-05	gene100(NM_001248742.1):NBS-LRR type disease resistance protein;gene10026(XM_006578300.2):U-box domain-containing protein 35-like, transcript variant X1;gene10764(XM_003522299.3):calcium-dependent protein kinase 10-like;gene10880(XM_003523044.3):cell division cycle protein 48 homolog;gene11055(XM_006578682.2):chaperone protein ClpD, chloroplastic-like;gene11074(XM_014774364.1):protein kinase, tra…
GO:0042221	response to chemical	3	Gene Ontology	biological_process	289	3592	0.0013662	0.0293808	gene10026(XM_006578300.2):U-box domain-containing protein 35-like, transcript variant X1;gene10764(XM_003522299.3):calcium-dependent protein kinase 10-like;gene10834(XM_003522325.3):protein EXECUTER 2, chloroplastic-like;gene10841(XR_001388007.1):probable inactive poly [ADP-ribose] polymerase SRO5, transcript variant X3;gene10929(XM_003523072.3):BTB/POZ and TAZ domain-containing protein 1, transc…
GO:0005524	ATP binding	6	Gene Ontology	molecular_function	266	5455	4.2329e-09	6.90315e-07	gene100(NM_001248742.1):NBS-LRR type disease resistance protein;gene10026(XM_006578300.2):U-box domain-containing protein 35-like, transcript variant X1;gene10764(XM_003522299.3):calcium-dependent protein kinase 10-like;gene10880(XM_003523044.3):cell division cycle protein 48 homolog;gene11055(XM_006578682.2):chaperone protein ClpD, chloroplastic-like;gene11074(XM_014774364.1):protein kinase, tra…
GO:0003700	sequence-specific DNA binding transcription factor activity	3	Gene Ontology	molecular_function	239	2909	0.0012839	0.0288324	gene11169(NM_001249701.1):trihelix transcription factor;gene11179(XM_003523201.3):ethylene-responsive transcription factor ABR1;gene11363(NM_001255954.2):uncharacterized LOC100814332;gene11748(XM_006579436.2):transcription factor TCP5-like, transcript variant X1;gene12122(XM_003525753.3):protein YABBY 4-like, transcript variant X1;gene12200(XM_003524022.3):ethylene-responsive transcription factor…
GO:0001071	nucleic acid binding transcription factor activity	2	Gene Ontology	molecular_function	239	2909	0.0012839	0.0288324	gene11169(NM_001249701.1):trihelix transcription factor;gene11179(XM_003523201.3):ethylene-responsive transcription factor ABR1;gene11363(NM_001255954.2):uncharacterized LOC100814332;gene11748(XM_006579436.2):transcription factor TCP5-like, transcript variant X1;gene12122(XM_003525753.3):protein YABBY 4-like, transcript variant X1;gene12200(XM_003524022.3):ethylene-responsive transcription factor…
GO:0055114	oxidation-reduction process	4	Gene Ontology	biological_process	232	2848	0.0024878	0.0446663	gene10395(XM_003522859.3):heme oxygenase 1, chloroplastic;gene11054(XM_003522407.3):respiratory burst oxidase homolog protein C-like, transcript variant X1;gene11408(XM_003523355.3):psbP domain-containing protein 4, chloroplastic;gene11566(XM_003524526.3):ferredoxin-thioredoxin reductase, variable chain-like;gene11635(XM_003524495.3):L-aspartate oxidase, chloroplastic, transcript variant X1;gene1…
GO:0009628	response to abiotic stimulus	3	Gene Ontology	biological_process	231	2551	4.7252e-06	0.000345932	gene10395(XM_003522859.3):heme oxygenase 1, chloroplastic;gene10764(XM_003522299.3):calcium-dependent protein kinase 10-like;gene10841(XR_001388007.1):probable inactive poly [ADP-ribose] polymerase SRO5, transcript variant X3;gene11055(XM_006578682.2):chaperone protein ClpD, chloroplastic-like;gene11098(XM_003523156.3):17.5 kDa class I heat shock protein;gene11509(XM_003523411.3):glycine-rich pro…
GO:0009719	response to endogenous stimulus	3	Gene Ontology	biological_process	206	2417	0.00052638	0.0143299	gene10764(XM_003522299.3):calcium-dependent protein kinase 10-like;gene10841(XR_001388007.1):probable inactive poly [ADP-ribose] polymerase SRO5, transcript variant X3;gene10929(XM_003523072.3):BTB/POZ and TAZ domain-containing protein 1, transcript variant X1;gene10968(XM_014774816.1):calcium-binding protein CML38-like;gene11278(XM_003523266.3):protein TRANSPARENT TESTA GLABRA 1-like;gene11362(N…
GO:0009755	hormone-mediated signaling pathway	5	Gene Ontology	biological_process	178	2099	0.001711	0.0338225	gene10764(XM_003522299.3):calcium-dependent protein kinase 10-like;gene10949(XM_003523081.3):elongator complex protein 3;gene10968(XM_014774816.1):calcium-binding protein CML38-like;gene11179(XM_003523201.3):ethylene-responsive transcription factor ABR1;gene11498(NM_001254674.1):auxin-induced protein 5NG4-like;gene11748(XM_006579436.2):transcription factor TCP5-like, transcript variant X1;gene118…
GO:0006793	phosphorus metabolic process	4	Gene Ontology	biological_process	172	3345	0.00016875	0.00623101	gene10026(XM_006578300.2):U-box domain-containing protein 35-like, transcript variant X1;gene10140(XM_003523880.3):uncharacterized LOC100810756, transcript variant X1;gene10764(XM_003522299.3):calcium-dependent protein kinase 10-like;gene11074(XM_014774364.1):protein kinase, transcript variant X1;gene11097(XM_006578705.2):cyclin-dependent kinase E-1-like, transcript variant X3;gene11505(XM_003523…
GO:0006796	phosphate-containing compound metabolic process	5	Gene Ontology	biological_process	169	3210	0.00076218	0.0192463	gene10026(XM_006578300.2):U-box domain-containing protein 35-like, transcript variant X1;gene10140(XM_003523880.3):uncharacterized LOC100810756, transcript variant X1;gene10764(XM_003522299.3):calcium-dependent protein kinase 10-like;gene11074(XM_014774364.1):protein kinase, transcript variant X1;gene11097(XM_006578705.2):cyclin-dependent kinase E-1-like, transcript variant X3;gene11505(XM_003523…
GO:0016772	transferase activity, transferring phosphorus-containing groups	4	Gene Ontology	molecular_function	168	3996	7.7768e-12	1.79049e-09	gene10026(XM_006578300.2):U-box domain-containing protein 35-like, transcript variant X1;gene10516(XM_006578405.2):DNA-directed RNA polymerase 3B, chloroplastic-like, transcript variant X4;gene10764(XM_003522299.3):calcium-dependent protein kinase 10-like;gene11074(XM_014774364.1):protein kinase, transcript variant X1;gene11097(XM_006578705.2):cyclin-dependent kinase E-1-like, transcript variant …
GO:0070647	protein modification by small protein conjugation or removal	7	Gene Ontology	biological_process	158	1606	2.5833e-06	0.000202221	gene10026(XM_006578300.2):U-box domain-containing protein 35-like, transcript variant X1;gene10215(XM_003523913.2):protein spotted leaf 11-like;gene10807(XM_003523017.3):U-box domain-containing protein 38-like;gene10929(XM_003523072.3):BTB/POZ and TAZ domain-containing protein 1, transcript variant X1;gene10978(XM_003523097.3):F-box protein At1g67340;gene11111(XM_003523164.3):ultraviolet-B recept…
GO:0051707	response to other organism	3	Gene Ontology	biological_process	158	1633	7.7648e-06	0.00052399	gene10764(XM_003522299.3):calcium-dependent protein kinase 10-like;gene10968(XM_014774816.1):calcium-binding protein CML38-like;gene11179(XM_003523201.3):ethylene-responsive transcription factor ABR1;gene11748(XM_006579436.2):transcription factor TCP5-like, transcript variant X1;gene12612(XM_003525756.3):ethylene-responsive transcription factor ERF010-like;gene12627(XM_003524601.3):mitogen-activa…
GO:0016310	phosphorylation	6	Gene Ontology	biological_process	153	2953	0.00062534	0.0164267	gene10026(XM_006578300.2):U-box domain-containing protein 35-like, transcript variant X1;gene10764(XM_003522299.3):calcium-dependent protein kinase 10-like;gene11074(XM_014774364.1):protein kinase, transcript variant X1;gene11097(XM_006578705.2):cyclin-dependent kinase E-1-like, transcript variant X3;gene11505(XM_003523408.3):phosphatidylinositol 4-phosphate 5-kinase 4-like;gene11586(NM_001255225…
GO:0032446	protein modification by small protein conjugation	8	Gene Ontology	biological_process	152	1459	1.6192e-07	2.04437e-05	gene10026(XM_006578300.2):U-box domain-containing protein 35-like, transcript variant X1;gene10215(XM_003523913.2):protein spotted leaf 11-like;gene10807(XM_003523017.3):U-box domain-containing protein 38-like;gene10929(XM_003523072.3):BTB/POZ and TAZ domain-containing protein 1, transcript variant X1;gene10978(XM_003523097.3):F-box protein At1g67340;gene11111(XM_003523164.3):ultraviolet-B recept…
GO:0016567	protein ubiquitination	9	Gene Ontology	biological_process	149	1435	2.9208e-07	3.36236e-05	gene10026(XM_006578300.2):U-box domain-containing protein 35-like, transcript variant X1;gene10215(XM_003523913.2):protein spotted leaf 11-like;gene10807(XM_003523017.3):U-box domain-containing protein 38-like;gene10929(XM_003523072.3):BTB/POZ and TAZ domain-containing protein 1, transcript variant X1;gene10978(XM_003523097.3):F-box protein At1g67340;gene11111(XM_003523164.3):ultraviolet-B recept…
GO:0016301	kinase activity	5	Gene Ontology	molecular_function	147	2893	0.00031293	0.00995779	gene10026(XM_006578300.2):U-box domain-containing protein 35-like, transcript variant X1;gene10764(XM_003522299.3):calcium-dependent protein kinase 10-like;gene11074(XM_014774364.1):protein kinase, transcript variant X1;gene11097(XM_006578705.2):cyclin-dependent kinase E-1-like, transcript variant X3;gene11505(XM_003523408.3):phosphatidylinositol 4-phosphate 5-kinase 4-like;gene11586(NM_001255225…
GO:0032991	macromolecular complex	2	Gene Ontology	cellular_component	147	2794	0.0017679	0.0345978	gene10949(XM_003523081.3):elongator complex protein 3;gene11362(NM_001254576.2):nuclear migration protein nudC-like;gene11520(NM_001249858.1):uncharacterized LOC100500355;gene11871(XM_003525027.3):uncharacterized LOC100806149;gene11964(XM_003525516.3):uncharacterized LOC100813824;gene12147(XM_006579405.2):autophagy-related protein 8f-like, transcript variant X1;gene12153(NM_001255291.1):protein C…
GO:0044435	plastid part	4	Gene Ontology	cellular_component	142	1368	6.3315e-07	6.6977e-05	gene11055(XM_006578682.2):chaperone protein ClpD, chloroplastic-like;gene11282(NM_001255024.2):30S ribosomal protein 1, chloroplastic-like;gene11408(XM_003523355.3):psbP domain-containing protein 4, chloroplastic;gene11520(NM_001249858.1):uncharacterized LOC100500355;gene11769(NM_001251193.1):heat shock protein;gene1261(NM_001289226.1):heme-binding-like protein At3g10130, chloroplastic-like;gene1…
GO:0044434	chloroplast part	5	Gene Ontology	cellular_component	141	1355	5.6397e-07	6.3068e-05	gene11055(XM_006578682.2):chaperone protein ClpD, chloroplastic-like;gene11282(NM_001255024.2):30S ribosomal protein 1, chloroplastic-like;gene11408(XM_003523355.3):psbP domain-containing protein 4, chloroplastic;gene11520(NM_001249858.1):uncharacterized LOC100500355;gene11769(NM_001251193.1):heat shock protein;gene1261(NM_001289226.1):heme-binding-like protein At3g10130, chloroplastic-like;gene1…
GO:0016773	phosphotransferase activity, alcohol group as acceptor	5	Gene Ontology	molecular_function	138	2768	0.00020118	0.00696831	gene10026(XM_006578300.2):U-box domain-containing protein 35-like, transcript variant X1;gene10764(XM_003522299.3):calcium-dependent protein kinase 10-like;gene11074(XM_014774364.1):protein kinase, transcript variant X1;gene11097(XM_006578705.2):cyclin-dependent kinase E-1-like, transcript variant X3;gene11505(XM_003523408.3):phosphatidylinositol 4-phosphate 5-kinase 4-like;gene11586(NM_001255225…
GO:0006468	protein phosphorylation	7	Gene Ontology	biological_process	122	2514	0.00012086	0.00454852	gene10026(XM_006578300.2):U-box domain-containing protein 35-like, transcript variant X1;gene10764(XM_003522299.3):calcium-dependent protein kinase 10-like;gene11074(XM_014774364.1):protein kinase, transcript variant X1;gene11097(XM_006578705.2):cyclin-dependent kinase E-1-like, transcript variant X3;gene11874(XM_014775434.1):serine/threonine-protein kinase AtPK2/AtPK19-like;gene11969(XM_00352553…
GO:0098542	defense response to other organism	4	Gene Ontology	biological_process	120	1239	8.7811e-05	0.00354322	gene10764(XM_003522299.3):calcium-dependent protein kinase 10-like;gene11179(XM_003523201.3):ethylene-responsive transcription factor ABR1;gene12612(XM_003525756.3):ethylene-responsive transcription factor ERF010-like;gene12627(XM_003524601.3):mitogen-activated protein kinase kinase kinase YODA-like;gene13581(XM_014775782.1):ethylene-responsive transcription factor ABR1-like;gene13657(XM_00352426…
GO:0004672	protein kinase activity	6	Gene Ontology	molecular_function	117	2463	6.207e-05	0.00266969	gene10026(XM_006578300.2):U-box domain-containing protein 35-like, transcript variant X1;gene10764(XM_003522299.3):calcium-dependent protein kinase 10-like;gene11074(XM_014774364.1):protein kinase, transcript variant X1;gene11097(XM_006578705.2):cyclin-dependent kinase E-1-like, transcript variant X3;gene11874(XM_014775434.1):serine/threonine-protein kinase AtPK2/AtPK19-like;gene11969(XM_00352553…
GO:0016874	ligase activity	3	Gene Ontology	molecular_function	113	1203	0.00052283	0.0143299	gene10026(XM_006578300.2):U-box domain-containing protein 35-like, transcript variant X1;gene10215(XM_003523913.2):protein spotted leaf 11-like;gene10807(XM_003523017.3):U-box domain-containing protein 38-like;gene11111(XM_003523164.3):ultraviolet-B receptor UVR8-like;gene11226(XR_414089.2):U-box domain-containing protein 62-like, transcript variant X2;gene11479(NM_001248518.1):uncharacterized LO…
GO:0004674	protein serine/threonine kinase activity	7	Gene Ontology	molecular_function	112	2215	0.0016714	0.0332968	gene10026(XM_006578300.2):U-box domain-containing protein 35-like, transcript variant X1;gene10764(XM_003522299.3):calcium-dependent protein kinase 10-like;gene11074(XM_014774364.1):protein kinase, transcript variant X1;gene11097(XM_006578705.2):cyclin-dependent kinase E-1-like, transcript variant X3;gene11874(XM_014775434.1):serine/threonine-protein kinase AtPK2/AtPK19-like;gene11969(XM_00352553…
GO:0006970	response to osmotic stress	4	Gene Ontology	biological_process	107	1128	0.00053691	0.0143796	gene10764(XM_003522299.3):calcium-dependent protein kinase 10-like;gene10841(XR_001388007.1):probable inactive poly [ADP-ribose] polymerase SRO5, transcript variant X3;gene11098(XM_003523156.3):17.5 kDa class I heat shock protein;gene11509(XM_003523411.3):glycine-rich protein 2-like;gene11874(XM_014775434.1):serine/threonine-protein kinase AtPK2/AtPK19-like;gene11928(XM_003525454.3):probable inac…
GO:0009416	response to light stimulus	5	Gene Ontology	biological_process	102	1089	0.0010336	0.0246677	gene10395(XM_003522859.3):heme oxygenase 1, chloroplastic;gene11055(XM_006578682.2):chaperone protein ClpD, chloroplastic-like;gene11769(NM_001251193.1):heat shock protein;gene14038(XM_006580387.2):protein XAP5 CIRCADIAN TIMEKEEPER, transcript variant X2;gene14085(NM_001248957.1):circadian clock-associated FKF1;gene14603(XM_003525880.3):zinc finger protein ZAT10;gene15159(XM_006580949.2):cryptoch…
GO:0048583	regulation of response to stimulus	4	Gene Ontology	biological_process	101	1107	0.0025472	0.0448606	gene10764(XM_003522299.3):calcium-dependent protein kinase 10-like;gene10949(XM_003523081.3):elongator complex protein 3;gene11748(XM_006579436.2):transcription factor TCP5-like, transcript variant X1;gene12627(XM_003524601.3):mitogen-activated protein kinase kinase kinase YODA-like;gene13207(XR_414426.2):F-box only protein 6-like, transcript variant X1;gene13491(XM_003524212.3):monoacylglycerol …
GO:0016788	hydrolase activity, acting on ester bonds	4	Gene Ontology	molecular_function	99	2847	5.472e-14	1.94704e-11	gene10140(XM_003523880.3):uncharacterized LOC100810756, transcript variant X1;gene10466(XM_003522875.3):palmitoyl-acyl carrier protein thioesterase, chloroplastic-like;gene11425(XM_003523362.3):ACT domain-containing protein ACR3-like, transcript variant X1;gene12778(XM_006579890.2):ACT domain-containing protein ACR1-like, transcript variant X5;gene12837(XM_003524667.3):eyes absent homolog 4-like;…
GO:0009651	response to salt stress	5	Gene Ontology	biological_process	98	1030	0.00075115	0.0190909	gene10764(XM_003522299.3):calcium-dependent protein kinase 10-like;gene10841(XR_001388007.1):probable inactive poly [ADP-ribose] polymerase SRO5, transcript variant X3;gene11098(XM_003523156.3):17.5 kDa class I heat shock protein;gene11509(XM_003523411.3):glycine-rich protein 2-like;gene11874(XM_014775434.1):serine/threonine-protein kinase AtPK2/AtPK19-like;gene11928(XM_003525454.3):probable inac…
GO:0043565	sequence-specific DNA binding	6	Gene Ontology	molecular_function	89	943	0.0017211	0.0338512	gene13247(XM_003524879.3):heat stress transcription factor A-5-like;gene13657(XM_003524268.3):transcription factor TGA4-like;gene13809(XM_006580496.2):homeobox protein BEL1 homolog, transcript variant X3;gene13820(XM_006580488.2):probable WRKY transcription factor 29;gene14093(XM_014775906.1):heat stress transcription factor A-8;gene14275(NM_001250248.1):bZIP transcription factor bZIP123;gene1431…
GO:0005576	extracellular region	2	Gene Ontology	cellular_component	88	2109	1.0847e-06	0.000103549	gene10684(XM_003522967.3):expansin-A15;gene11102(XM_003522426.3):beta-galactosidase 6-like, transcript variant X3;gene13227(XM_003524865.3):cysteine proteinase inhibitor 4-like;gene13687(XM_003525107.3):defensin-like protein 1;gene14341(XM_006581073.2):uncharacterized LOC100783010, transcript variant X2;gene14442(XM_003527817.3):purple acid phosphatase 2-like;gene16076(XM_003527040.3):expansin-A1…
GO:0043228	non-membrane-bounded organelle	3	Gene Ontology	cellular_component	87	1793	0.0014237	0.0297526	gene10295(XM_003522898.3):N-terminal acetyltransferase A complex catalytic subunit ard1-like;gene11362(NM_001254576.2):nuclear migration protein nudC-like;gene11602(XM_003524507.2):P24 oleosin isoform A-like;gene11692(XM_003524462.3):oleosin 1-like;gene11871(XM_003525027.3):uncharacterized LOC100806149;gene12147(XM_006579405.2):autophagy-related protein 8f-like, transcript variant X1;gene12552(XM…
GO:0043232	intracellular non-membrane-bounded organelle	4	Gene Ontology	cellular_component	87	1793	0.0014237	0.0297526	gene10295(XM_003522898.3):N-terminal acetyltransferase A complex catalytic subunit ard1-like;gene11362(NM_001254576.2):nuclear migration protein nudC-like;gene11602(XM_003524507.2):P24 oleosin isoform A-like;gene11692(XM_003524462.3):oleosin 1-like;gene11871(XM_003525027.3):uncharacterized LOC100806149;gene12147(XM_006579405.2):autophagy-related protein 8f-like, transcript variant X1;gene12552(XM…
GO:0009617	response to bacterium	4	Gene Ontology	biological_process	83	740	1.0342e-05	0.000613312	gene11748(XM_006579436.2):transcription factor TCP5-like, transcript variant X1;gene12612(XM_003525756.3):ethylene-responsive transcription factor ERF010-like;gene13657(XM_003524268.3):transcription factor TGA4-like;gene14741(XM_006580972.2):probable protein phosphatase 2C 59-like, transcript variant X1;gene17052(XM_006582228.2):transcription factor TCP4-like, transcript variant X2;gene17703(XM_0…
GO:0009532	plastid stroma	5	Gene Ontology	cellular_component	82	638	6.8622e-08	9.94765e-06	gene11055(XM_006578682.2):chaperone protein ClpD, chloroplastic-like;gene11282(NM_001255024.2):30S ribosomal protein 1, chloroplastic-like;gene11408(XM_003523355.3):psbP domain-containing protein 4, chloroplastic;gene11520(NM_001249858.1):uncharacterized LOC100500355;gene11769(NM_001251193.1):heat shock protein;gene12883(XM_006579924.2):copper-transporting ATPase PAA1, chloroplastic-like, transcr…
GO:0009570	chloroplast stroma	6	Gene Ontology	cellular_component	81	634	9.7805e-08	1.36717e-05	gene11055(XM_006578682.2):chaperone protein ClpD, chloroplastic-like;gene11282(NM_001255024.2):30S ribosomal protein 1, chloroplastic-like;gene11408(XM_003523355.3):psbP domain-containing protein 4, chloroplastic;gene11520(NM_001249858.1):uncharacterized LOC100500355;gene11769(NM_001251193.1):heat shock protein;gene12883(XM_006579924.2):copper-transporting ATPase PAA1, chloroplastic-like, transcr…
GO:0009620	response to fungus	4	Gene Ontology	biological_process	81	679	1.3399e-06	0.000124866	gene10764(XM_003522299.3):calcium-dependent protein kinase 10-like;gene10968(XM_014774816.1):calcium-binding protein CML38-like;gene11179(XM_003523201.3):ethylene-responsive transcription factor ABR1;gene12627(XM_003524601.3):mitogen-activated protein kinase kinase kinase YODA-like;gene13581(XM_014775782.1):ethylene-responsive transcription factor ABR1-like;gene13687(XM_003525107.3):defensin-like…
GO:0006508	proteolysis	5	Gene Ontology	biological_process	80	1933	2.3956e-06	0.000191355	gene10961(XM_014774815.1):probable aspartyl aminopeptidase, transcript variant X2;gene11100(XM_003522425.3):aspartic proteinase Asp1-like;gene12201(XM_003524030.3):ubiquitin carboxyl-terminal hydrolase isozyme L3;gene12274(XM_003524285.3):lon protease homolog 2, peroxisomal-like;gene12986(NM_001254242.1):26S proteasome non-ATPase regulatory subunit RPN12A-like;gene14076(XM_003525184.3):ubiquitin …
GO:0009737	response to abscisic acid	5	Gene Ontology	biological_process	78	741	0.00017544	0.00635808	gene12122(XM_003525753.3):protein YABBY 4-like, transcript variant X1;gene12200(XM_003524022.3):ethylene-responsive transcription factor 1A-like;gene12612(XM_003525756.3):ethylene-responsive transcription factor ERF010-like;gene13099(XM_003524797.3):protein SRG1-like;gene13100(XM_014775656.1):protein SRG1-like;gene14130(NM_001249965.2):uncharacterized LOC100306314;gene14603(XM_003525880.3):zinc f…
GO:0043234	protein complex	3	Gene Ontology	cellular_component	78	1660	0.00093062	0.0226239	gene10949(XM_003523081.3):elongator complex protein 3;gene11362(NM_001254576.2):nuclear migration protein nudC-like;gene11871(XM_003525027.3):uncharacterized LOC100806149;gene12147(XM_006579405.2):autophagy-related protein 8f-like, transcript variant X1;gene12552(XM_014775559.1):mediator-associated protein 1-like;gene12986(NM_001254242.1):26S proteasome non-ATPase regulatory subunit RPN12A-like;g…
GO:0043170	macromolecule metabolic process	4	Gene Ontology	biological_process	76	2251	7.0312e-12	1.72001e-09	gene10949(XM_003523081.3):elongator complex protein 3;gene11223(XM_014774902.1):RING-H2 finger protein ATL74-like;gene11235(XM_003523237.3):transcription elongation factor TFIIS, transcript variant X2;gene11520(NM_001249858.1):uncharacterized LOC100500355;gene11748(XM_006579436.2):transcription factor TCP5-like, transcript variant X1;gene11880(XM_003525084.3):histone-lysine N-methyltransferase SE…
GO:0042742	defense response to bacterium	5	Gene Ontology	biological_process	73	639	1.9212e-05	0.000951845	gene12612(XM_003525756.3):ethylene-responsive transcription factor ERF010-like;gene13657(XM_003524268.3):transcription factor TGA4-like;gene14741(XM_006580972.2):probable protein phosphatase 2C 59-like, transcript variant X1;gene17703(XM_003530217.3):probable WRKY transcription factor 40;gene18520(XM_003528937.3):mitogen-activated protein kinase kinase 9;gene18708(XM_003528960.3):dynamin-related …
GO:0004842	ubiquitin-protein transferase activity	4	Gene Ontology	molecular_function	73	701	0.00037298	0.0115111	gene10026(XM_006578300.2):U-box domain-containing protein 35-like, transcript variant X1;gene10215(XM_003523913.2):protein spotted leaf 11-like;gene10807(XM_003523017.3):U-box domain-containing protein 38-like;gene11111(XM_003523164.3):ultraviolet-B receptor UVR8-like;gene11226(XR_414089.2):U-box domain-containing protein 62-like, transcript variant X2;gene11479(NM_001248518.1):uncharacterized LO…
GO:0000160	phosphorelay signal transduction system	5	Gene Ontology	biological_process	70	637	0.00010029	0.00388649	gene10968(XM_014774816.1):calcium-binding protein CML38-like;gene11179(XM_003523201.3):ethylene-responsive transcription factor ABR1;gene12200(XM_003524022.3):ethylene-responsive transcription factor 1A-like;gene12612(XM_003525756.3):ethylene-responsive transcription factor ERF010-like;gene13518(XM_003525016.3):putative ETHYLENE INSENSITIVE 3-like 4 protein;gene13581(XM_014775782.1):ethylene-resp…
GO:0009408	response to heat	4	Gene Ontology	biological_process	69	492	3.0948e-08	4.65886e-06	gene11098(XM_003523156.3):17.5 kDa class I heat shock protein;gene11294(XM_003523277.3):small heat shock protein, chloroplastic;gene11769(NM_001251193.1):heat shock protein;gene11845(XM_014775300.1):uncharacterized LOC100527247, transcript variant X1;gene11874(XM_014775434.1):serine/threonine-protein kinase AtPK2/AtPK19-like;gene12986(NM_001254242.1):26S proteasome non-ATPase regulatory subunit R…
GO:0005794	Golgi apparatus	5	Gene Ontology	cellular_component	68	1609	4.0381e-05	0.00183781	gene10295(XM_003522898.3):N-terminal acetyltransferase A complex catalytic subunit ard1-like;gene10776(XM_003522307.3):probable beta-1,3-galactosyltransferase 19;gene11362(NM_001254576.2):nuclear migration protein nudC-like;gene11620(NM_001250563.2):uncharacterized LOC100499890;gene12658(XM_003524610.3):protein RER1A-like;gene13085(XM_003524789.3):protein NRT1/ PTR FAMILY 8.3-like;gene13254(XM_00…
GO:0009873	ethylene-activated signaling pathway	6	Gene Ontology	biological_process	65	517	2.9339e-06	0.000220832	gene10968(XM_014774816.1):calcium-binding protein CML38-like;gene11179(XM_003523201.3):ethylene-responsive transcription factor ABR1;gene12200(XM_003524022.3):ethylene-responsive transcription factor 1A-like;gene12612(XM_003525756.3):ethylene-responsive transcription factor ERF010-like;gene13518(XM_003525016.3):putative ETHYLENE INSENSITIVE 3-like 4 protein;gene13581(XM_014775782.1):ethylene-resp…
GO:0009414	response to water deprivation	4	Gene Ontology	biological_process	65	651	0.0021266	0.0398254	gene10764(XM_003522299.3):calcium-dependent protein kinase 10-like;gene11363(NM_001255954.2):uncharacterized LOC100814332;gene11509(XM_003523411.3):glycine-rich protein 2-like;gene12200(XM_003524022.3):ethylene-responsive transcription factor 1A-like;gene12612(XM_003525756.3):ethylene-responsive transcription factor ERF010-like;gene14573(XR_001388590.1):dehydration-responsive element binding prot…
GO:0009863	salicylic acid mediated signaling pathway	5	Gene Ontology	biological_process	63	495	2.7498e-06	0.000211034	gene10764(XM_003522299.3):calcium-dependent protein kinase 10-like;gene11748(XM_006579436.2):transcription factor TCP5-like, transcript variant X1;gene11874(XM_014775434.1):serine/threonine-protein kinase AtPK2/AtPK19-like;gene12627(XM_003524601.3):mitogen-activated protein kinase kinase kinase YODA-like;gene13809(XM_006580496.2):homeobox protein BEL1 homolog, transcript variant X3;gene17052(XM_0…
GO:0090150	establishment of protein localization to membrane	4	Gene Ontology	biological_process	63	587	0.00037732	0.0115111	gene10764(XM_003522299.3):calcium-dependent protein kinase 10-like;gene11278(XM_003523266.3):protein TRANSPARENT TESTA GLABRA 1-like;gene11748(XM_006579436.2):transcription factor TCP5-like, transcript variant X1;gene11874(XM_014775434.1):serine/threonine-protein kinase AtPK2/AtPK19-like;gene12627(XM_003524601.3):mitogen-activated protein kinase kinase kinase YODA-like;gene17052(XM_006582228.2):t…
GO:0008233	peptidase activity	4	Gene Ontology	molecular_function	61	1671	1.1442e-07	1.54428e-05	gene10961(XM_014774815.1):probable aspartyl aminopeptidase, transcript variant X2;gene11100(XM_003522425.3):aspartic proteinase Asp1-like;gene12201(XM_003524030.3):ubiquitin carboxyl-terminal hydrolase isozyme L3;gene12274(XM_003524285.3):lon protease homolog 2, peroxisomal-like;gene14497(XM_003527650.3):basic 7S globulin 2;gene14582(XM_003525862.3):probable isoaspartyl peptidase/L-asparaginase 2…
GO:0006612	protein targeting to membrane	5	Gene Ontology	biological_process	60	570	0.001023	0.024579	gene10764(XM_003522299.3):calcium-dependent protein kinase 10-like;gene11278(XM_003523266.3):protein TRANSPARENT TESTA GLABRA 1-like;gene11748(XM_006579436.2):transcription factor TCP5-like, transcript variant X1;gene11874(XM_014775434.1):serine/threonine-protein kinase AtPK2/AtPK19-like;gene12627(XM_003524601.3):mitogen-activated protein kinase kinase kinase YODA-like;gene17052(XM_006582228.2):t…
GO:0009738	abscisic acid-activated signaling pathway	6	Gene Ontology	biological_process	59	527	0.00023693	0.00785885	gene10764(XM_003522299.3):calcium-dependent protein kinase 10-like;gene10968(XM_014774816.1):calcium-binding protein CML38-like;gene11874(XM_014775434.1):serine/threonine-protein kinase AtPK2/AtPK19-like;gene12200(XM_003524022.3):ethylene-responsive transcription factor 1A-like;gene12612(XM_003525756.3):ethylene-responsive transcription factor ERF010-like;gene12627(XM_003524601.3):mitogen-activat…
GO:0050832	defense response to fungus	5	Gene Ontology	biological_process	59	544	0.00043083	0.0121314	gene10764(XM_003522299.3):calcium-dependent protein kinase 10-like;gene11179(XM_003523201.3):ethylene-responsive transcription factor ABR1;gene12627(XM_003524601.3):mitogen-activated protein kinase kinase kinase YODA-like;gene13581(XM_014775782.1):ethylene-responsive transcription factor ABR1-like;gene13687(XM_003525107.3):defensin-like protein 1;gene14764(XM_003526133.3):CBL-interacting serine/t…
GO:0005777	peroxisome	6	Gene Ontology	cellular_component	57	333	6.4333e-10	1.14454e-07	gene11925(XM_006579504.2):peroxisomal membrane protein PEX14;gene12156(NM_001248481.2):uncharacterized LOC100527390;gene12274(XM_003524285.3):lon protease homolog 2, peroxisomal-like;gene13774(NM_001249974.1):glutathione S-transferase GST 23;gene14347(NM_001253092.1):catalase;gene14368(NM_001255771.2):enoyl-CoA hydratase 2, peroxisomal-like;gene15838(XM_003528067.3):4-coumarate--CoA ligase-like 9…
GO:0042579	microbody	5	Gene Ontology	cellular_component	57	333	6.4333e-10	1.14454e-07	gene11925(XM_006579504.2):peroxisomal membrane protein PEX14;gene12156(NM_001248481.2):uncharacterized LOC100527390;gene12274(XM_003524285.3):lon protease homolog 2, peroxisomal-like;gene13774(NM_001249974.1):glutathione S-transferase GST 23;gene14347(NM_001253092.1):catalase;gene14368(NM_001255771.2):enoyl-CoA hydratase 2, peroxisomal-like;gene15838(XM_003528067.3):4-coumarate--CoA ligase-like 9…
GO:0006139	nucleobase-containing compound metabolic process	4	Gene Ontology	biological_process	54	1649	1.698e-09	2.88955e-07	gene11235(XM_003523237.3):transcription elongation factor TFIIS, transcript variant X2;gene11520(NM_001249858.1):uncharacterized LOC100500355;gene11880(XM_003525084.3):histone-lysine N-methyltransferase SETD1A-like;gene12883(XM_006579924.2):copper-transporting ATPase PAA1, chloroplastic-like, transcript variant X2;gene13247(XM_003524879.3):heat stress transcription factor A-5-like;gene13759(XM_00…
GO:0070011	peptidase activity, acting on L-amino acid peptides	5	Gene Ontology	molecular_function	54	1450	1.6982e-06	0.000151063	gene10961(XM_014774815.1):probable aspartyl aminopeptidase, transcript variant X2;gene11100(XM_003522425.3):aspartic proteinase Asp1-like;gene12201(XM_003524030.3):ubiquitin carboxyl-terminal hydrolase isozyme L3;gene12274(XM_003524285.3):lon protease homolog 2, peroxisomal-like;gene14497(XM_003527650.3):basic 7S globulin 2;gene14582(XM_003525862.3):probable isoaspartyl peptidase/L-asparaginase 2…
GO:0009862	systemic acquired resistance, salicylic acid mediated signaling pathway	6	Gene Ontology	biological_process	51	339	2.2716e-07	2.69426e-05	gene10764(XM_003522299.3):calcium-dependent protein kinase 10-like;gene11748(XM_006579436.2):transcription factor TCP5-like, transcript variant X1;gene12627(XM_003524601.3):mitogen-activated protein kinase kinase kinase YODA-like;gene13809(XM_006580496.2):homeobox protein BEL1 homolog, transcript variant X3;gene17052(XM_006582228.2):transcription factor TCP4-like, transcript variant X2;gene17703(…
GO:0009941	chloroplast envelope	6	Gene Ontology	cellular_component	50	440	0.00054006	0.0143796	gene11055(XM_006578682.2):chaperone protein ClpD, chloroplastic-like;gene11520(NM_001249858.1):uncharacterized LOC100500355;gene11769(NM_001251193.1):heat shock protein;gene12883(XM_006579924.2):copper-transporting ATPase PAA1, chloroplastic-like, transcript variant X2;gene12986(NM_001254242.1):26S proteasome non-ATPase regulatory subunit RPN12A-like;gene13014(XM_003524751.3):uncharacterized prot…
GO:0009526	plastid envelope	5	Gene Ontology	cellular_component	50	447	0.00061801	0.0163439	gene11055(XM_006578682.2):chaperone protein ClpD, chloroplastic-like;gene11520(NM_001249858.1):uncharacterized LOC100500355;gene11769(NM_001251193.1):heat shock protein;gene12883(XM_006579924.2):copper-transporting ATPase PAA1, chloroplastic-like, transcript variant X2;gene12986(NM_001254242.1):26S proteasome non-ATPase regulatory subunit RPN12A-like;gene13014(XM_003524751.3):uncharacterized prot…
GO:0009723	response to ethylene	5	Gene Ontology	biological_process	47	444	0.0029594	0.0499271	gene10764(XM_003522299.3):calcium-dependent protein kinase 10-like;gene10968(XM_014774816.1):calcium-binding protein CML38-like;gene11278(XM_003523266.3):protein TRANSPARENT TESTA GLABRA 1-like;gene11874(XM_014775434.1):serine/threonine-protein kinase AtPK2/AtPK19-like;gene12200(XM_003524022.3):ethylene-responsive transcription factor 1A-like;gene14603(XM_003525880.3):zinc finger protein ZAT10;ge…
GO:0042803	protein homodimerization activity	5	Gene Ontology	molecular_function	46	327	4.7727e-06	0.000345932	gene11055(XM_006578682.2):chaperone protein ClpD, chloroplastic-like;gene14673(XM_014777274.1):cytokinin riboside 5'-monophosphate phosphoribohydrolase LOG8-like;gene1486(XM_003516344.3):abscisic acid receptor PYL4-like;gene15159(XM_006580949.2):cryptochrome-1-like, transcript variant X1;gene15224(XM_003526562.3):biotin--protein ligase 2-like, transcript variant X1;gene15387(NM_001249120.2):uncha…
GO:0042578	phosphoric ester hydrolase activity	5	Gene Ontology	molecular_function	43	1124	6.3555e-05	0.00270385	gene10140(XM_003523880.3):uncharacterized LOC100810756, transcript variant X1;gene11425(XM_003523362.3):ACT domain-containing protein ACR3-like, transcript variant X1;gene12778(XM_006579890.2):ACT domain-containing protein ACR1-like, transcript variant X5;gene12837(XM_003524667.3):eyes absent homolog 4-like;gene14442(XM_003527817.3):purple acid phosphatase 2-like;gene14741(XM_006580972.2):probabl…
GO:0030054	cell junction	2	Gene Ontology	cellular_component	43	1107	9.392e-05	0.00371316	gene10899(XM_003523053.3):plant intracellular Ras-group-related LRR protein 9-like;gene13809(XM_006580496.2):homeobox protein BEL1 homolog, transcript variant X3;gene14718(XM_003526026.3):copper transporter 5.1-like;gene17431(NM_001250541.1):FAD-linked oxidoreductase 2;gene18708(XM_003528960.3):dynamin-related protein 1E-like, transcript variant X2;gene18978(XM_006583566.2):protein NRT1/ PTR FAMI…
GO:0031969	chloroplast membrane	5	Gene Ontology	cellular_component	43	384	0.0014209	0.0297526	gene1003(XM_006573213.2):protein CHUP1, chloroplastic-like;gene12883(XM_006579924.2):copper-transporting ATPase PAA1, chloroplastic-like, transcript variant X2;gene13292(XM_006580094.2):protochlorophyllide-dependent translocon component 52, chloroplastic;gene1599(XM_006572781.2):homogentisate phytyltransferase 1, chloroplastic-like, transcript variant X1;gene16368(XM_003525873.3):1-acyl-sn-glycer…
GO:0009642	response to light intensity	6	Gene Ontology	biological_process	38	251	6.4982e-06	0.000462436	gene11055(XM_006578682.2):chaperone protein ClpD, chloroplastic-like;gene11769(NM_001251193.1):heat shock protein;gene14603(XM_003525880.3):zinc finger protein ZAT10;gene15741(XM_003526860.3):chaperone protein ClpD, chloroplastic;gene17392(XM_003527507.3):derlin-1.1-like;gene17703(XM_003530217.3):probable WRKY transcription factor 40;gene17776(XM_003529755.3):palmitoyl-monogalactosyldiacylglycero…
GO:0005911	cell-cell junction	3	Gene Ontology	cellular_component	38	1044	3.4036e-05	0.00161937	gene13809(XM_006580496.2):homeobox protein BEL1 homolog, transcript variant X3;gene14718(XM_003526026.3):copper transporter 5.1-like;gene17431(NM_001250541.1):FAD-linked oxidoreductase 2;gene18708(XM_003528960.3):dynamin-related protein 1E-like, transcript variant X2;gene18978(XM_006583566.2):protein NRT1/ PTR FAMILY 8.1-like, transcript variant X2;gene20311(XM_003528666.3):glucan endo-1,3-beta-g…
GO:0009506	plasmodesma	4	Gene Ontology	cellular_component	38	1017	7.8664e-05	0.0032072	gene13809(XM_006580496.2):homeobox protein BEL1 homolog, transcript variant X3;gene14718(XM_003526026.3):copper transporter 5.1-like;gene17431(NM_001250541.1):FAD-linked oxidoreductase 2;gene18708(XM_003528960.3):dynamin-related protein 1E-like, transcript variant X2;gene18978(XM_006583566.2):protein NRT1/ PTR FAMILY 8.1-like, transcript variant X2;gene20311(XM_003528666.3):glucan endo-1,3-beta-g…
GO:0016791	phosphatase activity	6	Gene Ontology	molecular_function	35	985	3.4754e-05	0.00161937	gene10140(XM_003523880.3):uncharacterized LOC100810756, transcript variant X1;gene12837(XM_003524667.3):eyes absent homolog 4-like;gene14442(XM_003527817.3):purple acid phosphatase 2-like;gene14741(XM_006580972.2):probable protein phosphatase 2C 59-like, transcript variant X1;gene15158(XM_006581475.2):probable protein phosphatase 2C 10, transcript variant X1;gene15434(XM_003526677.3):protein phos…
GO:2000377	regulation of reactive oxygen species metabolic process	6	Gene Ontology	biological_process	33	261	0.00068969	0.0176434	gene11748(XM_006579436.2):transcription factor TCP5-like, transcript variant X1;gene17052(XM_006582228.2):transcription factor TCP4-like, transcript variant X2;gene17703(XM_003530217.3):probable WRKY transcription factor 40;gene18378(XM_003528900.3):LOB domain-containing protein 41-like;gene18520(XM_003528937.3):mitogen-activated protein kinase kinase 9;gene18708(XM_003528960.3):dynamin-related p…
GO:0009644	response to high light intensity	7	Gene Ontology	biological_process	31	209	6.8423e-05	0.00284902	gene11769(NM_001251193.1):heat shock protein;gene14603(XM_003525880.3):zinc finger protein ZAT10;gene17392(XM_003527507.3):derlin-1.1-like;gene17776(XM_003529755.3):palmitoyl-monogalactosyldiacylglycerol delta-7 desaturase, chloroplastic-like;gene22387(XM_003531664.3):26.5 kDa heat shock protein, mitochondrial;gene2666(XM_003517531.3):heat shock 70 kDa protein 8, transcript variant X1;gene2701(XM…
GO:0010310	regulation of hydrogen peroxide metabolic process	7	Gene Ontology	biological_process	31	235	0.00052721	0.0143299	gene11748(XM_006579436.2):transcription factor TCP5-like, transcript variant X1;gene17052(XM_006582228.2):transcription factor TCP4-like, transcript variant X2;gene17703(XM_003530217.3):probable WRKY transcription factor 40;gene18378(XM_003528900.3):LOB domain-containing protein 41-like;gene18520(XM_003528937.3):mitogen-activated protein kinase kinase 9;gene18708(XM_003528960.3):dynamin-related p…
GO:0009657	plastid organization	4	Gene Ontology	biological_process	31	243	0.0010236	0.024579	gene1003(XM_006573213.2):protein CHUP1, chloroplastic-like;gene13142(XM_006580036.2):transcription factor TCP2-like, transcript variant X2;gene14767(XR_414593.2):CDT1-like protein a, chloroplastic, transcript variant X7;gene17810(XM_003529769.3):pentatricopeptide repeat-containing protein At1g15510, chloroplastic-like;gene22675(XM_014779225.1):chaperone protein ClpB3, chloroplastic, transcript va…
GO:0009845	seed germination	4	Gene Ontology	biological_process	31	250	0.0013222	0.0290735	gene11602(XM_003524507.2):P24 oleosin isoform A-like;gene12122(XM_003525753.3):protein YABBY 4-like, transcript variant X1;gene13099(XM_003524797.3):protein SRG1-like;gene13100(XM_014775656.1):protein SRG1-like;gene14038(XM_006580387.2):protein XAP5 CIRCADIAN TIMEKEEPER, transcript variant X2;gene15081(XM_003526491.3):zinc-finger homeodomain protein 2-like, transcript variant X2;gene15770(NM_0012…
GO:0044242	cellular lipid catabolic process	5	Gene Ontology	biological_process	31	254	0.0020534	0.0388261	gene12986(NM_001254242.1):26S proteasome non-ATPase regulatory subunit RPN12A-like;gene14368(NM_001255771.2):enoyl-CoA hydratase 2, peroxisomal-like;gene16214(XM_003528200.3):UDP-glycosyltransferase 89B1;gene17066(XM_003527352.3):acyl-coenzyme A oxidase 3, peroxisomal-like;gene20073(XM_003529513.3):peroxisomal fatty acid beta-oxidation multifunctional protein MFP2-like;gene27268(XM_003536549.3):F…
GO:0019843	rRNA binding	6	Gene Ontology	molecular_function	29	205	0.00032386	0.0102225	gene11282(NM_001255024.2):30S ribosomal protein 1, chloroplastic-like;gene11520(NM_001249858.1):uncharacterized LOC100500355;gene12381(XM_003524568.2):uncharacterized LOC100777605, transcript variant X2;gene14946(XM_014776241.1):uncharacterized LOC100809192;gene15027(XM_003526464.2):50S ribosomal protein 6, chloroplastic;gene19595(XM_003529287.3):30S ribosomal protein S5, chloroplastic-like;gene2…
GO:0044802	single-organism membrane organization	3	Gene Ontology	biological_process	29	217	0.00081138	0.0202277	gene1003(XM_006573213.2):protein CHUP1, chloroplastic-like;gene11748(XM_006579436.2):transcription factor TCP5-like, transcript variant X1;gene12122(XM_003525753.3):protein YABBY 4-like, transcript variant X1;gene13400(XM_006580155.2):LETM1 and EF-hand domain-containing protein 1, mitochondrial-like, transcript variant X2;gene14247(XM_003527563.3):probable ribosome-binding factor A, chloroplastic…
GO:0016667	oxidoreductase activity, acting on a sulfur group of donors	4	Gene Ontology	molecular_function	29	226	0.0011302	0.0263566	gene10287(XM_003522900.3):uncharacterized protein At5g39865-like;gene13046(XM_003524765.2):thioredoxin O1, mitochondrial-like, transcript variant X1;gene1413(XM_003516912.3):bifunctional monothiol glutaredoxin-S16, chloroplastic-like;gene14380(XM_003527473.3):probable nucleoredoxin 2, transcript variant X1;gene14447(XM_003527856.3):thioredoxin H-type;gene14669(XM_003525964.3):glutaredoxin-C6;gene…
GO:0004175	endopeptidase activity	6	Gene Ontology	molecular_function	28	1068	4.4972e-09	7.04082e-07	gene11100(XM_003522425.3):aspartic proteinase Asp1-like;gene14497(XM_003527650.3):basic 7S globulin 2;gene15696(XM_003528017.3):aspartic proteinase Asp1-like;gene1659(XM_014761550.1):probable tRNA N6-adenosine threonylcarbamoyltransferase, mitochondrial;gene17280(XM_006582299.2):membrane metalloprotease ARASP, chloroplastic-like;gene20243(XM_003529597.3):aspartic proteinase-like;gene24515(XM_0035…
GO:1902589	single-organism organelle organization	4	Gene Ontology	biological_process	28	921	2.1314e-06	0.000173798	gene1003(XM_006573213.2):protein CHUP1, chloroplastic-like;gene11362(NM_001254576.2):nuclear migration protein nudC-like;gene13226(XM_006580070.2):kinesin-like protein KIN12A;gene21616(XM_003532759.3):vegetative incompatibility protein HET-E-1;gene22166(XM_003531546.3):cleavage and polyadenylation specificity factor subunit 3-I-like;gene29815(NM_001251674.1):uncharacterized LOC100306422;gene30204…
GO:0009062	fatty acid catabolic process	6	Gene Ontology	biological_process	28	220	0.0015427	0.0312856	gene12986(NM_001254242.1):26S proteasome non-ATPase regulatory subunit RPN12A-like;gene14368(NM_001255771.2):enoyl-CoA hydratase 2, peroxisomal-like;gene16214(XM_003528200.3):UDP-glycosyltransferase 89B1;gene17066(XM_003527352.3):acyl-coenzyme A oxidase 3, peroxisomal-like;gene20073(XM_003529513.3):peroxisomal fatty acid beta-oxidation multifunctional protein MFP2-like;gene27268(XM_003536549.3):F…
GO:0071554	cell wall organization or biogenesis	3	Gene Ontology	biological_process	27	928	6.325e-07	6.6977e-05	gene10684(XM_003522967.3):expansin-A15;gene11102(XM_003522426.3):beta-galactosidase 6-like, transcript variant X3;gene11586(NM_001255225.1):glucuronokinase 1-like;gene13099(XM_003524797.3):protein SRG1-like;gene13100(XM_014775656.1):protein SRG1-like;gene16076(XM_003527040.3):expansin-A15-like;gene18467(XM_003530006.3):receptor for activated C kinase 1B;gene20786(XM_003530740.3):pectinesterase-li…
GO:0032259	methylation	3	Gene Ontology	biological_process	27	818	3.8249e-05	0.00176125	gene10432(XM_003522870.3):protein arginine N-methyltransferase PRMT10-like;gene13226(XM_006580070.2):kinesin-like protein KIN12A;gene17166(NM_001256144.1):3'-hydroxy-N-methyl-(S)-coclaurine 4'-O-methyltransferase-like;gene17760(XM_003528253.3):2-methoxy-6-polyprenyl-1,4-benzoquinol methylase, mitochondrial-like, transcript variant X1;gene18118(XM_003529866.3):3-methyl-2-oxobutanoate hydroxymethyl…
GO:0000139	Golgi membrane	4	Gene Ontology	cellular_component	27	792	9.5284e-05	0.00372942	gene10776(XM_003522307.3):probable beta-1,3-galactosyltransferase 19;gene13254(XM_003524882.3):UDP-glucuronate 4-epimerase 6-like;gene16002(XM_003528123.3):probable beta-1,3-galactosyltransferase 19;gene17725(XM_006582766.2):uncharacterized LOC100305690, transcript variant X1;gene23641(XM_006586082.2):cellulose synthase-like protein E1;gene24488(XM_003534814.3):vacuolar-sorting receptor 6-like;ge…
GO:0005976	polysaccharide metabolic process	5	Gene Ontology	biological_process	27	761	0.00028895	0.00927008	gene11223(XM_014774902.1):RING-H2 finger protein ATL74-like;gene15553(XM_014776431.1):RING-H2 finger protein ATL74-like, transcript variant X2;gene17409(XM_014776878.1):probable glucan 1,3-beta-glucosidase A;gene20786(XM_003530740.3):pectinesterase-like;gene2431(XM_006573690.2):homeobox protein HD1-like;gene25355(NM_001249780.1):Chitinase III-A;gene26857(XM_003533611.3):RING-H2 finger protein ATL…
GO:0045229	external encapsulating structure organization	3	Gene Ontology	biological_process	26	793	5.1711e-05	0.00227412	gene10684(XM_003522967.3):expansin-A15;gene11102(XM_003522426.3):beta-galactosidase 6-like, transcript variant X3;gene13099(XM_003524797.3):protein SRG1-like;gene13100(XM_014775656.1):protein SRG1-like;gene16076(XM_003527040.3):expansin-A15-like;gene18467(XM_003530006.3):receptor for activated C kinase 1B;gene20786(XM_003530740.3):pectinesterase-like;gene21035(XM_003530975.3):probable 2-oxoglutar…
GO:0044743	intracellular protein transmembrane import	5	Gene Ontology	biological_process	25	136	1.0031e-05	0.000604021	gene11925(XM_006579504.2):peroxisomal membrane protein PEX14;gene13085(XM_003524789.3):protein NRT1/ PTR FAMILY 8.3-like;gene17725(XM_006582766.2):uncharacterized LOC100305690, transcript variant X1;gene21244(NM_001258010.1):son of sevenless homolog 1 (Drosophila);gene21785(XM_003531363.3):protein NRT1/ PTR FAMILY 8.3-like;gene27868(XM_006588825.2):E3 ubiquitin-protein ligase RHF2A-like, transcri…
GO:0010027	thylakoid membrane organization	5	Gene Ontology	biological_process	25	183	0.0012965	0.0288324	gene1003(XM_006573213.2):protein CHUP1, chloroplastic-like;gene11748(XM_006579436.2):transcription factor TCP5-like, transcript variant X1;gene12122(XM_003525753.3):protein YABBY 4-like, transcript variant X1;gene14247(XM_003527563.3):probable ribosome-binding factor A, chloroplastic;gene17052(XM_006582228.2):transcription factor TCP4-like, transcript variant X2;gene18107(XM_003528774.3):sufE-lik…
GO:0009668	plastid membrane organization	4	Gene Ontology	biological_process	25	183	0.0012965	0.0288324	gene1003(XM_006573213.2):protein CHUP1, chloroplastic-like;gene11748(XM_006579436.2):transcription factor TCP5-like, transcript variant X1;gene12122(XM_003525753.3):protein YABBY 4-like, transcript variant X1;gene14247(XM_003527563.3):probable ribosome-binding factor A, chloroplastic;gene17052(XM_006582228.2):transcription factor TCP4-like, transcript variant X2;gene18107(XM_003528774.3):sufE-lik…
GO:0016779	nucleotidyltransferase activity	5	Gene Ontology	molecular_function	24	1078	4.7712e-11	1.03747e-08	gene10516(XM_006578405.2):DNA-directed RNA polymerase 3B, chloroplastic-like, transcript variant X4;gene11425(XM_003523362.3):ACT domain-containing protein ACR3-like, transcript variant X1;gene12778(XM_006579890.2):ACT domain-containing protein ACR1-like, transcript variant X5;gene13021(XM_014775637.1):DNA-directed RNA polymerase II subunit RPB7, transcript variant X3;gene15330(XM_006581543.2):AC…
GO:0034637	cellular carbohydrate biosynthetic process	4	Gene Ontology	biological_process	24	739	7.2526e-05	0.00298807	gene11223(XM_014774902.1):RING-H2 finger protein ATL74-like;gene11408(XM_003523355.3):psbP domain-containing protein 4, chloroplastic;gene1263(XM_003516882.3):fructokinase-like 1, chloroplastic;gene15347(XM_003526623.3):psbP domain-containing protein 4, chloroplastic-like;gene15553(XM_014776431.1):RING-H2 finger protein ATL74-like, transcript variant X2;gene15570(XM_003526768.3):phosphoglucan pho…
GO:0071555	cell wall organization	4	Gene Ontology	biological_process	24	728	0.00011588	0.00440344	gene10684(XM_003522967.3):expansin-A15;gene11102(XM_003522426.3):beta-galactosidase 6-like, transcript variant X3;gene13099(XM_003524797.3):protein SRG1-like;gene13100(XM_014775656.1):protein SRG1-like;gene16076(XM_003527040.3):expansin-A15-like;gene18467(XM_003530006.3):receptor for activated C kinase 1B;gene20786(XM_003530740.3):pectinesterase-like;gene21035(XM_003530975.3):probable 2-oxoglutar…
GO:0010286	heat acclimation	5	Gene Ontology	biological_process	23	155	0.00050516	0.0140227	gene11769(NM_001251193.1):heat shock protein;gene22387(XM_003531664.3):26.5 kDa heat shock protein, mitochondrial;gene25280(XM_003533899.3):heavy metal-associated isoprenylated plant protein 26-like;gene2666(XM_003517531.3):heat shock 70 kDa protein 8, transcript variant X1;gene28309(NM_001251167.2):uncharacterized LOC100305622;gene31079(XM_003537667.3):heavy metal-associated isoprenylated plant …
GO:0006635	fatty acid beta-oxidation	7	Gene Ontology	biological_process	23	166	0.001337	0.0292347	gene12986(NM_001254242.1):26S proteasome non-ATPase regulatory subunit RPN12A-like;gene14368(NM_001255771.2):enoyl-CoA hydratase 2, peroxisomal-like;gene17066(XM_003527352.3):acyl-coenzyme A oxidase 3, peroxisomal-like;gene20073(XM_003529513.3):peroxisomal fatty acid beta-oxidation multifunctional protein MFP2-like;gene27868(XM_006588825.2):E3 ubiquitin-protein ligase RHF2A-like, transcript varia…
GO:0006259	DNA metabolic process	5	Gene Ontology	biological_process	22	1518	5.7114e-22	2.23544e-18	gene11509(XM_003523411.3):glycine-rich protein 2-like;gene11964(XM_003525516.3):uncharacterized LOC100813824;gene13226(XM_006580070.2):kinesin-like protein KIN12A;gene14767(XR_414593.2):CDT1-like protein a, chloroplastic, transcript variant X7;gene19115(XM_003529138.3):protein CHROMATIN REMODELING 19-like, transcript variant X2;gene19612(XM_003529294.3):uncharacterized LOC100790461;gene21069(XM_0…
GO:0051346	negative regulation of hydrolase activity	6	Gene Ontology	biological_process	20	92	7.3059e-06	0.000501672	gene1071(NM_001250776.2):uncharacterized LOC100305855;gene13227(XM_003524865.3):cysteine proteinase inhibitor 4-like;gene22076(XM_003531501.3):CD2 antigen cytoplasmic tail-binding protein 2-like;gene22610(NM_001250928.2):uncharacterized LOC100305352;gene22611(NM_001251655.1):uncharacterized LOC100306165;gene23745(XM_003532186.3):kunitz-type trypsin inhibitor KTI1-like;gene23746(NM_001249346.1):Ku…
