# Supplementary material for: Whole genome-wide transcript profiling to identify differentially expressed genes associated with seed field emergence in two soybean low phytate mutants
Source: BMC Plant Biol. 2017 Jan 18;17:16. doi: 10.1186/s12870-016-0953-7 (PMC5242038; doi:10.1186/s12870-016-0953-7)
Supplement: Additional file 6: — Enriched KEGG pathways in the TW-1-M and TW-1 libraries. (XLSX 293 kb) [file 12870_2016_953_MOESM6_ESM.xlsx]

## Sheet: TW-1-M-1 vs TW-1-1
	enrichment KEGG pathways in TW-1-M-1 vs TW-1-1 library
Pathway_accession	Description	Database	CAD_item	Bg_item	O.R.pV.B	C.O.R.pV.B	Gene ID and anotation	Hyperlink
map01110	Biosynthesis of secondary metabolites	KEGG PATHWAY	284	2383	1.8922e-06	0.000263962	gene10710(XM_003522978.2):1-aminocyclopropane-1-carboxylate oxidase 1-like;gene10964(XM_003523090.3):cycloeucalenol cycloisomerase-like;gene11036(XR_001388047.1):uncharacterized LOC102663110, transcript variant X4;gene11427(XM_014774975.1):2-oxoisovalerate dehydrogenase subunit alpha 2, mitochondrial, transcript variant X2;gene11481(XM_003523394.3):chlorophyllide a oxygenase, chloroplastic;gene11…	0903html_all_TW-1-M-1_TW-1-1\Biosynthesis of secondary metabolites.html
map04626	Plant-pathogen interaction	KEGG PATHWAY	226	2854	0.024978	0.139377	gene10224(NM_001248088.1):uncharacterized LOC100526852;gene10908(XM_006577690.2):with no lysine kinase, transcript variant X1;gene10968(XM_014774816.1):calcium-binding protein CML38-like;gene11228(XM_003522462.3):probable LRR receptor-like serine/threonine-protein kinase IRK;gene11384(XM_003522501.3):pathogenesis-related genes transcriptional activator PTI6-like;gene11489(XM_003523398.3):lysM dom…	0903html_all_TW-1-M-1_TW-1-1\Plant-pathogen interaction.html
map04075	Plant hormone signal transduction	KEGG PATHWAY	193	1584	3.8023e-05	0.00135981	gene10830(XM_003523026.3):serine/threonine-protein kinase HT1-like;gene11387(XM_003522503.3):probable inactive receptor kinase At4g23740;gene11511(XM_003523412.3):auxin transporter-like protein 3;gene11922(XM_006579503.2):serine/threonine-protein kinase HT1, transcript variant X2;gene12301(XM_003524434.3):probable serine/threonine-protein kinase At4g35230;gene12666(XM_003525779.3):probable LRR re…	0903html_all_TW-1-M-1_TW-1-1\Plant hormone signal transduction.html
map01120	Microbial metabolism in diverse environments	KEGG PATHWAY	94	747	0.001869	0.024831	gene11427(XM_014774975.1):2-oxoisovalerate dehydrogenase subunit alpha 2, mitochondrial, transcript variant X2;gene13240(XM_003524871.3):bifunctional aspartokinase/homoserine dehydrogenase, chloroplastic-like;gene13491(XM_003524212.3):monoacylglycerol lipase ABHD6;gene13520(XM_006580223.2):2,3-bisphosphoglycerate-dependent phosphoglycerate mutase-like, transcript variant X1;gene13870(XM_006579389…	0903html_all_TW-1-M-1_TW-1-1\Microbial metabolism in diverse environments.html
map00500	Starch and sucrose metabolism	KEGG PATHWAY	73	475	2.6323e-05	0.00122402	gene11580(XM_003525635.3):probable galacturonosyltransferase 3;gene11734(XM_003524444.3):probable galacturonosyltransferase 11;gene12126(XM_003525755.3):acid beta-fructofuranosidase;gene13513(XM_003524221.3):probable trehalose-phosphate phosphatase J;gene13962(XM_003525239.3):hexokinase-1;gene14286(XM_003527149.3):glucose-1-phosphate adenylyltransferase large subunit 1-like, transcript variant X1…	0903html_all_TW-1-M-1_TW-1-1\Starch and sucrose metabolism.html
map00520	Amino sugar and nucleotide sugar metabolism	KEGG PATHWAY	51	282	8.5146e-06	0.000593893	gene11580(XM_003525635.3):probable galacturonosyltransferase 3;gene11586(NM_001255225.1):glucuronokinase 1-like;gene11734(XM_003524444.3):probable galacturonosyltransferase 11;gene13427(XM_003524972.3):UDP-arabinose 4-epimerase 1-like;gene13962(XM_003525239.3):hexokinase-1;gene14286(XM_003527149.3):glucose-1-phosphate adenylyltransferase large subunit 1-like, transcript variant X1;gene14793(XM_00…	0903html_all_TW-1-M-1_TW-1-1\Amino sugar and nucleotide sugar metabolism.html
map00270	Cysteine and methionine metabolism	KEGG PATHWAY	30	167	0.00063863	0.00964371	gene10710(XM_003522978.2):1-aminocyclopropane-1-carboxylate oxidase 1-like;gene13240(XM_003524871.3):bifunctional aspartokinase/homoserine dehydrogenase, chloroplastic-like;gene14371(NM_001249411.1):ornithine decarboxylase;gene15303(NM_001253215.1):1-aminocyclopropane-1-carboxylate oxidase 5-like;gene18071(XM_003528757.3):serine acetyltransferase 5-like;gene18776(XM_003530144.2):1-aminocyclopropa…	0903html_all_TW-1-M-1_TW-1-1\Cysteine and methionine metabolism.html
map00053	Ascorbate and aldarate metabolism	KEGG PATHWAY	28	190	0.014636	0.102086	gene11586(NM_001255225.1):glucuronokinase 1-like;gene12123(XM_003525754.3):monocopper oxidase-like protein SKU5;gene1302(XM_003516893.3):laccase-4-like;gene17285(XM_003527453.3):L-ascorbate oxidase homolog;gene18834(XM_003530164.3):laccase-17-like;gene19464(XR_415255.2):L-galactose dehydrogenase-like, transcript variant X2;gene23768(XM_003530795.3):monocopper oxidase-like protein SKU5;gene30668(N…	0903html_all_TW-1-M-1_TW-1-1\Ascorbate and aldarate metabolism.html
map00052	Galactose metabolism	KEGG PATHWAY	27	135	0.00023362	0.00592545	gene11103(XM_003523158.3):beta-galactosidase 10;gene12126(XM_003525755.3):acid beta-fructofuranosidase;gene13962(XM_003525239.3):hexokinase-1;gene15693(XM_006581723.2):beta-galactosidase 10;gene15912(XM_006581848.2):galactinol--sucrose galactosyltransferase, transcript variant X2;gene16033(XM_003528137.3):aldose 1-epimerase-like;gene22201(XM_003531563.3):beta-fructofuranosidase, cell wall isozyme…	0903html_all_TW-1-M-1_TW-1-1\Galactose metabolism.html
map03320	PPAR signaling pathway	KEGG PATHWAY	22	105	0.00042965	0.00705131	gene11651(XM_003524487.3):protein kinase PINOID 2-like;gene17776(XM_003529755.3):palmitoyl-monogalactosyldiacylglycerol delta-7 desaturase, chloroplastic-like;gene184(NM_001255214.2):mitochondrial carnitine/acylcarnitine carrier-like protein-like;gene19417(NM_001255639.2):3-ketoacyl-CoA thiolase 2, peroxisomal-like;gene23356(XM_003532011.2):delta(8)-fatty-acid desaturase 2-like;gene29444(XM_01476…	0903html_all_TW-1-M-1_TW-1-1\PPAR signaling pathway.html
map00260	Glycine, serine and threonine metabolism	KEGG PATHWAY	21	143	0.034821	0.17044	gene13240(XM_003524871.3):bifunctional aspartokinase/homoserine dehydrogenase, chloroplastic-like;gene13520(XM_006580223.2):2,3-bisphosphoglycerate-dependent phosphoglycerate mutase-like, transcript variant X1;gene14371(NM_001249411.1):ornithine decarboxylase;gene14665(XM_003525953.3):glycine dehydrogenase (decarboxylating), mitochondrial-like;gene19823(NM_001250152.2):uncharacterized LOC10030581…	0903html_all_TW-1-M-1_TW-1-1\Glycine, serine and threonine metabolism.html
map00945	Stilbenoid, diarylheptanoid and gingerol biosynthesis	KEGG PATHWAY	21	147	0.05183	0.225946	gene15102(XM_003526504.3):protein ECERIFERUM 1-like;gene21410(XM_003531177.3):chalcone synthase 1;gene21411(XM_003531175.3):chalcone synthase 1;gene22467(XM_003531700.3):shikimate O-hydroxycinnamoyltransferase, transcript variant X1;gene23464(XM_003532062.3):spermidine hydroxycinnamoyl transferase-like;gene23465(XM_003532063.3):spermidine hydroxycinnamoyl transferase-like;gene23468(XM_003532066.3…	0903html_all_TW-1-M-1_TW-1-1\Stilbenoid, diarylheptanoid and gingerol biosynthesis.html
map00630	Glyoxylate and dicarboxylate metabolism	KEGG PATHWAY	20	114	0.0068688	0.0652451	gene17248(NM_001252940.1):isocitrate lyase 1-like;gene19823(NM_001250152.2):uncharacterized LOC100305815;gene21405(NM_001251392.1):serine hydroxymethyltransferase 2;gene23059(XM_006584436.2):serine hydroxymethyltransferase 3, transcript variant X1;gene23381(XM_006584579.2):enzymatic resistance protein, transcript variant X1;gene26038(XM_003534144.3):aldehyde dehydrogenase family 2 member C4-like;…	0903html_all_TW-1-M-1_TW-1-1\Glyoxylate and dicarboxylate metabolism.html
map05200	Pathways in cancer	KEGG PATHWAY	20	335	0.054413	0.232834	gene12010(XM_003525483.3):transcription factor GTE10-like;gene13729(XM_003524427.3):probable serine/threonine-protein kinase At1g54610;gene17661(XM_006583011.2):probable plastidic glucose transporter 3;gene19192(XM_003530292.3):extra-large guanine nucleotide-binding protein 1-like;gene25428(XM_003533929.3):heat shock protein 83;gene28862(XM_003535319.3):serine/threonine-protein kinase Nek2-like;g…	0903html_all_TW-1-M-1_TW-1-1\Pathways in cancer.html
map00230	Purine metabolism	KEGG PATHWAY	20	326	0.077465	0.292614	gene14760(XM_003527727.3):DNA-directed RNA polymerases IV and V subunit 2-like;gene20333(XM_003528677.3):protein STICHEL-like;gene20584(XM_014778336.1):uncharacterized LOC100527141, transcript variant X1;gene21799(XM_003531371.3):DNA-directed RNA polymerases II, IV and V subunit 8B-like, transcript variant X2;gene24638(XM_006586955.2):5'-nucleotidase SurE, transcript variant X2;gene27555(NM_00125…	0903html_all_TW-1-M-1_TW-1-1\Purine metabolism.html
map00592	alpha-Linolenic acid metabolism	KEGG PATHWAY	20	149	0.098261	0.342685	gene12357(XM_006579807.2):4-coumarate--CoA ligase-like 9;gene15838(XM_003528067.3):4-coumarate--CoA ligase-like 9;gene19189(NM_001289366.1):allene oxide synthase, chloroplastic-like;gene19417(NM_001255639.2):3-ketoacyl-CoA thiolase 2, peroxisomal-like;gene22175(NM_001250409.1):lipoxygenase-10;gene23356(XM_003532011.2):delta(8)-fatty-acid desaturase 2-like;gene28790(XM_003536028.2):probable linole…	0903html_all_TW-1-M-1_TW-1-1\alpha-Linolenic acid metabolism.html
map04141	Protein processing in endoplasmic reticulum	KEGG PATHWAY	19	436	0.00037201	0.00684265	gene11468(NM_001251080.1):protein disulfide isomerase-like protein;gene1183(XM_003516851.3):hsp70 nucleotide exchange factor fes1-like;gene16469(XM_003527153.3):protein transport protein Sec61 subunit alpha-like;gene24376(NM_001251814.2):uncharacterized LOC100306687;gene25428(XM_003533929.3):heat shock protein 83;gene28728(NM_001249422.2):calreticulin-1;gene33322(XM_003541024.3):dolichyl-diphosph…	0903html_all_TW-1-M-1_TW-1-1\Protein processing in endoplasmic reticulum.html
map04144	Endocytosis	KEGG PATHWAY	19	396	0.0029856	0.0326398	gene11519(XM_003522540.3):phosphatidylinositol 4-phosphate 5-kinase 1-like;gene13025(XM_003524754.3):katanin p60 ATPase-containing subunit A-like 2;gene1712(XM_014775216.1):brefeldin A-inhibited guanine nucleotide-exchange protein 2;gene17787(XM_003528286.3):phospholipase D alpha 1, transcript variant X1;gene17817(XM_006583071.2):katanin p60 ATPase-containing subunit A1-like;gene21179(XM_00353104…	0903html_all_TW-1-M-1_TW-1-1\Endocytosis.html
map03010	Ribosome	KEGG PATHWAY	18	407	0.00081026	0.0113031	gene11573(XM_003524522.2):50S ribosomal protein L22, chloroplastic;gene19013(NM_001251458.2):uncharacterized LOC100527336;gene20313(XM_003529636.3):40S ribosomal protein S15-4-like;gene20805(XM_003532471.3):40S ribosomal protein S2-4-like;gene24787(NM_001249876.1):uncharacterized LOC100306308;gene30217(NM_001255098.2):40S ribosomal protein S20-2-like;gene31664(XM_003538179.2):50S ribosomal protei…	0903html_all_TW-1-M-1_TW-1-1\Ribosome.html
map05016	Huntington's disease	KEGG PATHWAY	18	323	0.031731	0.160629	gene12010(XM_003525483.3):transcription factor GTE10-like;gene14230(NM_001251759.2):uncharacterized LOC100527355;gene17522(XM_003529576.3):mitochondrial arginine transporter BAC2-like;gene184(NM_001255214.2):mitochondrial carnitine/acylcarnitine carrier-like protein-like;gene21666(XM_003532774.3):probable mitochondrial adenine nucleotide transporter BTL3;gene21799(XM_003531371.3):DNA-directed RNA…	0903html_all_TW-1-M-1_TW-1-1\Huntington's disease.html
map05202	Transcriptional misregulation in cancer	KEGG PATHWAY	18	302	0.081593	0.303526	gene16101(XM_003527047.3):probable serine/threonine-protein kinase At1g54610;gene19638(XM_003529307.3):histone H3.2;gene20254(NM_001250423.1):KNT1;gene2089(XM_014776036.1):BEL1-like homeodomain protein 4, transcript variant X1;gene21372(NM_001254130.1):agamous-like MADS-box protein AGL3-like;gene30046(XM_003535715.3):lysine-specific demethylase JMJ25-like, transcript variant X2;gene3339(XM_006574…	0903html_all_TW-1-M-1_TW-1-1\Transcriptional misregulation in cancer.html
map04964	Proximal tubule bicarbonate reclamation	KEGG PATHWAY	17	80	0.0020585	0.0249705	gene14979(XM_006580945.2):aquaporin TIP4-1-like, transcript variant X1;gene2364(XM_003517367.3):probable aquaporin TIP-type RB7-5A;gene25747(XM_003534021.3):probable aquaporin TIP-type alpha;gene27046(NM_001256362.1):malate dehydrogenase, cytoplasmic-like;gene29342(XM_003536305.2):aquaporin PIP2-2;gene3144(XM_003519804.3):mitochondrial uncoupling protein 5-like;gene31579(NM_001255778.2):aquaporin…	0903html_all_TW-1-M-1_TW-1-1\Proximal tubule bicarbonate reclamation.html
map04010	MAPK signaling pathway	KEGG PATHWAY	17	348	0.0067291	0.0652451	gene11587(XM_003524514.3):serine/threonine-protein kinase HT1-like;gene13299(XM_006579349.2):mitogen-activated protein kinase 7-like, transcript variant X2;gene13440(XM_003532755.3):protein kinase PINOID-like;gene15434(XM_003526677.3):protein phosphatase 2C 57-like;gene21372(NM_001254130.1):agamous-like MADS-box protein AGL3-like;gene22072(XM_003531499.3):probable protein phosphatase 2C 9;gene243…	0903html_all_TW-1-M-1_TW-1-1\MAPK signaling pathway.html
map00680	Methane metabolism	KEGG PATHWAY	17	102	0.018954	0.120186	gene13520(XM_006580223.2):2,3-bisphosphoglycerate-dependent phosphoglycerate mutase-like, transcript variant X1;gene21405(NM_001251392.1):serine hydroxymethyltransferase 2;gene23059(XM_006584436.2):serine hydroxymethyltransferase 3, transcript variant X1;gene23381(XM_006584579.2):enzymatic resistance protein, transcript variant X1;gene26157(XM_003534206.3):serine hydroxymethyltransferase, mitocho…	0903html_all_TW-1-M-1_TW-1-1\Methane metabolism.html
map04540	Gap junction	KEGG PATHWAY	17	121	0.092126	0.333807	gene13299(XM_006579349.2):mitogen-activated protein kinase 7-like, transcript variant X2;gene14403(XM_003527574.3):tubulin beta chain;gene29453(XM_006589425.2):probable serine/threonine-protein kinase At1g54610;gene29775(XM_003536522.3):tubulin alpha chain;gene33579(XM_006591824.2):mitogen-activated protein kinase homolog NTF6-like, transcript variant X1;gene34900(XM_003539451.3):mitogen-activate…	0903html_all_TW-1-M-1_TW-1-1\Gap junction.html
map01040	Biosynthesis of unsaturated fatty acids	KEGG PATHWAY	16	55	6.5491e-05	0.00203022	gene1418(XM_006572727.2):fatty acid desaturase 8, transcript variant X1;gene17776(XM_003529755.3):palmitoyl-monogalactosyldiacylglycerol delta-7 desaturase, chloroplastic-like;gene19417(NM_001255639.2):3-ketoacyl-CoA thiolase 2, peroxisomal-like;gene23356(XM_003532011.2):delta(8)-fatty-acid desaturase 2-like;gene31955(NM_001249746.1):microsomal omega-3 fatty acid desaturase;gene32776(XM_003538530…	0903html_all_TW-1-M-1_TW-1-1\Biosynthesis of unsaturated fatty acids.html
map05169	Epstein-Barr virus infection	KEGG PATHWAY	15	342	0.001963	0.0248944	gene12010(XM_003525483.3):transcription factor GTE10-like;gene13699(XM_003525116.3):staphylococcal nuclease domain-containing protein 1-like;gene13729(XM_003524427.3):probable serine/threonine-protein kinase At1g54610;gene15744(XM_003526863.2):staphylococcal nuclease domain-containing protein 1-like;gene20423(XM_003532240.3):staphylococcal nuclease domain-containing protein 1;gene21799(XM_0035313…	0903html_all_TW-1-M-1_TW-1-1\Epstein-Barr virus infection.html
map00061	Fatty acid biosynthesis	KEGG PATHWAY	14	69	0.0070156	0.0652451	gene11676(XM_006579274.2):acyl-ACP thioesterase, transcript variant X1;gene23792(XM_003532206.3):enoyl-[acyl-carrier-protein] reductase [NADH] 2, chloroplastic-like;gene30363(XR_001383406.1):long chain acyl-CoA synthetase 4-like, transcript variant X2;gene31175(XM_003537728.3):enoyl-[acyl-carrier-protein] reductase [NADH], chloroplastic, transcript variant X1;gene33341(XM_003540636.3):long chain …	0903html_all_TW-1-M-1_TW-1-1\Fatty acid biosynthesis.html
map04110	Cell cycle	KEGG PATHWAY	14	270	0.031711	0.160629	gene12010(XM_003525483.3):transcription factor GTE10-like;gene13729(XM_003524427.3):probable serine/threonine-protein kinase At1g54610;gene29453(XM_006589425.2):probable serine/threonine-protein kinase At1g54610;gene31012(XM_003537632.3):G2/mitotic-specific cyclin-1;gene3905(NM_001251478.1):14-3-3 protein SGF14f;gene39399(NM_001250889.1):mitotic cyclin b1-type;gene41513(XM_003544950.3):cyclin-dep…	0903html_all_TW-1-M-1_TW-1-1\Cell cycle.html
map00062	Fatty acid elongation	KEGG PATHWAY	13	44	0.00026375	0.00613219	gene14729(XM_003526038.3):3-ketoacyl-CoA synthase 10-like;gene27003(XM_003536441.3):3-ketoacyl-CoA synthase 11-like;gene29637(XM_006589512.2):3-ketoacyl-CoA synthase 6-like;gene32776(XM_003538530.3):very-long-chain 3-oxoacyl-CoA reductase 1;gene39455(NM_001289220.1):very-long-chain enoyl-CoA reductase-like, transcript variant X1;gene47840(XM_003549739.3):3-ketoacyl-CoA synthase 11;gene48529(XM_00…	0903html_all_TW-1-M-1_TW-1-1\Fatty acid elongation.html
map03040	Spliceosome	KEGG PATHWAY	12	433	6.2095e-07	0.000173245	gene12993(XM_003524744.3):sm-like protein LSM5;gene14832(XM_006581297.2):DEAD-box ATP-dependent RNA helicase 56, transcript variant X3;gene1697(XM_006573377.2):putative ATP-dependent RNA helicase PB1A10.06c, transcript variant X3;gene24008(XM_014761813.1):phosphatidylinositol-glycan biosynthesis class F protein-like, transcript variant X2;gene3664(XM_003518605.3):THO complex subunit 4B-like;gene3…	0903html_all_TW-1-M-1_TW-1-1\Spliceosome.html
map04120	Ubiquitin mediated proteolysis	KEGG PATHWAY	12	385	1.0871e-05	0.000606602	gene13649(XM_014775792.1):ultraviolet-B receptor UVR8-like, transcript variant X3;gene14023(XM_006580390.2):DENN domain and WD repeat-containing protein SCD1-like;gene14612(XM_006581203.2):DNA excision repair protein ERCC-8-like;gene18870(XM_014777985.1):ultraviolet-B receptor UVR8-like, transcript variant X2;gene20523(XM_006584476.2):uncharacterized LOC100527756, transcript variant X1;gene35893(…	0903html_all_TW-1-M-1_TW-1-1\Ubiquitin mediated proteolysis.html
map04111	Cell cycle - yeast	KEGG PATHWAY	12	292	0.0023009	0.026748	gene15629(XM_006581693.2):WD repeat-containing protein YMR102C-like, transcript variant X1;gene17558(XM_006582947.1):protein indeterminate-domain 7, transcript variant X2;gene17681(XM_006583017.2):cell division control protein 2 homolog C, transcript variant X3;gene33420(XM_003539369.3):serine/threonine-protein kinase UCNL-like;gene35305(XM_006592896.2):WD repeat-containing protein 13-like;gene35…	0903html_all_TW-1-M-1_TW-1-1\Cell cycle - yeast.html
map00943	Isoflavonoid biosynthesis	KEGG PATHWAY	12	245	0.024541	0.139377	gene14472(XM_006581140.2):isoflavone reductase-like protein;gene1605(XM_003516971.3):cytochrome P450 82A4;gene24483(NM_001253071.1):isoflavone 2'-hydroxylase-like;gene29010(XM_003536138.3):isoflavone-7-O-methyltransferase 9-like;gene29970(XM_014763423.1):probable carboxylesterase 6;gene43011(NM_001254191.1):isoflavone 2'-hydroxylase-like;gene49222(XM_003550296.3):probable carboxylesterase 13;gene…	0903html_all_TW-1-M-1_TW-1-1\Isoflavonoid biosynthesis.html
map05010	Alzheimer's disease	KEGG PATHWAY	12	234	0.047906	0.215577	gene11706(XM_003525587.3):putative phospholipid-transporting ATPase 9;gene23515(XM_014779400.1):ATP synthase gamma chain, chloroplastic-like;gene27006(NM_001249981.1):uncharacterized LOC100526987;gene2759(NM_001251325.1):calmodulin;gene29030(NM_001250973.1):calmodulin;gene36816(XM_003541390.3):aspartic proteinase-like protein 2;gene42583(XM_003546103.3):ATP synthase gamma chain, chloroplastic;gen…	0903html_all_TW-1-M-1_TW-1-1\Alzheimer's disease.html
map03015	mRNA surveillance pathway	KEGG PATHWAY	11	246	0.013577	0.0990736	gene11675(XM_003524471.3):serine/threonine protein phosphatase 2A 57 kDa regulatory subunit B' iota isoform-like, transcript variant X4;gene14832(XM_006581297.2):DEAD-box ATP-dependent RNA helicase 56, transcript variant X3;gene15127(XM_003526520.3):RNA-binding protein CP31B, chloroplastic;gene17318(XM_014776840.1):DNA replication ATP-dependent helicase/nuclease DNA2, transcript variant X4;gene23…	0903html_all_TW-1-M-1_TW-1-1\mRNA surveillance pathway.html
map00591	Linoleic acid metabolism	KEGG PATHWAY	11	58	0.024116	0.139377	gene17537(NM_001251747.1):lipoxygenase;gene21345(XM_003531138.3):lipoxygenase 6, chloroplastic;gene22175(NM_001250409.1):lipoxygenase-10;gene28790(XM_003536028.2):probable linoleate 9S-lipoxygenase 5;gene33407(XM_003539327.2):linoleate 13S-lipoxygenase 2-1, chloroplastic-like;gene38775(NM_001250756.1):lipoxygenase-2;gene38777(NM_001249224.1):lipoxygenase;gene38778(NM_001251763.1):lipoxygenase;gen…	0903html_all_TW-1-M-1_TW-1-1\Linoleic acid metabolism.html
map04810	Regulation of actin cytoskeleton	KEGG PATHWAY	11	229	0.026739	0.146278	gene11519(XM_003522540.3):phosphatidylinositol 4-phosphate 5-kinase 1-like;gene15070(XM_006581431.2):rho GTPase-activating protein REN1, transcript variant X1;gene15625(XM_014776455.1):serine/threonine-protein kinase ATG1-like, transcript variant X4;gene18068(XM_014777386.1):formin-like protein 1;gene19192(XM_003530292.3):extra-large guanine nucleotide-binding protein 1-like;gene28772(XM_00353528…	0903html_all_TW-1-M-1_TW-1-1\Regulation of actin cytoskeleton.html
map03013	RNA transport	KEGG PATHWAY	10	232	0.011243	0.0847783	gene10975(XM_014774824.1):snurportin-1-like;gene14832(XM_006581297.2):DEAD-box ATP-dependent RNA helicase 56, transcript variant X3;gene15893(XM_003526945.3):elongation factor Tu, chloroplastic;gene17318(XM_014776840.1):DNA replication ATP-dependent helicase/nuclease DNA2, transcript variant X4;gene3664(XM_003518605.3):THO complex subunit 4B-like;gene38471(XM_006594877.2):proteinaceous RNase P 2-…	0903html_all_TW-1-M-1_TW-1-1\RNA transport.html
map00100	Steroid biosynthesis	KEGG PATHWAY	10	55	0.038076	0.180054	gene10964(XM_003523090.3):cycloeucalenol cycloisomerase-like;gene12096(XM_003525724.3):methylsterol monooxygenase 1-1-like;gene26011(XM_014762258.1):probable 3-beta-hydroxysteroid-Delta(8),Delta(7)-isomerase;gene3045(NM_001254226.2):putative methylsterol monooxygenase DDB_G0269788-like;gene31198(XM_006590762.2):delta(24)-sterol reductase-like, transcript variant X1;gene32983(XM_003540541.3):cyclo…	0903html_all_TW-1-M-1_TW-1-1\Steroid biosynthesis.html
map00511	Other glycan degradation	KEGG PATHWAY	10	62	0.084032	0.308486	gene11030(XM_003523128.3):alpha-mannosidase-like;gene11103(XM_003523158.3):beta-galactosidase 10;gene15693(XM_006581723.2):beta-galactosidase 10;gene21887(XM_003531414.3):beta-hexosaminidase 2-like;gene29835(XM_003536555.3):alpha-L-fucosidase 2-like;gene38570(XM_003543414.3):beta-galactosidase 8-like;gene38808(XM_003543550.2):beta-galactosidase 1-like;gene39740(XM_014767002.1):beta-galactosidase …	0903html_all_TW-1-M-1_TW-1-1\Other glycan degradation.html
map00190	Oxidative phosphorylation	KEGG PATHWAY	9	223	0.0094749	0.0793903	gene17485(XM_003529368.3):pyrophosphate-energized membrane proton pump 2;gene22517(XM_006585618.2):pyrophosphate-energized membrane proton pump 2-like, transcript variant X1;gene23515(XM_014779400.1):ATP synthase gamma chain, chloroplastic-like;gene3389(XM_003518081.3):V-type proton ATPase subunit C-like;gene42583(XM_003546103.3):ATP synthase gamma chain, chloroplastic;gene44573(XM_014768515.1):s…	0903html_all_TW-1-M-1_TW-1-1\Oxidative phosphorylation.html
map00300	Lysine biosynthesis	KEGG PATHWAY	9	39	0.010485	0.0812588	gene13240(XM_003524871.3):bifunctional aspartokinase/homoserine dehydrogenase, chloroplastic-like;gene14371(NM_001249411.1):ornithine decarboxylase;gene20976(XM_003530955.3):LL-diaminopimelate aminotransferase, chloroplastic;gene29607(XM_003536432.3):dihydrodipicolinate reductase-like protein CRR1, chloroplastic;gene3159(XM_006574590.2):isocitrate dehydrogenase [NAD] regulatory subunit 1, mitocho…	0903html_all_TW-1-M-1_TW-1-1\Lysine biosynthesis.html
map04510	Focal adhesion	KEGG PATHWAY	9	184	0.063367	0.251866	gene11651(XM_003524487.3):protein kinase PINOID 2-like;gene15070(XM_006581431.2):rho GTPase-activating protein REN1, transcript variant X1;gene15625(XM_014776455.1):serine/threonine-protein kinase ATG1-like, transcript variant X4;gene18068(XM_014777386.1):formin-like protein 1;gene44673(XM_003548379.3):formin-like protein 1;gene47679(XM_014769516.1):formin-like protein 20;gene47827(XM_003549725.3…	0903html_all_TW-1-M-1_TW-1-1\Focal adhesion.html
map05161	Hepatitis B	KEGG PATHWAY	8	189	0.020703	0.128359	gene12010(XM_003525483.3):transcription factor GTE10-like;gene13729(XM_003524427.3):probable serine/threonine-protein kinase At1g54610;gene35976(XM_003543662.3):outer plastidial membrane protein porin;gene47690(XM_003549650.3):WD repeat-containing protein 76-like;gene47809(XM_003550778.3):DEAD-box ATP-dependent RNA helicase 52B;gene52289(XM_003551700.3):probable serine/threonine-protein kinase At…	0903html_all_TW-1-M-1_TW-1-1\Hepatitis B.html
map00380	Tryptophan metabolism	KEGG PATHWAY	7	245	0.0003621	0.00684265	gene23224(XM_003531963.3):aldehyde dehydrogenase family 2 member B7, mitochondrial-like;gene28521(XM_003535197.3):probable indole-3-pyruvate monooxygenase YUCCA3;gene30200(NM_001253968.1):kynurenine formamidase-like;gene3034(XM_003519384.3):UDP-glycosyltransferase 74B1-like;gene3114(XM_003519780.3):L-tryptophan--pyruvate aminotransferase 1-like;gene363(XM_003517804.3):UDP-glycosyltransferase 74B1…	0903html_all_TW-1-M-1_TW-1-1\Tryptophan metabolism.html
map00902	Monoterpenoid biosynthesis	KEGG PATHWAY	7	187	0.010006	0.0797621	gene26007(XM_014762257.1):cytochrome P450 CYP736A12;gene27975(XM_006588848.2):cytochrome P450 93A3-like;gene30908(XM_003537574.3):cytochrome P450 84A1-like;gene7087(NM_001289253.1):2-alkenal reductase (NADP(+)-dependent)-like;gene7088(XM_003520977.3):2-alkenal reductase (NADP(+)-dependent);gene7551(XM_003520483.3):cytochrome P450 93A2-like;gene8343(XM_003521560.3):short-chain dehydrogenase reduct…	0903html_all_TW-1-M-1_TW-1-1\Monoterpenoid biosynthesis.html
map05414	Dilated cardiomyopathy (DCM)	KEGG PATHWAY	7	32	0.028813	0.151676	gene11167(XM_003523194.3):actin-7, transcript variant X1;gene13595(XM_003525057.3):actin-7-like;gene33487(XM_003539627.3):actin, transcript variant X2;gene41904(XM_006597212.2):actin-like, transcript variant X3;gene4537(XM_003518989.3):actin-like, transcript variant X1;gene52685(XM_003553265.3):actin-97-like, transcript variant X3;gene54324(NM_001254249.1):actin-3-like, transcript variant X1	0903html_all_TW-1-M-1_TW-1-1\Dilated cardiomyopathy (DCM).html
map05164	Influenza A	KEGG PATHWAY	5	203	0.00039241	0.00684265	gene12010(XM_003525483.3):transcription factor GTE10-like;gene14832(XM_006581297.2):DEAD-box ATP-dependent RNA helicase 56, transcript variant X3;gene24154(XM_003534936.3):farnesyl pyrophosphate synthase 1;gene7921(XM_003521336.3):dnaJ protein P58IPK homolog;gene9345(XM_006578037.2):endoribonuclease Dicer homolog 3a, transcript variant X2	0903html_all_TW-1-M-1_TW-1-1\Influenza A.html
map00909	Sesquiterpenoid and triterpenoid biosynthesis	KEGG PATHWAY	5	152	0.013849	0.0990736	gene14515(XM_003528163.3):cytochrome P450 CYP82D47-like;gene17483(XM_006582895.2):beta-amyrin synthase, transcript variant X1;gene42128(XM_003545714.2):squalene monooxygenase;gene54313(XM_006604321.2):3,9-dihydroxypterocarpan 6A-monooxygenase-like;gene6177(XM_003521471.3):geraniol 8-hydroxylase-like	0903html_all_TW-1-M-1_TW-1-1\Sesquiterpenoid and triterpenoid biosynthesis.html
map00523	Polyketide sugar unit biosynthesis	KEGG PATHWAY	5	16	0.016376	0.108783	gene2787(XM_003520233.3):protein tas, transcript variant X1;gene35287(XM_003540466.3):trifunctional UDP-glucose 4,6-dehydratase/UDP-4-keto-6-deoxy-D-glucose 3,5-epimerase/UDP-4-keto-L-rhamnose-reductase RHM1, transcript variant X1;gene37960(XM_003543137.3):trifunctional UDP-glucose 4,6-dehydratase/UDP-4-keto-6-deoxy-D-glucose 3,5-epimerase/UDP-4-keto-L-rhamnose-reductase RHM1, transcript variant …	0903html_all_TW-1-M-1_TW-1-1\Polyketide sugar unit biosynthesis.html
map00561	Glycerolipid metabolism	KEGG PATHWAY	5	131	0.040602	0.188799	gene1307(XM_003516895.3):sulfoquinovosyl transferase SQD2;gene20903(XM_003530931.3):monoglyceride lipase;gene40922(XM_003544123.3):probable glycerol-3-phosphate acyltransferase 2, transcript variant X1;gene54271(XM_003554135.3):1-acyl-sn-glycerol-3-phosphate acyltransferase 2;gene54831(NM_001251241.1):digalactosyldiacylglycerol synthase 1	0903html_all_TW-1-M-1_TW-1-1\Glycerolipid metabolism.html
map00901	Indole alkaloid biosynthesis	KEGG PATHWAY	4	180	0.00065674	0.00964371	gene24704(XM_003533740.3):protein STRICTOSIDINE SYNTHASE-LIKE 4;gene3572(XM_003519945.3):1-aminocyclopropane-1-carboxylate oxidase homolog 4-like;gene45927(NM_001250887.1):uncharacterized LOC100527557;gene6295(XM_003521932.3):cytochrome P450 83B1-like	0903html_all_TW-1-M-1_TW-1-1\Indole alkaloid biosynthesis.html
map05162	Measles	KEGG PATHWAY	4	114	0.041942	0.191833	gene13729(XM_003524427.3):probable serine/threonine-protein kinase At1g54610;gene18467(XM_003530006.3):receptor for activated C kinase 1B;gene52289(XM_003551700.3):probable serine/threonine-protein kinase At1g54610, transcript variant X1;gene9345(XM_006578037.2):endoribonuclease Dicer homolog 3a, transcript variant X2	0903html_all_TW-1-M-1_TW-1-1\Measles.html
map05160	Hepatitis C	KEGG PATHWAY	4	106	0.073233	0.283778	gene11651(XM_003524487.3):protein kinase PINOID 2-like;gene47827(XM_003549725.3):protein kinase PINOID 2-like;gene52713(XM_003554819.3):protein kinase PVPK-1, transcript variant X3;gene54761(XM_014771883.1):serine/threonine-protein kinase D6PKL1-like, transcript variant X9	0903html_all_TW-1-M-1_TW-1-1\Hepatitis C.html
map04122	Sulfur relay system	KEGG PATHWAY	4	19	0.09683	0.342685	gene12032(XM_003525666.3):ubiquitin-like modifier-activating enzyme 5;gene30624(XM_006590549.2):cysteine desulfurase, mitochondrial-like;gene44336(XM_014767884.1):cyclic pyranopterin monophosphate synthase, mitochondrial-like, transcript variant X1;gene47953(XM_003549806.3):ubiquitin-like modifier-activating enzyme 5	0903html_all_TW-1-M-1_TW-1-1\Sulfur relay system.html
map00966	Glucosinolate biosynthesis	KEGG PATHWAY	3	111	0.01717	0.111405	gene3034(XM_003519384.3):UDP-glycosyltransferase 74B1-like;gene363(XM_003517804.3):UDP-glycosyltransferase 74B1-like;gene52942(XM_003554553.3):UDP-glycosyltransferase 74G1-like	0903html_all_TW-1-M-1_TW-1-1\Glucosinolate biosynthesis.html
map04520	Adherens junction	KEGG PATHWAY	3	105	0.032241	0.160629	gene12010(XM_003525483.3):transcription factor GTE10-like;gene36299(XM_003541524.3):afadin- and alpha-actinin-binding protein-like, transcript variant X1;gene47293(XM_014769324.1):uncharacterized LOC100811569, transcript variant X1	0903html_all_TW-1-M-1_TW-1-1\Adherens junction.html
map05131	Shigellosis	KEGG PATHWAY	3	93	0.056748	0.232834	gene18068(XM_014777386.1):formin-like protein 1;gene44673(XM_003548379.3):formin-like protein 1;gene47679(XM_014769516.1):formin-like protein 20	0903html_all_TW-1-M-1_TW-1-1\Shigellosis.html
map04961	Endocrine and other factor-regulated calcium reabsorption	KEGG PATHWAY	3	93	0.056748	0.232834	gene30354(XM_003538072.3):dynamin-related protein 5A-like;gene32732(NM_001250446.1):uncharacterized LOC100527786;gene33105(XM_003540319.3):beta-adaptin-like protein C	0903html_all_TW-1-M-1_TW-1-1\Endocrine and other factor-regulated calcium reabsorption.html
map01054	Nonribosomal peptide structures	KEGG PATHWAY	3	10	0.064095	0.251866	gene17504(XM_003529459.3):D-3-phosphoglycerate dehydrogenase 2, chloroplastic;gene22497(XM_003531722.3):D-3-phosphoglycerate dehydrogenase 2, chloroplastic-like;gene39027(XM_003543670.3):D-3-phosphoglycerate dehydrogenase 2, chloroplastic-like	0903html_all_TW-1-M-1_TW-1-1\Nonribosomal peptide structures.html
map00642	Ethylbenzene degradation	KEGG PATHWAY	3	10	0.064095	0.251866	gene13491(XM_003524212.3):monoacylglycerol lipase ABHD6;gene22070(XM_003532912.2):monoacylglycerol lipase ABHD6-like;gene42049(XM_003547037.3):monoacylglycerol lipase ABHD6	0903html_all_TW-1-M-1_TW-1-1\Ethylbenzene degradation.html
map01057	Biosynthesis of type II polyketide products	KEGG PATHWAY	3	12	0.097387	0.342685	gene38037(XM_014765893.1):reticulon-4-interacting protein 1 homolog, mitochondrial, transcript variant X1;gene38473(XM_003543389.3):flagellar radial spoke protein 5, transcript variant X1;gene52763(XM_003553804.3):2-methylene-furan-3-one reductase-like	0903html_all_TW-1-M-1_TW-1-1\Biosynthesis of type II polyketide products.html
map04310	Wnt signaling pathway	KEGG PATHWAY	2	194	6.3736e-06	0.000592745	gene12010(XM_003525483.3):transcription factor GTE10-like;gene30517(XM_003538692.3):metalloendoproteinase 1-MMP-like	0903html_all_TW-1-M-1_TW-1-1\Wnt signaling pathway.html
map03008	Ribosome biogenesis in eukaryotes	KEGG PATHWAY	2	176	3.8991e-05	0.00135981	gene25900(XM_006588220.2):nucleolar protein 56-like;gene54698(XM_003554353.3):WD repeat-containing protein 3-like	0903html_all_TW-1-M-1_TW-1-1\Ribosome biogenesis in eukaryotes.html
map03050	Proteasome	KEGG PATHWAY	2	158	0.00015051	0.00419923	gene30886(XM_003537563.3):probable mitochondrial chaperone BCS1-B;gene51729(XM_003552226.3):proteasome subunit alpha type-4-like	0903html_all_TW-1-M-1_TW-1-1\Proteasome.html
map04530	Tight junction	KEGG PATHWAY	2	150	0.00030328	0.00650886	gene15232(XM_003526566.3):glycine-rich protein 2-like;gene41242(XM_003544847.3):mitogen-activated protein kinase kinase kinase 10-like	0903html_all_TW-1-M-1_TW-1-1\Tight junction.html
map04360	Axon guidance	KEGG PATHWAY	2	117	0.0030417	0.0326398	gene31231(XM_006590789.2):actin-depolymerizing factor 9-like;gene42064(XM_003545645.3):dihydropyrimidinase	0903html_all_TW-1-M-1_TW-1-1\Axon guidance.html
map04062	Chemokine signaling pathway	KEGG PATHWAY	2	96	0.015858	0.107912	gene33143(XM_006591980.2):WD repeat-containing protein 55-like, transcript variant X1;gene8906(NM_001253962.2):guanine nucleotide-binding protein subunit beta-2-like	0903html_all_TW-1-M-1_TW-1-1\Chemokine signaling pathway.html
map00903	Limonene and pinene degradation	KEGG PATHWAY	2	93	0.022428	0.133136	gene30908(XM_003537574.3):cytochrome P450 84A1-like;gene7551(XM_003520483.3):cytochrome P450 93A2-like	0903html_all_TW-1-M-1_TW-1-1\Limonene and pinene degradation.html
map03060	Protein export	KEGG PATHWAY	2	93	0.022428	0.133136	gene16469(XM_003527153.3):protein transport protein Sec61 subunit alpha-like;gene49517(XM_003552750.3):ALBINO3-like protein 1, chloroplastic	0903html_all_TW-1-M-1_TW-1-1\Protein export.html
map05222	Small cell lung cancer	KEGG PATHWAY	2	78	0.05653	0.232834	gene13729(XM_003524427.3):probable serine/threonine-protein kinase At1g54610;gene52289(XM_003551700.3):probable serine/threonine-protein kinase At1g54610, transcript variant X1	0903html_all_TW-1-M-1_TW-1-1\Small cell lung cancer.html
map04710	Circadian rhythm	KEGG PATHWAY	2	74	0.077611	0.292614	gene41550(XM_003547009.3):CBL-interacting serine/threonine-protein kinase 5-like;gene8729(XM_014774058.1):CBL-interacting serine/threonine-protein kinase 9-like, transcript variant X2	0903html_all_TW-1-M-1_TW-1-1\Circadian rhythm.html
map05132	Salmonella infection	KEGG PATHWAY	1	93	0.004723	0.0488043	gene18042(XM_014777743.1):protein TSS-like, transcript variant X3	0903html_all_TW-1-M-1_TW-1-1\Salmonella infection.html
map05020	Prion diseases	KEGG PATHWAY	1	84	0.0094001	0.0793903	gene38017(XM_003541772.3):TPR repeat-containing thioredoxin TTL1	0903html_all_TW-1-M-1_TW-1-1\Prion diseases.html
map04670	Leukocyte transendothelial migration	KEGG PATHWAY	1	85	0.0096748	0.0793903	gene15070(XM_006581431.2):rho GTPase-activating protein REN1, transcript variant X1	0903html_all_TW-1-M-1_TW-1-1\Leukocyte transendothelial migration.html
map05100	Bacterial invasion of epithelial cells	KEGG PATHWAY	1	81	0.0090334	0.0793903	gene30354(XM_003538072.3):dynamin-related protein 5A-like	0903html_all_TW-1-M-1_TW-1-1\Bacterial invasion of epithelial cells.html
map04350	TGF-beta signaling pathway	KEGG PATHWAY	1	72	0.027296	0.146454	gene12010(XM_003525483.3):transcription factor GTE10-like	0903html_all_TW-1-M-1_TW-1-1\TGF-beta signaling pathway.html
map00400	Phenylalanine, tyrosine and tryptophan biosynthesis	KEGG PATHWAY	1	66	0.037027	0.178113	gene40184(XM_003544552.3):aspartate aminotransferase P2, mitochondrial-like, transcript variant X1	0903html_all_TW-1-M-1_TW-1-1\Phenylalanine, tyrosine and tryptophan biosynthesis.html
map04730	Long-term depression	KEGG PATHWAY	1	60	0.051161	0.225946	gene19192(XM_003530292.3):extra-large guanine nucleotide-binding protein 1-like	0903html_all_TW-1-M-1_TW-1-1\Long-term depression.html
	enrichment up-regulated KEGG pathways in TW-1-M-1 vs TW-1-1 library
Pathway_accession	Description	Database	CAD_item	Bg_item	O.R.pV.B	C.O.R.pV.B	Gene ID and anotation	Hyperlink
map01110	Biosynthesis of secondary metabolites	KEGG PATHWAY	200	2383	0.00013621	0.0027242	gene10710(XM_003522978.2):1-aminocyclopropane-1-carboxylate oxidase 1-like;gene10964(XM_003523090.3):cycloeucalenol cycloisomerase-like;gene11036(XR_001388047.1):uncharacterized LOC102663110, transcript variant X4;gene11427(XM_014774975.1):2-oxoisovalerate dehydrogenase subunit alpha 2, mitochondrial, transcript variant X2;gene11580(XM_003525635.3):probable galacturonosyltransferase 3;gene11734(X…	0903html_all_TW-1-M-1_TW-1-1\Biosynthesis of secondary metabolites.html
map04075	Plant hormone signal transduction	KEGG PATHWAY	165	1584	2.0969e-09	5.45194e-07	gene10830(XM_003523026.3):serine/threonine-protein kinase HT1-like;gene11387(XM_003522503.3):probable inactive receptor kinase At4g23740;gene11511(XM_003523412.3):auxin transporter-like protein 3;gene11922(XM_006579503.2):serine/threonine-protein kinase HT1, transcript variant X2;gene12301(XM_003524434.3):probable serine/threonine-protein kinase At4g35230;gene12666(XM_003525779.3):probable LRR re…	0903html_all_TW-1-M-1_TW-1-1\Plant hormone signal transduction.html
map00500	Starch and sucrose metabolism	KEGG PATHWAY	54	475	0.00010713	0.00232115	gene11580(XM_003525635.3):probable galacturonosyltransferase 3;gene11734(XM_003524444.3):probable galacturonosyltransferase 11;gene12126(XM_003525755.3):acid beta-fructofuranosidase;gene13513(XM_003524221.3):probable trehalose-phosphate phosphatase J;gene13962(XM_003525239.3):hexokinase-1;gene14286(XM_003527149.3):glucose-1-phosphate adenylyltransferase large subunit 1-like, transcript variant X1…	0903html_all_TW-1-M-1_TW-1-1\Starch and sucrose metabolism.html
map00520	Amino sugar and nucleotide sugar metabolism	KEGG PATHWAY	39	282	1.5822e-05	0.00068562	gene11580(XM_003525635.3):probable galacturonosyltransferase 3;gene11586(NM_001255225.1):glucuronokinase 1-like;gene11734(XM_003524444.3):probable galacturonosyltransferase 11;gene13962(XM_003525239.3):hexokinase-1;gene14286(XM_003527149.3):glucose-1-phosphate adenylyltransferase large subunit 1-like, transcript variant X1;gene14836(XM_003526368.3):cellulose synthase A catalytic subunit 1 [UDP-fo…	0903html_all_TW-1-M-1_TW-1-1\Amino sugar and nucleotide sugar metabolism.html
map00940	Phenylpropanoid biosynthesis	KEGG PATHWAY	29	291	0.026275	0.175167	gene13056(XM_014775650.1):1-Cys peroxiredoxin-like, transcript variant X1;gene13526(XM_003524226.3):anthocyanidin 3-O-glucosyltransferase 5-like;gene15102(XM_003526504.3):protein ECERIFERUM 1-like;gene20201(XM_003529575.3):beta-glucosidase 46;gene206(NM_001253293.2):probable mannitol dehydrogenase-like;gene23464(XM_003532062.3):spermidine hydroxycinnamoyl transferase-like;gene23465(XM_003532063.3…	0903html_all_TW-1-M-1_TW-1-1\Phenylpropanoid biosynthesis.html
map00270	Cysteine and methionine metabolism	KEGG PATHWAY	26	167	7.6566e-05	0.00180974	gene10710(XM_003522978.2):1-aminocyclopropane-1-carboxylate oxidase 1-like;gene13240(XM_003524871.3):bifunctional aspartokinase/homoserine dehydrogenase, chloroplastic-like;gene14371(NM_001249411.1):ornithine decarboxylase;gene15303(NM_001253215.1):1-aminocyclopropane-1-carboxylate oxidase 5-like;gene18071(XM_003528757.3):serine acetyltransferase 5-like;gene18776(XM_003530144.2):1-aminocyclopropa…	0903html_all_TW-1-M-1_TW-1-1\Cysteine and methionine metabolism.html
map00052	Galactose metabolism	KEGG PATHWAY	23	135	4.0536e-05	0.00111782	gene11103(XM_003523158.3):beta-galactosidase 10;gene12126(XM_003525755.3):acid beta-fructofuranosidase;gene13962(XM_003525239.3):hexokinase-1;gene15693(XM_006581723.2):beta-galactosidase 10;gene22201(XM_003531563.3):beta-fructofuranosidase, cell wall isozyme-like;gene22917(XM_003531881.3):alpha-xylosidase 1;gene25905(XM_003534092.3):aldose 1-epimerase;gene26510(XM_003534410.3):aldose 1-epimerase-…	0903html_all_TW-1-M-1_TW-1-1\Galactose metabolism.html
map00053	Ascorbate and aldarate metabolism	KEGG PATHWAY	20	190	0.042412	0.23462	gene11586(NM_001255225.1):glucuronokinase 1-like;gene12123(XM_003525754.3):monocopper oxidase-like protein SKU5;gene17285(XM_003527453.3):L-ascorbate oxidase homolog;gene23768(XM_003530795.3):monocopper oxidase-like protein SKU5;gene30668(NM_001254701.2):peroxidase 51-like;gene30762(XM_006590601.2):L-ascorbate oxidase homolog, transcript variant X1;gene31139(XM_003537706.3):L-ascorbate oxidase ho…	0903html_all_TW-1-M-1_TW-1-1\Ascorbate and aldarate metabolism.html
map03320	PPAR signaling pathway	KEGG PATHWAY	18	105	0.00024742	0.00459494	gene11651(XM_003524487.3):protein kinase PINOID 2-like;gene184(NM_001255214.2):mitochondrial carnitine/acylcarnitine carrier-like protein-like;gene19417(NM_001255639.2):3-ketoacyl-CoA thiolase 2, peroxisomal-like;gene23356(XM_003532011.2):delta(8)-fatty-acid desaturase 2-like;gene29444(XM_014763335.1):probable S-adenosylmethionine carrier 2, chloroplastic, transcript variant X1;gene30363(XR_00138…	0903html_all_TW-1-M-1_TW-1-1\PPAR signaling pathway.html
map00260	Glycine, serine and threonine metabolism	KEGG PATHWAY	17	143	0.018902	0.140415	gene13240(XM_003524871.3):bifunctional aspartokinase/homoserine dehydrogenase, chloroplastic-like;gene13520(XM_006580223.2):2,3-bisphosphoglycerate-dependent phosphoglycerate mutase-like, transcript variant X1;gene14371(NM_001249411.1):ornithine decarboxylase;gene14665(XM_003525953.3):glycine dehydrogenase (decarboxylating), mitochondrial-like;gene19823(NM_001250152.2):uncharacterized LOC10030581…	0903html_all_TW-1-M-1_TW-1-1\Glycine, serine and threonine metabolism.html
map04540	Gap junction	KEGG PATHWAY	16	121	0.010114	0.089544	gene13299(XM_006579349.2):mitogen-activated protein kinase 7-like, transcript variant X2;gene14403(XM_003527574.3):tubulin beta chain;gene29453(XM_006589425.2):probable serine/threonine-protein kinase At1g54610;gene29775(XM_003536522.3):tubulin alpha chain;gene33579(XM_006591824.2):mitogen-activated protein kinase homolog NTF6-like, transcript variant X1;gene41461(NM_001255921.2):tubulin beta-1 c…	0903html_all_TW-1-M-1_TW-1-1\Gap junction.html
map00592	alpha-Linolenic acid metabolism	KEGG PATHWAY	16	149	0.050184	0.266854	gene12357(XM_006579807.2):4-coumarate--CoA ligase-like 9;gene19189(NM_001289366.1):allene oxide synthase, chloroplastic-like;gene19417(NM_001255639.2):3-ketoacyl-CoA thiolase 2, peroxisomal-like;gene22175(NM_001250409.1):lipoxygenase-10;gene23356(XM_003532011.2):delta(8)-fatty-acid desaturase 2-like;gene31391(XM_003537860.3):9-divinyl ether synthase-like;gene3800(XM_014766358.1):delta(8)-fatty-ac…	0903html_all_TW-1-M-1_TW-1-1\alpha-Linolenic acid metabolism.html
map01040	Biosynthesis of unsaturated fatty acids	KEGG PATHWAY	15	55	5.0133e-06	0.000434486	gene1418(XM_006572727.2):fatty acid desaturase 8, transcript variant X1;gene19417(NM_001255639.2):3-ketoacyl-CoA thiolase 2, peroxisomal-like;gene23356(XM_003532011.2):delta(8)-fatty-acid desaturase 2-like;gene31955(NM_001249746.1):microsomal omega-3 fatty acid desaturase;gene32776(XM_003538530.3):very-long-chain 3-oxoacyl-CoA reductase 1;gene3800(XM_014766358.1):delta(8)-fatty-acid desaturase 2-…	0903html_all_TW-1-M-1_TW-1-1\Biosynthesis of unsaturated fatty acids.html
map00620	Pyruvate metabolism	KEGG PATHWAY	15	146	0.098306	0.385564	gene11427(XM_014774975.1):2-oxoisovalerate dehydrogenase subunit alpha 2, mitochondrial, transcript variant X2;gene13970(XM_006580419.2):NADP-dependent malic enzyme, transcript variant X2;gene20024(XM_014778210.1):dihydrolipoyl dehydrogenase 2, chloroplastic-like, transcript variant X1;gene2383(XM_003517378.3):L-lactate dehydrogenase B-like;gene27046(NM_001256362.1):malate dehydrogenase, cytoplas…	0903html_all_TW-1-M-1_TW-1-1\Pyruvate metabolism.html
map00945	Stilbenoid, diarylheptanoid and gingerol biosynthesis	KEGG PATHWAY	15	147	0.099357	0.385564	gene15102(XM_003526504.3):protein ECERIFERUM 1-like;gene23464(XM_003532062.3):spermidine hydroxycinnamoyl transferase-like;gene23465(XM_003532063.3):spermidine hydroxycinnamoyl transferase-like;gene23468(XM_003532066.3):spermidine hydroxycinnamoyl transferase-like;gene39014(XM_003543661.3):shikimate O-hydroxycinnamoyltransferase;gene44069(XM_006598064.2):spermidine hydroxycinnamoyl transferase-li…	0903html_all_TW-1-M-1_TW-1-1\Stilbenoid, diarylheptanoid and gingerol biosynthesis.html
map00061	Fatty acid biosynthesis	KEGG PATHWAY	13	69	0.00073964	0.0128204	gene11676(XM_006579274.2):acyl-ACP thioesterase, transcript variant X1;gene23792(XM_003532206.3):enoyl-[acyl-carrier-protein] reductase [NADH] 2, chloroplastic-like;gene30363(XR_001383406.1):long chain acyl-CoA synthetase 4-like, transcript variant X2;gene31175(XM_003537728.3):enoyl-[acyl-carrier-protein] reductase [NADH], chloroplastic, transcript variant X1;gene33341(XM_003540636.3):long chain …	0903html_all_TW-1-M-1_TW-1-1\Fatty acid biosynthesis.html
map04141	Protein processing in endoplasmic reticulum	KEGG PATHWAY	13	436	0.0021434	0.0278642	gene11468(NM_001251080.1):protein disulfide isomerase-like protein;gene16469(XM_003527153.3):protein transport protein Sec61 subunit alpha-like;gene24376(NM_001251814.2):uncharacterized LOC100306687;gene28728(NM_001249422.2):calreticulin-1;gene33322(XM_003541024.3):dolichyl-diphosphooligosaccharide--protein glycosyltransferase 48 kDa subunit;gene34681(NM_001251099.1):protein disulfide isomerase-l…	0903html_all_TW-1-M-1_TW-1-1\Protein processing in endoplasmic reticulum.html
map00280	Valine, leucine and isoleucine degradation	KEGG PATHWAY	13	107	0.032547	0.201481	gene1182(NM_001252896.2):2-oxoisovalerate dehydrogenase subunit beta, mitochondrial-like;gene11842(XM_006579479.2):probable aldehyde dehydrogenase, transcript variant X1;gene13418(XM_003524964.2):probable 3-hydroxyisobutyrate dehydrogenase-like 3, mitochondrial;gene19417(NM_001255639.2):3-ketoacyl-CoA thiolase 2, peroxisomal-like;gene19474(XM_006583723.2):putative branched-chain-amino-acid aminot…	0903html_all_TW-1-M-1_TW-1-1\Valine, leucine and isoleucine degradation.html
map05169	Epstein-Barr virus infection	KEGG PATHWAY	13	342	0.052349	0.266877	gene13699(XM_003525116.3):staphylococcal nuclease domain-containing protein 1-like;gene13729(XM_003524427.3):probable serine/threonine-protein kinase At1g54610;gene15744(XM_003526863.2):staphylococcal nuclease domain-containing protein 1-like;gene20423(XM_003532240.3):staphylococcal nuclease domain-containing protein 1;gene21799(XM_003531371.3):DNA-directed RNA polymerases II, IV and V subunit 8B…	0903html_all_TW-1-M-1_TW-1-1\Epstein-Barr virus infection.html
map00062	Fatty acid elongation	KEGG PATHWAY	12	44	4.2993e-05	0.00111782	gene14729(XM_003526038.3):3-ketoacyl-CoA synthase 10-like;gene29637(XM_006589512.2):3-ketoacyl-CoA synthase 6-like;gene32776(XM_003538530.3):very-long-chain 3-oxoacyl-CoA reductase 1;gene39455(NM_001289220.1):very-long-chain enoyl-CoA reductase-like, transcript variant X1;gene47840(XM_003549739.3):3-ketoacyl-CoA synthase 11;gene48529(XM_003551039.3):3-ketoacyl-CoA synthase 19-like;gene49514(NM_00…	0903html_all_TW-1-M-1_TW-1-1\Fatty acid elongation.html
map04144	Endocytosis	KEGG PATHWAY	12	396	0.0036587	0.0452982	gene11519(XM_003522540.3):phosphatidylinositol 4-phosphate 5-kinase 1-like;gene13025(XM_003524754.3):katanin p60 ATPase-containing subunit A-like 2;gene1712(XM_014775216.1):brefeldin A-inhibited guanine nucleotide-exchange protein 2;gene17787(XM_003528286.3):phospholipase D alpha 1, transcript variant X1;gene21179(XM_003531049.3):katanin p60 ATPase-containing subunit A-like 2;gene22384(XM_0065855…	0903html_all_TW-1-M-1_TW-1-1\Endocytosis.html
map04010	MAPK signaling pathway	KEGG PATHWAY	11	348	0.010332	0.089544	gene11587(XM_003524514.3):serine/threonine-protein kinase HT1-like;gene13299(XM_006579349.2):mitogen-activated protein kinase 7-like, transcript variant X2;gene13440(XM_003532755.3):protein kinase PINOID-like;gene21372(NM_001254130.1):agamous-like MADS-box protein AGL3-like;gene22072(XM_003531499.3):probable protein phosphatase 2C 9;gene33579(XM_006591824.2):mitogen-activated protein kinase homol…	0903html_all_TW-1-M-1_TW-1-1\MAPK signaling pathway.html
map00640	Propanoate metabolism	KEGG PATHWAY	10	78	0.039865	0.230173	gene11842(XM_006579479.2):probable aldehyde dehydrogenase, transcript variant X1;gene21004(XM_003530962.3):methylmalonate-semialdehyde dehydrogenase [acylating], mitochondrial-like, transcript variant X1;gene2383(XM_003517378.3):L-lactate dehydrogenase B-like;gene28865(NM_001255633.1):auxin-induced protein PCNT115-like;gene44843(XM_003548434.3):acetyl-coenzyme A synthetase, chloroplastic/glyoxyso…	0903html_all_TW-1-M-1_TW-1-1\Propanoate metabolism.html
map04110	Cell cycle	KEGG PATHWAY	10	270	0.070451	0.320179	gene13729(XM_003524427.3):probable serine/threonine-protein kinase At1g54610;gene29453(XM_006589425.2):probable serine/threonine-protein kinase At1g54610;gene31012(XM_003537632.3):G2/mitotic-specific cyclin-1;gene3905(NM_001251478.1):14-3-3 protein SGF14f;gene39399(NM_001250889.1):mitotic cyclin b1-type;gene41513(XM_003544950.3):cyclin-dependent kinase B2-2-like;gene42060(XR_418275.2):probable DN…	0903html_all_TW-1-M-1_TW-1-1\Cell cycle.html
map05130	Pathogenic Escherichia coli infection	KEGG PATHWAY	10	92	0.098585	0.385564	gene14403(XM_003527574.3):tubulin beta chain;gene29775(XM_003536522.3):tubulin alpha chain;gene41461(NM_001255921.2):tubulin beta-1 chain-like;gene42799(XM_003546228.3):tubulin beta chain;gene48211(XM_014769864.1):tubulin alpha-3 chain;gene49359(XM_014769875.1):tubulin beta chain-like;gene54129(XM_003554060.3):tubulin beta-4 chain;gene56954(XM_003555953.3):tubulin alpha-4 chain-like;gene7381(NM_0…	0903html_all_TW-1-M-1_TW-1-1\Pathogenic Escherichia coli infection.html
map00100	Steroid biosynthesis	KEGG PATHWAY	9	55	0.010889	0.0913271	gene10964(XM_003523090.3):cycloeucalenol cycloisomerase-like;gene12096(XM_003525724.3):methylsterol monooxygenase 1-1-like;gene26011(XM_014762258.1):probable 3-beta-hydroxysteroid-Delta(8),Delta(7)-isomerase;gene3045(NM_001254226.2):putative methylsterol monooxygenase DDB_G0269788-like;gene31198(XM_006590762.2):delta(24)-sterol reductase-like, transcript variant X1;gene33167(XM_003540676.3):delta…	0903html_all_TW-1-M-1_TW-1-1\Steroid biosynthesis.html
map00511	Other glycan degradation	KEGG PATHWAY	9	62	0.021712	0.152571	gene11030(XM_003523128.3):alpha-mannosidase-like;gene11103(XM_003523158.3):beta-galactosidase 10;gene15693(XM_006581723.2):beta-galactosidase 10;gene29835(XM_003536555.3):alpha-L-fucosidase 2-like;gene38570(XM_003543414.3):beta-galactosidase 8-like;gene38808(XM_003543550.2):beta-galactosidase 1-like;gene39740(XM_014767002.1):beta-galactosidase 5-like;gene45732(XM_003548793.3):alpha-mannosidase-li…	0903html_all_TW-1-M-1_TW-1-1\Other glycan degradation.html
map00600	Sphingolipid metabolism	KEGG PATHWAY	9	76	0.070141	0.320179	gene11103(XM_003523158.3):beta-galactosidase 10;gene12582(XM_003524536.3):3-ketodihydrosphingosine reductase-like;gene15693(XM_006581723.2):beta-galactosidase 10;gene37736(XM_003543008.3):sphingolipid delta(4)-desaturase DES1-like;gene38570(XM_003543414.3):beta-galactosidase 8-like;gene38808(XM_003543550.2):beta-galactosidase 1-like;gene39138(XM_003544468.3):neutral ceramidase-like;gene39740(XM_0…	0903html_all_TW-1-M-1_TW-1-1\Sphingolipid metabolism.html
map00300	Lysine biosynthesis	KEGG PATHWAY	8	39	0.0044792	0.0506344	gene13240(XM_003524871.3):bifunctional aspartokinase/homoserine dehydrogenase, chloroplastic-like;gene14371(NM_001249411.1):ornithine decarboxylase;gene20976(XM_003530955.3):LL-diaminopimelate aminotransferase, chloroplastic;gene3159(XM_006574590.2):isocitrate dehydrogenase [NAD] regulatory subunit 1, mitochondrial-like, transcript variant X2;gene3393(XM_006574407.2):precursor monofunctional aspa…	0903html_all_TW-1-M-1_TW-1-1\Lysine biosynthesis.html
map04111	Cell cycle - yeast	KEGG PATHWAY	8	292	0.0073327	0.073327	gene17681(XM_006583017.2):cell division control protein 2 homolog C, transcript variant X3;gene33420(XM_003539369.3):serine/threonine-protein kinase UCNL-like;gene35305(XM_006592896.2):WD repeat-containing protein 13-like;gene35893(XM_003543900.3):ribosome biogenesis protein WDR12 homolog, transcript variant X1;gene370(XM_003517696.3):uncharacterized WD repeat-containing protein all2124-like;gene…	0903html_all_TW-1-M-1_TW-1-1\Cell cycle - yeast.html
map04744	Phototransduction	KEGG PATHWAY	8	61	0.067179	0.317573	gene11356(XM_006578843.2):calcineurin B-like protein 7, transcript variant X1;gene15414(XR_001388626.1):calcineurin B-like protein 4, transcript variant X2;gene27006(NM_001249981.1):uncharacterized LOC100526987;gene2759(NM_001251325.1):calmodulin;gene29030(NM_001250973.1):calmodulin;gene53457(NM_001249782.1):calmodulin;gene57696(NM_001249241.1):uncharacterized LOC100500308;gene9337(XM_006577812.2…	0903html_all_TW-1-M-1_TW-1-1\Phototransduction.html
map00790	Folate biosynthesis	KEGG PATHWAY	8	63	0.072656	0.320179	gene1213(NM_001248350.1):tau class glutathione S-transferase;gene14958(XM_014776247.1):D-amino-acid transaminase, chloroplastic-like, transcript variant X2;gene16058(NM_001251779.1):glutathione S-transferase GST 12;gene18908(NM_001251730.1):glutathione S-transferase GST 7;gene2981(XM_003519146.3):glutathione S-transferase U18-like;gene30109(XM_006588436.1):glutathione S-transferase DHAR2-like, tr…	0903html_all_TW-1-M-1_TW-1-1\Folate biosynthesis.html
map00531	Glycosaminoglycan degradation	KEGG PATHWAY	8	65	0.079176	0.326758	gene11103(XM_003523158.3):beta-galactosidase 10;gene15693(XM_006581723.2):beta-galactosidase 10;gene24922(XM_014762034.1):heparanase-like protein 3, transcript variant X2;gene27949(XM_003535794.3):alpha-N-acetylglucosaminidase, transcript variant X1;gene38570(XM_003543414.3):beta-galactosidase 8-like;gene38808(XM_003543550.2):beta-galactosidase 1-like;gene39740(XM_014767002.1):beta-galactosidase …	0903html_all_TW-1-M-1_TW-1-1\Glycosaminoglycan degradation.html
map00190	Oxidative phosphorylation	KEGG PATHWAY	8	223	0.10947	0.391638	gene17485(XM_003529368.3):pyrophosphate-energized membrane proton pump 2;gene22517(XM_006585618.2):pyrophosphate-energized membrane proton pump 2-like, transcript variant X1;gene23515(XM_014779400.1):ATP synthase gamma chain, chloroplastic-like;gene3389(XM_003518081.3):V-type proton ATPase subunit C-like;gene44573(XM_014768515.1):soluble inorganic pyrophosphatase 1-like;gene45943(XM_006599348.2):…	0903html_all_TW-1-M-1_TW-1-1\Oxidative phosphorylation.html
map03010	Ribosome	KEGG PATHWAY	7	407	1.2038e-05	0.000625976	gene19013(NM_001251458.2):uncharacterized LOC100527336;gene20313(XM_003529636.3):40S ribosomal protein S15-4-like;gene30217(NM_001255098.2):40S ribosomal protein S20-2-like;gene48319(XM_003549983.3):40S ribosomal protein S26-1;gene51950(XM_003552314.3):50S ribosomal protein L22, chloroplastic-like;gene54614(XM_003554308.2):60S ribosomal protein L4-like;gene57513(NM_001252906.1):60S ribosomal prot…	0903html_all_TW-1-M-1_TW-1-1\Ribosome.html
map05414	Dilated cardiomyopathy (DCM)	KEGG PATHWAY	7	32	0.0054446	0.0589832	gene11167(XM_003523194.3):actin-7, transcript variant X1;gene13595(XM_003525057.3):actin-7-like;gene33487(XM_003539627.3):actin, transcript variant X2;gene41904(XM_006597212.2):actin-like, transcript variant X3;gene4537(XM_003518989.3):actin-like, transcript variant X1;gene52685(XM_003553265.3):actin-97-like, transcript variant X3;gene54324(NM_001254249.1):actin-3-like, transcript variant X1	0903html_all_TW-1-M-1_TW-1-1\Dilated cardiomyopathy (DCM).html
map05152	Tuberculosis	KEGG PATHWAY	7	257	0.012907	0.101354	gene21722(XM_014778954.1):nuclear transcription factor Y subunit B-10-like, transcript variant X2;gene27006(NM_001249981.1):uncharacterized LOC100526987;gene2759(NM_001251325.1):calmodulin;gene29030(NM_001250973.1):calmodulin;gene53457(NM_001249782.1):calmodulin;gene57696(NM_001249241.1):uncharacterized LOC100500308;gene58182(XM_003537987.3):V-type proton ATPase subunit a1-like	0903html_all_TW-1-M-1_TW-1-1\Tuberculosis.html
map04260	Cardiac muscle contraction	KEGG PATHWAY	7	46	0.032395	0.201481	gene11167(XM_003523194.3):actin-7, transcript variant X1;gene13595(XM_003525057.3):actin-7-like;gene33487(XM_003539627.3):actin, transcript variant X2;gene41904(XM_006597212.2):actin-like, transcript variant X3;gene4537(XM_003518989.3):actin-like, transcript variant X1;gene52685(XM_003553265.3):actin-97-like, transcript variant X3;gene54324(NM_001254249.1):actin-3-like, transcript variant X1	0903html_all_TW-1-M-1_TW-1-1\Cardiac muscle contraction.html
map04120	Ubiquitin mediated proteolysis	KEGG PATHWAY	6	385	1.0372e-05	0.000625976	gene13649(XM_014775792.1):ultraviolet-B receptor UVR8-like, transcript variant X3;gene14023(XM_006580390.2):DENN domain and WD repeat-containing protein SCD1-like;gene20523(XM_006584476.2):uncharacterized LOC100527756, transcript variant X1;gene35893(XM_003543900.3):ribosome biogenesis protein WDR12 homolog, transcript variant X1;gene47690(XM_003549650.3):WD repeat-containing protein 76-like;gene…	0903html_all_TW-1-M-1_TW-1-1\Ubiquitin mediated proteolysis.html
map03015	mRNA surveillance pathway	KEGG PATHWAY	6	246	0.0076431	0.0736002	gene11675(XM_003524471.3):serine/threonine protein phosphatase 2A 57 kDa regulatory subunit B' iota isoform-like, transcript variant X4;gene17318(XM_014776840.1):DNA replication ATP-dependent helicase/nuclease DNA2, transcript variant X4;gene26455(XM_006587662.2):RNA-binding protein 24-like, transcript variant X1;gene28950(XR_001383242.1):protein PELOTA 1-like, transcript variant X2;gene3664(XM_0…	0903html_all_TW-1-M-1_TW-1-1\mRNA surveillance pathway.html
map05161	Hepatitis B	KEGG PATHWAY	6	189	0.0824	0.33475	gene13729(XM_003524427.3):probable serine/threonine-protein kinase At1g54610;gene35976(XM_003543662.3):outer plastidial membrane protein porin;gene47690(XM_003549650.3):WD repeat-containing protein 76-like;gene47809(XM_003550778.3):DEAD-box ATP-dependent RNA helicase 52B;gene54124(XM_003554057.3):G2/mitotic-specific cyclin S13-7;gene9345(XM_006578037.2):endoribonuclease Dicer homolog 3a, transcri…	0903html_all_TW-1-M-1_TW-1-1\Hepatitis B.html
map03040	Spliceosome	KEGG PATHWAY	5	433	1.5899e-07	2.06687e-05	gene12993(XM_003524744.3):sm-like protein LSM5;gene24008(XM_014761813.1):phosphatidylinositol-glycan biosynthesis class F protein-like, transcript variant X2;gene3664(XM_003518605.3):THO complex subunit 4B-like;gene54790(NM_001250633.2):uncharacterized LOC100500406;gene9185(XM_006577971.2):polyadenylate-binding protein 8, transcript variant X1	0903html_all_TW-1-M-1_TW-1-1\Spliceosome.html
map00780	Biotin metabolism	KEGG PATHWAY	5	33	0.065883	0.317214	gene12718(XM_003524628.3):probable esterase D14L;gene23792(XM_003532206.3):enoyl-[acyl-carrier-protein] reductase [NADH] 2, chloroplastic-like;gene31175(XM_003537728.3):enoyl-[acyl-carrier-protein] reductase [NADH], chloroplastic, transcript variant X1;gene42035(XM_003547566.3):3-hydroxyacyl-[acyl-carrier-protein] dehydratase FabZ;gene51121(XM_006602393.2):enoyl-[acyl-carrier-protein] reductase […	0903html_all_TW-1-M-1_TW-1-1\Biotin metabolism.html
map00380	Tryptophan metabolism	KEGG PATHWAY	4	245	0.00086633	0.0140779	gene23224(XM_003531963.3):aldehyde dehydrogenase family 2 member B7, mitochondrial-like;gene28521(XM_003535197.3):probable indole-3-pyruvate monooxygenase YUCCA3;gene3034(XM_003519384.3):UDP-glycosyltransferase 74B1-like;gene3114(XM_003519780.3):L-tryptophan--pyruvate aminotransferase 1-like	0903html_all_TW-1-M-1_TW-1-1\Tryptophan metabolism.html
map03013	RNA transport	KEGG PATHWAY	4	232	0.0016073	0.0232166	gene17318(XM_014776840.1):DNA replication ATP-dependent helicase/nuclease DNA2, transcript variant X4;gene3664(XM_003518605.3):THO complex subunit 4B-like;gene47374(XM_003549482.3):nuclear pore complex protein NUP43;gene4942(XM_003518181.3):nuclear pore complex protein NUP43-like	0903html_all_TW-1-M-1_TW-1-1\RNA transport.html
map00902	Monoterpenoid biosynthesis	KEGG PATHWAY	4	187	0.013254	0.101354	gene7087(NM_001289253.1):2-alkenal reductase (NADP(+)-dependent)-like;gene7088(XM_003520977.3):2-alkenal reductase (NADP(+)-dependent);gene7551(XM_003520483.3):cytochrome P450 93A2-like;gene8343(XM_003521560.3):short-chain dehydrogenase reductase 3b-like	0903html_all_TW-1-M-1_TW-1-1\Monoterpenoid biosynthesis.html
map00523	Polyketide sugar unit biosynthesis	KEGG PATHWAY	4	16	0.021288	0.152571	gene35287(XM_003540466.3):trifunctional UDP-glucose 4,6-dehydratase/UDP-4-keto-6-deoxy-D-glucose 3,5-epimerase/UDP-4-keto-L-rhamnose-reductase RHM1, transcript variant X1;gene37960(XM_003543137.3):trifunctional UDP-glucose 4,6-dehydratase/UDP-4-keto-6-deoxy-D-glucose 3,5-epimerase/UDP-4-keto-L-rhamnose-reductase RHM1, transcript variant X1;gene43670(XM_006597913.2):trifunctional UDP-glucose 4,6-d…	0903html_all_TW-1-M-1_TW-1-1\Polyketide sugar unit biosynthesis.html
map03018	RNA degradation	KEGG PATHWAY	3	276	3.7055e-05	0.00111782	gene12993(XM_003524744.3):sm-like protein LSM5;gene25223(XM_006587160.2):ATP-dependent RNA helicase DHX36-like, transcript variant X2;gene3864(XM_003518701.3):putative exosome complex component rrp40, transcript variant X1	0903html_all_TW-1-M-1_TW-1-1\RNA degradation.html
map05164	Influenza A	KEGG PATHWAY	3	203	0.0019458	0.0266267	gene24154(XM_003534936.3):farnesyl pyrophosphate synthase 1;gene7921(XM_003521336.3):dnaJ protein P58IPK homolog;gene9345(XM_006578037.2):endoribonuclease Dicer homolog 3a, transcript variant X2	0903html_all_TW-1-M-1_TW-1-1\Influenza A.html
map01054	Nonribosomal peptide structures	KEGG PATHWAY	3	10	0.0281	0.18265	gene17504(XM_003529459.3):D-3-phosphoglycerate dehydrogenase 2, chloroplastic;gene22497(XM_003531722.3):D-3-phosphoglycerate dehydrogenase 2, chloroplastic-like;gene39027(XM_003543670.3):D-3-phosphoglycerate dehydrogenase 2, chloroplastic-like	0903html_all_TW-1-M-1_TW-1-1\Nonribosomal peptide structures.html
map00072	Synthesis and degradation of ketone bodies	KEGG PATHWAY	3	14	0.064017	0.314046	gene2436(XM_003517405.3):hydroxymethylglutaryl-CoA synthase;gene30453(XM_003538388.3):hydroxymethylglutaryl-CoA synthase;gene47976(XM_003549818.3):hydroxymethylglutaryl-CoA synthase-like	0903html_all_TW-1-M-1_TW-1-1\Synthesis and degradation of ketone bodies.html
map00253	Tetracycline biosynthesis	KEGG PATHWAY	3	14	0.064017	0.314046	gene51619(XM_014770176.1):carboxyl transferase alpha subunit, transcript variant X1;gene52308(NM_001248245.2):biotin carboxyl carrier protein subunit;gene52982(NM_001254594.2):biotin carboxyl carrier protein of acetyl-CoA carboxylase 2, chloroplastic-like	0903html_all_TW-1-M-1_TW-1-1\Tetracycline biosynthesis.html
map00140	Steroid hormone biosynthesis	KEGG PATHWAY	3	15	0.075193	0.325836	gene20467(NM_001255439.2):hydroxysteroid 11-beta-dehydrogenase 1-like protein-like;gene32776(XM_003538530.3):very-long-chain 3-oxoacyl-CoA reductase 1;gene49514(NM_001254581.2):estradiol 17-beta-dehydrogenase 12-like	0903html_all_TW-1-M-1_TW-1-1\Steroid hormone biosynthesis.html
map03420	Nucleotide excision repair	KEGG PATHWAY	3	128	0.077372	0.326758	gene33876(NM_001249473.2):uncharacterized LOC100527206;gene39020(XM_003543665.2):ubiquitin receptor RAD23b;gene47690(XM_003549650.3):WD repeat-containing protein 76-like	0903html_all_TW-1-M-1_TW-1-1\Nucleotide excision repair.html
map00943	Isoflavonoid biosynthesis	KEGG PATHWAY	2	245	3.6364e-05	0.00111782	gene29970(XM_014763423.1):probable carboxylesterase 6;gene52237(XM_003552470.2):malonyl-CoA:anthocyanidin 5-O-glucoside-6''-O-malonyltransferase-like	0903html_all_TW-1-M-1_TW-1-1\Isoflavonoid biosynthesis.html
map03008	Ribosome biogenesis in eukaryotes	KEGG PATHWAY	2	176	0.0015356	0.0232166	gene25900(XM_006588220.2):nucleolar protein 56-like;gene54698(XM_003554353.3):WD repeat-containing protein 3-like	0903html_all_TW-1-M-1_TW-1-1\Ribosome biogenesis in eukaryotes.html
map03050	Proteasome	KEGG PATHWAY	2	158	0.0041964	0.0495938	gene30886(XM_003537563.3):probable mitochondrial chaperone BCS1-B;gene51729(XM_003552226.3):proteasome subunit alpha type-4-like	0903html_all_TW-1-M-1_TW-1-1\Proteasome.html
map04530	Tight junction	KEGG PATHWAY	2	150	0.0058084	0.0604074	gene15232(XM_003526566.3):glycine-rich protein 2-like;gene41242(XM_003544847.3):mitogen-activated protein kinase kinase kinase 10-like	0903html_all_TW-1-M-1_TW-1-1\Tight junction.html
map00561	Glycerolipid metabolism	KEGG PATHWAY	2	131	0.022556	0.154331	gene40922(XM_003544123.3):probable glycerol-3-phosphate acyltransferase 2, transcript variant X1;gene54271(XM_003554135.3):1-acyl-sn-glycerol-3-phosphate acyltransferase 2	0903html_all_TW-1-M-1_TW-1-1\Glycerolipid metabolism.html
map05162	Measles	KEGG PATHWAY	2	114	0.040723	0.230173	gene13729(XM_003524427.3):probable serine/threonine-protein kinase At1g54610;gene9345(XM_006578037.2):endoribonuclease Dicer homolog 3a, transcript variant X2	0903html_all_TW-1-M-1_TW-1-1\Measles.html
map04520	Adherens junction	KEGG PATHWAY	2	105	0.078473	0.326758	gene36299(XM_003541524.3):afadin- and alpha-actinin-binding protein-like, transcript variant X1;gene47293(XM_014769324.1):uncharacterized LOC100811569, transcript variant X1	0903html_all_TW-1-M-1_TW-1-1\Adherens junction.html
map04360	Axon guidance	KEGG PATHWAY	1	117	0.0092326	0.0857313	gene31231(XM_006590789.2):actin-depolymerizing factor 9-like	0903html_all_TW-1-M-1_TW-1-1\Axon guidance.html
map00966	Glucosinolate biosynthesis	KEGG PATHWAY	1	111	0.013101	0.101354	gene3034(XM_003519384.3):UDP-glycosyltransferase 74B1-like	0903html_all_TW-1-M-1_TW-1-1\Glucosinolate biosynthesis.html
map00903	Limonene and pinene degradation	KEGG PATHWAY	1	93	0.037173	0.219659	gene7551(XM_003520483.3):cytochrome P450 93A2-like	0903html_all_TW-1-M-1_TW-1-1\Limonene and pinene degradation.html
map03060	Protein export	KEGG PATHWAY	1	93	0.037173	0.219659	gene16469(XM_003527153.3):protein transport protein Sec61 subunit alpha-like	0903html_all_TW-1-M-1_TW-1-1\Protein export.html
map05020	Prion diseases	KEGG PATHWAY	1	84	0.050997	0.266854	gene38017(XM_003541772.3):TPR repeat-containing thioredoxin TTL1	0903html_all_TW-1-M-1_TW-1-1\Prion diseases.html
map04670	Leukocyte transendothelial migration	KEGG PATHWAY	1	85	0.051318	0.266854	gene15070(XM_006581431.2):rho GTPase-activating protein REN1, transcript variant X1	0903html_all_TW-1-M-1_TW-1-1\Leukocyte transendothelial migration.html
map05222	Small cell lung cancer	KEGG PATHWAY	1	78	0.071863	0.320179	gene13729(XM_003524427.3):probable serine/threonine-protein kinase At1g54610	0903html_all_TW-1-M-1_TW-1-1\Small cell lung cancer.html
map04710	Circadian rhythm	KEGG PATHWAY	1	74	0.10278	0.387107	gene41550(XM_003547009.3):CBL-interacting serine/threonine-protein kinase 5-like	0903html_all_TW-1-M-1_TW-1-1\Circadian rhythm.html
	enrichment dowm-regulated KEGG pathways in TW-1-M-1 vs TW-1-1 library
Pathway_accession	Description	Database	CAD_item	Bg_item	O.R.pV.B	C.O.R.pV.B	Gene ID and anotation	Hyperlink
map01110	Biosynthesis of secondary metabolites	KEGG PATHWAY	84	2383	0.0039523	0.114202	gene11481(XM_003523394.3):chlorophyllide a oxygenase, chloroplastic;gene12958(XM_003524727.3):tetrahydrocannabinolic acid synthase-like;gene13427(XM_003524972.3):UDP-arabinose 4-epimerase 1-like;gene1384(XM_003516906.3):pyruvate decarboxylase 2;gene15494(NM_001255396.1):caffeic acid 3-O-methyltransferase-like;gene15496(XM_003526719.3):caffeic acid 3-O-methyltransferase;gene1599(XM_006572781.2):ho…	0903html_all_TW-1-M-1_TW-1-1\Biosynthesis of secondary metabolites.html
map04626	Plant-pathogen interaction	KEGG PATHWAY	44	2854	5.96e-05	0.00405477	gene10968(XM_014774816.1):calcium-binding protein CML38-like;gene14444(XM_003527831.2):dehydration-responsive element-binding protein 2D;gene15603(XM_003527983.3):ethylene-responsive transcription factor ERF110-like;gene15831(XM_006581812.2):calcium-binding protein CML38-like;gene16945(XM_003526153.3):cyclic nucleotide-gated ion channel 4-like;gene17731(NM_001253950.2):ethylene-responsive transcr…	0903html_all_TW-1-M-1_TW-1-1\Plant-pathogen interaction.html
map01120	Microbial metabolism in diverse environments	KEGG PATHWAY	41	747	1.15e-05	0.00233886	gene13491(XM_003524212.3):monoacylglycerol lipase ABHD6;gene13870(XM_006579389.2):UDP-glucose 4-epimerase GEPI48-like, transcript variant X1;gene15525(XM_003526738.3):uncharacterized LOC100816311;gene15956(XM_003526978.3):aldehyde dehydrogenase family 2 member B4, mitochondrial;gene16033(XM_003528137.3):aldose 1-epimerase-like;gene16708(XM_006582120.2):PAP-specific phosphatase HAL2-like;gene17248…	0903html_all_TW-1-M-1_TW-1-1\Microbial metabolism in diverse environments.html
map04075	Plant hormone signal transduction	KEGG PATHWAY	28	1584	0.033021	0.365782	gene17101(NM_001255014.2):transcription activator GLK1-like;gene17314(XM_003527469.3):probable carboxylesterase 15;gene2061(XM_003517193.3):scarecrow-like protein 15;gene21692(XM_003532786.3):putative ETHYLENE INSENSITIVE 3-like 4 protein;gene2195(XM_006573586.2):probable indole-3-acetic acid-amido synthetase GH3.1;gene26070(XM_003534164.3):auxin-responsive protein IAA27;gene26135(XM_006587513.2)…	0903html_all_TW-1-M-1_TW-1-1\Plant hormone signal transduction.html
map00500	Starch and sucrose metabolism	KEGG PATHWAY	19	475	0.059772	0.508062	gene14793(XM_003526231.3):cellulose synthase A catalytic subunit 8 [UDP-forming]-like;gene21862(XR_001389481.1):callose synthase 5-like, transcript variant X2;gene23434(XM_003532045.3):probable sucrose-phosphate synthase 3;gene24502(XM_003533631.3):cellulose synthase A catalytic subunit 4 [UDP-forming];gene25830(XM_003534038.3):beta-amylase 1, chloroplastic;gene29125(XM_003536208.3):cellulose syn…	0903html_all_TW-1-M-1_TW-1-1\Starch and sucrose metabolism.html
map03018	RNA degradation	KEGG PATHWAY	15	276	0.0072779	0.148469	gene14019(XM_003524336.3):carbon catabolite repressor protein 4 homolog 3-like, transcript variant X1;gene15833(XM_006581813.2):ribonuclease J, transcript variant X1;gene23638(XM_003530754.3):poly(A)-specific ribonuclease PARN-like, transcript variant X1;gene31558(XM_003537949.3):heat shock cognate 70 kDa protein 2;gene3508(XM_003519926.3):DEAD-box ATP-dependent RNA helicase 39-like;gene3658(XM_0…	0903html_all_TW-1-M-1_TW-1-1\RNA degradation.html
map05152	Tuberculosis	KEGG PATHWAY	14	257	0.0094933	0.176058	gene12010(XM_003525483.3):transcription factor GTE10-like;gene24138(NM_001251469.1):uncharacterized LOC100305641;gene31558(XM_003537949.3):heat shock cognate 70 kDa protein 2;gene3658(XM_006574794.1):heat shock cognate 70 kDa protein 2-like, transcript variant X2;gene42391(XM_014768202.1):heat shock 70 kDa protein-like;gene42677(XM_003546151.3):nuclear transcription factor Y subunit B-3;gene44266…	0903html_all_TW-1-M-1_TW-1-1\Tuberculosis.html
map00630	Glyoxylate and dicarboxylate metabolism	KEGG PATHWAY	12	114	5.79e-05	0.00405477	gene17248(NM_001252940.1):isocitrate lyase 1-like;gene23059(XM_006584436.2):serine hydroxymethyltransferase 3, transcript variant X1;gene23381(XM_006584579.2):enzymatic resistance protein, transcript variant X1;gene26038(XM_003534144.3):aldehyde dehydrogenase family 2 member C4-like;gene26517(XM_014762368.1):KHG/KDPG aldolase-like, transcript variant X3;gene30200(NM_001253968.1):kynurenine formam…	0903html_all_TW-1-M-1_TW-1-1\Glyoxylate and dicarboxylate metabolism.html
map05134	Legionellosis	KEGG PATHWAY	12	196	0.005922	0.134232	gene15893(XM_003526945.3):elongation factor Tu, chloroplastic;gene2148(NM_001254668.1):heat shock factor;gene25558(XM_003533163.2):heat stress transcription factor B-2a-like;gene27647(XM_006588762.2):heat stress transcription factor A-3-like;gene29595(XM_003535572.3):heat stress transcription factor B-2a-like;gene30735(XM_003537272.3):heat shock factor protein HSF24-like;gene36388(XM_003541242.3)…	0903html_all_TW-1-M-1_TW-1-1\Legionellosis.html
map00520	Amino sugar and nucleotide sugar metabolism	KEGG PATHWAY	12	282	0.090084	0.612571	gene13427(XM_003524972.3):UDP-arabinose 4-epimerase 1-like;gene14793(XM_003526231.3):cellulose synthase A catalytic subunit 8 [UDP-forming]-like;gene21887(XM_003531414.3):beta-hexosaminidase 2-like;gene24502(XM_003533631.3):cellulose synthase A catalytic subunit 4 [UDP-forming];gene29125(XM_003536208.3):cellulose synthase-like protein G2;gene34891(XM_006592744.2):cellulose synthase-like protein B…	0903html_all_TW-1-M-1_TW-1-1\Amino sugar and nucleotide sugar metabolism.html
map04964	Proximal tubule bicarbonate reclamation	KEGG PATHWAY	8	80	0.0013415	0.0684165	gene25747(XM_003534021.3):probable aquaporin TIP-type alpha;gene29342(XM_003536305.2):aquaporin PIP2-2;gene31579(NM_001255778.2):aquaporin TIP1-3-like;gene31613(XM_003538126.3):aquaporin PIP2-7;gene51640(XM_003552183.3):probable aquaporin PIP1-2;gene5421(XM_003519335.3):probable aquaporin PIP-type 7a;gene54648(XM_003554328.3):aquaporin PIP2-1;gene9596(XM_003522660.3):aquaporin TIP4-1	0903html_all_TW-1-M-1_TW-1-1\Proximal tubule bicarbonate reclamation.html
map00860	Porphyrin and chlorophyll metabolism	KEGG PATHWAY	7	94	0.012352	0.209984	gene11481(XM_003523394.3):chlorophyllide a oxygenase, chloroplastic;gene16684(XM_003527213.3):protochlorophyllide reductase, chloroplastic;gene20986(XM_003532537.3):glutamyl-tRNA reductase 2, chloroplastic-like;gene26052(XM_003534152.3):probable chlorophyll(ide) b reductase NYC1, chloroplastic;gene35254(XM_003540441.3):uroporphyrinogen decarboxylase 1, chloroplastic, transcript variant X2;gene376…	0903html_all_TW-1-M-1_TW-1-1\Porphyrin and chlorophyll metabolism.html
map00030	Pentose phosphate pathway	KEGG PATHWAY	7	98	0.015171	0.228247	gene26517(XM_014762368.1):KHG/KDPG aldolase-like, transcript variant X3;gene29592(XM_003536426.3):3-hexulose-6-phosphate isomerase-like;gene4893(XM_003519093.3):NADP-dependent glyceraldehyde-3-phosphate dehydrogenase-like;gene51584(XM_003552168.3):fructose-1,6-bisphosphatase, chloroplastic;gene53096(XM_003554990.2):6-phosphogluconate dehydrogenase, decarboxylating 3-like, transcript variant X2;ge…	0903html_all_TW-1-M-1_TW-1-1\Pentose phosphate pathway.html
map00680	Methane metabolism	KEGG PATHWAY	7	102	0.01842	0.250512	gene23059(XM_006584436.2):serine hydroxymethyltransferase 3, transcript variant X1;gene23381(XM_006584579.2):enzymatic resistance protein, transcript variant X1;gene29592(XM_003536426.3):3-hexulose-6-phosphate isomerase-like;gene50622(NM_001289347.1):serine--glyoxylate aminotransferase-like;gene51584(XM_003552168.3):fructose-1,6-bisphosphatase, chloroplastic;gene57168(XM_003556049.3):3-hexulose-6…	0903html_all_TW-1-M-1_TW-1-1\Methane metabolism.html
map00710	Carbon fixation in photosynthetic organisms	KEGG PATHWAY	6	86	0.026161	0.313932	gene20148(XM_014778241.1):pyruvate, phosphate dikinase, chloroplastic-like;gene26243(XM_003534257.3):phosphoribulokinase, chloroplastic;gene35777(NM_001248385.2):uncharacterized LOC100500504;gene49706(XM_003552476.3):sedoheptulose-1,7-bisphosphatase, chloroplastic;gene51584(XM_003552168.3):fructose-1,6-bisphosphatase, chloroplastic;gene97(XM_003516804.3):phosphoribulokinase, chloroplastic	0903html_all_TW-1-M-1_TW-1-1\Carbon fixation in photosynthetic organisms.html
map00130	Ubiquinone and other terpenoid-quinone biosynthesis	KEGG PATHWAY	6	115	0.081807	0.596022	gene1599(XM_006572781.2):homogentisate phytyltransferase 1, chloroplastic-like, transcript variant X1;gene17468(XM_014776899.1):2-succinyl-5-enolpyruvyl-6-hydroxy-3-cyclohexene-1-carboxylate synthase-like, transcript variant X6;gene28463(XM_003535907.3):uncharacterized protein sll0005-like;gene32890(XM_014764296.1):2-succinyl-5-enolpyruvyl-6-hydroxy-3-cyclohexene-1-carboxylate synthase-like, tran…	0903html_all_TW-1-M-1_TW-1-1\Ubiquinone and other terpenoid-quinone biosynthesis.html
map03070	Bacterial secretion system	KEGG PATHWAY	5	39	0.0038022	0.114202	gene11769(NM_001251193.1):heat shock protein;gene16159(XM_006581948.2):chaperone protein ClpB1-like, transcript variant X2;gene22675(XM_014779225.1):chaperone protein ClpB3, chloroplastic, transcript variant X2;gene49517(XM_003552750.3):ALBINO3-like protein 1, chloroplastic;gene52973(XR_419733.2):chaperone protein ClpB3, chloroplastic-like, transcript variant X2	0903html_all_TW-1-M-1_TW-1-1\Bacterial secretion system.html
map00051	Fructose and mannose metabolism	KEGG PATHWAY	5	88	0.081462	0.596022	gene10937(XM_003523076.3):haloacid dehalogenase-like hydrolase domain-containing protein At3g48420;gene13782(XM_003525352.3):sugar phosphatase YfbT-like;gene17610(XM_006582979.2):ATP-dependent 6-phosphofructokinase 3-like;gene29178(XM_014763284.1):ATP-dependent 6-phosphofructokinase 4, chloroplastic-like, transcript variant X2;gene51584(XM_003552168.3):fructose-1,6-bisphosphatase, chloroplastic	0903html_all_TW-1-M-1_TW-1-1\Fructose and mannose metabolism.html
map00591	Linoleic acid metabolism	KEGG PATHWAY	4	58	0.066055	0.539009	gene28790(XM_003536028.2):probable linoleate 9S-lipoxygenase 5;gene33407(XM_003539327.2):linoleate 13S-lipoxygenase 2-1, chloroplastic-like;gene56049(XM_003555592.3):linoleate 13S-lipoxygenase 2-1, chloroplastic-like;gene56051(XM_003555572.3):linoleate 13S-lipoxygenase 2-1, chloroplastic-like	0903html_all_TW-1-M-1_TW-1-1\Linoleic acid metabolism.html
map00642	Ethylbenzene degradation	KEGG PATHWAY	3	10	0.0023905	0.0975324	gene13491(XM_003524212.3):monoacylglycerol lipase ABHD6;gene22070(XM_003532912.2):monoacylglycerol lipase ABHD6-like;gene42049(XM_003547037.3):monoacylglycerol lipase ABHD6	0903html_all_TW-1-M-1_TW-1-1\Ethylbenzene degradation.html
map00603	Glycosphingolipid biosynthesis - globo series	KEGG PATHWAY	3	30	0.044283	0.410624	gene21887(XM_003531414.3):beta-hexosaminidase 2-like;gene46563(XM_003548228.3):alpha-galactosidase-like;gene51832(XM_006602649.2):alpha-galactosidase 1, transcript variant X1	0903html_all_TW-1-M-1_TW-1-1\Glycosphingolipid biosynthesis - globo series.html
map05016	Huntington's disease	KEGG PATHWAY	3	323	0.055105	0.488757	gene12010(XM_003525483.3):transcription factor GTE10-like;gene29168(NM_001250972.1):iron-superoxide dismutase;gene42583(XM_003546103.3):ATP synthase gamma chain, chloroplastic	0903html_all_TW-1-M-1_TW-1-1\Huntington's disease.html
map04728	Dopaminergic synapse	KEGG PATHWAY	3	295	0.099153	0.651589	gene13226(XM_006580070.2):kinesin-like protein KIN12A;gene49440(XM_014771081.1):kinesin-like protein KIN12B;gene7706(NM_001250249.2):uncharacterized LOC100527005	0903html_all_TW-1-M-1_TW-1-1\Dopaminergic synapse.html
map05169	Epstein-Barr virus infection	KEGG PATHWAY	2	342	0.015664	0.228247	gene12010(XM_003525483.3):transcription factor GTE10-like;gene52289(XM_003551700.3):probable serine/threonine-protein kinase At1g54610, transcript variant X1	0903html_all_TW-1-M-1_TW-1-1\Epstein-Barr virus infection.html
map00624	Polycyclic aromatic hydrocarbon degradation	KEGG PATHWAY	2	9	0.023359	0.297827	gene15525(XM_003526738.3):uncharacterized LOC100816311;gene57718(XM_003556361.3):pheophytinase, chloroplastic	0903html_all_TW-1-M-1_TW-1-1\Polycyclic aromatic hydrocarbon degradation.html
map01057	Biosynthesis of type II polyketide products	KEGG PATHWAY	2	12	0.039481	0.38353	gene38037(XM_014765893.1):reticulon-4-interacting protein 1 homolog, mitochondrial, transcript variant X1;gene38473(XM_003543389.3):flagellar radial spoke protein 5, transcript variant X1	0903html_all_TW-1-M-1_TW-1-1\Biosynthesis of type II polyketide products.html
map04122	Sulfur relay system	KEGG PATHWAY	2	19	0.088086	0.612571	gene30624(XM_006590549.2):cysteine desulfurase, mitochondrial-like;gene44336(XM_014767884.1):cyclic pyranopterin monophosphate synthase, mitochondrial-like, transcript variant X1	0903html_all_TW-1-M-1_TW-1-1\Sulfur relay system.html
map00230	Purine metabolism	KEGG PATHWAY	1	326	0.0044785	0.114202	gene4118(XM_006574959.2):DNA polymerase I, thermostable-like, transcript variant X2	0903html_all_TW-1-M-1_TW-1-1\Purine metabolism.html
map04810	Regulation of actin cytoskeleton	KEGG PATHWAY	1	229	0.035861	0.365782	gene36318(XM_014765374.1):villin-4-like, transcript variant X3	0903html_all_TW-1-M-1_TW-1-1\Regulation of actin cytoskeleton.html
map00190	Oxidative phosphorylation	KEGG PATHWAY	1	223	0.035367	0.365782	gene42583(XM_003546103.3):ATP synthase gamma chain, chloroplastic	0903html_all_TW-1-M-1_TW-1-1\Oxidative phosphorylation.html
map00240	Pyrimidine metabolism	KEGG PATHWAY	1	205	0.074285	0.582852	gene4118(XM_006574959.2):DNA polymerase I, thermostable-like, transcript variant X2	0903html_all_TW-1-M-1_TW-1-1\Pyrimidine metabolism.html

## Sheet: TW-1-M-2 vs TW-1-2
	enrichment KEGG pathways in TW-1-M-2 vs TW-1-2 library
Pathway_accession	Description	Database	CAD_item	Bg_item	O.R.pV.B	C.O.R.pV.B	Gene ID and anotation	Hyperlink
map01110	Biosynthesis of secondary metabolites	KEGG PATHWAY	558	2383	0.0012251	0.0210309	gene10518(XM_003522889.3):serine carboxypeptidase II-2;gene10710(XM_003522978.2):1-aminocyclopropane-1-carboxylate oxidase 1-like;gene10794(XM_003523011.3):mannose-1-phosphate guanyltransferase alpha-like;gene10964(XM_003523090.3):cycloeucalenol cycloisomerase-like;gene11194(XM_006578756.2):shikimate kinase, chloroplastic-like, transcript variant X1;gene11237(XM_006578784.2):methylesterase 17, tr…
map04626	Plant-pathogen interaction	KEGG PATHWAY	510	2854	0.00043208	0.00953662	gene100(NM_001248742.1):NBS-LRR type disease resistance protein;gene10657(XM_003522261.3):probable LRR receptor-like serine/threonine-protein kinase At1g74360;gene10908(XM_006577690.2):with no lysine kinase, transcript variant X1;gene10968(XM_014774816.1):calcium-binding protein CML38-like;gene11025(NM_001251631.1):inducer of CBF expression 1;gene11064(XM_003523142.3):calcium-dependent protein ki…
map04075	Plant hormone signal transduction	KEGG PATHWAY	368	1584	0.015882	0.089228	gene10074(XM_003523857.3):ABSCISIC ACID-INSENSITIVE 5-like protein 2;gene10830(XM_003523026.3):serine/threonine-protein kinase HT1-like;gene10839(XM_003523030.3):serine/threonine-protein kinase HT1-like;gene10925(XM_003523069.3):leucine-rich repeat receptor-like serine/threonine/tyrosine-protein kinase SOBIR1;gene11025(NM_001251631.1):inducer of CBF expression 1;gene11074(XM_014774364.1):protein …	0903html_all_TW-1-M-2_TW-1-2\Plant hormone signal transduction.html
map00520	Amino sugar and nucleotide sugar metabolism	KEGG PATHWAY	81	282	0.0035197	0.0350835	gene10794(XM_003523011.3):mannose-1-phosphate guanyltransferase alpha-like;gene12058(XM_006579545.2):bifunctional dTDP-4-dehydrorhamnose 3,5-epimerase/dTDP-4-dehydrorhamnose reductase-like;gene12080(XM_003525711.3):UDP-glucuronate 4-epimerase 5-like;gene13584(XM_003525050.3):cellulose synthase A catalytic subunit 6 [UDP-forming]-like;gene13708(XM_003525120.2):transaldolase;gene13962(XM_003525239.…	0903html_all_TW-1-M-2_TW-1-2\Amino sugar and nucleotide sugar metabolism.html
map00940	Phenylpropanoid biosynthesis	KEGG PATHWAY	80	291	0.010922	0.0688755	gene10166(XM_003522834.2):eugenol synthase 1-like;gene1305(XM_003516894.3):BAHD acyltransferase DCR-like;gene13056(XM_014775650.1):1-Cys peroxiredoxin-like, transcript variant X1;gene13526(XM_003524226.3):anthocyanidin 3-O-glucosyltransferase 5-like;gene14171(XM_014776070.1):caffeoylshikimate esterase-like;gene14623(XM_014777258.1):serine carboxypeptidase-like 11, transcript variant X5;gene17687(…	0903html_all_TW-1-M-2_TW-1-2\Phenylpropanoid biosynthesis.html
map04141	Protein processing in endoplasmic reticulum	KEGG PATHWAY	73	436	0.077411	0.232233	gene10761(XM_003522998.3):dnaJ homolog subfamily B member 1-like;gene10984(XM_003522388.3):uncharacterized LOC100788095;gene11468(NM_001251080.1):protein disulfide isomerase-like protein;gene1183(XM_003516851.3):hsp70 nucleotide exchange factor fes1-like;gene14324(XM_003527235.3):dolichyl-diphosphooligosaccharide--protein glycosyltransferase subunit 1A-like, transcript variant X1;gene1435(XM_0035…	0903html_all_TW-1-M-2_TW-1-2\Protein processing in endoplasmic reticulum.html
map03040	Spliceosome	KEGG PATHWAY	65	433	0.0084742	0.0606244	gene10922(XM_003523066.3):28 kDa ribonucleoprotein, chloroplastic-like;gene11278(XM_003523266.3):protein TRANSPARENT TESTA GLABRA 1-like;gene12993(XM_003524744.3):sm-like protein LSM5;gene14118(XM_003524302.3):ATP-dependent RNA helicase DHX36-like;gene14534(XM_014777239.1):polyadenylate-binding protein RBP47C'-like;gene14832(XM_006581297.2):DEAD-box ATP-dependent RNA helicase 56, transcript varia…	0903html_all_TW-1-M-2_TW-1-2\Spliceosome.html
map03010	Ribosome	KEGG PATHWAY	61	407	0.010837	0.0688755	gene10186(NM_001249287.2):uncharacterized LOC100499800;gene10602(XM_006577707.2):uncharacterized LOC100499730;gene11214(NM_001250235.2):uncharacterized LOC100527516;gene12685(XM_003524618.3):40S ribosomal protein S26-1;gene13554(XM_006579383.2):60S ribosomal protein L6-like, transcript variant X1;gene13555(NM_001248794.2):uncharacterized LOC100499766;gene15510(XM_003526729.3):60S ribosomal protei…	0903html_all_TW-1-M-2_TW-1-2\Ribosome.html
map05166	HTLV-I infection	KEGG PATHWAY	58	353	0.085433	0.251867	gene11049(XR_001388049.1):calcium-binding mitochondrial carrier protein SCaMC-2-B-like, transcript variant X3;gene12010(XM_003525483.3):transcription factor GTE10-like;gene1404(XM_003516909.3):ran-binding protein 1 homolog b-like;gene1573(XM_014774981.1):probable serine/threonine-protein kinase WNK5, transcript variant X2;gene15745(NM_001248187.2):calnexin;gene17379(XM_003527493.3):histone acetyl…	0903html_all_TW-1-M-2_TW-1-2\HTLV-I infection.html
map05203	Viral carcinogenesis	KEGG PATHWAY	55	366	0.016775	0.0925621	gene12010(XM_003525483.3):transcription factor GTE10-like;gene13631(XM_003525077.3):histone deacetylase 14, transcript variant X2;gene13699(XM_003525116.3):staphylococcal nuclease domain-containing protein 1-like;gene13729(XM_003524427.3):probable serine/threonine-protein kinase At1g54610;gene1404(XM_003516909.3):ran-binding protein 1 homolog b-like;gene14589(XM_014777251.1):putative cyclin-A3-1,…	0903html_all_TW-1-M-2_TW-1-2\Viral carcinogenesis.html
map04010	MAPK signaling pathway	KEGG PATHWAY	53	348	0.026892	0.131899	gene10901(XM_006577778.2):serine/threonine-protein kinase HT1-like, transcript variant X4;gene13216(XR_414429.2):MADS-box protein FLOWERING LOCUS C, transcript variant X6;gene13299(XM_006579349.2):mitogen-activated protein kinase 7-like, transcript variant X2;gene13899(XM_003525277.3):serine/threonine-protein kinase HT1, transcript variant X2;gene14741(XM_006580972.2):probable protein phosphatase…	0903html_all_TW-1-M-2_TW-1-2\MAPK signaling pathway.html
map00270	Cysteine and methionine metabolism	KEGG PATHWAY	52	167	0.0044569	0.0395096	gene10710(XM_003522978.2):1-aminocyclopropane-1-carboxylate oxidase 1-like;gene10895(XM_014774802.1):DNA (cytosine-5)-methyltransferase 1-like;gene11450(NM_001289374.1):1-aminocyclopropane-1-carboxylate oxidase 5-like;gene12799(XM_003525828.3):1-aminocyclopropane-1-carboxylate synthase 3-like;gene13249(XM_003524878.3):adenosylhomocysteinase-like;gene13818(NM_001249929.1):1-aminocyclopropane 1-car…	0903html_all_TW-1-M-2_TW-1-2\Cysteine and methionine metabolism.html
map05134	Legionellosis	KEGG PATHWAY	51	196	0.095646	0.267878	gene11081(XM_014774855.1):translation factor GUF1 homolog, chloroplastic-like, transcript variant X1;gene11136(XM_006578723.2):ras-related protein RABC1-like;gene13247(XM_003524879.3):heat stress transcription factor A-5-like;gene14093(XM_014775906.1):heat stress transcription factor A-8;gene15893(XM_003526945.3):elongation factor Tu, chloroplastic;gene1706(XM_003516418.3):heat stress transcripti…	0903html_all_TW-1-M-2_TW-1-2\Legionellosis.html
map04120	Ubiquitin mediated proteolysis	KEGG PATHWAY	50	385	0.00051257	0.0105589	gene11111(XM_003523164.3):ultraviolet-B receptor UVR8-like;gene11604(XM_003524505.3):F-box/kelch-repeat protein At1g55270-like;gene12067(XM_003525501.3):protein FIZZY-RELATED 2-like;gene13052(XM_006579999.2):E3 ubiquitin-protein ligase UPL1-like, transcript variant X1;gene13649(XM_014775792.1):ultraviolet-B receptor UVR8-like, transcript variant X3;gene14023(XM_006580390.2):DENN domain and WD rep…	0903html_all_TW-1-M-2_TW-1-2\Ubiquitin mediated proteolysis.html
map05202	Transcriptional misregulation in cancer	KEGG PATHWAY	49	302	0.095992	0.267878	gene13216(XR_414429.2):MADS-box protein FLOWERING LOCUS C, transcript variant X6;gene13594(XM_006580810.2):histone H3-like centromeric protein CSE4;gene14257(XM_014777188.1):zinc finger CCCH domain-containing protein 19-like;gene14453(XM_003527630.3):BEL1-like homeodomain protein 7, transcript variant X1;gene17134(XM_003526233.3):probable serine/threonine-protein kinase At1g54610;gene18044(XM_006…	0903html_all_TW-1-M-2_TW-1-2\Transcriptional misregulation in cancer.html
map05016	Huntington's disease	KEGG PATHWAY	46	323	0.0092326	0.0633618	gene11049(XR_001388049.1):calcium-binding mitochondrial carrier protein SCaMC-2-B-like, transcript variant X3;gene12010(XM_003525483.3):transcription factor GTE10-like;gene14230(NM_001251759.2):uncharacterized LOC100527355;gene14254(NM_001250297.2):uncharacterized LOC100527776;gene17522(XM_003529576.3):mitochondrial arginine transporter BAC2-like;gene184(NM_001255214.2):mitochondrial carnitine/ac…	0903html_all_TW-1-M-2_TW-1-2\Huntington's disease.html
map04111	Cell cycle - yeast	KEGG PATHWAY	46	292	0.068267	0.232233	gene11159(XM_006578735.2):periodic tryptophan protein 2 homolog, transcript variant X1;gene12067(XM_003525501.3):protein FIZZY-RELATED 2-like;gene13012(XM_006579975.2):DNA replication licensing factor MCM3 homolog 2-like;gene15629(XM_006581693.2):WD repeat-containing protein YMR102C-like, transcript variant X1;gene21166(XM_006584969.2):DNA replication licensing factor MCM3-like, transcript varian…	0903html_all_TW-1-M-2_TW-1-2\Cell cycle - yeast.html
map04151	PI3K-Akt signaling pathway	KEGG PATHWAY	46	292	0.068267	0.232233	gene11675(XM_003524471.3):serine/threonine protein phosphatase 2A 57 kDa regulatory subunit B' iota isoform-like, transcript variant X4;gene13729(XM_003524427.3):probable serine/threonine-protein kinase At1g54610;gene13897(XM_003525278.3):WD repeat-containing protein 44-like;gene17992(XM_003528720.3):CBL-interacting serine/threonine-protein kinase 9, transcript variant X2;gene18466(XM_006583388.2…	0903html_all_TW-1-M-2_TW-1-2\PI3K-Akt signaling pathway.html
map00052	Galactose metabolism	KEGG PATHWAY	45	135	0.0021674	0.027224	gene11103(XM_003523158.3):beta-galactosidase 10;gene11959(XM_003525498.3):galactinol--sucrose galactosyltransferase-like;gene12126(XM_003525755.3):acid beta-fructofuranosidase;gene13962(XM_003525239.3):hexokinase-1;gene15693(XM_006581723.2):beta-galactosidase 10;gene15912(XM_006581848.2):galactinol--sucrose galactosyltransferase, transcript variant X2;gene16033(XM_003528137.3):aldose 1-epimerase-…	0903html_all_TW-1-M-2_TW-1-2\Galactose metabolism.html
map05200	Pathways in cancer	KEGG PATHWAY	44	335	0.001535	0.0225864	gene12010(XM_003525483.3):transcription factor GTE10-like;gene13729(XM_003524427.3):probable serine/threonine-protein kinase At1g54610;gene13897(XM_003525278.3):WD repeat-containing protein 44-like;gene18302(XM_006583325.2):rac-like GTP-binding protein ARAC7, transcript variant X2;gene18304(XM_006583323.2):probable plastidic glucose transporter 2, transcript variant X3;gene19192(XM_003530292.3):e…	0903html_all_TW-1-M-2_TW-1-2\Pathways in cancer.html
map00460	Cyanoamino acid metabolism	KEGG PATHWAY	41	295	0.0094325	0.0633618	gene10518(XM_003522889.3):serine carboxypeptidase II-2;gene11531(XM_006578928.2):serine hydroxymethyltransferase 7-like;gene15206(XM_003527873.3):serine hydroxymethyltransferase 7-like;gene17565(XR_001389088.1):protein HOTHEAD-like, transcript variant X2;gene19046(XM_003530241.3):beta-glucosidase 11-like;gene20201(XM_003529575.3):beta-glucosidase 46;gene21405(NM_001251392.1):serine hydroxymethylt…	0903html_all_TW-1-M-2_TW-1-2\Cyanoamino acid metabolism.html
map00480	Glutathione metabolism	KEGG PATHWAY	39	144	0.095482	0.267878	gene11206(XM_003523221.2):peroxidase P7-like;gene15275(XM_003526592.3):probable L-ascorbate peroxidase 6, chloroplastic, transcript variant X1;gene15573(NM_001254985.2):peroxidase 52-like;gene15604(NM_001249537.1):ribonucleotide reductase large subunit B;gene16058(NM_001251779.1):glutathione S-transferase GST 12;gene17603(XM_014777636.1):glucose-6-phosphate 1-dehydrogenase, chloroplastic-like;gen…	0903html_all_TW-1-M-2_TW-1-2\Glutathione metabolism.html
map00943	Isoflavonoid biosynthesis	KEGG PATHWAY	38	245	0.087971	0.254047	gene14516(XM_006581164.2):cytochrome P450 CYP82D47-like;gene1605(XM_003516971.3):cytochrome P450 82A4;gene19636(XM_014777564.1):2-hydroxyisoflavanone synthase-like;gene2017(NM_001249108.1):NADPH:isoflavone reductase;gene2018(XM_003517171.3):isoflavone reductase-like protein;gene2109(XM_003516544.3):cytochrome P450 CYP82D47-like;gene2399(XM_003557045.3):isoflavone reductase-like;gene24483(NM_00125…	0903html_all_TW-1-M-2_TW-1-2\Isoflavonoid biosynthesis.html
map03015	mRNA surveillance pathway	KEGG PATHWAY	36	246	0.039611	0.172392	gene11675(XM_003524471.3):serine/threonine protein phosphatase 2A 57 kDa regulatory subunit B' iota isoform-like, transcript variant X4;gene14832(XM_006581297.2):DEAD-box ATP-dependent RNA helicase 56, transcript variant X3;gene17851(XM_014777699.1):uncharacterized ATP-dependent helicase C29A10.10c-like, transcript variant X1;gene18967(XM_006583558.2):mRNA-capping enzyme, transcript variant X3;ge…	0903html_all_TW-1-M-2_TW-1-2\mRNA surveillance pathway.html
map03320	PPAR signaling pathway	KEGG PATHWAY	34	105	0.012377	0.0764899	gene10059(NM_001249479.2):uncharacterized LOC100500327;gene12186(NM_001248635.1):acyl-CoA oxidase;gene15259(XM_003526582.3):long chain acyl-CoA synthetase 9, chloroplastic-like;gene15437(XM_006581598.2):acyl-CoA-binding domain-containing protein 1-like;gene184(NM_001255214.2):mitochondrial carnitine/acylcarnitine carrier-like protein-like;gene19176(XM_003530287.3):long chain acyl-CoA synthetase 2…	0903html_all_TW-1-M-2_TW-1-2\PPAR signaling pathway.html
map04110	Cell cycle	KEGG PATHWAY	33	270	0.00143	0.0225616	gene12010(XM_003525483.3):transcription factor GTE10-like;gene12067(XM_003525501.3):protein FIZZY-RELATED 2-like;gene13012(XM_006579975.2):DNA replication licensing factor MCM3 homolog 2-like;gene13729(XM_003524427.3):probable serine/threonine-protein kinase At1g54610;gene14188(NM_001254692.2):cyclin-B2-3-like;gene14589(XM_014777251.1):putative cyclin-A3-1, transcript variant X2;gene20125(XM_0035…	0903html_all_TW-1-M-2_TW-1-2\Cell cycle.html
map04972	Pancreatic secretion	KEGG PATHWAY	32	112	0.074035	0.232233	gene10666(XM_003522959.3):putative phospholipid-transporting ATPase 9, transcript variant X1;gene10857(XM_006578571.2):boron transporter 1-like, transcript variant X2;gene11201(XM_014774893.1):E3 ubiquitin-protein ligase RKP-like, transcript variant X2;gene11628(XM_003525618.3):probable phospholipid-transporting ATPase 8;gene11706(XM_003525587.3):putative phospholipid-transporting ATPase 9;gene15…	0903html_all_TW-1-M-2_TW-1-2\Pancreatic secretion.html
map04114	Oocyte meiosis	KEGG PATHWAY	31	246	0.0044752	0.0395096	gene11675(XM_003524471.3):serine/threonine protein phosphatase 2A 57 kDa regulatory subunit B' iota isoform-like, transcript variant X4;gene11707(XM_003525586.3):probable calcium-binding protein CML15;gene13729(XM_003524427.3):probable serine/threonine-protein kinase At1g54610;gene20125(XM_003528605.3):probable serine/threonine-protein kinase At1g54610;gene26482(XM_003534396.3):probable calcium-b…	0903html_all_TW-1-M-2_TW-1-2\Oocyte meiosis.html
map03013	RNA transport	KEGG PATHWAY	30	232	0.0084741	0.0606244	gene11020(XM_014774829.1):poly(A) polymerase I-like, transcript variant X1;gene14832(XM_006581297.2):DEAD-box ATP-dependent RNA helicase 56, transcript variant X3;gene15893(XM_003526945.3):elongation factor Tu, chloroplastic;gene17851(XM_014777699.1):uncharacterized ATP-dependent helicase C29A10.10c-like, transcript variant X1;gene20449(XM_006584633.2):CCA-adding enzyme-like, transcript variant X…	0903html_all_TW-1-M-2_TW-1-2\RNA transport.html
map05169	Epstein-Barr virus infection	KEGG PATHWAY	29	342	3.3909e-08	5.23894e-06	gene11319(XM_003523295.3):probable mitochondrial chaperone bcs1;gene12010(XM_003525483.3):transcription factor GTE10-like;gene12248(XM_006579594.2):putative casein kinase II subunit beta-4, transcript variant X1;gene13052(XM_006579999.2):E3 ubiquitin-protein ligase UPL1-like, transcript variant X1;gene13699(XM_003525116.3):staphylococcal nuclease domain-containing protein 1-like;gene13729(XM_0035…	0903html_all_TW-1-M-2_TW-1-2\Epstein-Barr virus infection.html
map04964	Proximal tubule bicarbonate reclamation	KEGG PATHWAY	29	80	0.004136	0.038728	gene13792(NM_001255575.2):probable aquaporin PIP1-2-like;gene14979(XM_006580945.2):aquaporin TIP4-1-like, transcript variant X1;gene17365(XM_003526318.3):phospholipid-transporting ATPase 1-like, transcript variant X1;gene2364(XM_003517367.3):probable aquaporin TIP-type RB7-5A;gene2484(XM_003517422.2):aquaporin PIP1-3-like;gene25747(XM_003534021.3):probable aquaporin TIP-type alpha;gene2790(NM_001…	0903html_all_TW-1-M-2_TW-1-2\Proximal tubule bicarbonate reclamation.html
map04810	Regulation of actin cytoskeleton	KEGG PATHWAY	29	229	0.0064627	0.0539723	gene10069(XM_003522814.3):formin-like protein 14, transcript variant X1;gene11519(XM_003522540.3):phosphatidylinositol 4-phosphate 5-kinase 1-like;gene13267(XM_003524894.3):actin-related protein 2/3 complex subunit 4-like;gene13419(XM_014775732.1):phosphatidylinositol 4-phosphate 5-kinase 7-like, transcript variant X2;gene13460(XM_003524986.3):protein-tyrosine-phosphatase MKP1-like;gene14220(XM_0…	0903html_all_TW-1-M-2_TW-1-2\Regulation of actin cytoskeleton.html
map05010	Alzheimer's disease	KEGG PATHWAY	28	234	0.0022312	0.027224	gene10666(XM_003522959.3):putative phospholipid-transporting ATPase 9, transcript variant X1;gene11097(XM_006578705.2):cyclin-dependent kinase E-1-like, transcript variant X3;gene11706(XM_003525587.3):putative phospholipid-transporting ATPase 9;gene11707(XM_003525586.3):probable calcium-binding protein CML15;gene14254(NM_001250297.2):uncharacterized LOC100527776;gene20667(XM_003530435.2):mitochon…	0903html_all_TW-1-M-2_TW-1-2\Alzheimer's disease.html
map05130	Pathogenic Escherichia coli infection	KEGG PATHWAY	27	92	0.065095	0.232233	gene12815(XM_003524659.3):tubulin alpha-3 chain;gene12974(XM_014775633.1):tubulin beta chain-like;gene13267(XM_003524894.3):actin-related protein 2/3 complex subunit 4-like;gene13300(XM_006579424.2):tubulin A, transcript variant X1;gene13780(XM_003525351.3):tubulin beta-1 chain-like;gene14403(XM_003527574.3):tubulin beta chain;gene15036(XM_006581411.2):tubulin alpha-1 chain, transcript variant X2…	0903html_all_TW-1-M-2_TW-1-2\Pathogenic Escherichia coli infection.html
map00600	Sphingolipid metabolism	KEGG PATHWAY	26	76	0.014942	0.0855014	gene11103(XM_003523158.3):beta-galactosidase 10;gene12582(XM_003524536.3):3-ketodihydrosphingosine reductase-like;gene15693(XM_006581723.2):beta-galactosidase 10;gene17568(XM_003529827.3):beta-galactosidase 1-like;gene19731(XM_006583816.2):LAG1 longevity assurance homolog 2-like, transcript variant X1;gene20920(XM_003530938.3):sphingosine kinase 1-like, transcript variant X1;gene21627(XM_00353128…	0903html_all_TW-1-M-2_TW-1-2\Sphingolipid metabolism.html
map00051	Fructose and mannose metabolism	KEGG PATHWAY	26	88	0.075214	0.232233	gene10794(XM_003523011.3):mannose-1-phosphate guanyltransferase alpha-like;gene12111(XM_003525740.3):nudix hydrolase 14, chloroplastic-like;gene12439(XM_006579367.2):probable phosphoglycerate mutase gpmB-like, transcript variant X1;gene13782(XM_003525352.3):sugar phosphatase YfbT-like;gene13962(XM_003525239.3):hexokinase-1;gene15864(XM_003526931.3):haloacid dehalogenase-like hydrolase domain-cont…	0903html_all_TW-1-M-2_TW-1-2\Fructose and mannose metabolism.html
map00511	Other glycan degradation	KEGG PATHWAY	25	62	0.0017933	0.0251877	gene11030(XM_003523128.3):alpha-mannosidase-like;gene11103(XM_003523158.3):beta-galactosidase 10;gene14582(XM_003525862.3):probable isoaspartyl peptidase/L-asparaginase 2;gene15693(XM_006581723.2):beta-galactosidase 10;gene17568(XM_003529827.3):beta-galactosidase 1-like;gene21887(XM_003531414.3):beta-hexosaminidase 2-like;gene24619(XM_014761967.1):beta-galactosidase, transcript variant X1;gene298…	0903html_all_TW-1-M-2_TW-1-2\Other glycan degradation.html
map00944	Flavone and flavonol biosynthesis	KEGG PATHWAY	25	187	0.028136	0.133754	gene13199(NM_001250549.1):uncharacterized LOC100500657;gene18005(XM_003528728.3):cytochrome P450 78A3;gene19446(XM_003529215.3):anthocyanidin 3-O-glucosyltransferase 7-like;gene19789(XM_003529364.2):flavonoid 3'-monooxygenase-like;gene21357(XM_003531145.3):cytochrome P450 78A5-like;gene2167(NM_001255234.1):caffeoyl-CoA O-methyltransferase-like;gene23839(NM_001249225.1):beta-amyrin and sophoradiol…	0903html_all_TW-1-M-2_TW-1-2\Flavone and flavonol biosynthesis.html
map00100	Steroid biosynthesis	KEGG PATHWAY	23	55	0.0023788	0.027224	gene10964(XM_003523090.3):cycloeucalenol cycloisomerase-like;gene12096(XM_003525724.3):methylsterol monooxygenase 1-1-like;gene14018(XM_014775894.1):lipase 3-like, transcript variant X2;gene14641(XM_003525914.3):squalene monooxygenase;gene15834(XM_003526920.3):cycloeucalenol cycloisomerase-like;gene18585(XM_003528998.3):obtusifoliol 14-alpha demethylase-like;gene26010(XM_003534127.3):probable 3-b…	0903html_all_TW-1-M-2_TW-1-2\Steroid biosynthesis.html
map01040	Biosynthesis of unsaturated fatty acids	KEGG PATHWAY	23	55	0.0023788	0.027224	gene12186(NM_001248635.1):acyl-CoA oxidase;gene1418(XM_006572727.2):fatty acid desaturase 8, transcript variant X1;gene19040(NM_001250432.1):chloroplast omega 3 fatty acid desaturase isoform 2;gene19417(NM_001255639.2):3-ketoacyl-CoA thiolase 2, peroxisomal-like;gene23356(XM_003532011.2):delta(8)-fatty-acid desaturase 2-like;gene30532(NM_001248619.1):acyl-CoA oxidase;gene31955(NM_001249746.1):mic…	0903html_all_TW-1-M-2_TW-1-2\Biosynthesis of unsaturated fatty acids.html
map04510	Focal adhesion	KEGG PATHWAY	23	184	0.01384	0.0806898	gene15625(XM_014776455.1):serine/threonine-protein kinase ATG1-like, transcript variant X4;gene18302(XM_006583325.2):rac-like GTP-binding protein ARAC7, transcript variant X2;gene2185(XM_003516560.3):uncharacterized LOC100801622;gene24016(XM_014761542.1):uncharacterized LOC100810167, transcript variant X1;gene24654(XM_006586960.2):serine/threonine-protein kinase tricorner-like;gene26067(XM_006587…	0903html_all_TW-1-M-2_TW-1-2\Focal adhesion.html
map03030	DNA replication	KEGG PATHWAY	23	72	0.048661	0.195276	gene13012(XM_006579975.2):DNA replication licensing factor MCM3 homolog 2-like;gene13218(XM_003524860.3):probable DNA primase large subunit;gene14919(XM_006580854.2):uncharacterized LOC100305835, transcript variant X2;gene21166(XM_006584969.2):DNA replication licensing factor MCM3-like, transcript variant X1;gene23481(XM_014779396.1):DNA polymerase I B, chloroplastic/mitochondrial-like, transcrip…	0903html_all_TW-1-M-2_TW-1-2\DNA replication.html
map04727	GABAergic synapse	KEGG PATHWAY	22	75	0.096228	0.267878	gene13084(NM_001254232.2):glutamate decarboxylase 1-like;gene13897(XM_003525278.3):WD repeat-containing protein 44-like;gene16403(XM_006582034.2):sodium-coupled neutral amino acid transporter 4-like;gene21237(XM_003531074.3):glutamate decarboxylase 1-like;gene21238(XM_003531075.3):glutamate decarboxylase 1-like;gene2381(XM_006573662.2):autophagy-related protein 8f, transcript variant X3;gene24040…	0903html_all_TW-1-M-2_TW-1-2\GABAergic synapse.html
map04310	Wnt signaling pathway	KEGG PATHWAY	20	194	0.00077501	0.0140869	gene12010(XM_003525483.3):transcription factor GTE10-like;gene12248(XM_006579594.2):putative casein kinase II subunit beta-4, transcript variant X1;gene18302(XM_006583325.2):rac-like GTP-binding protein ARAC7, transcript variant X2;gene19115(XM_003529138.3):protein CHROMATIN REMODELING 19-like, transcript variant X2;gene19812(NM_001249362.1):uncharacterized LOC100500062;gene20116(XM_003529540.2):…	0903html_all_TW-1-M-2_TW-1-2\Wnt signaling pathway.html
map00531	Glycosaminoglycan degradation	KEGG PATHWAY	20	65	0.073907	0.232233	gene11103(XM_003523158.3):beta-galactosidase 10;gene15693(XM_006581723.2):beta-galactosidase 10;gene17568(XM_003529827.3):beta-galactosidase 1-like;gene21887(XM_003531414.3):beta-hexosaminidase 2-like;gene24619(XM_014761967.1):beta-galactosidase, transcript variant X1;gene24922(XM_014762034.1):heparanase-like protein 3, transcript variant X2;gene30899(XM_003538819.3):beta-galactosidase 3-like;gen…	0903html_all_TW-1-M-2_TW-1-2\Glycosaminoglycan degradation.html
map00790	Folate biosynthesis	KEGG PATHWAY	20	63	0.067595	0.232233	gene14958(XM_014776247.1):D-amino-acid transaminase, chloroplastic-like, transcript variant X2;gene16058(NM_001251779.1):glutathione S-transferase GST 12;gene18149(XM_006582807.2):uncharacterized LOC100526908, transcript variant X2;gene18903(XM_003529073.3):probable glutathione S-transferase;gene18906(XM_003529075.3):probable glutathione S-transferase;gene27455(XM_006588679.2):glutathione S-trans…	0903html_all_TW-1-M-2_TW-1-2\Folate biosynthesis.html
map00196	Photosynthesis - antenna proteins	KEGG PATHWAY	19	34	0.00012594	0.00353777	gene10685(XM_003522968.3):chlorophyll a-b binding protein P4, chloroplastic;gene12994(NM_001248354.1):chlorophyll a/b-binding protein;gene16074(XM_003527039.3):chlorophyll a-b binding protein P4, chloroplastic;gene21072(XM_003530993.3):chlorophyll a-b binding protein CP24 10A, chloroplastic-like;gene21155(NM_001254348.2):chlorophyll a-b binding protein 3, chloroplastic-like;gene22084(XM_003531504…	0903html_all_TW-1-M-2_TW-1-2\Photosynthesis - antenna proteins.html
map05168	Herpes simplex infection	KEGG PATHWAY	19	192	0.00040788	0.00953662	gene10595(XM_006578462.2):tip elongation aberrant protein 1, transcript variant X3;gene12010(XM_003525483.3):transcription factor GTE10-like;gene12248(XM_006579594.2):putative casein kinase II subunit beta-4, transcript variant X1;gene13729(XM_003524427.3):probable serine/threonine-protein kinase At1g54610;gene17346(XM_003527485.3):U11/U12 small nuclear ribonucleoprotein 31 kDa protein;gene20125(…	0903html_all_TW-1-M-2_TW-1-2\Herpes simplex infection.html
map05161	Hepatitis B	KEGG PATHWAY	19	189	0.00065764	0.0127007	gene12010(XM_003525483.3):transcription factor GTE10-like;gene13729(XM_003524427.3):probable serine/threonine-protein kinase At1g54610;gene14589(XM_014777251.1):putative cyclin-A3-1, transcript variant X2;gene20125(XM_003528605.3):probable serine/threonine-protein kinase At1g54610;gene2185(XM_003516560.3):uncharacterized LOC100801622;gene30324(NM_001251212.1):uncharacterized LOC100499929;gene3070…	0903html_all_TW-1-M-2_TW-1-2\Hepatitis B.html
map00904	Diterpenoid biosynthesis	KEGG PATHWAY	18	219	8.2187e-06	0.000846526	gene19696(NM_001251447.1):senescence-associated nodulin 1A;gene22691(XM_003531801.3):beta-amyrin 28-oxidase;gene2449(XM_006573697.2):cytochrome P450 87A3-like;gene25632(XM_006586544.2):gibberellin 20-oxidase 1, transcript variant X1;gene30444(XM_003538660.3):cytochrome P450 87A3-like;gene31211(XM_003538931.3):gibberellin 2-beta-dioxygenase 8-like;gene32054(XM_003538052.3):secoisolariciresinol deh…	0903html_all_TW-1-M-2_TW-1-2\Diterpenoid biosynthesis.html
map05164	Influenza A	KEGG PATHWAY	18	203	6.3439e-05	0.00251897	gene12010(XM_003525483.3):transcription factor GTE10-like;gene1435(XM_003516918.3):dnaJ homolog subfamily B member 1-like;gene14832(XM_006581297.2):DEAD-box ATP-dependent RNA helicase 56, transcript variant X3;gene21835(XM_006585286.2):nucleolin 2, transcript variant X2;gene24154(XM_003534936.3):farnesyl pyrophosphate synthase 1;gene30324(NM_001251212.1):uncharacterized LOC100499929;gene33575(XM_…	0903html_all_TW-1-M-2_TW-1-2\Influenza A.html
map00902	Monoterpenoid biosynthesis	KEGG PATHWAY	18	187	0.000339	0.00872925	gene11658(XM_003524483.3):cytochrome P450 734A1-like;gene16160(NM_001250086.2):flavonoid 3'-hydroxylase;gene18205(XM_006583266.2):(+)-neomenthol dehydrogenase, transcript variant X1;gene18210(XM_006583271.2):(+)-neomenthol dehydrogenase-like, transcript variant X2;gene25251(XM_003533889.3):carbonyl reductase [NADPH] 1-like;gene26007(XM_014762257.1):cytochrome P450 CYP736A12;gene27975(XM_006588848…	0903html_all_TW-1-M-2_TW-1-2\Monoterpenoid biosynthesis.html
map04260	Cardiac muscle contraction	KEGG PATHWAY	18	46	0.012774	0.0773954	gene11167(XM_003523194.3):actin-7, transcript variant X1;gene11201(XM_014774893.1):E3 ubiquitin-protein ligase RKP-like, transcript variant X2;gene11571(XM_014775339.1):actin-like, transcript variant X2;gene13595(XM_003525057.3):actin-7-like;gene15579(XM_014776443.1):E3 ubiquitin-protein ligase RKP-like, transcript variant X2;gene17365(XM_003526318.3):phospholipid-transporting ATPase 1-like, tran…	0903html_all_TW-1-M-2_TW-1-2\Cardiac muscle contraction.html
map00604	Glycosphingolipid biosynthesis - ganglio series	KEGG PATHWAY	18	49	0.024868	0.125971	gene11103(XM_003523158.3):beta-galactosidase 10;gene15693(XM_006581723.2):beta-galactosidase 10;gene17568(XM_003529827.3):beta-galactosidase 1-like;gene20852(NM_001251512.1):sialyltransferase-like;gene21887(XM_003531414.3):beta-hexosaminidase 2-like;gene24619(XM_014761967.1):beta-galactosidase, transcript variant X1;gene30899(XM_003538819.3):beta-galactosidase 3-like;gene3256(XM_003520229.3):beta…	0903html_all_TW-1-M-2_TW-1-2\Glycosphingolipid biosynthesis - ganglio series.html
map00561	Glycerolipid metabolism	KEGG PATHWAY	18	131	0.098797	0.272574	gene1181(XM_003516849.3):aldo-keto reductase family 4 member C9-like;gene137(XM_014766433.1):glycerol-3-phosphate acyltransferase, chloroplastic-like, transcript variant X1;gene20903(XM_003530931.3):monoglyceride lipase;gene21627(XM_003531280.3):uncharacterized LOC100802840;gene25277(XM_006587185.2):glycerol-3-phosphate acyltransferase 3-like, transcript variant X1;gene29854(XM_003536570.3):triac…	0903html_all_TW-1-M-2_TW-1-2\Glycerolipid metabolism.html
map04530	Tight junction	KEGG PATHWAY	17	150	0.0086326	0.0606244	gene12248(XM_006579594.2):putative casein kinase II subunit beta-4, transcript variant X1;gene13899(XM_003525277.3):serine/threonine-protein kinase HT1, transcript variant X2;gene14812(XM_006581288.2):E3 ubiquitin-protein ligase KEG-like, transcript variant X1;gene15232(XM_003526566.3):glycine-rich protein 2-like;gene2185(XM_003516560.3):uncharacterized LOC100801622;gene2334(XM_006572739.2):uncha…	0903html_all_TW-1-M-2_TW-1-2\Tight junction.html
map03420	Nucleotide excision repair	KEGG PATHWAY	17	128	0.077032	0.232233	gene14612(XM_006581203.2):DNA excision repair protein ERCC-8-like;gene20526(XM_006584664.2):DNA repair helicase XPB1-like, transcript variant X1;gene22500(NM_001253109.2):putative DNA repair protein RAD23-1-like;gene23481(XM_014779396.1):DNA polymerase I B, chloroplastic/mitochondrial-like, transcript variant X2;gene30562(XM_006590522.2):DNA repair endonuclease UVH1, transcript variant X1;gene321…	0903html_all_TW-1-M-2_TW-1-2\Nucleotide excision repair.html
map00380	Tryptophan metabolism	KEGG PATHWAY	16	245	2.368e-08	5.23894e-06	gene27397(XM_003537092.3):probable indole-3-pyruvate monooxygenase YUCCA5;gene28521(XM_003535197.3):probable indole-3-pyruvate monooxygenase YUCCA3;gene30200(NM_001253968.1):kynurenine formamidase-like;gene3034(XM_003519384.3):UDP-glycosyltransferase 74B1-like;gene30795(XM_003537407.3):cytochrome P450 71D8;gene3114(XM_003519780.3):L-tryptophan--pyruvate aminotransferase 1-like;gene35027(XM_014764…	0903html_all_TW-1-M-2_TW-1-2\Tryptophan metabolism.html
map05215	Prostate cancer	KEGG PATHWAY	16	155	0.0031439	0.0334988	gene12010(XM_003525483.3):transcription factor GTE10-like;gene13729(XM_003524427.3):probable serine/threonine-protein kinase At1g54610;gene20125(XM_003528605.3):probable serine/threonine-protein kinase At1g54610;gene2185(XM_003516560.3):uncharacterized LOC100801622;gene25428(XM_003533929.3):heat shock protein 83;gene30701(XM_003538759.3):uncharacterized LOC100807702;gene31477(XM_003539012.3):seri…	0903html_all_TW-1-M-2_TW-1-2\Prostate cancer.html
map00901	Indole alkaloid biosynthesis	KEGG PATHWAY	15	180	6.5216e-05	0.00251897	gene17476(XM_006582903.2):vinorine synthase-like;gene2116(XM_006573555.2):methylesterase 3-like, transcript variant X1;gene23846(XM_006586173.2):1-aminocyclopropane-1-carboxylate oxidase homolog 12-like;gene24704(XM_003533740.3):protein STRICTOSIDINE SYNTHASE-LIKE 4;gene25574(XM_006587288.2):1-aminocyclopropane-1-carboxylate oxidase homolog 1-like;gene27056(XM_014762542.1):1-aminocyclopropane-1-c…	0903html_all_TW-1-M-2_TW-1-2\Indole alkaloid biosynthesis.html
map03008	Ribosome biogenesis in eukaryotes	KEGG PATHWAY	15	176	0.00010923	0.00337521	gene10880(XM_003523044.3):cell division cycle protein 48 homolog;gene11716(NM_001248398.2):uncharacterized LOC100499993;gene11718(XM_003524453.3):H/ACA ribonucleoprotein complex subunit 2-like protein;gene12248(XM_006579594.2):putative casein kinase II subunit beta-4, transcript variant X1;gene15918(XM_003528093.3):cell division cycle protein 48 homolog;gene31411(XM_006590859.2):ribosome biogenes…	0903html_all_TW-1-M-2_TW-1-2\Ribosome biogenesis in eukaryotes.html
map04914	Progesterone-mediated oocyte maturation	KEGG PATHWAY	15	151	0.0020793	0.027224	gene12067(XM_003525501.3):protein FIZZY-RELATED 2-like;gene13729(XM_003524427.3):probable serine/threonine-protein kinase At1g54610;gene14188(NM_001254692.2):cyclin-B2-3-like;gene14589(XM_014777251.1):putative cyclin-A3-1, transcript variant X2;gene20125(XM_003528605.3):probable serine/threonine-protein kinase At1g54610;gene33050(XM_006591949.2):anaphase-promoting complex subunit 8-like, transcri…	0903html_all_TW-1-M-2_TW-1-2\Progesterone-mediated oocyte maturation.html
map00062	Fatty acid elongation	KEGG PATHWAY	15	44	0.063291	0.232233	gene14293(XM_006581056.2):3-ketoacyl-CoA synthase 4-like;gene14729(XM_003526038.3):3-ketoacyl-CoA synthase 10-like;gene27003(XM_003536441.3):3-ketoacyl-CoA synthase 11-like;gene2752(XM_003518961.3):3-ketoacyl-CoA synthase 11-like;gene29958(XM_003536636.3):3-ketoacyl-CoA synthase 6;gene30116(XM_003536732.3):3-ketoacyl-CoA synthase 21-like;gene32776(XM_003538530.3):very-long-chain 3-oxoacyl-CoA red…	0903html_all_TW-1-M-2_TW-1-2\Fatty acid elongation.html
map03070	Bacterial secretion system	KEGG PATHWAY	14	39	0.048121	0.195276	gene11024(XM_003523125.3):chaperone protein ClpC, chloroplastic, transcript variant X2;gene11055(XM_006578682.2):chaperone protein ClpD, chloroplastic-like;gene11769(NM_001251193.1):heat shock protein;gene15741(XM_003526860.3):chaperone protein ClpD, chloroplastic;gene15772(XM_006581781.2):chaperone protein ClpC, chloroplastic, transcript variant X2;gene16159(XM_006581948.2):chaperone protein Clp…	0903html_all_TW-1-M-2_TW-1-2\Bacterial secretion system.html
map05110	Vibrio cholerae infection	KEGG PATHWAY	14	110	0.072136	0.232233	gene11468(NM_001251080.1):protein disulfide isomerase-like protein;gene20566(XM_006584679.2):V-type proton ATPase subunit E-like;gene23843(NM_001254600.2):ER lumen protein retaining receptor-like;gene30304(XM_006590236.2):ADP-ribosylation factor-like, transcript variant X2;gene30920(XM_006590654.2):V-type proton ATPase 16 kDa proteolipid subunit-like;gene3337(XM_006574644.2):V-type proton ATPase …	0903html_all_TW-1-M-2_TW-1-2\Vibrio cholerae infection.html
map05414	Dilated cardiomyopathy (DCM)	KEGG PATHWAY	13	32	0.027905	0.133754	gene11167(XM_003523194.3):actin-7, transcript variant X1;gene11201(XM_014774893.1):E3 ubiquitin-protein ligase RKP-like, transcript variant X2;gene11571(XM_014775339.1):actin-like, transcript variant X2;gene13595(XM_003525057.3):actin-7-like;gene15579(XM_014776443.1):E3 ubiquitin-protein ligase RKP-like, transcript variant X2;gene32517(XM_003538362.3):actin-related protein 5-like, transcript vari…	0903html_all_TW-1-M-2_TW-1-2\Dilated cardiomyopathy (DCM).html
map04916	Melanogenesis	KEGG PATHWAY	13	111	0.035358	0.163069	gene11707(XM_003525586.3):probable calcium-binding protein CML15;gene12010(XM_003525483.3):transcription factor GTE10-like;gene26482(XM_003534396.3):probable calcium-binding protein CML45;gene29030(NM_001250973.1):calmodulin;gene32080(XM_003539115.3):probable calcium-binding protein CML17;gene33734(XM_006592269.2):probable calcium-binding protein CML18;gene36170(XM_003542702.3):probable calcium-b…	0903html_all_TW-1-M-2_TW-1-2\Melanogenesis.html
map03050	Proteasome	KEGG PATHWAY	12	158	6.4176e-05	0.00251897	gene11319(XM_003523295.3):probable mitochondrial chaperone bcs1;gene13038(XM_003524762.3):ATP-dependent zinc metalloprotease FTSH 2, chloroplastic, transcript variant X2;gene15455(XM_003527947.3):mitochondrial chaperone BCS1-like;gene21187(XM_003531054.3):ATP-dependent zinc metalloprotease FTSH 2, chloroplastic-like, transcript variant X1;gene32272(XM_003538293.3):26S protease regulatory subunit …	0903html_all_TW-1-M-2_TW-1-2\Proteasome.html
map04360	Axon guidance	KEGG PATHWAY	12	117	0.010183	0.0669478	gene11097(XM_006578705.2):cyclin-dependent kinase E-1-like, transcript variant X3;gene14220(XM_003526930.3):actin-depolymerizing factor 5-like;gene18302(XM_006583325.2):rac-like GTP-binding protein ARAC7, transcript variant X2;gene24654(XM_006586960.2):serine/threonine-protein kinase tricorner-like;gene26067(XM_006587464.2):rac-like GTP-binding protein ARAC7, transcript variant X2;gene27361(XM_01…	0903html_all_TW-1-M-2_TW-1-2\Axon guidance.html
map04745	Phototransduction - fly	KEGG PATHWAY	12	100	0.059233	0.223207	gene11707(XM_003525586.3):probable calcium-binding protein CML15;gene26482(XM_003534396.3):probable calcium-binding protein CML45;gene29030(NM_001250973.1):calmodulin;gene32080(XM_003539115.3):probable calcium-binding protein CML17;gene33734(XM_006592269.2):probable calcium-binding protein CML18;gene36170(XM_003542702.3):probable calcium-binding protein CML29;gene44310(XM_006598168.2):myosin-12, …	0903html_all_TW-1-M-2_TW-1-2\Phototransduction - fly.html
map05162	Measles	KEGG PATHWAY	11	114	0.0067491	0.0546096	gene12248(XM_006579594.2):putative casein kinase II subunit beta-4, transcript variant X1;gene13729(XM_003524427.3):probable serine/threonine-protein kinase At1g54610;gene14067(XM_014775902.1):uncharacterized LOC100801725, transcript variant X2;gene18467(XM_003530006.3):receptor for activated C kinase 1B;gene20125(XM_003528605.3):probable serine/threonine-protein kinase At1g54610;gene20793(XM_014…	0903html_all_TW-1-M-2_TW-1-2\Measles.html
map04062	Chemokine signaling pathway	KEGG PATHWAY	11	96	0.053535	0.209396	gene13897(XM_003525278.3):WD repeat-containing protein 44-like;gene24654(XM_006586960.2):serine/threonine-protein kinase tricorner-like;gene26067(XM_006587464.2):rac-like GTP-binding protein ARAC7, transcript variant X2;gene27361(XM_014762945.1):serine/threonine-protein kinase tricorner-like, transcript variant X1;gene28546(XM_006588994.2):WD repeat-containing protein 55-like, transcript variant …	0903html_all_TW-1-M-2_TW-1-2\Chemokine signaling pathway.html
map00730	Thiamine metabolism	KEGG PATHWAY	11	31	0.072509	0.232233	gene12032(XM_003525666.3):ubiquitin-like modifier-activating enzyme 5;gene16926(NM_001249883.1):thiamin biosynthetic enzyme;gene20135(NM_001249141.1):1-deoxy-D-xylulose 5-phosphate synthase 1;gene23083(XM_003530543.3):probable 1-deoxy-D-xylulose-5-phosphate synthase 2, chloroplastic;gene29735(XM_003536502.3):thiamine thiazole synthase 2, chloroplastic-like;gene30624(XM_006590549.2):cysteine desul…	0903html_all_TW-1-M-2_TW-1-2\Thiamine metabolism.html
map05132	Salmonella infection	KEGG PATHWAY	11	93	0.065466	0.232233	gene13267(XM_003524894.3):actin-related protein 2/3 complex subunit 4-like;gene13888(XM_003525286.3):nephrocystin-3;gene15945(XM_003528103.3):uncharacterized LOC100783201;gene17514(XM_014777604.1):ras-related protein Rab7, transcript variant X3;gene24654(XM_006586960.2):serine/threonine-protein kinase tricorner-like;gene27361(XM_014762945.1):serine/threonine-protein kinase tricorner-like, transcr…	0903html_all_TW-1-M-2_TW-1-2\Salmonella infection.html
map00909	Sesquiterpenoid and triterpenoid biosynthesis	KEGG PATHWAY	10	152	1.975e-05	0.00152569	gene14515(XM_003528163.3):cytochrome P450 CYP82D47-like;gene14641(XM_003525914.3):squalene monooxygenase;gene37850(XM_003543066.3):squalene monooxygenase-like;gene39950(XM_003544455.3):squalene monooxygenase-like, transcript variant X1;gene42128(XM_003545714.2):squalene monooxygenase;gene47995(XM_003549831.3):geraniol 8-hydroxylase-like;gene50633(XM_003553123.3):squalene epoxidase 3-like;gene5431…	0903html_all_TW-1-M-2_TW-1-2\Sesquiterpenoid and triterpenoid biosynthesis.html
map05160	Hepatitis C	KEGG PATHWAY	10	106	0.0070692	0.0546096	gene31477(XM_003539012.3):serine/threonine-protein kinase UCN-like;gene33575(XM_003539692.3):mitogen-activated protein kinase 3;gene33582(XM_014764563.1):phototropin-1-like, transcript variant X2;gene47827(XM_003549725.3):protein kinase PINOID 2-like;gene49649(NM_001255279.1):eukaryotic translation initiation factor 2 subunit alpha-like;gene5165(XM_003519215.3):serine/threonine-protein kinase STY…	0903html_all_TW-1-M-2_TW-1-2\Hepatitis C.html
map03060	Protein export	KEGG PATHWAY	10	93	0.037728	0.168956	gene23793(XM_003532207.3):signal recognition particle 9 kDa protein-like, transcript variant X1;gene2666(XM_003517531.3):heat shock 70 kDa protein 8, transcript variant X1;gene27310(XM_003536829.3):signal recognition particle 9 kDa protein;gene32773(XM_003538532.3):ALBINO3-like protein 1, chloroplastic;gene34604(XM_014764972.1):stromal 70 kDa heat shock-related protein, chloroplastic;gene37868(XM…	0903html_all_TW-1-M-2_TW-1-2\Protein export.html
map04670	Leukocyte transendothelial migration	KEGG PATHWAY	10	85	0.071942	0.232233	gene24016(XM_014761542.1):uncharacterized LOC100810167, transcript variant X1;gene24654(XM_006586960.2):serine/threonine-protein kinase tricorner-like;gene26067(XM_006587464.2):rac-like GTP-binding protein ARAC7, transcript variant X2;gene27361(XM_014762945.1):serine/threonine-protein kinase tricorner-like, transcript variant X1;gene33575(XM_003539692.3):mitogen-activated protein kinase 3;gene350…	0903html_all_TW-1-M-2_TW-1-2\Leukocyte transendothelial migration.html
map04520	Adherens junction	KEGG PATHWAY	9	105	0.0034275	0.0350835	gene12010(XM_003525483.3):transcription factor GTE10-like;gene12248(XM_006579594.2):putative casein kinase II subunit beta-4, transcript variant X1;gene18302(XM_006583325.2):rac-like GTP-binding protein ARAC7, transcript variant X2;gene26067(XM_006587464.2):rac-like GTP-binding protein ARAC7, transcript variant X2;gene35045(XM_003540337.3):rac-like GTP-binding protein RAC2, transcript variant X2;…	0903html_all_TW-1-M-2_TW-1-2\Adherens junction.html
map05219	Bladder cancer	KEGG PATHWAY	9	80	0.063545	0.232233	gene3024(XM_003519347.3):metalloendoproteinase 5-MMP-like;gene33591(XM_003539707.3):ankyrin repeat-containing protein At5g02620-like;gene3576(XM_014765837.1):ankyrin repeat-containing protein At2g01680, transcript variant X3;gene38614(XM_006594942.2):ankyrin repeat-containing protein At5g02620-like, transcript variant X2;gene45001(XM_003548486.3):ankyrin-3-like;gene5165(XM_003519215.3):serine/thr…	0903html_all_TW-1-M-2_TW-1-2\Bladder cancer.html
map05222	Small cell lung cancer	KEGG PATHWAY	8	78	0.043951	0.181078	gene13729(XM_003524427.3):probable serine/threonine-protein kinase At1g54610;gene20125(XM_003528605.3):probable serine/threonine-protein kinase At1g54610;gene2185(XM_003516560.3):uncharacterized LOC100801622;gene30324(NM_001251212.1):uncharacterized LOC100499929;gene30701(XM_003538759.3):uncharacterized LOC100807702;gene33582(XM_014764563.1):phototropin-1-like, transcript variant X2;gene52289(XM_…	0903html_all_TW-1-M-2_TW-1-2\Small cell lung cancer.html
map04340	Hedgehog signaling pathway	KEGG PATHWAY	8	78	0.043951	0.181078	gene22183(XM_006585439.2):casein kinase I-like, transcript variant X1;gene22296(XM_003531603.3):uncharacterized LOC100799630;gene28862(XM_003535319.3):serine/threonine-protein kinase Nek2-like;gene32040(XM_006591001.2):serine/threonine-protein kinase Nek5-like;gene43178(XM_003546414.3):casein kinase I isoform delta-like;gene57814(XM_003556416.3):serine/threonine-protein kinase Nek2-like, transcri…	0903html_all_TW-1-M-2_TW-1-2\Hedgehog signaling pathway.html
map05210	Colorectal cancer	KEGG PATHWAY	8	77	0.04363	0.181078	gene18302(XM_006583325.2):rac-like GTP-binding protein ARAC7, transcript variant X2;gene26067(XM_006587464.2):rac-like GTP-binding protein ARAC7, transcript variant X2;gene30324(NM_001251212.1):uncharacterized LOC100499929;gene33582(XM_014764563.1):phototropin-1-like, transcript variant X2;gene35045(XM_003540337.3):rac-like GTP-binding protein RAC2, transcript variant X2;gene47864(XM_003549757.3)…	0903html_all_TW-1-M-2_TW-1-2\Colorectal cancer.html
map04660	T cell receptor signaling pathway	KEGG PATHWAY	8	78	0.043951	0.181078	gene31477(XM_003539012.3):serine/threonine-protein kinase UCN-like;gene31905(XM_006591633.2):mitogen-activated protein kinase kinase kinase NPK1-like;gene33575(XM_003539692.3):mitogen-activated protein kinase 3;gene33582(XM_014764563.1):phototropin-1-like, transcript variant X2;gene47827(XM_003549725.3):protein kinase PINOID 2-like;gene5165(XM_003519215.3):serine/threonine-protein kinase STY8-lik…	0903html_all_TW-1-M-2_TW-1-2\T cell receptor signaling pathway.html
map05142	Chagas disease (American trypanosomiasis)	KEGG PATHWAY	8	71	0.087451	0.254047	gene28728(NM_001249422.2):calreticulin-1;gene33575(XM_003539692.3):mitogen-activated protein kinase 3;gene33582(XM_014764563.1):phototropin-1-like, transcript variant X2;gene36693(XM_003542440.3):glutathione S-transferase L3-like;gene52106(XM_003551642.3):calreticulin-3-like;gene54876(XM_003554436.3):serine/threonine-protein phosphatase PP2A catalytic subunit;gene56585(XM_003555759.2):calreticuli…	0903html_all_TW-1-M-2_TW-1-2\Chagas disease (American trypanosomiasis).html
map05131	Shigellosis	KEGG PATHWAY	7	93	0.0026649	0.0294091	gene13267(XM_003524894.3):actin-related protein 2/3 complex subunit 4-like;gene24654(XM_006586960.2):serine/threonine-protein kinase tricorner-like;gene27361(XM_014762945.1):serine/threonine-protein kinase tricorner-like, transcript variant X1;gene33575(XM_003539692.3):mitogen-activated protein kinase 3;gene4220(XM_003518877.3):RAN GTPase-activating protein 1-like;gene43187(XM_003547436.3):serine…	0903html_all_TW-1-M-2_TW-1-2\Shigellosis.html
map00910	Nitrogen metabolism	KEGG PATHWAY	7	77	0.022417	0.117404	gene23176(XM_003531946.3):high affinity nitrate transporter 2.5-like;gene3086(XM_003519711.3):carbonic anhydrase 2-like, transcript variant X1;gene316(XM_006572974.2):carbonic anhydrase 2, transcript variant X1;gene41094(XM_014766563.1):beta carbonic anhydrase 5, chloroplastic-like, transcript variant X1;gene44806(XM_006598702.2):glutamate dehydrogenase 1, transcript variant X1;gene5012(NM_001255…	0903html_all_TW-1-M-2_TW-1-2\Nitrogen metabolism.html
map04350	TGF-beta signaling pathway	KEGG PATHWAY	7	72	0.036757	0.167028	gene12010(XM_003525483.3):transcription factor GTE10-like;gene34798(XM_003540181.3):serine/threonine-protein kinase D6PKL3-like;gene37240(XM_006594303.2):retinoblastoma-related protein 1-like;gene41156(XM_006596343.2):serine/threonine-protein kinase AtPK2/AtPK19-like, transcript variant X2;gene44181(XM_014767509.1):serine/threonine-protein kinase WAG1-like;gene47592(XR_001385778.1):E2F transcript…	0903html_all_TW-1-M-2_TW-1-2\TGF-beta signaling pathway.html
map00523	Polyketide sugar unit biosynthesis	KEGG PATHWAY	7	16	0.050298	0.199257	gene12058(XM_006579545.2):bifunctional dTDP-4-dehydrorhamnose 3,5-epimerase/dTDP-4-dehydrorhamnose reductase-like;gene18216(XM_003528826.3):methionine adenosyltransferase 2 subunit beta-like;gene21786(XM_006585266.2):trifunctional UDP-glucose 4,6-dehydratase/UDP-4-keto-6-deoxy-D-glucose 3,5-epimerase/UDP-4-keto-L-rhamnose-reductase RHM1, transcript variant X5;gene35287(XM_003540466.3):trifunction…	0903html_all_TW-1-M-2_TW-1-2\Polyketide sugar unit biosynthesis.html
map00966	Glucosinolate biosynthesis	KEGG PATHWAY	6	111	5.5737e-05	0.00251897	gene21717(XM_003532798.3):cytochrome P450 CYP736A12-like;gene3034(XM_003519384.3):UDP-glycosyltransferase 74B1-like;gene35027(XM_014764329.1):tyrosine aminotransferase-like, transcript variant X1;gene46055(XM_003548032.3):UDP-glycosyltransferase 74G1-like;gene5175(XM_003518275.3):UDP-glycosyltransferase 87A1-like;gene52942(XM_003554553.3):UDP-glycosyltransferase 74G1-like	0903html_all_TW-1-M-2_TW-1-2\Glucosinolate biosynthesis.html
map00970	Aminoacyl-tRNA biosynthesis	KEGG PATHWAY	6	89	0.0014603	0.0225616	gene14089(XM_003525174.3):glutamyl-tRNA(Gln) amidotransferase subunit B, chloroplastic/mitochondrial-like;gene21378(NM_001255134.1):putative amidase C869.01-like;gene23462(XM_003532061.3):glutamyl-tRNA(Gln) amidotransferase subunit A, chloroplastic/mitochondrial-like;gene37862(XM_014765847.1):fatty acid amide hydrolase, transcript variant X1;gene47501(XM_003549544.3):phenylalanine--tRNA ligase be…	0903html_all_TW-1-M-2_TW-1-2\Aminoacyl-tRNA biosynthesis.html
map05211	Renal cell carcinoma	KEGG PATHWAY	6	77	0.0079087	0.0596046	gene12010(XM_003525483.3):transcription factor GTE10-like;gene18304(XM_006583323.2):probable plastidic glucose transporter 2, transcript variant X3;gene31905(XM_006591633.2):mitogen-activated protein kinase kinase kinase NPK1-like;gene33582(XM_014764563.1):phototropin-1-like, transcript variant X2;gene35764(XM_003541312.3):plastidic glucose transporter 4-like;gene5165(XM_003519215.3):serine/threo…	0903html_all_TW-1-M-2_TW-1-2\Renal cell carcinoma.html
map04710	Circadian rhythm	KEGG PATHWAY	6	74	0.0138	0.0806898	gene17992(XM_003528720.3):CBL-interacting serine/threonine-protein kinase 9, transcript variant X2;gene22367(XM_014779145.1):(6-4)DNA photolyase, transcript variant X3;gene29040(XM_003536158.3):CBL-interacting serine/threonine-protein kinase 4;gene5212(XM_006575382.2):CBL-interacting serine/threonine-protein kinase 10-like;gene57685(XM_003556343.3):CBL-interacting serine/threonine-protein kinase …	0903html_all_TW-1-M-2_TW-1-2\Circadian rhythm.html
map04012	ErbB signaling pathway	KEGG PATHWAY	6	65	0.039056	0.172392	gene31905(XM_006591633.2):mitogen-activated protein kinase kinase kinase NPK1-like;gene33582(XM_014764563.1):phototropin-1-like, transcript variant X2;gene34798(XM_003540181.3):serine/threonine-protein kinase D6PKL3-like;gene41156(XM_006596343.2):serine/threonine-protein kinase AtPK2/AtPK19-like, transcript variant X2;gene44181(XM_014767509.1):serine/threonine-protein kinase WAG1-like;gene5165(XM…	0903html_all_TW-1-M-2_TW-1-2\ErbB signaling pathway.html
map04614	Renin-angiotensin system	KEGG PATHWAY	6	13	0.0546	0.210893	gene198(XM_003517134.3):probable cytosolic oligopeptidase A;gene26158(XM_003534207.3):probable cytosolic oligopeptidase A;gene33669(XM_003539751.3):serine carboxypeptidase-like 51;gene38514(XM_003543396.2):serine carboxypeptidase-like 51;gene49500(XM_006601843.2):probable thimet oligopeptidase, transcript variant X2;gene9979(XM_003523819.3):probable mitochondrial intermediate peptidase, mitochond…	0903html_all_TW-1-M-2_TW-1-2\Renin-angiotensin system.html
map00524	Butirosin and neomycin biosynthesis	KEGG PATHWAY	6	14	0.072202	0.232233	gene13962(XM_003525239.3):hexokinase-1;gene20682(XM_003530445.3):hexokinase-1;gene22286(XM_003532990.3):hexokinase-1-like;gene31122(XM_003537696.3):hexokinase-3-like;gene41456(XM_003544986.3):hexokinase-2, chloroplastic-like;gene49354(XM_003550376.3):hexokinase-2, chloroplastic-like	0903html_all_TW-1-M-2_TW-1-2\Butirosin and neomycin biosynthesis.html
map04662	B cell receptor signaling pathway	KEGG PATHWAY	5	73	0.0060135	0.0516159	gene18302(XM_006583325.2):rac-like GTP-binding protein ARAC7, transcript variant X2;gene26067(XM_006587464.2):rac-like GTP-binding protein ARAC7, transcript variant X2;gene33582(XM_014764563.1):phototropin-1-like, transcript variant X2;gene35045(XM_003540337.3):rac-like GTP-binding protein RAC2, transcript variant X2;gene5165(XM_003519215.3):serine/threonine-protein kinase STY8-like, transcript v…	0903html_all_TW-1-M-2_TW-1-2\B cell receptor signaling pathway.html
map00903	Limonene and pinene degradation	KEGG PATHWAY	4	93	7.4799e-05	0.0025681	gene16160(NM_001250086.2):flavonoid 3'-hydroxylase;gene30908(XM_003537574.3):cytochrome P450 84A1-like;gene35483(XM_003542140.3):long chain acyl-CoA synthetase 8-like, transcript variant X1;gene44489(XM_003547708.3):flavonoid 3'-monooxygenase-like	0903html_all_TW-1-M-2_TW-1-2\Limonene and pinene degradation.html
map05416	Viral myocarditis	KEGG PATHWAY	4	57	0.018183	0.0972871	gene18302(XM_006583325.2):rac-like GTP-binding protein ARAC7, transcript variant X2;gene26067(XM_006587464.2):rac-like GTP-binding protein ARAC7, transcript variant X2;gene30324(NM_001251212.1):uncharacterized LOC100499929;gene35045(XM_003540337.3):rac-like GTP-binding protein RAC2, transcript variant X2	0903html_all_TW-1-M-2_TW-1-2\Viral myocarditis.html
map00402	Benzoxazinoid biosynthesis	KEGG PATHWAY	4	53	0.032184	0.15068	gene11984(NM_001252763.1):cytochrome P450 71A9-like;gene30794(XM_003537409.3):cytochrome P450 71D8-like;gene37141(XM_003541492.3):cytochrome P450 71A26-like;gene48852(XM_003549219.3):cytochrome P450 71D11-like	0903html_all_TW-1-M-2_TW-1-2\Benzoxazinoid biosynthesis.html
map05217	Basal cell carcinoma	KEGG PATHWAY	4	46	0.07334	0.232233	gene28862(XM_003535319.3):serine/threonine-protein kinase Nek2-like;gene32040(XM_006591001.2):serine/threonine-protein kinase Nek5-like;gene57814(XM_003556416.3):serine/threonine-protein kinase Nek2-like, transcript variant X1;gene8583(XM_006577218.2):serine/threonine-protein kinase Nek2-like	0903html_all_TW-1-M-2_TW-1-2\Basal cell carcinoma.html
map04650	Natural killer cell mediated cytotoxicity	KEGG PATHWAY	4	47	0.073959	0.232233	gene18302(XM_006583325.2):rac-like GTP-binding protein ARAC7, transcript variant X2;gene26067(XM_006587464.2):rac-like GTP-binding protein ARAC7, transcript variant X2;gene35045(XM_003540337.3):rac-like GTP-binding protein RAC2, transcript variant X2;gene5165(XM_003519215.3):serine/threonine-protein kinase STY8-like, transcript variant X1	0903html_all_TW-1-M-2_TW-1-2\Natural killer cell mediated cytotoxicity.html
map04730	Long-term depression	KEGG PATHWAY	3	60	0.0038006	0.0366995	gene19192(XM_003530292.3):extra-large guanine nucleotide-binding protein 1-like;gene5165(XM_003519215.3):serine/threonine-protein kinase STY8-like, transcript variant X1;gene54876(XM_003554436.3):serine/threonine-protein phosphatase PP2A catalytic subunit	0903html_all_TW-1-M-2_TW-1-2\Long-term depression.html
map04320	Dorso-ventral axis formation	KEGG PATHWAY	3	56	0.0070668	0.0546096	gene4265(XM_006575037.2):RNA-binding protein BRN1-like, transcript variant X2;gene42746(XM_003547264.3):protein argonaute 2-like;gene54887(XM_014772169.1):RNA-binding protein BRN1, transcript variant X2	0903html_all_TW-1-M-2_TW-1-2\Dorso-ventral axis formation.html
map05220	Chronic myeloid leukemia	KEGG PATHWAY	3	48	0.023878	0.122972	gene33582(XM_014764563.1):phototropin-1-like, transcript variant X2;gene5165(XM_003519215.3):serine/threonine-protein kinase STY8-like, transcript variant X1;gene9026(XM_014774425.1):transcription factor E2FC, transcript variant X2	0903html_all_TW-1-M-2_TW-1-2\Chronic myeloid leukemia.html
map04112	Cell cycle - Caulobacter	KEGG PATHWAY	3	39	0.076267	0.232233	gene27707(XM_014763033.1):cell division protein FtsZ homolog 2-1, chloroplastic, transcript variant X2;gene3637(XM_003518592.3):ATP-dependent Clp protease proteolytic subunit 3, chloroplastic;gene48159(XM_003549916.3):lon protease homolog 2, peroxisomal-like	0903html_all_TW-1-M-2_TW-1-2\Cell cycle - Caulobacter.html
map04622	RIG-I-like receptor signaling pathway	KEGG PATHWAY	3	39	0.076267	0.232233	gene17857(NM_001248521.1):uncharacterized LOC100527905;gene33575(XM_003539692.3):mitogen-activated protein kinase 3;gene47809(XM_003550778.3):DEAD-box ATP-dependent RNA helicase 52B	0903html_all_TW-1-M-2_TW-1-2\RIG-I-like receptor signaling pathway.html
map00623	Toluene degradation	KEGG PATHWAY	3	5	0.085586	0.251867	gene17293(XM_003527456.3):protein usf;gene32801(XM_003538516.3):3-oxoacyl-[acyl-carrier-protein] reductase 4;gene49490(XM_003551789.3):3-oxoacyl-[acyl-carrier-protein] reductase 4	0903html_all_TW-1-M-2_TW-1-2\Toluene degradation.html
map04620	Toll-like receptor signaling pathway	KEGG PATHWAY	2	34	0.056375	0.21506	gene33575(XM_003539692.3):mitogen-activated protein kinase 3;gene33582(XM_014764563.1):phototropin-1-like, transcript variant X2	0903html_all_TW-1-M-2_TW-1-2\Toll-like receptor signaling pathway.html
map04975	Fat digestion and absorption	KEGG PATHWAY	1	32	0.018261	0.0972871	gene29854(XM_003536570.3):triacylglycerol lipase 1-like	0903html_all_TW-1-M-2_TW-1-2\Fat digestion and absorption.html
map04064	NF-kappa B signaling pathway	KEGG PATHWAY	1	30	0.025783	0.128499	gene12248(XM_006579594.2):putative casein kinase II subunit beta-4, transcript variant X1	0903html_all_TW-1-M-2_TW-1-2\NF-kappa B signaling pathway.html
map05216	Thyroid cancer	KEGG PATHWAY	1	25	0.072985	0.232233	gene21909(XM_006585324.2):nuclear-pore anchor-like	0903html_all_TW-1-M-2_TW-1-2\Thyroid cancer.html
	enrichment up-regualted KEGG pathways in TW-1-M-2 vs TW-1-2 library
Pathway_accession	Description	Database	CAD_item	Bg_item	O.R.pV.B	C.O.R.pV.B	Gene ID and anotation	Hyperlink
map01110	Biosynthesis of secondary metabolites	KEGG PATHWAY	359	2383	2.0564e-06	9.83645e-05	gene10518(XM_003522889.3):serine carboxypeptidase II-2;gene10710(XM_003522978.2):1-aminocyclopropane-1-carboxylate oxidase 1-like;gene10794(XM_003523011.3):mannose-1-phosphate guanyltransferase alpha-like;gene10964(XM_003523090.3):cycloeucalenol cycloisomerase-like;gene11194(XM_006578756.2):shikimate kinase, chloroplastic-like, transcript variant X1;gene11277(XM_006578806.2):1-aminocyclopropane-1…	0903html_all_TW-1-M-2_TW-1-2\Ubiquitin mediated proteolysis.html
map04626	Plant-pathogen interaction	KEGG PATHWAY	282	2854	0.00077423	0.0092585	gene10908(XM_006577690.2):with no lysine kinase, transcript variant X1;gene11025(NM_001251631.1):inducer of CBF expression 1;gene11064(XM_003523142.3):calcium-dependent protein kinase SK5-like;gene11228(XM_003522462.3):probable LRR receptor-like serine/threonine-protein kinase IRK;gene1128(XM_006573242.2):protein kinase APK1B, chloroplastic-like, transcript variant X1;gene11395(XM_003523345.3):re…	0903html_all_TW-1-M-2_TW-1-2\Spliceosome.html
map04075	Plant hormone signal transduction	KEGG PATHWAY	236	1584	0.00031544	0.00452656	gene10074(XM_003523857.3):ABSCISIC ACID-INSENSITIVE 5-like protein 2;gene10830(XM_003523026.3):serine/threonine-protein kinase HT1-like;gene10839(XM_003523030.3):serine/threonine-protein kinase HT1-like;gene11025(NM_001251631.1):inducer of CBF expression 1;gene11387(XM_003522503.3):probable inactive receptor kinase At4g23740;gene11511(XM_003523412.3):auxin transporter-like protein 3;gene11922(XM_…	0903html_all_TW-1-M-2_TW-1-2\Photosynthesis - antenna proteins.html
map00500	Starch and sucrose metabolism	KEGG PATHWAY	76	475	0.010041	0.0576353	gene11350(XM_003523312.3):soluble starch synthase 1, chloroplastic/amyloplastic-like;gene12111(XM_003525740.3):nudix hydrolase 14, chloroplastic-like;gene12126(XM_003525755.3):acid beta-fructofuranosidase;gene13513(XM_003524221.3):probable trehalose-phosphate phosphatase J;gene13584(XM_003525050.3):cellulose synthase A catalytic subunit 6 [UDP-forming]-like;gene13708(XM_003525120.2):transaldolase…	0903html_all_TW-1-M-2_TW-1-2\Steroid biosynthesis.html
map00520	Amino sugar and nucleotide sugar metabolism	KEGG PATHWAY	64	282	1.8189e-06	9.83645e-05	gene10794(XM_003523011.3):mannose-1-phosphate guanyltransferase alpha-like;gene12058(XM_006579545.2):bifunctional dTDP-4-dehydrorhamnose 3,5-epimerase/dTDP-4-dehydrorhamnose reductase-like;gene13584(XM_003525050.3):cellulose synthase A catalytic subunit 6 [UDP-forming]-like;gene13708(XM_003525120.2):transaldolase;gene13962(XM_003525239.3):hexokinase-1;gene14286(XM_003527149.3):glucose-1-phosphate…	0903html_all_TW-1-M-2_TW-1-2\Amino sugar and nucleotide sugar metabolism.html
map00940	Phenylpropanoid biosynthesis	KEGG PATHWAY	45	291	0.071243	0.23823	gene13526(XM_003524226.3):anthocyanidin 3-O-glucosyltransferase 5-like;gene19046(XM_003530241.3):beta-glucosidase 11-like;gene19792(XM_003528490.3):serine carboxypeptidase-like 50;gene20201(XM_003529575.3):beta-glucosidase 46;gene206(NM_001253293.2):probable mannitol dehydrogenase-like;gene21764(NM_001254303.2):probable mannitol dehydrogenase-like;gene23464(XM_003532062.3):spermidine hydroxycinna…	0903html_all_TW-1-M-2_TW-1-2\Biosynthesis of secondary metabolites.html
map00010	Glycolysis / Gluconeogenesis	KEGG PATHWAY	44	235	0.0039472	0.0263453	gene11427(XM_014774975.1):2-oxoisovalerate dehydrogenase subunit alpha 2, mitochondrial, transcript variant X2;gene1181(XM_003516849.3):aldo-keto reductase family 4 member C9-like;gene13520(XM_006580223.2):2,3-bisphosphoglycerate-dependent phosphoglycerate mutase-like, transcript variant X1;gene1367(XM_003516903.3):alcohol dehydrogenase-like 4;gene13708(XM_003525120.2):transaldolase;gene13962(XM_…	0903html_all_TW-1-M-2_TW-1-2\Ribosome biogenesis in eukaryotes.html
map04142	Lysosome	KEGG PATHWAY	41	251	0.041717	0.178698	gene11030(XM_003523128.3):alpha-mannosidase-like;gene11103(XM_003523158.3):beta-galactosidase 10;gene14439(NM_001254521.1):cysteine proteinase 15A-like;gene14626(XM_003525900.3):lecithin-cholesterol acyltransferase-like 1;gene15693(XM_006581723.2):beta-galactosidase 10;gene17568(XM_003529827.3):beta-galactosidase 1-like;gene2083(XM_003516534.3):clathrin heavy chain 2-like;gene21627(XM_003531280.3…	0903html_all_TW-1-M-2_TW-1-2\Wnt signaling pathway.html
map00270	Cysteine and methionine metabolism	KEGG PATHWAY	38	167	0.00024203	0.00365593	gene10710(XM_003522978.2):1-aminocyclopropane-1-carboxylate oxidase 1-like;gene10895(XM_014774802.1):DNA (cytosine-5)-methyltransferase 1-like;gene11450(NM_001289374.1):1-aminocyclopropane-1-carboxylate oxidase 5-like;gene12799(XM_003525828.3):1-aminocyclopropane-1-carboxylate synthase 3-like;gene13249(XM_003524878.3):adenosylhomocysteinase-like;gene13922(XM_003525262.3):1-aminocyclopropane-1-car…	0903html_all_TW-1-M-2_TW-1-2\Epstein-Barr virus infection.html
map04145	Phagosome	KEGG PATHWAY	37	180	0.0015062	0.0135087	gene12277(XM_014775310.1):uncharacterized LOC100527651, transcript variant X1;gene12815(XM_003524659.3):tubulin alpha-3 chain;gene12974(XM_014775633.1):tubulin beta chain-like;gene13300(XM_006579424.2):tubulin A, transcript variant X1;gene13780(XM_003525351.3):tubulin beta-1 chain-like;gene14403(XM_003527574.3):tubulin beta chain;gene15036(XM_006581411.2):tubulin alpha-1 chain, transcript variant…	0903html_all_TW-1-M-2_TW-1-2\Biosynthesis of unsaturated fatty acids.html
map00053	Ascorbate and aldarate metabolism	KEGG PATHWAY	35	190	0.014022	0.0759305	gene12123(XM_003525754.3):monocopper oxidase-like protein SKU5;gene14367(XM_003527413.3):L-ascorbate oxidase homolog;gene15275(XM_003526592.3):probable L-ascorbate peroxidase 6, chloroplastic, transcript variant X1;gene17285(XM_003527453.3):L-ascorbate oxidase homolog;gene18022(XM_003528737.3):laccase-6-like;gene18025(XM_003529834.3):laccase-6-like, transcript variant X2;gene23768(XM_003530795.3)…	0903html_all_TW-1-M-2_TW-1-2\Galactose metabolism.html
map00052	Galactose metabolism	KEGG PATHWAY	34	135	7.0316e-05	0.00180057	gene11103(XM_003523158.3):beta-galactosidase 10;gene12126(XM_003525755.3):acid beta-fructofuranosidase;gene13962(XM_003525239.3):hexokinase-1;gene15693(XM_006581723.2):beta-galactosidase 10;gene17555(NM_001249396.1):beta-fructofuranosidase;gene17568(XM_003529827.3):beta-galactosidase 1-like;gene20682(XM_003530445.3):hexokinase-1;gene21627(XM_003531280.3):uncharacterized LOC100802840;gene22201(XM_…	0903html_all_TW-1-M-2_TW-1-2\Isoflavonoid biosynthesis.html
map00240	Pyrimidine metabolism	KEGG PATHWAY	33	205	0.081563	0.254441	gene12005(XM_003525611.3):nucleoside diphosphate kinase 2, chloroplastic;gene13218(XM_003524860.3):probable DNA primase large subunit;gene14760(XM_003527727.3):DNA-directed RNA polymerases IV and V subunit 2-like;gene15604(NM_001249537.1):ribonucleotide reductase large subunit B;gene17653(XM_014777328.1):uncharacterized LOC100527482, transcript variant X1;gene20584(XM_014778336.1):uncharacterized…	0903html_all_TW-1-M-2_TW-1-2\Proteasome.html
map04141	Protein processing in endoplasmic reticulum	KEGG PATHWAY	31	436	0.002377	0.0184378	gene11468(NM_001251080.1):protein disulfide isomerase-like protein;gene14324(XM_003527235.3):dolichyl-diphosphooligosaccharide--protein glycosyltransferase subunit 1A-like, transcript variant X1;gene1435(XM_003516918.3):dnaJ homolog subfamily B member 1-like;gene15745(NM_001248187.2):calnexin;gene17530(XM_006582936.2):heat shock 70 kDa protein 15-like, transcript variant X1;gene19795(XM_003529366…	0903html_all_TW-1-M-2_TW-1-2\Indole alkaloid biosynthesis.html
map05203	Viral carcinogenesis	KEGG PATHWAY	30	366	0.038065	0.168072	gene13631(XM_003525077.3):histone deacetylase 14, transcript variant X2;gene13699(XM_003525116.3):staphylococcal nuclease domain-containing protein 1-like;gene13729(XM_003524427.3):probable serine/threonine-protein kinase At1g54610;gene1404(XM_003516909.3):ran-binding protein 1 homolog b-like;gene14589(XM_014777251.1):putative cyclin-A3-1, transcript variant X2;gene20125(XM_003528605.3):probable …	0903html_all_TW-1-M-2_TW-1-2\Sphingolipid metabolism.html
map05166	HTLV-I infection	KEGG PATHWAY	29	353	0.050053	0.207874	gene11049(XR_001388049.1):calcium-binding mitochondrial carrier protein SCaMC-2-B-like, transcript variant X3;gene1404(XM_003516909.3):ran-binding protein 1 homolog b-like;gene15745(NM_001248187.2):calnexin;gene17522(XM_003529576.3):mitochondrial arginine transporter BAC2-like;gene21666(XM_003532774.3):probable mitochondrial adenine nucleotide transporter BTL3;gene21722(XM_014778954.1):nuclear tr…	0903html_all_TW-1-M-2_TW-1-2\Pathogenic Escherichia coli infection.html
map05034	Alcoholism	KEGG PATHWAY	28	171	0.092329	0.277302	gene11707(XM_003525586.3):probable calcium-binding protein CML15;gene13594(XM_006580810.2):histone H3-like centromeric protein CSE4;gene13631(XM_003525077.3):histone deacetylase 14, transcript variant X2;gene18057(XM_003528751.3):histone H3-like centromeric protein HTR12;gene19638(XM_003529307.3):histone H3.2;gene2729(XM_006573852.2):histone deacetylase 19-like, transcript variant X2;gene28546(XM…	0903html_all_TW-1-M-2_TW-1-2\Tryptophan metabolism.html
map04540	Gap junction	KEGG PATHWAY	27	121	0.0020813	0.0170667	gene12815(XM_003524659.3):tubulin alpha-3 chain;gene12974(XM_014775633.1):tubulin beta chain-like;gene13299(XM_006579349.2):mitogen-activated protein kinase 7-like, transcript variant X2;gene13300(XM_006579424.2):tubulin A, transcript variant X1;gene13780(XM_003525351.3):tubulin beta-1 chain-like;gene14403(XM_003527574.3):tubulin beta chain;gene15036(XM_006581411.2):tubulin alpha-1 chain, transcr…	0903html_all_TW-1-M-2_TW-1-2\Cysteine and methionine metabolism.html
map05130	Pathogenic Escherichia coli infection	KEGG PATHWAY	25	92	0.00018211	0.0032666	gene12815(XM_003524659.3):tubulin alpha-3 chain;gene12974(XM_014775633.1):tubulin beta chain-like;gene13267(XM_003524894.3):actin-related protein 2/3 complex subunit 4-like;gene13300(XM_006579424.2):tubulin A, transcript variant X1;gene13780(XM_003525351.3):tubulin beta-1 chain-like;gene14403(XM_003527574.3):tubulin beta chain;gene15036(XM_006581411.2):tubulin alpha-1 chain, transcript variant X2…	0903html_all_TW-1-M-2_TW-1-2\Other glycan degradation.html
map03320	PPAR signaling pathway	KEGG PATHWAY	25	105	0.0014196	0.0135087	gene10059(NM_001249479.2):uncharacterized LOC100500327;gene15259(XM_003526582.3):long chain acyl-CoA synthetase 9, chloroplastic-like;gene184(NM_001255214.2):mitochondrial carnitine/acylcarnitine carrier-like protein-like;gene19176(XM_003530287.3):long chain acyl-CoA synthetase 2-like;gene19417(NM_001255639.2):3-ketoacyl-CoA thiolase 2, peroxisomal-like;gene23041(XM_006584494.2):mitochondrial car…	0903html_all_TW-1-M-2_TW-1-2\Plant hormone signal transduction.html
map00260	Glycine, serine and threonine metabolism	KEGG PATHWAY	25	143	0.065089	0.233359	gene13520(XM_006580223.2):2,3-bisphosphoglycerate-dependent phosphoglycerate mutase-like, transcript variant X1;gene13771(XM_006580531.2):serine racemase-like, transcript variant X2;gene14371(NM_001249411.1):ornithine decarboxylase;gene14665(XM_003525953.3):glycine dehydrogenase (decarboxylating), mitochondrial-like;gene17668(XM_003530121.3):hydroxyphenylpyruvate reductase-like;gene19823(NM_00125…	0903html_all_TW-1-M-2_TW-1-2\Fatty acid elongation.html
map00480	Glutathione metabolism	KEGG PATHWAY	25	144	0.06614	0.233359	gene15275(XM_003526592.3):probable L-ascorbate peroxidase 6, chloroplastic, transcript variant X1;gene15604(NM_001249537.1):ribonucleotide reductase large subunit B;gene16058(NM_001251779.1):glutathione S-transferase GST 12;gene17603(XM_014777636.1):glucose-6-phosphate 1-dehydrogenase, chloroplastic-like;gene20815(XM_006584434.1):uncharacterized LOC100306590, transcript variant X1;gene24555(XM_00…	0903html_all_TW-1-M-2_TW-1-2\RNA transport.html
map00100	Steroid biosynthesis	KEGG PATHWAY	22	55	1.3814e-06	9.83645e-05	gene10964(XM_003523090.3):cycloeucalenol cycloisomerase-like;gene12096(XM_003525724.3):methylsterol monooxygenase 1-1-like;gene14641(XM_003525914.3):squalene monooxygenase;gene15834(XM_003526920.3):cycloeucalenol cycloisomerase-like;gene18585(XM_003528998.3):obtusifoliol 14-alpha demethylase-like;gene26010(XM_003534127.3):probable 3-beta-hydroxysteroid-Delta(8),Delta(7)-isomerase;gene26011(XM_014…	0903html_all_TW-1-M-2_TW-1-2\MAPK signaling pathway.html
map00600	Sphingolipid metabolism	KEGG PATHWAY	22	76	0.00016767	0.0032666	gene11103(XM_003523158.3):beta-galactosidase 10;gene12582(XM_003524536.3):3-ketodihydrosphingosine reductase-like;gene15693(XM_006581723.2):beta-galactosidase 10;gene17568(XM_003529827.3):beta-galactosidase 1-like;gene19731(XM_006583816.2):LAG1 longevity assurance homolog 2-like, transcript variant X1;gene21627(XM_003531280.3):uncharacterized LOC100802840;gene29429(XM_006588390.2):uncharacterized…	0903html_all_TW-1-M-2_TW-1-2\Plant-pathogen interaction.html
map04010	MAPK signaling pathway	KEGG PATHWAY	21	348	0.00068225	0.00865966	gene10901(XM_006577778.2):serine/threonine-protein kinase HT1-like, transcript variant X4;gene13299(XM_006579349.2):mitogen-activated protein kinase 7-like, transcript variant X2;gene17169(XM_014776812.1):probable protein phosphatase 2C 52;gene18302(XM_006583325.2):rac-like GTP-binding protein ARAC7, transcript variant X2;gene21467(XM_014778887.1):mitogen-activated protein kinase 7, transcript va…	0903html_all_TW-1-M-2_TW-1-2\Proximal tubule bicarbonate reclamation.html
map04964	Proximal tubule bicarbonate reclamation	KEGG PATHWAY	21	80	0.0008786	0.0100863	gene13792(NM_001255575.2):probable aquaporin PIP1-2-like;gene14979(XM_006580945.2):aquaporin TIP4-1-like, transcript variant X1;gene2364(XM_003517367.3):probable aquaporin TIP-type RB7-5A;gene2484(XM_003517422.2):aquaporin PIP1-3-like;gene2790(NM_001249732.1):cytosolic malate dehydrogenase;gene30417(NM_001254219.2):probable aquaporin PIP1-2-like;gene30522(NM_001251409.2):uncharacterized LOC100527…	0903html_all_TW-1-M-2_TW-1-2\Influenza A.html
map04962	Vasopressin-regulated water reabsorption	KEGG PATHWAY	21	118	0.078221	0.246697	gene12277(XM_014775310.1):uncharacterized LOC100527651, transcript variant X1;gene13997(XM_006579295.2):uncharacterized LOC100499739, transcript variant X1;gene20726(NM_001248781.1):uncharacterized LOC100500277;gene20779(NM_001249819.2):uncharacterized LOC100305536;gene23786(NM_001254056.1):ras-related protein RABA5b-like;gene23931(XM_003532273.3):ras-related protein RABA5e;gene27680(XM_006588322…	0903html_all_TW-1-M-2_TW-1-2\Glycosphingolipid biosynthesis - ganglio series.html
map00051	Fructose and mannose metabolism	KEGG PATHWAY	20	88	0.0071546	0.0427785	gene10794(XM_003523011.3):mannose-1-phosphate guanyltransferase alpha-like;gene12111(XM_003525740.3):nudix hydrolase 14, chloroplastic-like;gene12439(XM_006579367.2):probable phosphoglycerate mutase gpmB-like, transcript variant X1;gene13962(XM_003525239.3):hexokinase-1;gene15982(XM_003526989.3):mannose-1-phosphate guanyltransferase alpha-B-like;gene19158(XM_003529144.3):pyrophosphate--fructose 6…	0903html_all_TW-1-M-2_TW-1-2\Flavone and flavonol biosynthesis.html
map03018	RNA degradation	KEGG PATHWAY	20	276	0.021682	0.106721	gene12993(XM_003524744.3):sm-like protein LSM5;gene17562(XM_006582949.2):chaperonin CPN60-like 2, mitochondrial;gene21340(XM_006585042.2):ATP-dependent DNA helicase Q-like 5;gene25223(XM_006587160.2):ATP-dependent RNA helicase DHX36-like, transcript variant X2;gene25681(XM_003533995.3):enolase;gene28737(XM_014763172.1):ATP-dependent DNA helicase Q-like 1, transcript variant X1;gene31599(XM_003538…	0903html_all_TW-1-M-2_TW-1-2\PPAR signaling pathway.html
map05152	Tuberculosis	KEGG PATHWAY	20	257	0.054962	0.214408	gene11707(XM_003525586.3):probable calcium-binding protein CML15;gene12277(XM_014775310.1):uncharacterized LOC100527651, transcript variant X1;gene17514(XM_014777604.1):ras-related protein Rab7, transcript variant X3;gene17562(XM_006582949.2):chaperonin CPN60-like 2, mitochondrial;gene21722(XM_014778954.1):nuclear transcription factor Y subunit B-10-like, transcript variant X2;gene29030(NM_001250…	0903html_all_TW-1-M-2_TW-1-2\Phagosome.html
map04930	Type II diabetes mellitus	KEGG PATHWAY	20	109	0.066674	0.233359	gene13962(XM_003525239.3):hexokinase-1;gene18321(XM_003529947.3):probable polyol transporter 6;gene20682(XM_003530445.3):hexokinase-1;gene29245(XM_003536253.3):pyruvate kinase 1, cytosolic-like;gene29497(XM_006589440.2):ABC transporter C family member 10-like;gene29771(XM_003536517.3):pyruvate kinase isozyme A, chloroplastic-like;gene31122(XM_003537696.3):hexokinase-3-like;gene3296(XM_003520264.3…	0903html_all_TW-1-M-2_TW-1-2\mRNA surveillance pathway.html
map00196	Photosynthesis - antenna proteins	KEGG PATHWAY	19	34	5.3969e-08	5.16303e-06	gene10685(XM_003522968.3):chlorophyll a-b binding protein P4, chloroplastic;gene12994(NM_001248354.1):chlorophyll a/b-binding protein;gene16074(XM_003527039.3):chlorophyll a-b binding protein P4, chloroplastic;gene21072(XM_003530993.3):chlorophyll a-b binding protein CP24 10A, chloroplastic-like;gene21155(NM_001254348.2):chlorophyll a-b binding protein 3, chloroplastic-like;gene22084(XM_003531504…	0903html_all_TW-1-M-2_TW-1-2\DNA replication.html
map01040	Biosynthesis of unsaturated fatty acids	KEGG PATHWAY	19	55	4.9915e-05	0.00143256	gene1418(XM_006572727.2):fatty acid desaturase 8, transcript variant X1;gene19417(NM_001255639.2):3-ketoacyl-CoA thiolase 2, peroxisomal-like;gene23356(XM_003532011.2):delta(8)-fatty-acid desaturase 2-like;gene31955(NM_001249746.1):microsomal omega-3 fatty acid desaturase;gene32776(XM_003538530.3):very-long-chain 3-oxoacyl-CoA reductase 1;gene3800(XM_014766358.1):delta(8)-fatty-acid desaturase 2-…	0903html_all_TW-1-M-2_TW-1-2\Gap junction.html
map00511	Other glycan degradation	KEGG PATHWAY	19	62	0.00022624	0.00365593	gene11030(XM_003523128.3):alpha-mannosidase-like;gene11103(XM_003523158.3):beta-galactosidase 10;gene15693(XM_006581723.2):beta-galactosidase 10;gene17568(XM_003529827.3):beta-galactosidase 1-like;gene29835(XM_003536555.3):alpha-L-fucosidase 2-like;gene30899(XM_003538819.3):beta-galactosidase 3-like;gene3210(XM_003520144.3):alpha-mannosidase;gene3256(XM_003520229.3):beta-galactosidase 3-like;gene…	0903html_all_TW-1-M-2_TW-1-2\Herpes simplex infection.html
map03030	DNA replication	KEGG PATHWAY	19	72	0.001501	0.0135087	gene13012(XM_006579975.2):DNA replication licensing factor MCM3 homolog 2-like;gene13218(XM_003524860.3):probable DNA primase large subunit;gene14919(XM_006580854.2):uncharacterized LOC100305835, transcript variant X2;gene21166(XM_006584969.2):DNA replication licensing factor MCM3-like, transcript variant X1;gene24469(XM_006586874.2):DNA replication licensing factor MCM6;gene28671(XR_001382915.1)…	0903html_all_TW-1-M-2_TW-1-2\Glucosinolate biosynthesis.html
map05202	Transcriptional misregulation in cancer	KEGG PATHWAY	19	302	0.0030199	0.0216678	gene13594(XM_006580810.2):histone H3-like centromeric protein CSE4;gene18057(XM_003528751.3):histone H3-like centromeric protein HTR12;gene19638(XM_003529307.3):histone H3.2;gene20254(NM_001250423.1):KNT1;gene28890(XM_006589135.2):GRF1-interacting factor 1-like;gene30046(XM_003535715.3):lysine-specific demethylase JMJ25-like, transcript variant X2;gene32798(XM_003537498.3):ankyrin repeat domain-c…	0903html_all_TW-1-M-2_TW-1-2\Protein export.html
map04114	Oocyte meiosis	KEGG PATHWAY	18	246	0.039234	0.170608	gene11675(XM_003524471.3):serine/threonine protein phosphatase 2A 57 kDa regulatory subunit B' iota isoform-like, transcript variant X4;gene11707(XM_003525586.3):probable calcium-binding protein CML15;gene13729(XM_003524427.3):probable serine/threonine-protein kinase At1g54610;gene20125(XM_003528605.3):probable serine/threonine-protein kinase At1g54610;gene29030(NM_001250973.1):calmodulin;gene320…	0903html_all_TW-1-M-2_TW-1-2\Protein processing in endoplasmic reticulum.html
map00531	Glycosaminoglycan degradation	KEGG PATHWAY	17	65	0.0029362	0.0216074	gene11103(XM_003523158.3):beta-galactosidase 10;gene15693(XM_006581723.2):beta-galactosidase 10;gene17568(XM_003529827.3):beta-galactosidase 1-like;gene24922(XM_014762034.1):heparanase-like protein 3, transcript variant X2;gene30899(XM_003538819.3):beta-galactosidase 3-like;gene3256(XM_003520229.3):beta-galactosidase 3-like;gene38570(XM_003543414.3):beta-galactosidase 8-like;gene38808(XM_00354355…	0903html_all_TW-1-M-2_TW-1-2\Glycosaminoglycan degradation.html
map04810	Regulation of actin cytoskeleton	KEGG PATHWAY	17	229	0.052342	0.21158	gene11519(XM_003522540.3):phosphatidylinositol 4-phosphate 5-kinase 1-like;gene13267(XM_003524894.3):actin-related protein 2/3 complex subunit 4-like;gene14220(XM_003526930.3):actin-depolymerizing factor 5-like;gene15625(XM_014776455.1):serine/threonine-protein kinase ATG1-like, transcript variant X4;gene18302(XM_006583325.2):rac-like GTP-binding protein ARAC7, transcript variant X2;gene19192(XM_…	0903html_all_TW-1-M-2_TW-1-2\Alzheimer's disease.html
map04961	Endocrine and other factor-regulated calcium reabsorption	KEGG PATHWAY	17	93	0.092756	0.277302	gene20345(XM_003529651.3):dynamin-2A-like, transcript variant X1;gene20808(XM_003530851.3):dynamin-related protein 1C-like;gene2083(XM_003516534.3):clathrin heavy chain 2-like;gene23786(NM_001254056.1):ras-related protein RABA5b-like;gene23931(XM_003532273.3):ras-related protein RABA5e;gene27680(XM_006588322.2):uncharacterized LOC100306448, transcript variant X1;gene30798(XM_003538785.3):clathrin…	0903html_all_TW-1-M-2_TW-1-2\Transcriptional misregulation in cancer.html
map05169	Epstein-Barr virus infection	KEGG PATHWAY	16	342	1.6219e-05	0.000517206	gene13699(XM_003525116.3):staphylococcal nuclease domain-containing protein 1-like;gene13729(XM_003524427.3):probable serine/threonine-protein kinase At1g54610;gene14589(XM_014777251.1):putative cyclin-A3-1, transcript variant X2;gene20125(XM_003528605.3):probable serine/threonine-protein kinase At1g54610;gene21799(XM_003531371.3):DNA-directed RNA polymerases II, IV and V subunit 8B-like, transcr…	0903html_all_TW-1-M-2_TW-1-2\Polyketide sugar unit biosynthesis.html
map00061	Fatty acid biosynthesis	KEGG PATHWAY	16	69	0.012301	0.0678921	gene13011(NM_001250725.1):beta-ketoacyl-ACP synthetase I-2;gene15259(XM_003526582.3):long chain acyl-CoA synthetase 9, chloroplastic-like;gene19176(XM_003530287.3):long chain acyl-CoA synthetase 2-like;gene22083(NM_001253001.1):(3R)-hydroxymyristoyl-[acyl-carrier-protein] dehydratase-like;gene23792(XM_003532206.3):enoyl-[acyl-carrier-protein] reductase [NADH] 2, chloroplastic-like;gene31175(XM_00…	0903html_all_TW-1-M-2_TW-1-2\Glycolysis / Gluconeogenesis.html
map03040	Spliceosome	KEGG PATHWAY	15	433	4.3771e-09	6.28114e-07	gene12993(XM_003524744.3):sm-like protein LSM5;gene14534(XM_014777239.1):polyadenylate-binding protein RBP47C'-like;gene18807(NM_001250477.1):uncharacterized LOC100527276;gene1908(NM_001251676.2):uncharacterized LOC100527350;gene19711(XM_003529337.3):polyadenylate-binding protein RBP47-like;gene28597(XM_003535943.2):28 kDa ribonucleoprotein, chloroplastic;gene31030(XM_003537637.3):probable small …	0903html_all_TW-1-M-2_TW-1-2\Diterpenoid biosynthesis.html
map00062	Fatty acid elongation	KEGG PATHWAY	15	44	0.00033826	0.00462289	gene14293(XM_006581056.2):3-ketoacyl-CoA synthase 4-like;gene14729(XM_003526038.3):3-ketoacyl-CoA synthase 10-like;gene27003(XM_003536441.3):3-ketoacyl-CoA synthase 11-like;gene2752(XM_003518961.3):3-ketoacyl-CoA synthase 11-like;gene29958(XM_003536636.3):3-ketoacyl-CoA synthase 6;gene30116(XM_003536732.3):3-ketoacyl-CoA synthase 21-like;gene32776(XM_003538530.3):very-long-chain 3-oxoacyl-CoA red…	0903html_all_TW-1-M-2_TW-1-2\Cardiac muscle contraction.html
map00604	Glycosphingolipid biosynthesis - ganglio series	KEGG PATHWAY	15	49	0.00099316	0.0105569	gene11103(XM_003523158.3):beta-galactosidase 10;gene15693(XM_006581723.2):beta-galactosidase 10;gene17568(XM_003529827.3):beta-galactosidase 1-like;gene20852(NM_001251512.1):sialyltransferase-like;gene30899(XM_003538819.3):beta-galactosidase 3-like;gene3256(XM_003520229.3):beta-galactosidase 3-like;gene38570(XM_003543414.3):beta-galactosidase 8-like;gene38808(XM_003543550.2):beta-galactosidase 1-…	0903html_all_TW-1-M-2_TW-1-2\Dilated cardiomyopathy (DCM).html
map00513	Various types of N-glycan biosynthesis	KEGG PATHWAY	15	63	0.014501	0.0770701	gene12532(NM_001250950.2):uncharacterized LOC100527305;gene14185(XM_006581012.2):alpha-1,3-mannosyl-glycoprotein 2-beta-N-acetylglucosaminyltransferase-like, transcript variant X2;gene14324(XM_003527235.3):dolichyl-diphosphooligosaccharide--protein glycosyltransferase subunit 1A-like, transcript variant X1;gene23296(XM_006585932.2):probable beta-1,3-galactosyltransferase 19;gene23589(XM_003530731…	0903html_all_TW-1-M-2_TW-1-2\Measles.html
map05322	Systemic lupus erythematosus	KEGG PATHWAY	15	65	0.016423	0.0826912	gene13594(XM_006580810.2):histone H3-like centromeric protein CSE4;gene18057(XM_003528751.3):histone H3-like centromeric protein HTR12;gene19638(XM_003529307.3):histone H3.2;gene31570(XM_003537964.3):probable histone H2B.1;gene34754(XM_003540159.3):histone H2B.3;gene38513(XM_003543395.3):probable histone H2B.3;gene38637(NM_001252955.2):histone H2A-like;gene38638(XM_003543459.3):histone H2A-like;g…	0903html_all_TW-1-M-2_TW-1-2\Fructose and mannose metabolism.html
map04727	GABAergic synapse	KEGG PATHWAY	15	75	0.060268	0.227591	gene16403(XM_006582034.2):sodium-coupled neutral amino acid transporter 4-like;gene26493(XM_003534402.3):vacuolar amino acid transporter 1-like, transcript variant X2;gene27990(XM_006588850.2):amino acid transporter ANTL1-like;gene28270(XM_006588881.2):vacuolar amino acid transporter 1-like, transcript variant X3;gene28546(XM_006588994.2):WD repeat-containing protein 55-like, transcript variant X…	0903html_all_TW-1-M-2_TW-1-2\Monoterpenoid biosynthesis.html
map03015	mRNA surveillance pathway	KEGG PATHWAY	13	246	0.0013933	0.0135087	gene11675(XM_003524471.3):serine/threonine protein phosphatase 2A 57 kDa regulatory subunit B' iota isoform-like, transcript variant X4;gene26455(XM_006587662.2):RNA-binding protein 24-like, transcript variant X1;gene26981(XM_006588453.2):DNA-binding protein SMUBP-2-like;gene2747(XM_006574431.2):DNA-binding protein SMUBP-2-like, transcript variant X1;gene36233(XM_006593498.2):RNA-binding protein …	0903html_all_TW-1-M-2_TW-1-2\Shigellosis.html
map05010	Alzheimer's disease	KEGG PATHWAY	13	234	0.0028672	0.0216074	gene11707(XM_003525586.3):probable calcium-binding protein CML15;gene14254(NM_001250297.2):uncharacterized LOC100527776;gene20667(XM_003530435.2):mitochondrial-processing peptidase subunit alpha-like;gene29030(NM_001250973.1):calmodulin;gene30324(NM_001251212.1):uncharacterized LOC100499929;gene32080(XM_003539115.3):probable calcium-binding protein CML17;gene33734(XM_006592269.2):probable calcium…	0903html_all_TW-1-M-2_TW-1-2\Starch and sucrose metabolism.html
map04260	Cardiac muscle contraction	KEGG PATHWAY	13	46	0.0040576	0.0264666	gene11167(XM_003523194.3):actin-7, transcript variant X1;gene11571(XM_014775339.1):actin-like, transcript variant X2;gene13595(XM_003525057.3):actin-7-like;gene20667(XM_003530435.2):mitochondrial-processing peptidase subunit alpha-like;gene32517(XM_003538362.3):actin-related protein 5-like, transcript variant X1;gene33487(XM_003539627.3):actin, transcript variant X2;gene3645(NM_001252731.2):actin…	0903html_all_TW-1-M-2_TW-1-2\Nitrogen metabolism.html
map04950	Maturity onset diabetes of the young	KEGG PATHWAY	13	54	0.015723	0.0820455	gene18321(XM_003529947.3):probable polyol transporter 6;gene29245(XM_003536253.3):pyruvate kinase 1, cytosolic-like;gene3296(XM_003520264.3):sugar transporter ERD6-like 6;gene41456(XM_003544986.3):hexokinase-2, chloroplastic-like;gene42500(XM_014768391.1):sugar transporter ERD6-like 16, transcript variant X2;gene4434(XM_014767698.1):pyruvate kinase 1, cytosolic;gene49289(XM_014769742.1):sugar tra…	0903html_all_TW-1-M-2_TW-1-2\Fatty acid biosynthesis.html
map04070	Phosphatidylinositol signaling system	KEGG PATHWAY	13	184	0.06565	0.233359	gene11519(XM_003522540.3):phosphatidylinositol 4-phosphate 5-kinase 1-like;gene11707(XM_003525586.3):probable calcium-binding protein CML15;gene2185(XM_003516560.3):uncharacterized LOC100801622;gene24108(NM_001255373.2):inositol monophosphatase 3-like;gene29030(NM_001250973.1):calmodulin;gene30701(XM_003538759.3):uncharacterized LOC100807702;gene32080(XM_003539115.3):probable calcium-binding prot…	0903html_all_TW-1-M-2_TW-1-2\Ascorbate and aldarate metabolism.html
map00904	Diterpenoid biosynthesis	KEGG PATHWAY	12	219	0.0038981	0.0263453	gene19696(NM_001251447.1):senescence-associated nodulin 1A;gene22691(XM_003531801.3):beta-amyrin 28-oxidase;gene2449(XM_006573697.2):cytochrome P450 87A3-like;gene25632(XM_006586544.2):gibberellin 20-oxidase 1, transcript variant X1;gene30444(XM_003538660.3):cytochrome P450 87A3-like;gene31211(XM_003538931.3):gibberellin 2-beta-dioxygenase 8-like;gene32636(XM_003538427.3):taxadien-5-alpha-ol O-ac…	0903html_all_TW-1-M-2_TW-1-2\Various types of N-glycan biosynthesis.html
map00790	Folate biosynthesis	KEGG PATHWAY	12	63	0.097243	0.284783	gene14958(XM_014776247.1):D-amino-acid transaminase, chloroplastic-like, transcript variant X2;gene16058(NM_001251779.1):glutathione S-transferase GST 12;gene18149(XM_006582807.2):uncharacterized LOC100526908, transcript variant X2;gene2981(XM_003519146.3):glutathione S-transferase U18-like;gene30109(XM_006588436.1):glutathione S-transferase DHAR2-like, transcript variant X1;gene31316(XM_00353781…	0903html_all_TW-1-M-2_TW-1-2\Maturity onset diabetes of the young.html
map04120	Ubiquitin mediated proteolysis	KEGG PATHWAY	11	385	1.2835e-09	3.68365e-07	gene12067(XM_003525501.3):protein FIZZY-RELATED 2-like;gene13649(XM_014775792.1):ultraviolet-B receptor UVR8-like, transcript variant X3;gene14023(XM_006580390.2):DENN domain and WD repeat-containing protein SCD1-like;gene20523(XM_006584476.2):uncharacterized LOC100527756, transcript variant X1;gene32197(XM_003538116.3):E3 ubiquitin-protein ligase MIEL1-like;gene32438(XM_006591249.2):uncharacteri…	0903html_all_TW-1-M-2_TW-1-2\Circadian rhythm.html
map00380	Tryptophan metabolism	KEGG PATHWAY	11	245	0.00023493	0.00365593	gene27397(XM_003537092.3):probable indole-3-pyruvate monooxygenase YUCCA5;gene28521(XM_003535197.3):probable indole-3-pyruvate monooxygenase YUCCA3;gene3034(XM_003519384.3):UDP-glycosyltransferase 74B1-like;gene3114(XM_003519780.3):L-tryptophan--pyruvate aminotransferase 1-like;gene35027(XM_014764329.1):tyrosine aminotransferase-like, transcript variant X1;gene36633(XM_003542397.3):probable indol…	0903html_all_TW-1-M-2_TW-1-2\Systemic lupus erythematosus.html
map03013	RNA transport	KEGG PATHWAY	11	232	0.00069398	0.00865966	gene11020(XM_014774829.1):poly(A) polymerase I-like, transcript variant X1;gene20449(XM_006584633.2):CCA-adding enzyme-like, transcript variant X2;gene2147(XM_003517246.3):ATP-dependent RNA helicase eIF4A;gene2528(XM_006573741.2):protein SEH1-like, transcript variant X2;gene26981(XM_006588453.2):DNA-binding protein SMUBP-2-like;gene2747(XM_006574431.2):DNA-binding protein SMUBP-2-like, transcript…	0903html_all_TW-1-M-2_TW-1-2\Toluene degradation.html
map00905	Brassinosteroid biosynthesis	KEGG PATHWAY	11	54	0.073046	0.23823	gene17571(XM_003529849.3):3-epi-6-deoxocathasterone 23-monooxygenase-like;gene22221(XM_006585457.2):3-epi-6-deoxocathasterone 23-monooxygenase, transcript variant X2;gene22637(XM_003531775.3):cytochrome P450 72A15;gene3543(NM_001289370.1):steroid 5-alpha-reductase DET2-like;gene3544(XM_006574735.2):very-long-chain enoyl-CoA reductase-like;gene35852(XM_003543960.3):cytochrome P450 85A-like;gene440…	0903html_all_TW-1-M-2_TW-1-2\Morphine addiction.html
map00943	Isoflavonoid biosynthesis	KEGG PATHWAY	10	245	7.5285e-05	0.00180057	gene14516(XM_006581164.2):cytochrome P450 CYP82D47-like;gene26249(XM_003533408.3):isoflavone reductase homolog;gene26897(NM_001253178.2):cytochrome P450 71D11-like;gene3226(NM_001249868.2):flavanone 3-hydroxylase;gene4089(XM_003520120.3):probable carboxylesterase 12;gene41286(XM_003544866.3):trans-resveratrol di-O-methyltransferase-like;gene55374(XM_006604826.2):vestitone reductase-like, transcri…	0903html_all_TW-1-M-2_TW-1-2\RNA degradation.html
map05414	Dilated cardiomyopathy (DCM)	KEGG PATHWAY	10	32	0.005637	0.0353122	gene11167(XM_003523194.3):actin-7, transcript variant X1;gene11571(XM_014775339.1):actin-like, transcript variant X2;gene13595(XM_003525057.3):actin-7-like;gene32517(XM_003538362.3):actin-related protein 5-like, transcript variant X1;gene33487(XM_003539627.3):actin, transcript variant X2;gene3645(NM_001252731.2):actin-11-like;gene4537(XM_003518989.3):actin-like, transcript variant X1;gene52685(XM…	0903html_all_TW-1-M-2_TW-1-2\Butirosin and neomycin biosynthesis.html
map00902	Monoterpenoid biosynthesis	KEGG PATHWAY	10	187	0.0070936	0.0427785	gene11658(XM_003524483.3):cytochrome P450 734A1-like;gene18210(XM_006583271.2):(+)-neomenthol dehydrogenase-like, transcript variant X2;gene25251(XM_003533889.3):carbonyl reductase [NADPH] 1-like;gene47834(XM_003549733.3):cytochrome P450 734A1-like;gene55028(XM_003554520.3):short-chain dehydrogenase reductase 3b;gene6108(XM_006576289.2):(+)-neomenthol dehydrogenase-like, transcript variant X2;gen…	0903html_all_TW-1-M-2_TW-1-2\Adherens junction.html
map04530	Tight junction	KEGG PATHWAY	10	150	0.072131	0.23823	gene15232(XM_003526566.3):glycine-rich protein 2-like;gene2185(XM_003516560.3):uncharacterized LOC100801622;gene30701(XM_003538759.3):uncharacterized LOC100807702;gene31847(XM_003537258.3):uncharacterized LOC100819097;gene33582(XM_014764563.1):phototropin-1-like, transcript variant X2;gene41242(XM_003544847.3):mitogen-activated protein kinase kinase kinase 10-like;gene45223(XM_003547714.3):fimbri…	0903html_all_TW-1-M-2_TW-1-2\Sesquiterpenoid and triterpenoid biosynthesis.html
map04914	Progesterone-mediated oocyte maturation	KEGG PATHWAY	10	151	0.072805	0.23823	gene12067(XM_003525501.3):protein FIZZY-RELATED 2-like;gene13729(XM_003524427.3):probable serine/threonine-protein kinase At1g54610;gene14589(XM_014777251.1):putative cyclin-A3-1, transcript variant X2;gene20125(XM_003528605.3):probable serine/threonine-protein kinase At1g54610;gene33050(XM_006591949.2):anaphase-promoting complex subunit 8-like, transcript variant X1;gene33582(XM_014764563.1):pho…	0903html_all_TW-1-M-2_TW-1-2\Nucleotide excision repair.html
map05164	Influenza A	KEGG PATHWAY	9	203	0.00091422	0.0100916	gene1435(XM_003516918.3):dnaJ homolog subfamily B member 1-like;gene24154(XM_003534936.3):farnesyl pyrophosphate synthase 1;gene30324(NM_001251212.1):uncharacterized LOC100499929;gene33582(XM_014764563.1):phototropin-1-like, transcript variant X2;gene45745(XM_003547885.3):chaperone protein dnaJ 11, chloroplastic-like;gene46978(XM_003550482.3):importin subunit alpha-2-like;gene5165(XM_003519215.3)…	0903html_all_TW-1-M-2_TW-1-2\Viral carcinogenesis.html
map05168	Herpes simplex infection	KEGG PATHWAY	9	192	0.0020272	0.0170667	gene13729(XM_003524427.3):probable serine/threonine-protein kinase At1g54610;gene20125(XM_003528605.3):probable serine/threonine-protein kinase At1g54610;gene28717(XM_014763167.1):acyl-CoA-binding domain-containing protein 4-like;gene30324(NM_001251212.1):uncharacterized LOC100499929;gene3664(XM_003518605.3):THO complex subunit 4B-like;gene37484(XM_006594432.2):acyl-CoA-binding domain-containing …	0903html_all_TW-1-M-2_TW-1-2\Oocyte meiosis.html
map05032	Morphine addiction	KEGG PATHWAY	9	34	0.022013	0.106721	gene26493(XM_003534402.3):vacuolar amino acid transporter 1-like, transcript variant X2;gene27990(XM_006588850.2):amino acid transporter ANTL1-like;gene28270(XM_006588881.2):vacuolar amino acid transporter 1-like, transcript variant X3;gene28546(XM_006588994.2):WD repeat-containing protein 55-like, transcript variant X2;gene29318(XM_003536292.3):vacuolar amino acid transporter 1, transcript varia…	0903html_all_TW-1-M-2_TW-1-2\Lysosome.html
map00909	Sesquiterpenoid and triterpenoid biosynthesis	KEGG PATHWAY	9	152	0.03194	0.145504	gene14515(XM_003528163.3):cytochrome P450 CYP82D47-like;gene14641(XM_003525914.3):squalene monooxygenase;gene37850(XM_003543066.3):squalene monooxygenase-like;gene39950(XM_003544455.3):squalene monooxygenase-like, transcript variant X1;gene42128(XM_003545714.2):squalene monooxygenase;gene47995(XM_003549831.3):geraniol 8-hydroxylase-like;gene50633(XM_003553123.3):squalene epoxidase 3-like;gene5836…	0903html_all_TW-1-M-2_TW-1-2\Lipopolysaccharide biosynthesis.html
map00944	Flavone and flavonol biosynthesis	KEGG PATHWAY	8	187	0.0011974	0.0122734	gene19446(XM_003529215.3):anthocyanidin 3-O-glucosyltransferase 7-like;gene19789(XM_003529364.2):flavonoid 3'-monooxygenase-like;gene23839(NM_001249225.1):beta-amyrin and sophoradiol 24-hydroxylase;gene26927(XM_006586598.2):isoliquiritigenin 2'-O-methyltransferase-like;gene36012(XM_003543475.3):cytochrome P450 82A4-like;gene37876(XM_003543086.3):anthocyanidin 3-O-glucosyltransferase 7-like;gene48…	0903html_all_TW-1-M-2_TW-1-2\Melanogenesis.html
map00780	Biotin metabolism	KEGG PATHWAY	8	33	0.065656	0.233359	gene13011(NM_001250725.1):beta-ketoacyl-ACP synthetase I-2;gene22083(NM_001253001.1):(3R)-hydroxymyristoyl-[acyl-carrier-protein] dehydratase-like;gene23792(XM_003532206.3):enoyl-[acyl-carrier-protein] reductase [NADH] 2, chloroplastic-like;gene31175(XM_003537728.3):enoyl-[acyl-carrier-protein] reductase [NADH], chloroplastic, transcript variant X1;gene33156(NM_001255145.2):enoyl-[acyl-carrier-pr…	0903html_all_TW-1-M-2_TW-1-2\HTLV-I infection.html
map00523	Polyketide sugar unit biosynthesis	KEGG PATHWAY	7	16	0.003373	0.023611	gene12058(XM_006579545.2):bifunctional dTDP-4-dehydrorhamnose 3,5-epimerase/dTDP-4-dehydrorhamnose reductase-like;gene18216(XM_003528826.3):methionine adenosyltransferase 2 subunit beta-like;gene21786(XM_006585266.2):trifunctional UDP-glucose 4,6-dehydratase/UDP-4-keto-6-deoxy-D-glucose 3,5-epimerase/UDP-4-keto-L-rhamnose-reductase RHM1, transcript variant X5;gene35287(XM_003540466.3):trifunction…	0903html_all_TW-1-M-2_TW-1-2\Regulation of actin cytoskeleton.html
map03420	Nucleotide excision repair	KEGG PATHWAY	7	128	0.037372	0.16759	gene22500(NM_001253109.2):putative DNA repair protein RAD23-1-like;gene32199(XM_006591045.2):DNA ligase 1-like;gene33876(NM_001249473.2):uncharacterized LOC100527206;gene36300(XM_006593478.2):replication protein A 32 kDa subunit B-like, transcript variant X1;gene39020(XM_003543665.2):ubiquitin receptor RAD23b;gene47690(XM_003549650.3):WD repeat-containing protein 76-like;gene54320(XM_014771775.1)…	0903html_all_TW-1-M-2_TW-1-2\Streptomycin biosynthesis.html
map04360	Axon guidance	KEGG PATHWAY	7	117	0.077124	0.24594	gene14220(XM_003526930.3):actin-depolymerizing factor 5-like;gene18302(XM_006583325.2):rac-like GTP-binding protein ARAC7, transcript variant X2;gene26067(XM_006587464.2):rac-like GTP-binding protein ARAC7, transcript variant X2;gene27361(XM_014762945.1):serine/threonine-protein kinase tricorner-like, transcript variant X1;gene31905(XM_006591633.2):mitogen-activated protein kinase kinase kinase N…	0903html_all_TW-1-M-2_TW-1-2\Leukocyte transendothelial migration.html
map00901	Indole alkaloid biosynthesis	KEGG PATHWAY	6	180	0.00018207	0.0032666	gene2116(XM_006573555.2):methylesterase 3-like, transcript variant X1;gene25574(XM_006587288.2):1-aminocyclopropane-1-carboxylate oxidase homolog 1-like;gene27056(XM_014762542.1):1-aminocyclopropane-1-carboxylate oxidase homolog 1-like;gene45335(XM_003547741.3):protein STRICTOSIDINE SYNTHASE-LIKE 10-like;gene7144(XM_003520993.2):1-aminocyclopropane-1-carboxylate oxidase homolog 1;gene7437(XM_0035…	0903html_all_TW-1-M-2_TW-1-2\Tuberculosis.html
map04916	Melanogenesis	KEGG PATHWAY	6	111	0.050701	0.207874	gene11707(XM_003525586.3):probable calcium-binding protein CML15;gene29030(NM_001250973.1):calmodulin;gene32080(XM_003539115.3):probable calcium-binding protein CML17;gene33734(XM_006592269.2):probable calcium-binding protein CML18;gene5165(XM_003519215.3):serine/threonine-protein kinase STY8-like, transcript variant X1;gene57696(NM_001249241.1):uncharacterized LOC100500308	0903html_all_TW-1-M-2_TW-1-2\Steroid degradation.html
map04720	Long-term potentiation	KEGG PATHWAY	6	107	0.064902	0.233359	gene11707(XM_003525586.3):probable calcium-binding protein CML15;gene29030(NM_001250973.1):calmodulin;gene32080(XM_003539115.3):probable calcium-binding protein CML17;gene33734(XM_006592269.2):probable calcium-binding protein CML18;gene5165(XM_003519215.3):serine/threonine-protein kinase STY8-like, transcript variant X1;gene57696(NM_001249241.1):uncharacterized LOC100500308	0903html_all_TW-1-M-2_TW-1-2\GABAergic synapse.html
map04310	Wnt signaling pathway	KEGG PATHWAY	5	194	1.2889e-05	0.000494178	gene18302(XM_006583325.2):rac-like GTP-binding protein ARAC7, transcript variant X2;gene20116(XM_003529540.2):putative chromatin-remodeling complex ATPase chain;gene21857(XM_006584573.2):FAS2, transcript variant X1;gene26067(XM_006587464.2):rac-like GTP-binding protein ARAC7, transcript variant X2;gene27361(XM_014762945.1):serine/threonine-protein kinase tricorner-like, transcript variant X1	0903html_all_TW-1-M-2_TW-1-2\Type II diabetes mellitus.html
map00524	Butirosin and neomycin biosynthesis	KEGG PATHWAY	5	14	0.026936	0.126732	gene13962(XM_003525239.3):hexokinase-1;gene20682(XM_003530445.3):hexokinase-1;gene31122(XM_003537696.3):hexokinase-3-like;gene41456(XM_003544986.3):hexokinase-2, chloroplastic-like;gene49354(XM_003550376.3):hexokinase-2, chloroplastic-like	0903html_all_TW-1-M-2_TW-1-2\Glycine, serine and threonine metabolism.html
map04520	Adherens junction	KEGG PATHWAY	5	105	0.031395	0.145328	gene18302(XM_006583325.2):rac-like GTP-binding protein ARAC7, transcript variant X2;gene26067(XM_006587464.2):rac-like GTP-binding protein ARAC7, transcript variant X2;gene36299(XM_003541524.3):afadin- and alpha-actinin-binding protein-like, transcript variant X1;gene45223(XM_003547714.3):fimbrin-2-like, transcript variant X1;gene47293(XM_014769324.1):uncharacterized LOC100811569, transcript vari…	0903html_all_TW-1-M-2_TW-1-2\Biotin metabolism.html
map00540	Lipopolysaccharide biosynthesis	KEGG PATHWAY	5	16	0.043545	0.183786	gene16665(XM_003526020.3):3-deoxy-manno-octulosonate cytidylyltransferase, mitochondrial-like;gene18786(XM_006583509.2):probable acyl-[acyl-carrier-protein]--UDP-N-acetylglucosamine O-acyltransferase, mitochondrial, transcript variant X1;gene2685(XM_014777489.1):probable UDP-3-O-acylglucosamine N-acyltransferase 2, mitochondrial, transcript variant X2;gene34426(XM_003540050.3):3-deoxy-manno-octul…	0903html_all_TW-1-M-2_TW-1-2\Long-term potentiation.html
map00521	Streptomycin biosynthesis	KEGG PATHWAY	5	17	0.05372	0.214134	gene13962(XM_003525239.3):hexokinase-1;gene20682(XM_003530445.3):hexokinase-1;gene31122(XM_003537696.3):hexokinase-3-like;gene41456(XM_003544986.3):hexokinase-2, chloroplastic-like;gene49354(XM_003550376.3):hexokinase-2, chloroplastic-like	0903html_all_TW-1-M-2_TW-1-2\Glutathione metabolism.html
map05132	Salmonella infection	KEGG PATHWAY	5	93	0.068991	0.23823	gene13267(XM_003524894.3):actin-related protein 2/3 complex subunit 4-like;gene13888(XM_003525286.3):nephrocystin-3;gene17514(XM_014777604.1):ras-related protein Rab7, transcript variant X3;gene27361(XM_014762945.1):serine/threonine-protein kinase tricorner-like, transcript variant X1;gene32470(XM_014764210.1):kinesin light chain 3-like, transcript variant X1	0903html_all_TW-1-M-2_TW-1-2\Phosphatidylinositol signaling system.html
map00970	Aminoacyl-tRNA biosynthesis	KEGG PATHWAY	5	89	0.089177	0.272274	gene14089(XM_003525174.3):glutamyl-tRNA(Gln) amidotransferase subunit B, chloroplastic/mitochondrial-like;gene21378(NM_001255134.1):putative amidase C869.01-like;gene37862(XM_014765847.1):fatty acid amide hydrolase, transcript variant X1;gene47501(XM_003549544.3):phenylalanine--tRNA ligase beta subunit, cytoplasmic-like, transcript variant X1;gene6998(XM_006576586.2):asparagine--tRNA ligase, cyto…	0903html_all_TW-1-M-2_TW-1-2\Phenylpropanoid biosynthesis.html
map03008	Ribosome biogenesis in eukaryotes	KEGG PATHWAY	4	176	1.3775e-05	0.000494178	gene11716(NM_001248398.2):uncharacterized LOC100499993;gene11718(XM_003524453.3):H/ACA ribonucleoprotein complex subunit 2-like protein;gene3937(XM_006574886.2):cell division control protein 48 homolog B, transcript variant X2;gene54698(XM_003554353.3):WD repeat-containing protein 3-like	0903html_all_TW-1-M-2_TW-1-2\Brassinosteroid biosynthesis.html
map03050	Proteasome	KEGG PATHWAY	4	158	9.9158e-05	0.0021891	gene13038(XM_003524762.3):ATP-dependent zinc metalloprotease FTSH 2, chloroplastic, transcript variant X2;gene21187(XM_003531054.3):ATP-dependent zinc metalloprotease FTSH 2, chloroplastic-like, transcript variant X1;gene39744(XM_003544264.3):26S protease regulatory subunit 10B homolog A;gene49313(XM_006601262.2):26S protease regulatory subunit 10B homolog A-like	0903html_all_TW-1-M-2_TW-1-2\Tight junction.html
map05162	Measles	KEGG PATHWAY	4	114	0.0056598	0.0353122	gene13729(XM_003524427.3):probable serine/threonine-protein kinase At1g54610;gene20125(XM_003528605.3):probable serine/threonine-protein kinase At1g54610;gene32197(XM_003538116.3):E3 ubiquitin-protein ligase MIEL1-like;gene33582(XM_014764563.1):phototropin-1-like, transcript variant X2	0903html_all_TW-1-M-2_TW-1-2\Renin-angiotensin system.html
map04670	Leukocyte transendothelial migration	KEGG PATHWAY	4	85	0.055929	0.214408	gene26067(XM_006587464.2):rac-like GTP-binding protein ARAC7, transcript variant X2;gene27361(XM_014762945.1):serine/threonine-protein kinase tricorner-like, transcript variant X1;gene45223(XM_003547714.3):fimbrin-2-like, transcript variant X1;gene47512(XM_003549551.3):ferric reduction oxidase 8, mitochondrial-like	0903html_all_TW-1-M-2_TW-1-2\Progesterone-mediated oocyte maturation.html
map00984	Steroid degradation	KEGG PATHWAY	4	12	0.05603	0.214408	gene18547(XR_001389157.1):3beta-hydroxysteroid-dehydrogenase/decarboxylase isoform 2-like, transcript variant X2;gene33373(XM_006592078.2):3beta-hydroxysteroid-dehydrogenase/decarboxylase isoform 3-like, transcript variant X3;gene49398(XR_001385751.1):short-chain dehydrogenase/reductase family 42E member 1-like, transcript variant X1;gene5990(XM_003522067.3):3beta-hydroxysteroid-dehydrogenase/dec…	0903html_all_TW-1-M-2_TW-1-2\Salmonella infection.html
map04614	Renin-angiotensin system	KEGG PATHWAY	4	13	0.07058	0.23823	gene33669(XM_003539751.3):serine carboxypeptidase-like 51;gene38514(XM_003543396.2):serine carboxypeptidase-like 51;gene49500(XM_006601843.2):probable thimet oligopeptidase, transcript variant X2;gene9979(XM_003523819.3):probable mitochondrial intermediate peptidase, mitochondrial	0903html_all_TW-1-M-2_TW-1-2\Dorso-ventral axis formation.html
map00253	Tetracycline biosynthesis	KEGG PATHWAY	4	14	0.086864	0.268064	gene35897(XM_003543896.3):biotin carboxyl carrier protein of acetyl-CoA carboxylase 2, chloroplastic-like;gene51619(XM_014770176.1):carboxyl transferase alpha subunit, transcript variant X1;gene52308(NM_001248245.2):biotin carboxyl carrier protein subunit;gene52982(NM_001254594.2):biotin carboxyl carrier protein of acetyl-CoA carboxylase 2, chloroplastic-like	0903html_all_TW-1-M-2_TW-1-2\Axon guidance.html
map05211	Renal cell carcinoma	KEGG PATHWAY	4	77	0.095795	0.283435	gene31905(XM_006591633.2):mitogen-activated protein kinase kinase kinase NPK1-like;gene33582(XM_014764563.1):phototropin-1-like, transcript variant X2;gene35764(XM_003541312.3):plastidic glucose transporter 4-like;gene5165(XM_003519215.3):serine/threonine-protein kinase STY8-like, transcript variant X1	0903html_all_TW-1-M-2_TW-1-2\Vasopressin-regulated water reabsorption.html
map00966	Glucosinolate biosynthesis	KEGG PATHWAY	3	111	0.0019938	0.0170667	gene3034(XM_003519384.3):UDP-glycosyltransferase 74B1-like;gene35027(XM_014764329.1):tyrosine aminotransferase-like, transcript variant X1;gene46055(XM_003548032.3):UDP-glycosyltransferase 74G1-like	0903html_all_TW-1-M-2_TW-1-2\Pyrimidine metabolism.html
map05131	Shigellosis	KEGG PATHWAY	3	93	0.0094088	0.0551087	gene13267(XM_003524894.3):actin-related protein 2/3 complex subunit 4-like;gene27361(XM_014762945.1):serine/threonine-protein kinase tricorner-like, transcript variant X1;gene4220(XM_003518877.3):RAN GTPase-activating protein 1-like	0903html_all_TW-1-M-2_TW-1-2\Tetracycline biosynthesis.html
map00623	Toluene degradation	KEGG PATHWAY	3	5	0.022311	0.106721	gene17293(XM_003527456.3):protein usf;gene32801(XM_003538516.3):3-oxoacyl-[acyl-carrier-protein] reductase 4;gene49490(XM_003551789.3):3-oxoacyl-[acyl-carrier-protein] reductase 4	0903html_all_TW-1-M-2_TW-1-2\Aminoacyl-tRNA biosynthesis.html
map03060	Protein export	KEGG PATHWAY	2	93	0.0021964	0.0175102	gene23793(XM_003532207.3):signal recognition particle 9 kDa protein-like, transcript variant X1;gene27310(XM_003536829.3):signal recognition particle 9 kDa protein	0903html_all_TW-1-M-2_TW-1-2\Alcoholism.html
map00910	Nitrogen metabolism	KEGG PATHWAY	2	77	0.011523	0.0648451	gene44806(XM_006598702.2):glutamate dehydrogenase 1, transcript variant X1;gene8726(XM_006576164.2):cytochrome b5 isoform 1-like, transcript variant X1	0903html_all_TW-1-M-2_TW-1-2\Endocrine and other factor-regulated calcium reabsorption.html
map04710	Circadian rhythm	KEGG PATHWAY	2	74	0.016049	0.0822511	gene17992(XM_003528720.3):CBL-interacting serine/threonine-protein kinase 9, transcript variant X2;gene22367(XM_014779145.1):(6-4)DNA photolyase, transcript variant X3	0903html_all_TW-1-M-2_TW-1-2\Renal cell carcinoma.html
map04320	Dorso-ventral axis formation	KEGG PATHWAY	2	56	0.076983	0.24594	gene4265(XM_006575037.2):RNA-binding protein BRN1-like, transcript variant X2;gene54887(XM_014772169.1):RNA-binding protein BRN1, transcript variant X2	0903html_all_TW-1-M-2_TW-1-2\Folate biosynthesis.html
	enrichment down-regualted KEGG pathways in TW-1-M-2 vs TW-1-2 library
Pathway_accession	Description	Database	CAD_item	Bg_item	O.R.pV.B	C.O.R.pV.B	Gene ID and anotation	Hyperlink
map03040	Spliceosome	KEGG PATHWAY	50	433	0.047926	0.309451	gene10922(XM_003523066.3):28 kDa ribonucleoprotein, chloroplastic-like;gene11278(XM_003523266.3):protein TRANSPARENT TESTA GLABRA 1-like;gene14118(XM_003524302.3):ATP-dependent RNA helicase DHX36-like;gene14832(XM_006581297.2):DEAD-box ATP-dependent RNA helicase 56, transcript variant X3;gene15492(XM_003526716.3):protein TRANSPARENT TESTA GLABRA 1-like;gene1697(XM_006573377.2):putative ATP-depend…	0903html_all_TW-1-M-2_TW-1-2\Spliceosome.html
map00940	Phenylpropanoid biosynthesis	KEGG PATHWAY	35	291	0.070354	0.360056	gene10166(XM_003522834.2):eugenol synthase 1-like;gene1305(XM_003516894.3):BAHD acyltransferase DCR-like;gene13056(XM_014775650.1):1-Cys peroxiredoxin-like, transcript variant X1;gene14171(XM_014776070.1):caffeoylshikimate esterase-like;gene14623(XM_014777258.1):serine carboxypeptidase-like 11, transcript variant X5;gene17687(XM_006583021.2):shikimate O-hydroxycinnamoyltransferase, transcript var…	0903html_all_TW-1-M-2_TW-1-2\Phenylpropanoid biosynthesis.html
map05134	Legionellosis	KEGG PATHWAY	34	196	0.00022131	0.00777351	gene11081(XM_014774855.1):translation factor GUF1 homolog, chloroplastic-like, transcript variant X1;gene13247(XM_003524879.3):heat stress transcription factor A-5-like;gene14093(XM_014775906.1):heat stress transcription factor A-8;gene15893(XM_003526945.3):elongation factor Tu, chloroplastic;gene1706(XM_003516418.3):heat stress transcription factor B-2a-like;gene20027(NM_001254236.1):GTP-binding…	0903html_all_TW-1-M-2_TW-1-2\Legionellosis.html
map03018	RNA degradation	KEGG PATHWAY	34	276	0.050033	0.312428	gene12713(XM_003525799.3):suppressor of RPS4-RLD 1-like;gene17273(XM_006582292.2):protein RRP6-like 3, transcript variant X1;gene18212(XM_003528822.3):DEAD-box ATP-dependent RNA helicase 13-like;gene21941(XM_006585342.2):DEAD-box ATP-dependent RNA helicase 36;gene23479(XM_006575103.2):DEAD-box ATP-dependent RNA helicase 28-like;gene23766(XM_003532193.3):poly(A)-specific ribonuclease PARN-like;gen…	0903html_all_TW-1-M-2_TW-1-2\RNA degradation.html
map04912	GnRH signaling pathway	KEGG PATHWAY	23	134	0.002806	0.0492804	gene13408(XR_414448.2):phospholipase D delta-like, transcript variant X2;gene1573(XM_014774981.1):probable serine/threonine-protein kinase WNK5, transcript variant X2;gene18135(NM_001255435.1):mitogen-activated protein kinase homolog MMK2-like;gene24408(XM_003534784.3):phospholipase D zeta 1-like, transcript variant X1;gene26482(XM_003534396.3):probable calcium-binding protein CML45;gene26672(XM_…	0903html_all_TW-1-M-2_TW-1-2\GnRH signaling pathway.html
map00360	Phenylalanine metabolism	KEGG PATHWAY	17	106	0.018887	0.171202	gene11465(XM_003523384.3):IAA-amino acid hydrolase ILR1-like 6;gene13056(XM_014775650.1):1-Cys peroxiredoxin-like, transcript variant X1;gene15284(XM_003526593.3):IAA-amino acid hydrolase ILR1-like 6;gene18281(XM_006583309.2):glyoxylate/hydroxypyruvate reductase HPR3-like, transcript variant X3;gene21202(XM_003531062.3):1-Cys peroxiredoxin;gene22250(XM_003531585.2):IAA-amino acid hydrolase ILR1-l…	0903html_all_TW-1-M-2_TW-1-2\Phenylalanine metabolism.html
map04972	Pancreatic secretion	KEGG PATHWAY	16	112	0.052888	0.315783	gene10666(XM_003522959.3):putative phospholipid-transporting ATPase 9, transcript variant X1;gene11201(XM_014774893.1):E3 ubiquitin-protein ligase RKP-like, transcript variant X2;gene11628(XM_003525618.3):probable phospholipid-transporting ATPase 8;gene11706(XM_003525587.3):putative phospholipid-transporting ATPase 9;gene15579(XM_014776443.1):E3 ubiquitin-protein ligase RKP-like, transcript varia…	0903html_all_TW-1-M-2_TW-1-2\Pancreatic secretion.html
map04151	PI3K-Akt signaling pathway	KEGG PATHWAY	16	292	0.057313	0.315783	gene13897(XM_003525278.3):WD repeat-containing protein 44-like;gene18466(XM_006583388.2):uncharacterized LOC100818474, transcript variant X1;gene18815(XM_003529047.3):myb-like protein A;gene25428(XM_003533929.3):heat shock protein 83;gene25924(XM_003533296.3):uncharacterized LOC778073, transcript variant X1;gene29040(XM_003536158.3):CBL-interacting serine/threonine-protein kinase 4;gene29981(XM_0…	0903html_all_TW-1-M-2_TW-1-2\PI3K-Akt signaling pathway.html
map00630	Glyoxylate and dicarboxylate metabolism	KEGG PATHWAY	16	114	0.076335	0.368803	gene11531(XM_006578928.2):serine hydroxymethyltransferase 7-like;gene15206(XM_003527873.3):serine hydroxymethyltransferase 7-like;gene17248(NM_001252940.1):isocitrate lyase 1-like;gene23059(XM_006584436.2):serine hydroxymethyltransferase 3, transcript variant X1;gene23381(XM_006584579.2):enzymatic resistance protein, transcript variant X1;gene30019(NM_001248824.1):oxidoreductase;gene30200(NM_0012…	0903html_all_TW-1-M-2_TW-1-2\Glyoxylate and dicarboxylate metabolism.html
map03010	Ribosome	KEGG PATHWAY	15	407	0.00016696	0.00670225	gene2295(NM_001251709.2):uncharacterized LOC100306424;gene26668(XM_003534495.3):50S ribosomal protein L5, chloroplastic-like;gene32988(XM_003539808.3):50S ribosomal protein L1, chloroplastic-like;gene35346(XM_003540495.3):60S ribosomal protein L3;gene39814(XM_003544386.2):30S ribosomal protein S9, chloroplastic-like;gene49921(XM_003553138.3):60S ribosomal protein L10;gene50201(NM_001249510.2):unc…	0903html_all_TW-1-M-2_TW-1-2\Ribosome.html
map04140	Regulation of autophagy	KEGG PATHWAY	15	102	0.06043	0.326554	gene10807(XM_003523017.3):U-box domain-containing protein 38-like;gene14608(XM_003525887.3):U-box domain-containing protein 4-like;gene2381(XM_006573662.2):autophagy-related protein 8f, transcript variant X3;gene24040(XM_006586693.2):autophagy-related protein 8C;gene29040(XM_003536158.3):CBL-interacting serine/threonine-protein kinase 4;gene29314(XM_003535472.3):U-box domain-containing protein 14…	0903html_all_TW-1-M-2_TW-1-2\Regulation of autophagy.html
map04612	Antigen processing and presentation	KEGG PATHWAY	15	109	0.099495	0.407846	gene12117(NM_001251368.1):seed maturation protein PM40;gene23629(XM_006586075.2):nuclear transcription factor Y subunit B-3-like;gene23689(XM_006586118.2):nuclear transcription factor Y subunit A-1-like, transcript variant X2;gene24138(NM_001251469.1):uncharacterized LOC100305641;gene24683(XM_014761973.1):nuclear transcription factor Y subunit A-3-like, transcript variant X2;gene35309(XM_00354047…	0903html_all_TW-1-M-2_TW-1-2\Antigen processing and presentation.html
map03070	Bacterial secretion system	KEGG PATHWAY	14	39	1.3328e-05	0.00173592	gene11024(XM_003523125.3):chaperone protein ClpC, chloroplastic, transcript variant X2;gene11055(XM_006578682.2):chaperone protein ClpD, chloroplastic-like;gene11769(NM_001251193.1):heat shock protein;gene15741(XM_003526860.3):chaperone protein ClpD, chloroplastic;gene15772(XM_006581781.2):chaperone protein ClpC, chloroplastic, transcript variant X2;gene16159(XM_006581948.2):chaperone protein Clp…	0903html_all_TW-1-M-2_TW-1-2\Bacterial secretion system.html
map05169	Epstein-Barr virus infection	KEGG PATHWAY	13	342	0.00081011	0.0212306	gene11319(XM_003523295.3):probable mitochondrial chaperone bcs1;gene12010(XM_003525483.3):transcription factor GTE10-like;gene12248(XM_006579594.2):putative casein kinase II subunit beta-4, transcript variant X1;gene13052(XM_006579999.2):E3 ubiquitin-protein ligase UPL1-like, transcript variant X1;gene15455(XM_003527947.3):mitochondrial chaperone BCS1-like;gene1910(XM_003517104.3):DNA-directed RN…	0903html_all_TW-1-M-2_TW-1-2\Epstein-Barr virus infection.html
map04970	Salivary secretion	KEGG PATHWAY	13	78	0.030565	0.22761	gene11628(XM_003525618.3):probable phospholipid-transporting ATPase 8;gene17365(XM_003526318.3):phospholipid-transporting ATPase 1-like, transcript variant X1;gene24601(XM_014761961.1):calcium-transporting ATPase 8, plasma membrane-type, transcript variant X2;gene26482(XM_003534396.3):probable calcium-binding protein CML45;gene30659(XM_003539230.3):calcium-transporting ATPase 2, plasma membrane-t…	0903html_all_TW-1-M-2_TW-1-2\Salivary secretion.html
map04114	Oocyte meiosis	KEGG PATHWAY	13	246	0.064424	0.341569	gene26482(XM_003534396.3):probable calcium-binding protein CML45;gene29981(XM_006589643.2):serine/threonine protein phosphatase 2A 57 kDa regulatory subunit B' beta isoform-like;gene32620(NM_001248395.1):phosphoinositide-specific phospholipase C P25;gene36170(XM_003542702.3):probable calcium-binding protein CML29;gene45455(XM_003547807.3):probable calcium-binding protein CML16;gene45856(XM_006598…	0903html_all_TW-1-M-2_TW-1-2\Oocyte meiosis.html
map05200	Pathways in cancer	KEGG PATHWAY	12	335	0.00049942	0.015593	gene12010(XM_003525483.3):transcription factor GTE10-like;gene13897(XM_003525278.3):WD repeat-containing protein 44-like;gene18304(XM_006583323.2):probable plastidic glucose transporter 2, transcript variant X3;gene21909(XM_006585324.2):nuclear-pore anchor-like;gene24654(XM_006586960.2):serine/threonine-protein kinase tricorner-like;gene25428(XM_003533929.3):heat shock protein 83;gene3024(XM_0035…	0903html_all_TW-1-M-2_TW-1-2\Pathways in cancer.html
map05016	Huntington's disease	KEGG PATHWAY	12	323	0.00083109	0.0212306	gene12010(XM_003525483.3):transcription factor GTE10-like;gene14230(NM_001251759.2):uncharacterized LOC100527355;gene23282(XM_006585919.2):paired amphipathic helix protein Sin3-like 3, transcript variant X4;gene23283(XM_014779333.1):paired amphipathic helix protein Sin3-like 3;gene30582(XM_006590533.2):cytochrome c oxidase subunit 6b-2;gene41074(XM_006596302.2):mitochondrial succinate-fumarate tr…	0903html_all_TW-1-M-2_TW-1-2\Huntington's disease.html
map04728	Dopaminergic synapse	KEGG PATHWAY	12	295	0.0037683	0.0622878	gene13226(XM_006580070.2):kinesin-like protein KIN12A;gene13897(XM_003525278.3):WD repeat-containing protein 44-like;gene26482(XM_003534396.3):probable calcium-binding protein CML45;gene29981(XM_006589643.2):serine/threonine protein phosphatase 2A 57 kDa regulatory subunit B' beta isoform-like;gene33575(XM_003539692.3):mitogen-activated protein kinase 3;gene36170(XM_003542702.3):probable calcium-…	0903html_all_TW-1-M-2_TW-1-2\Dopaminergic synapse.html
map04810	Regulation of actin cytoskeleton	KEGG PATHWAY	12	229	0.071473	0.360056	gene10069(XM_003522814.3):formin-like protein 14, transcript variant X1;gene13419(XM_014775732.1):phosphatidylinositol 4-phosphate 5-kinase 7-like, transcript variant X2;gene13460(XM_003524986.3):protein-tyrosine-phosphatase MKP1-like;gene17931(XM_006583124.2):1-phosphatidylinositol-3-phosphate 5-kinase FAB1B-like;gene21591(XM_003531255.2):phosphatidylinositol 4-phosphate 5-kinase 7, transcript v…	0903html_all_TW-1-M-2_TW-1-2\Regulation of actin cytoskeleton.html
map00460	Cyanoamino acid metabolism	KEGG PATHWAY	11	295	0.0018955	0.040972	gene11531(XM_006578928.2):serine hydroxymethyltransferase 7-like;gene15206(XM_003527873.3):serine hydroxymethyltransferase 7-like;gene223(XM_003517644.3):7-deoxyloganetic acid glucosyltransferase-like;gene22702(XM_003531803.3):UDP-glycosyltransferase 83A1-like;gene23059(XM_006584436.2):serine hydroxymethyltransferase 3, transcript variant X1;gene41262(XM_003544263.3):UDP-glycosyltransferase 87A1-…	0903html_all_TW-1-M-2_TW-1-2\Cyanoamino acid metabolism.html
map00240	Pyrimidine metabolism	KEGG PATHWAY	10	205	0.057068	0.315783	gene1910(XM_003517104.3):DNA-directed RNA polymerase II subunit 1-like, transcript variant X2;gene21183(NM_001254291.2):aspartate carbamoyltransferase 2, chloroplastic-like;gene23481(XM_014779396.1):DNA polymerase I B, chloroplastic/mitochondrial-like, transcript variant X2;gene4118(XM_006574959.2):DNA polymerase I, thermostable-like, transcript variant X2;gene43185(XM_003547434.3):DNA-directed R…	0903html_all_TW-1-M-2_TW-1-2\Pyrimidine metabolism.html
map00650	Butanoate metabolism	KEGG PATHWAY	10	65	0.085717	0.388492	gene13084(NM_001254232.2):glutamate decarboxylase 1-like;gene15956(XM_003526978.3):aldehyde dehydrogenase family 2 member B4, mitochondrial;gene20196(NM_001254229.2):glucose and ribitol dehydrogenase-like;gene21237(XM_003531074.3):glutamate decarboxylase 1-like;gene21238(XM_003531075.3):glutamate decarboxylase 1-like;gene28803(NM_001255886.2):glucose and ribitol dehydrogenase homolog 1-like;gene3…	0903html_all_TW-1-M-2_TW-1-2\Butanoate metabolism.html
map05164	Influenza A	KEGG PATHWAY	9	203	0.040647	0.278581	gene12010(XM_003525483.3):transcription factor GTE10-like;gene14832(XM_006581297.2):DEAD-box ATP-dependent RNA helicase 56, transcript variant X3;gene21835(XM_006585286.2):nucleolin 2, transcript variant X2;gene33575(XM_003539692.3):mitogen-activated protein kinase 3;gene34042(NM_001254269.1):dnaJ homolog subfamily B member 4-like;gene42288(XM_003547110.3):dnaJ protein homolog 1-like;gene44378(XM…	0903html_all_TW-1-M-2_TW-1-2\Influenza A.html
map00901	Indole alkaloid biosynthesis	KEGG PATHWAY	9	180	0.097906	0.407846	gene17476(XM_006582903.2):vinorine synthase-like;gene23846(XM_006586173.2):1-aminocyclopropane-1-carboxylate oxidase homolog 12-like;gene24704(XM_003533740.3):protein STRICTOSIDINE SYNTHASE-LIKE 4;gene30764(XM_006590603.2):methylesterase 3-like, transcript variant X2;gene3572(XM_003519945.3):1-aminocyclopropane-1-carboxylate oxidase homolog 4-like;gene45927(NM_001250887.1):uncharacterized LOC1005…	0903html_all_TW-1-M-2_TW-1-2\Indole alkaloid biosynthesis.html
map00902	Monoterpenoid biosynthesis	KEGG PATHWAY	8	187	0.033829	0.243742	gene16160(NM_001250086.2):flavonoid 3'-hydroxylase;gene18205(XM_006583266.2):(+)-neomenthol dehydrogenase, transcript variant X1;gene26007(XM_014762257.1):cytochrome P450 CYP736A12;gene27975(XM_006588848.2):cytochrome P450 93A3-like;gene30908(XM_003537574.3):cytochrome P450 84A1-like;gene34947(XM_003540278.3):probable terpene synthase 11;gene44489(XM_003547708.3):flavonoid 3'-monooxygenase-like;g…	0903html_all_TW-1-M-2_TW-1-2\Monoterpenoid biosynthesis.html
map04330	Notch signaling pathway	KEGG PATHWAY	8	49	0.082925	0.381999	gene12010(XM_003525483.3):transcription factor GTE10-like;gene23527(XM_006586025.2):uncharacterized LOC100799986, transcript variant X2;gene54049(XM_003554017.3):presenilin-like protein At1g08700;gene54444(XM_003553429.3):histone acetyltransferase GCN5-like;gene57377(XM_006606170.2):uncharacterized LOC100810588, transcript variant X3;gene6030(XM_003520869.3):presenilin-like protein At1g08700;gene…	0903html_all_TW-1-M-2_TW-1-2\Notch signaling pathway.html
map04113	Meiosis - yeast	KEGG PATHWAY	7	220	0.0025886	0.0492804	gene21479(XM_006585106.2):CBL-interacting serine/threonine-protein kinase 12;gene2668(XM_003517533.3):sugar transport protein 13;gene26869(XM_003534598.3):CBL-interacting serine/threonine-protein kinase 14-like;gene29981(XM_006589643.2):serine/threonine protein phosphatase 2A 57 kDa regulatory subunit B' beta isoform-like;gene41305(XM_003544879.3):CBL-interacting serine/threonine-protein kinase 1…	0903html_all_TW-1-M-2_TW-1-2\Meiosis - yeast.html
map04510	Focal adhesion	KEGG PATHWAY	7	184	0.016873	0.171202	gene24016(XM_014761542.1):uncharacterized LOC100810167, transcript variant X1;gene24654(XM_006586960.2):serine/threonine-protein kinase tricorner-like;gene34824(NM_001248030.1):uncharacterized LOC100499969;gene35045(XM_003540337.3):rac-like GTP-binding protein RAC2, transcript variant X2;gene39091(XM_003545581.3):fimbrin-5-like;gene43187(XM_003547436.3):serine/threonine-protein kinase tricorner-l…	0903html_all_TW-1-M-2_TW-1-2\Focal adhesion.html
map00730	Thiamine metabolism	KEGG PATHWAY	7	31	0.020691	0.181693	gene16926(NM_001249883.1):thiamin biosynthetic enzyme;gene23083(XM_003530543.3):probable 1-deoxy-D-xylulose-5-phosphate synthase 2, chloroplastic;gene29735(XM_003536502.3):thiamine thiazole synthase 2, chloroplastic-like;gene30624(XM_006590549.2):cysteine desulfurase, mitochondrial-like;gene34236(NM_001249895.1):thiamin biosynthetic enzyme;gene51020(XM_003552034.3):probable 1-deoxy-D-xylulose-5-p…	0903html_all_TW-1-M-2_TW-1-2\Thiamine metabolism.html
map04145	Phagosome	KEGG PATHWAY	7	180	0.021868	0.186209	gene17931(XM_006583124.2):1-phosphatidylinositol-3-phosphate 5-kinase FAB1B-like;gene18373(NM_001252973.1):syntaxin-81-like;gene20566(XM_006584679.2):V-type proton ATPase subunit E-like;gene36486(XM_003542335.3):uncharacterized LOC100810604, transcript variant X1;gene36863(NM_001255224.1):ras-related protein RHN1-like, transcript variant X1;gene47119(XM_006600361.2):uncharacterized LOC100780209, …	0903html_all_TW-1-M-2_TW-1-2\Phagosome.html
map04530	Tight junction	KEGG PATHWAY	7	150	0.095299	0.407846	gene12248(XM_006579594.2):putative casein kinase II subunit beta-4, transcript variant X1;gene13899(XM_003525277.3):serine/threonine-protein kinase HT1, transcript variant X2;gene14812(XM_006581288.2):E3 ubiquitin-protein ligase KEG-like, transcript variant X1;gene2334(XM_006572739.2):uncharacterized LOC100305949, transcript variant X1;gene37714(XR_001384198.1):serine/threonine-protein kinase HT1…	0903html_all_TW-1-M-2_TW-1-2\Tight junction.html
map00904	Diterpenoid biosynthesis	KEGG PATHWAY	6	219	0.0011017	0.0257981	gene32054(XM_003538052.3):secoisolariciresinol dehydrogenase;gene45164(XM_006599064.2):probable iron/ascorbate oxidoreductase DDB_G0283291-like, transcript variant X1;gene54802(XM_003554405.3):secoisolariciresinol dehydrogenase-like;gene5507(XM_003518389.3):taxadien-5-alpha-ol O-acetyltransferase-like;gene5755(NM_001255909.2):taxadiene 5-alpha hydroxylase-like;gene6302(XM_006576367.2):cytochrome …	0903html_all_TW-1-M-2_TW-1-2\Diterpenoid biosynthesis.html
map04110	Cell cycle	KEGG PATHWAY	5	270	9.3656e-06	0.00173592	gene12010(XM_003525483.3):transcription factor GTE10-like;gene14188(NM_001254692.2):cyclin-B2-3-like;gene37240(XM_006594303.2):retinoblastoma-related protein 1-like;gene45856(XM_006598652.2):uncharacterized LOC100526925, transcript variant X1;gene52289(XM_003551700.3):probable serine/threonine-protein kinase At1g54610, transcript variant X1	0903html_all_TW-1-M-2_TW-1-2\Cell cycle.html
map00380	Tryptophan metabolism	KEGG PATHWAY	5	245	4.4489e-05	0.00250028	gene30200(NM_001253968.1):kynurenine formamidase-like;gene30795(XM_003537407.3):cytochrome P450 71D8;gene5175(XM_003518275.3):UDP-glycosyltransferase 87A1-like;gene52942(XM_003554553.3):UDP-glycosyltransferase 74G1-like;gene8950(NM_001250642.1):catalase	0903html_all_TW-1-M-2_TW-1-2\Tryptophan metabolism.html
map00633	Nitrotoluene degradation	KEGG PATHWAY	5	12	0.0044249	0.0690776	gene2638(XM_003517519.3):12-oxophytodienoate reductase 2;gene36432(XM_003542310.3):12-oxophytodienoate reductase 3;gene43841(NM_001255469.2):putative 12-oxophytodienoate reductase 11-like;gene48865(NM_001255777.2):putative 12-oxophytodienoate reductase 11-like;gene53308(XM_003553473.3):12-oxophytodienoate reductase 2-like	0903html_all_TW-1-M-2_TW-1-2\Nitrotoluene degradation.html
map04914	Progesterone-mediated oocyte maturation	KEGG PATHWAY	5	151	0.017909	0.171202	gene14188(NM_001254692.2):cyclin-B2-3-like;gene33575(XM_003539692.3):mitogen-activated protein kinase 3;gene45856(XM_006598652.2):uncharacterized LOC100526925, transcript variant X1;gene52289(XM_003551700.3):probable serine/threonine-protein kinase At1g54610, transcript variant X1;gene6991(XM_006576584.2):serine/threonine-protein kinase OXI1-like	0903html_all_TW-1-M-2_TW-1-2\Progesterone-mediated oocyte maturation.html
map00620	Pyruvate metabolism	KEGG PATHWAY	5	146	0.023589	0.189386	gene15009(XM_006581394.2):NADP-dependent malic enzyme-like, transcript variant X1;gene20148(XM_014778241.1):pyruvate, phosphate dikinase, chloroplastic-like;gene46879(XM_006600266.2):pyruvate, phosphate dikinase, chloroplastic-like, transcript variant X1;gene58694(NA):NA;gene9622(XM_006578177.2):NADP-dependent malic enzyme, transcript variant X1	0903html_all_TW-1-M-2_TW-1-2\Pyruvate metabolism.html
map00010	Glycolysis / Gluconeogenesis	KEGG PATHWAY	4	235	1.8533e-05	0.00173592	gene16033(XM_003528137.3):aldose 1-epimerase-like;gene22286(XM_003532990.3):hexokinase-1-like;gene51704(XM_003552219.3):pyruvate decarboxylase 2;gene6605(XM_014774129.1):alcohol dehydrogenase-like 4	0903html_all_TW-1-M-2_TW-1-2\Glycolysis / Gluconeogenesis.html
map05215	Prostate cancer	KEGG PATHWAY	4	155	0.0056401	0.0834141	gene12010(XM_003525483.3):transcription factor GTE10-like;gene25428(XM_003533929.3):heat shock protein 83;gene46260(XM_006599486.2):heat shock protein 83-like;gene52289(XM_003551700.3):probable serine/threonine-protein kinase At1g54610, transcript variant X1	0903html_all_TW-1-M-2_TW-1-2\Prostate cancer.html
map04066	HIF-1 signaling pathway	KEGG PATHWAY	4	138	0.013322	0.149739	gene12010(XM_003525483.3):transcription factor GTE10-like;gene18304(XM_006583323.2):probable plastidic glucose transporter 2, transcript variant X3;gene22286(XM_003532990.3):hexokinase-1-like;gene44181(XM_014767509.1):serine/threonine-protein kinase WAG1-like	0903html_all_TW-1-M-2_TW-1-2\HIF-1 signaling pathway.html
map04540	Gap junction	KEGG PATHWAY	4	121	0.042522	0.284492	gene18135(NM_001255435.1):mitogen-activated protein kinase homolog MMK2-like;gene26672(XM_003534498.3):mitogen-activated protein kinase homolog MMK2-like;gene5149(XM_006575352.2):mitogen-activated protein kinase kinase kinase NPK1-like;gene52035(NM_001255284.1):mitogen-activated protein kinase homolog MMK2-like	0903html_all_TW-1-M-2_TW-1-2\Gap junction.html
map04520	Adherens junction	KEGG PATHWAY	4	105	0.095721	0.407846	gene12010(XM_003525483.3):transcription factor GTE10-like;gene12248(XM_006579594.2):putative casein kinase II subunit beta-4, transcript variant X1;gene35045(XM_003540337.3):rac-like GTP-binding protein RAC2, transcript variant X2;gene39091(XM_003545581.3):fimbrin-5-like	0903html_all_TW-1-M-2_TW-1-2\Adherens junction.html
map05161	Hepatitis B	KEGG PATHWAY	3	189	0.00010181	0.0047681	gene12010(XM_003525483.3):transcription factor GTE10-like;gene5130(XM_006575342.2):protein DAMAGED DNA-BINDING 2-like, transcript variant X2;gene52289(XM_003551700.3):probable serine/threonine-protein kinase At1g54610, transcript variant X1	0903html_all_TW-1-M-2_TW-1-2\Hepatitis B.html
map05145	Toxoplasmosis	KEGG PATHWAY	3	146	0.0027114	0.0492804	gene14230(NM_001251759.2):uncharacterized LOC100527355;gene33575(XM_003539692.3):mitogen-activated protein kinase 3;gene57799(NM_001249731.1):phosphoenolpyruvate carboxylase kinase	0903html_all_TW-1-M-2_TW-1-2\Toxoplasmosis.html
map00966	Glucosinolate biosynthesis	KEGG PATHWAY	3	111	0.023251	0.189386	gene21717(XM_003532798.3):cytochrome P450 CYP736A12-like;gene5175(XM_003518275.3):UDP-glycosyltransferase 87A1-like;gene52942(XM_003554553.3):UDP-glycosyltransferase 74G1-like	0903html_all_TW-1-M-2_TW-1-2\Glucosinolate biosynthesis.html
map00040	Pentose and glucuronate interconversions	KEGG PATHWAY	3	97	0.056767	0.315783	gene27440(XM_014762592.1):probable pectate lyase 4;gene36681(XM_003542427.3):probable pectate lyase 4;gene53269(XM_006603938.2):pectate lyase	0903html_all_TW-1-M-2_TW-1-2\Pentose and glucuronate interconversions.html
map05110	Vibrio cholerae infection	KEGG PATHWAY	2	110	0.0084074	0.107385	gene20566(XM_006584679.2):V-type proton ATPase subunit E-like;gene30304(XM_006590236.2):ADP-ribosylation factor-like, transcript variant X2	0903html_all_TW-1-M-2_TW-1-2\Vibrio cholerae infection.html
map00280	Valine, leucine and isoleucine degradation	KEGG PATHWAY	2	107	0.0081416	0.107385	gene13963(XM_003525241.3):probable 3-hydroxyisobutyrate dehydrogenase-like 1, mitochondrial;gene9265(XM_006578007.2):branched-chain-amino-acid aminotransferase 2, chloroplastic-like, transcript variant X1	0903html_all_TW-1-M-2_TW-1-2\Valine, leucine and isoleucine degradation.html
map05160	Hepatitis C	KEGG PATHWAY	2	106	0.011787	0.144006	gene33575(XM_003539692.3):mitogen-activated protein kinase 3;gene49649(NM_001255279.1):eukaryotic translation initiation factor 2 subunit alpha-like	0903html_all_TW-1-M-2_TW-1-2\Hepatitis C.html
map05130	Pathogenic Escherichia coli infection	KEGG PATHWAY	2	92	0.03078	0.22761	gene24654(XM_006586960.2):serine/threonine-protein kinase tricorner-like;gene43187(XM_003547436.3):serine/threonine-protein kinase tricorner-like	0903html_all_TW-1-M-2_TW-1-2\Pathogenic Escherichia coli infection.html
map04610	Complement and coagulation cascades	KEGG PATHWAY	2	4	0.048455	0.309451	gene58686(NA):NA;gene9136(XM_003523848.3):serpin-ZX-like	0903html_all_TW-1-M-2_TW-1-2\Complement and coagulation cascades.html
map00020	Citrate cycle (TCA cycle)	KEGG PATHWAY	2	81	0.056445	0.315783	gene39299(XM_006595420.2):peroxisomal citrate synthase, transcript variant X1;gene5740(XM_003519509.3):citrate synthase, glyoxysomal	0903html_all_TW-1-M-2_TW-1-2\Citrate cycle (TCA cycle).html
map05211	Renal cell carcinoma	KEGG PATHWAY	2	77	0.077633	0.368803	gene12010(XM_003525483.3):transcription factor GTE10-like;gene18304(XM_006583323.2):probable plastidic glucose transporter 2, transcript variant X3	0903html_all_TW-1-M-2_TW-1-2\Renal cell carcinoma.html
map04340	Hedgehog signaling pathway	KEGG PATHWAY	2	78	0.078748	0.368803	gene22183(XM_006585439.2):casein kinase I-like, transcript variant X1;gene22296(XM_003531603.3):uncharacterized LOC100799630	0903html_all_TW-1-M-2_TW-1-2\Hedgehog signaling pathway.html
map05210	Colorectal cancer	KEGG PATHWAY	2	77	0.077633	0.368803	gene35045(XM_003540337.3):rac-like GTP-binding protein RAC2, transcript variant X2;gene57172(XM_006606042.2):DNA mismatch repair protein MSH3, transcript variant X2	0903html_all_TW-1-M-2_TW-1-2\Colorectal cancer.html
map00909	Sesquiterpenoid and triterpenoid biosynthesis	KEGG PATHWAY	1	152	4.3998e-05	0.00250028	gene54313(XM_006604321.2):3,9-dihydroxypterocarpan 6A-monooxygenase-like	0903html_all_TW-1-M-2_TW-1-2\Sesquiterpenoid and triterpenoid biosynthesis.html
map00970	Aminoacyl-tRNA biosynthesis	KEGG PATHWAY	1	89	0.0063653	0.0894325	gene23462(XM_003532061.3):glutamyl-tRNA(Gln) amidotransferase subunit A, chloroplastic/mitochondrial-like	0903html_all_TW-1-M-2_TW-1-2\Aminoacyl-tRNA biosynthesis.html
map05219	Bladder cancer	KEGG PATHWAY	1	80	0.012803	0.149739	gene3024(XM_003519347.3):metalloendoproteinase 5-MMP-like	0903html_all_TW-1-M-2_TW-1-2\Bladder cancer.html
map05222	Small cell lung cancer	KEGG PATHWAY	1	78	0.018675	0.171202	gene52289(XM_003551700.3):probable serine/threonine-protein kinase At1g54610, transcript variant X1	0903html_all_TW-1-M-2_TW-1-2\Small cell lung cancer.html
map00640	Propanoate metabolism	KEGG PATHWAY	1	78	0.018675	0.171202	gene58694(NA):NA	0903html_all_TW-1-M-2_TW-1-2\Propanoate metabolism.html
map04660	T cell receptor signaling pathway	KEGG PATHWAY	1	78	0.018675	0.171202	gene33575(XM_003539692.3):mitogen-activated protein kinase 3	0903html_all_TW-1-M-2_TW-1-2\T cell receptor signaling pathway.html
map04662	B cell receptor signaling pathway	KEGG PATHWAY	1	73	0.026155	0.204154	gene35045(XM_003540337.3):rac-like GTP-binding protein RAC2, transcript variant X2	0903html_all_TW-1-M-2_TW-1-2\B cell receptor signaling pathway.html
map05212	Pancreatic cancer	KEGG PATHWAY	1	66	0.036164	0.254052	gene35045(XM_003540337.3):rac-like GTP-binding protein RAC2, transcript variant X2	0903html_all_TW-1-M-2_TW-1-2\Pancreatic cancer.html
map04012	ErbB signaling pathway	KEGG PATHWAY	1	65	0.05307	0.315783	gene44181(XM_014767509.1):serine/threonine-protein kinase WAG1-like	0903html_all_TW-1-M-2_TW-1-2\ErbB signaling pathway.html
map05416	Viral myocarditis	KEGG PATHWAY	1	57	0.071755	0.360056	gene35045(XM_003540337.3):rac-like GTP-binding protein RAC2, transcript variant X2	0903html_all_TW-1-M-2_TW-1-2\Viral myocarditis.html
map04320	Dorso-ventral axis formation	KEGG PATHWAY	1	56	0.10489	0.409362	gene42746(XM_003547264.3):protein argonaute 2-like	0903html_all_TW-1-M-2_TW-1-2\Dorso-ventral axis formation.html

## Sheet: TW-1-M-3 vs TW-1-3
	enrichment KEGG pathways in TW-1-M-3 vs TW-1-3 library
Pathway_accession	Description	Database	CAD_item	Bg_item	O.R.pV.B	C.O.R.pV.B	Gene ID and anotation	Hyperlink
map04626	Plant-pathogen interaction	KEGG PATHWAY	273	2854	0.00080054	0.0291361	gene100(NM_001248742.1):NBS-LRR type disease resistance protein;gene10026(XM_006578300.2):U-box domain-containing protein 35-like, transcript variant X1;gene10764(XM_003522299.3):calcium-dependent protein kinase 10-like;gene10908(XM_006577690.2):with no lysine kinase, transcript variant X1;gene10968(XM_014774816.1):calcium-binding protein CML38-like;gene11054(XM_003522407.3):respiratory burst oxi…	0903html_all_TW-1-M-3_TW-1-3\Plant-pathogen interaction.html
map01120	Microbial metabolism in diverse environments	KEGG PATHWAY	104	747	0.046955	0.347082	gene11531(XM_006578928.2):serine hydroxymethyltransferase 7-like;gene11635(XM_003524495.3):L-aspartate oxidase, chloroplastic, transcript variant X1;gene13251(XM_006579400.1):serine hydroxymethyltransferase 1-like, transcript variant X1;gene13491(XM_003524212.3):monoacylglycerol lipase ABHD6;gene13774(NM_001249974.1):glutathione S-transferase GST 23;gene15328(XM_003526615.3):2-oxoisovalerate dehy…	0903html_all_TW-1-M-3_TW-1-3\Microbial metabolism in diverse environments.html
map04111	Cell cycle - yeast	KEGG PATHWAY	52	292	0.0028899	0.0717659	gene11983(XM_006579366.2):serine/threonine-protein kinase AFC2-like, transcript variant X1;gene13012(XM_006579975.2):DNA replication licensing factor MCM3 homolog 2-like;gene15331(XM_003526617.3):F-box protein SKP2A, transcript variant X1;gene15629(XM_006581693.2):WD repeat-containing protein YMR102C-like, transcript variant X1;gene17115(XM_003526223.3):mitotic checkpoint serine/threonine-protein…	0903html_all_TW-1-M-3_TW-1-3\Cell cycle - yeast.html
map04110	Cell cycle	KEGG PATHWAY	41	270	0.084335	0.385192	gene13012(XM_006579975.2):DNA replication licensing factor MCM3 homolog 2-like;gene13991(XM_003525226.3):cyclin-dependent kinase F-1-like;gene14589(XM_014777251.1):putative cyclin-A3-1, transcript variant X2;gene17115(XM_003526223.3):mitotic checkpoint serine/threonine-protein kinase BUB1-like;gene18303(NM_001251195.1):CDK-activating kinase;gene18461(XM_014777897.1):cyclin-dependent kinase D-3;ge…	0903html_all_TW-1-M-3_TW-1-3\Cell cycle.html
map03040	Spliceosome	KEGG PATHWAY	38	433	0.098237	0.385192	gene11278(XM_003523266.3):protein TRANSPARENT TESTA GLABRA 1-like;gene11605(XM_003525625.3):denticleless protein homolog;gene12153(NM_001255291.1):protein CWC15 homolog;gene14118(XM_003524302.3):ATP-dependent RNA helicase DHX36-like;gene170(NM_001255879.2):29 kDa ribonucleoprotein, chloroplastic-like;gene17346(XM_003527485.3):U11/U12 small nuclear ribonucleoprotein 31 kDa protein;gene17974(XM_003…	0903html_all_TW-1-M-3_TW-1-3\Spliceosome.html
map04141	Protein processing in endoplasmic reticulum	KEGG PATHWAY	33	436	0.012116	0.200587	gene11761(XR_414154.2):dnaJ homolog subfamily C member 21-like, transcript variant X2;gene13259(XM_003524885.3):chaperone protein dnaJ 20, chloroplastic-like;gene14076(XM_003525184.3):ubiquitin fusion degradation protein 1 homolog;gene16015(XM_003527006.3):dnaJ homolog subfamily B member 1-like;gene16324(XM_014776653.1):chaperone protein dnaJ 49-like;gene17142(NM_001254395.2):E3 ubiquitin-protein…	0903html_all_TW-1-M-3_TW-1-3\Protein processing in endoplasmic reticulum.html
map04146	Peroxisome	KEGG PATHWAY	32	175	0.012899	0.202311	gene12156(NM_001248481.2):uncharacterized LOC100527390;gene14347(NM_001253092.1):catalase;gene14368(NM_001255771.2):enoyl-CoA hydratase 2, peroxisomal-like;gene16321(XM_003525845.3):nudix hydrolase 19, chloroplastic;gene17066(XM_003527352.3):acyl-coenzyme A oxidase 3, peroxisomal-like;gene20506(XM_003532364.3):uncharacterized LOC100812271, transcript variant X1;gene21295(NM_001254986.1):peroxisom…	0903html_all_TW-1-M-3_TW-1-3\Peroxisome.html
map00270	Cysteine and methionine metabolism	KEGG PATHWAY	30	167	0.020694	0.254744	gene10895(XM_014774802.1):DNA (cytosine-5)-methyltransferase 1-like;gene11450(NM_001289374.1):1-aminocyclopropane-1-carboxylate oxidase 5-like;gene12799(XM_003525828.3):1-aminocyclopropane-1-carboxylate synthase 3-like;gene13818(NM_001249929.1):1-aminocyclopropane 1-carboxylate synthase;gene15903(XM_014776536.1):DNA (cytosine-5)-methyltransferase 1-like;gene1887(XM_003516483.3):serine acetyltrans…	0903html_all_TW-1-M-3_TW-1-3\Cysteine and methionine metabolism.html
map05016	Huntington's disease	KEGG PATHWAY	27	323	0.097325	0.385192	gene1102(XM_006572799.2):mitochondrial carnitine/acylcarnitine carrier-like protein-like, transcript variant X1;gene14230(NM_001251759.2):uncharacterized LOC100527355;gene15747(XM_006581759.2):calcium-binding mitochondrial carrier protein SCaMC-2-B-like, transcript variant X2;gene17266(XM_006582284.2):glutamate receptor 3.4-like, transcript variant X2;gene18300(NM_001251115.1):uncharacterized LOC…	0903html_all_TW-1-M-3_TW-1-3\Huntington's disease.html
map05200	Pathways in cancer	KEGG PATHWAY	26	335	0.04145	0.340481	gene14077(XM_003525183.3):ankyrin repeat-containing protein At2g01680-like;gene18303(NM_001251195.1):CDK-activating kinase;gene18304(XM_006583323.2):probable plastidic glucose transporter 2, transcript variant X3;gene1856(XM_014775528.1):monosaccharide-sensing protein 2;gene19192(XM_003530292.3):extra-large guanine nucleotide-binding protein 1-like;gene20125(XM_003528605.3):probable serine/threon…	0903html_all_TW-1-M-3_TW-1-3\Pathways in cancer.html
map03030	DNA replication	KEGG PATHWAY	25	72	1.9447e-06	0.000579521	gene10933(XM_006578607.2):protein STICHEL-like 2, transcript variant X3;gene11456(XM_003523379.3):replication factor C subunit 2-like, transcript variant X1;gene13012(XM_006579975.2):DNA replication licensing factor MCM3 homolog 2-like;gene13218(XM_003524860.3):probable DNA primase large subunit;gene15293(XM_014776348.1):replication factor C subunit 2, transcript variant X2;gene19993(XM_003529470…	0903html_all_TW-1-M-3_TW-1-3\DNA replication.html
map03010	Ribosome	KEGG PATHWAY	23	407	0.00015064	0.014031	gene11520(NM_001249858.1):uncharacterized LOC100500355;gene14946(XM_014776241.1):uncharacterized LOC100809192;gene15510(XM_003526729.3):60S ribosomal protein L9-like;gene19595(XM_003529287.3):30S ribosomal protein S5, chloroplastic-like;gene2295(NM_001251709.2):uncharacterized LOC100306424;gene24313(XM_003534756.3):30S ribosomal protein S1, chloroplastic-like;gene26668(XM_003534495.3):50S ribosom…	0903html_all_TW-1-M-3_TW-1-3\Ribosome.html
map00460	Cyanoamino acid metabolism	KEGG PATHWAY	20	295	0.014812	0.210189	gene11531(XM_006578928.2):serine hydroxymethyltransferase 7-like;gene13251(XM_006579400.1):serine hydroxymethyltransferase 1-like, transcript variant X1;gene21405(NM_001251392.1):serine hydroxymethyltransferase 2;gene22702(XM_003531803.3):UDP-glycosyltransferase 83A1-like;gene23059(XM_006584436.2):serine hydroxymethyltransferase 3, transcript variant X1;gene26383(XM_003534335.2):serine carboxypep…	0903html_all_TW-1-M-3_TW-1-3\Cyanoamino acid metabolism.html
map00630	Glyoxylate and dicarboxylate metabolism	KEGG PATHWAY	20	114	0.068896	0.372687	gene11531(XM_006578928.2):serine hydroxymethyltransferase 7-like;gene13251(XM_006579400.1):serine hydroxymethyltransferase 1-like, transcript variant X1;gene14347(NM_001253092.1):catalase;gene17248(NM_001252940.1):isocitrate lyase 1-like;gene17271(XM_003527445.3):aconitate hydratase, cytoplasmic-like;gene20980(NM_001251558.1):peroxisomal malate dehydrogenase;gene21295(NM_001254986.1):peroxisomal …	0903html_all_TW-1-M-3_TW-1-3\Glyoxylate and dicarboxylate metabolism.html
map03320	PPAR signaling pathway	KEGG PATHWAY	19	105	0.057835	0.359996	gene1102(XM_006572799.2):mitochondrial carnitine/acylcarnitine carrier-like protein-like, transcript variant X1;gene17066(XM_003527352.3):acyl-coenzyme A oxidase 3, peroxisomal-like;gene17776(XM_003529755.3):palmitoyl-monogalactosyldiacylglycerol delta-7 desaturase, chloroplastic-like;gene28467(NM_001251546.1):peroxisomal 3-ketoacyl-CoA thiolase;gene3024(XM_003519347.3):metalloendoproteinase 5-MM…	0903html_all_TW-1-M-3_TW-1-3\PPAR signaling pathway.html
map05012	Parkinson's disease	KEGG PATHWAY	19	251	0.073555	0.372687	gene12201(XM_003524030.3):ubiquitin carboxyl-terminal hydrolase isozyme L3;gene14230(NM_001251759.2):uncharacterized LOC100527355;gene15747(XM_006581759.2):calcium-binding mitochondrial carrier protein SCaMC-2-B-like, transcript variant X2;gene19705(XM_006583807.2):peptidyl-prolyl cis-trans isomerase CYP40-like, transcript variant X1;gene20096(XM_003529527.3):mitochondrial thiamine pyrophosphate …	0903html_all_TW-1-M-3_TW-1-3\Parkinson's disease.html
map05169	Epstein-Barr virus infection	KEGG PATHWAY	18	342	0.00019672	0.014031	gene12986(NM_001254242.1):26S proteasome non-ATPase regulatory subunit RPN12A-like;gene14589(XM_014777251.1):putative cyclin-A3-1, transcript variant X2;gene18300(NM_001251115.1):uncharacterized LOC100499667;gene18303(NM_001251195.1):CDK-activating kinase;gene20125(XM_003528605.3):probable serine/threonine-protein kinase At1g54610;gene2038(XM_006573517.2):uncharacterized LOC102662353;gene20720(XM…	0903html_all_TW-1-M-3_TW-1-3\Epstein-Barr virus infection.html
map04114	Oocyte meiosis	KEGG PATHWAY	18	246	0.05706	0.359996	gene11707(XM_003525586.3):probable calcium-binding protein CML15;gene11874(XM_014775434.1):serine/threonine-protein kinase AtPK2/AtPK19-like;gene17115(XM_003526223.3):mitotic checkpoint serine/threonine-protein kinase BUB1-like;gene18303(NM_001251195.1):CDK-activating kinase;gene20125(XM_003528605.3):probable serine/threonine-protein kinase At1g54610;gene20720(XM_006584759.2):cyclin-dependent kin…	0903html_all_TW-1-M-3_TW-1-3\Oocyte meiosis.html
map04140	Regulation of autophagy	KEGG PATHWAY	18	102	0.076168	0.372687	gene10807(XM_003523017.3):U-box domain-containing protein 38-like;gene12147(XM_006579405.2):autophagy-related protein 8f-like, transcript variant X1;gene13599(XM_006580263.2):uncharacterized LOC100816476;gene14764(XM_003526133.3):CBL-interacting serine/threonine-protein kinase 25-like;gene17277(NM_001250876.2):uncharacterized LOC100500165;gene17705(XM_014777667.1):CBL-interacting serine/threonine…	0903html_all_TW-1-M-3_TW-1-3\Regulation of autophagy.html
map00680	Methane metabolism	KEGG PATHWAY	18	102	0.076168	0.372687	gene11531(XM_006578928.2):serine hydroxymethyltransferase 7-like;gene13251(XM_006579400.1):serine hydroxymethyltransferase 1-like, transcript variant X1;gene21013(XM_003532553.3):fructose-1,6-bisphosphatase, chloroplastic-like;gene21405(NM_001251392.1):serine hydroxymethyltransferase 2;gene23059(XM_006584436.2):serine hydroxymethyltransferase 3, transcript variant X1;gene23381(XM_006584579.2):enz…	0903html_all_TW-1-M-3_TW-1-3\Methane metabolism.html
map00010	Glycolysis / Gluconeogenesis	KEGG PATHWAY	18	235	0.098042	0.385192	gene15328(XM_003526615.3):2-oxoisovalerate dehydrogenase subunit alpha 2, mitochondrial-like;gene20024(XM_014778210.1):dihydrolipoyl dehydrogenase 2, chloroplastic-like, transcript variant X1;gene21013(XM_003532553.3):fructose-1,6-bisphosphatase, chloroplastic-like;gene21939(XM_003531434.3):phosphoglycerate kinase, cytosolic;gene2383(XM_003517378.3):L-lactate dehydrogenase B-like;gene26173(XM_003…	0903html_all_TW-1-M-3_TW-1-3\Glycolysis / Gluconeogenesis.html
map03015	mRNA surveillance pathway	KEGG PATHWAY	16	246	0.017415	0.235894	gene17989(XM_003529828.3):RNA-binding protein 24-B-like;gene22166(XM_003531546.3):cleavage and polyadenylation specificity factor subunit 3-I-like;gene22285(XM_006585501.2):nuclear poly(A) polymerase 4-like;gene25806(XM_006587367.2):eukaryotic peptide chain release factor subunit 1-3-like, transcript variant X3;gene2747(XM_006574431.2):DNA-binding protein SMUBP-2-like, transcript variant X1;gene2…	0903html_all_TW-1-M-3_TW-1-3\mRNA surveillance pathway.html
map00190	Oxidative phosphorylation	KEGG PATHWAY	16	223	0.057986	0.359996	gene11635(XM_003524495.3):L-aspartate oxidase, chloroplastic, transcript variant X1;gene16639(XM_003527203.3):cytochrome c oxidase copper chaperone 2, transcript variant X1;gene20566(XM_006584679.2):V-type proton ATPase subunit E-like;gene20930(XM_003530941.3):external alternative NAD(P)H-ubiquinone oxidoreductase B2, mitochondrial-like;gene27425(XM_006588316.2):uncharacterized LOC100306101, tran…	0903html_all_TW-1-M-3_TW-1-3\Oxidative phosphorylation.html
map00904	Diterpenoid biosynthesis	KEGG PATHWAY	16	219	0.070033	0.372687	gene13541(XM_003524233.3):cytochrome P450 CYP736A12-like;gene19696(NM_001251447.1):senescence-associated nodulin 1A;gene21562(XM_006585151.2):beta-amyrin 28-oxidase-like, transcript variant X2;gene21563(XM_003532742.3):beta-amyrin 28-oxidase-like;gene22691(XM_003531801.3):beta-amyrin 28-oxidase;gene2449(XM_006573697.2):cytochrome P450 87A3-like;gene32636(XM_003538427.3):taxadien-5-alpha-ol O-acet…	0903html_all_TW-1-M-3_TW-1-3\Diterpenoid biosynthesis.html
map05322	Systemic lupus erythematosus	KEGG PATHWAY	15	65	0.014541	0.210189	gene19638(XM_003529307.3):histone H3.2;gene29220(NM_001248992.2):uncharacterized LOC100305731;gene31570(XM_003537964.3):probable histone H2B.1;gene33666(XM_003539749.3):histone H2B.3;gene34754(XM_003540159.3):histone H2B.3;gene38166(XM_003541825.3):probable histone H2A.1;gene38513(XM_003543395.3):probable histone H2B.3;gene38638(XM_003543459.3):histone H2A-like;gene48772(XM_003550106.3):histone H…	0903html_all_TW-1-M-3_TW-1-3\Systemic lupus erythematosus.html
map03013	RNA transport	KEGG PATHWAY	15	232	0.019001	0.246187	gene20449(XM_006584633.2):CCA-adding enzyme-like, transcript variant X2;gene23837(NM_001248663.2):uncharacterized LOC100305708;gene2736(XM_003519089.3):eukaryotic translation initiation factor 5, transcript variant X1;gene2747(XM_006574431.2):DNA-binding protein SMUBP-2-like, transcript variant X1;gene307(XM_003517657.3):eukaryotic translation initiation factor 3 subunit I-like;gene30707(XM_00659…	0903html_all_TW-1-M-3_TW-1-3\RNA transport.html
map04964	Proximal tubule bicarbonate reclamation	KEGG PATHWAY	15	80	0.065889	0.372687	gene20980(NM_001251558.1):peroxisomal malate dehydrogenase;gene23583(XM_006586048.2):sodium/hydrogen exchanger 4, transcript variant X2;gene25747(XM_003534021.3):probable aquaporin TIP-type alpha;gene3144(XM_003519804.3):mitochondrial uncoupling protein 5-like;gene32665(XM_003538444.3):probable sodium-coupled neutral amino acid transporter 6;gene3473(XM_003518249.3):aquaporin PIP2-2-like;gene3637…	0903html_all_TW-1-M-3_TW-1-3\Proximal tubule bicarbonate reclamation.html
map05164	Influenza A	KEGG PATHWAY	15	203	0.094246	0.385192	gene11761(XR_414154.2):dnaJ homolog subfamily C member 21-like, transcript variant X2;gene16015(XM_003527006.3):dnaJ homolog subfamily B member 1-like;gene22642(XM_003531783.3):NAD(P)H-quinone oxidoreductase subunit T, chloroplastic-like;gene42288(XM_003547110.3):dnaJ protein homolog 1-like;gene42699(NM_001255172.1):farnesyl pyrophosphate synthase 1-like;gene44378(XM_006598595.2):uncharacterized …	0903html_all_TW-1-M-3_TW-1-3\Influenza A.html
map03070	Bacterial secretion system	KEGG PATHWAY	14	39	0.00023542	0.014031	gene11055(XM_006578682.2):chaperone protein ClpD, chloroplastic-like;gene11769(NM_001251193.1):heat shock protein;gene13720(XM_003525383.3):chaperone protein ClpC, chloroplastic-like;gene15741(XM_003526860.3):chaperone protein ClpD, chloroplastic;gene15772(XM_006581781.2):chaperone protein ClpC, chloroplastic, transcript variant X2;gene18223(XM_006583275.2):cell division protein FtsY homolog, chl…	0903html_all_TW-1-M-3_TW-1-3\Bacterial secretion system.html
map04310	Wnt signaling pathway	KEGG PATHWAY	14	194	0.086967	0.385192	gene13614(XM_003525070.3):chromatin assembly factor 1 subunit FAS2-like;gene19115(XM_003529138.3):protein CHROMATIN REMODELING 19-like, transcript variant X2;gene20116(XM_003529540.2):putative chromatin-remodeling complex ATPase chain;gene21857(XM_006584573.2):FAS2, transcript variant X1;gene24650(XM_003534879.3):metalloendoproteinase 1-like;gene24654(XM_006586960.2):serine/threonine-protein kina…	0903html_all_TW-1-M-3_TW-1-3\Wnt signaling pathway.html
map00901	Indole alkaloid biosynthesis	KEGG PATHWAY	13	180	0.09646	0.385192	gene17476(XM_006582903.2):vinorine synthase-like;gene23010(XM_003531907.3):protein STRICTOSIDINE SYNTHASE-LIKE 10-like;gene23846(XM_006586173.2):1-aminocyclopropane-1-carboxylate oxidase homolog 12-like;gene23847(XM_006586174.2):1-aminocyclopropane-1-carboxylate oxidase homolog 12-like;gene24704(XM_003533740.3):protein STRICTOSIDINE SYNTHASE-LIKE 4;gene27598(XM_003536970.3):vinorine synthase-like…	0903html_all_TW-1-M-3_TW-1-3\Indole alkaloid biosynthesis.html
map05168	Herpes simplex infection	KEGG PATHWAY	12	192	0.031221	0.31216	gene10595(XM_006578462.2):tip elongation aberrant protein 1, transcript variant X3;gene17346(XM_003527485.3):U11/U12 small nuclear ribonucleoprotein 31 kDa protein;gene18303(NM_001251195.1):CDK-activating kinase;gene20125(XM_003528605.3):probable serine/threonine-protein kinase At1g54610;gene20720(XM_006584759.2):cyclin-dependent kinase F-1-like, transcript variant X2;gene26066(XM_003534162.3):cy…	0903html_all_TW-1-M-3_TW-1-3\Herpes simplex infection.html
map04510	Focal adhesion	KEGG PATHWAY	12	184	0.047836	0.347082	gene2185(XM_003516560.3):uncharacterized LOC100801622;gene24016(XM_014761542.1):uncharacterized LOC100810167, transcript variant X1;gene24654(XM_006586960.2):serine/threonine-protein kinase tricorner-like;gene36592(XR_417555.2):serine/threonine-protein kinase tricorner-like, transcript variant X2;gene43187(XM_003547436.3):serine/threonine-protein kinase tricorner-like;gene44401(XM_003546842.3):ac…	0903html_all_TW-1-M-3_TW-1-3\Focal adhesion.html
map00790	Folate biosynthesis	KEGG PATHWAY	12	63	0.089	0.385192	gene14958(XM_014776247.1):D-amino-acid transaminase, chloroplastic-like, transcript variant X2;gene16058(NM_001251779.1):glutathione S-transferase GST 12;gene18917(XM_003529071.3):probable glutathione S-transferase;gene27455(XM_006588679.2):glutathione S-transferase L3, transcript variant X1;gene33277(XM_003540962.3):bifunctional dihydrofolate reductase-thymidylate synthase-like;gene44166(NM_0012…	0903html_all_TW-1-M-3_TW-1-3\Folate biosynthesis.html
map00511	Other glycan degradation	KEGG PATHWAY	12	62	0.08554	0.385192	gene11102(XM_003522426.3):beta-galactosidase 6-like, transcript variant X3;gene14582(XM_003525862.3):probable isoaspartyl peptidase/L-asparaginase 2;gene15693(XM_006581723.2):beta-galactosidase 10;gene17568(XM_003529827.3):beta-galactosidase 1-like;gene21887(XM_003531414.3):beta-hexosaminidase 2-like;gene30899(XM_003538819.3):beta-galactosidase 3-like;gene38808(XM_003543550.2):beta-galactosidase …	0903html_all_TW-1-M-3_TW-1-3\Other glycan degradation.html
map05010	Alzheimer's disease	KEGG PATHWAY	11	234	0.00087995	0.0291361	gene11097(XM_006578705.2):cyclin-dependent kinase E-1-like, transcript variant X3;gene11707(XM_003525586.3):probable calcium-binding protein CML15;gene13658(XM_003525089.3):cyclin-dependent kinase E-1;gene17266(XM_006582284.2):glutamate receptor 3.4-like, transcript variant X2;gene2759(NM_001251325.1):calmodulin;gene29030(NM_001250973.1):calmodulin;gene30582(XM_006590533.2):cytochrome c oxidase s…	0903html_all_TW-1-M-3_TW-1-3\Alzheimer's disease.html
map00604	Glycosphingolipid biosynthesis - ganglio series	KEGG PATHWAY	11	49	0.032473	0.31216	gene11102(XM_003522426.3):beta-galactosidase 6-like, transcript variant X3;gene14124(XM_006579343.2):uncharacterized LOC100783885, transcript variant X1;gene15693(XM_006581723.2):beta-galactosidase 10;gene17568(XM_003529827.3):beta-galactosidase 1-like;gene21887(XM_003531414.3):beta-hexosaminidase 2-like;gene30899(XM_003538819.3):beta-galactosidase 3-like;gene38808(XM_003543550.2):beta-galactosid…	0903html_all_TW-1-M-3_TW-1-3\Glycosphingolipid biosynthesis - ganglio series.html
map01040	Biosynthesis of unsaturated fatty acids	KEGG PATHWAY	11	55	0.069962	0.372687	gene17776(XM_003529755.3):palmitoyl-monogalactosyldiacylglycerol delta-7 desaturase, chloroplastic-like;gene19040(NM_001250432.1):chloroplast omega 3 fatty acid desaturase isoform 2;gene20073(XM_003529513.3):peroxisomal fatty acid beta-oxidation multifunctional protein MFP2-like;gene28467(NM_001251546.1):peroxisomal 3-ketoacyl-CoA thiolase;gene29990(NM_001251413.1):microsomal omega-6 desaturase;g…	0903html_all_TW-1-M-3_TW-1-3\Biosynthesis of unsaturated fatty acids.html
map00562	Inositol phosphate metabolism	KEGG PATHWAY	11	164	0.080684	0.381648	gene11842(XM_006579479.2):probable aldehyde dehydrogenase, transcript variant X1;gene13943(NM_001255706.1):inositol oxygenase 4-like;gene15717(XM_006581739.2):phosphatidylinositol 4-phosphate 5-kinase 1-like;gene16708(XM_006582120.2):PAP-specific phosphatase HAL2-like;gene2185(XM_003516560.3):uncharacterized LOC100801622;gene22802(XM_006585755.2):phosphatidylinositol 4-kinase gamma 7, transcript …	0903html_all_TW-1-M-3_TW-1-3\Inositol phosphate metabolism.html
map04721	Synaptic vesicle cycle	KEGG PATHWAY	10	150	0.088813	0.385192	gene18708(XM_003528960.3):dynamin-related protein 1E-like, transcript variant X2;gene2022(XM_003517176.3):syntaxin-112-like, transcript variant X2;gene20566(XM_006584679.2):V-type proton ATPase subunit E-like;gene20808(XM_003530851.3):dynamin-related protein 1C-like;gene2083(XM_003516534.3):clathrin heavy chain 2-like;gene21009(XM_003532549.3):dynamin-related protein 3A-like;gene23734(XM_00353217…	0903html_all_TW-1-M-3_TW-1-3\Synaptic vesicle cycle.html
map00380	Tryptophan metabolism	KEGG PATHWAY	9	245	5.5223e-05	0.00822823	gene14347(NM_001253092.1):catalase;gene17873(XM_003528505.3):cytochrome P450 71A1;gene20073(XM_003529513.3):peroxisomal fatty acid beta-oxidation multifunctional protein MFP2-like;gene20738(XM_003530446.3):aldehyde dehydrogenase family 2 member C4-like;gene33753(NM_001254658.1):bifunctional nitrilase/nitrile hydratase NIT4B-like;gene41858(XM_006598231.2):xanthine dehydrogenase 1-like;gene46055(XM…	0903html_all_TW-1-M-3_TW-1-3\Tryptophan metabolism.html
map00902	Monoterpenoid biosynthesis	KEGG PATHWAY	9	187	0.0044422	0.0882517	gene16160(NM_001250086.2):flavonoid 3'-hydroxylase;gene27975(XM_006588848.2):cytochrome P450 93A3-like;gene34947(XM_003540278.3):probable terpene synthase 11;gene47834(XM_003549733.3):cytochrome P450 734A1-like;gene49339(XM_003550365.3):cytochrome P450 monooxygenase CYP83D1;gene55028(XM_003554520.3):short-chain dehydrogenase reductase 3b;gene5835(XM_006575645.2):cytochrome P450 71D10-like;gene610…	0903html_all_TW-1-M-3_TW-1-3\Monoterpenoid biosynthesis.html
map04530	Tight junction	KEGG PATHWAY	9	150	0.051157	0.347082	gene11509(XM_003523411.3):glycine-rich protein 2-like;gene14812(XM_006581288.2):E3 ubiquitin-protein ligase KEG-like, transcript variant X1;gene2185(XM_003516560.3):uncharacterized LOC100801622;gene37714(XR_001384198.1):serine/threonine-protein kinase HT1, transcript variant X2;gene39216(NM_001255273.2):serine/threonine-protein phosphatase PP-X isozyme 2-like;gene44401(XM_003546842.3):actin-relat…	0903html_all_TW-1-M-3_TW-1-3\Tight junction.html
map04112	Cell cycle - Caulobacter	KEGG PATHWAY	9	39	0.050418	0.347082	gene12274(XM_003524285.3):lon protease homolog 2, peroxisomal-like;gene15417(XM_003526669.3):CLP protease regulatory subunit CLPX1, mitochondrial;gene17280(XM_006582299.2):membrane metalloprotease ARASP, chloroplastic-like;gene2313(XM_003517339.3):lon protease homolog 2, peroxisomal, transcript variant X1;gene3637(XM_003518592.3):ATP-dependent Clp protease proteolytic subunit 3, chloroplastic;gen…	0903html_all_TW-1-M-3_TW-1-3\Cell cycle - Caulobacter.html
map03008	Ribosome biogenesis in eukaryotes	KEGG PATHWAY	8	176	0.0034259	0.0785322	gene10880(XM_003523044.3):cell division cycle protein 48 homolog;gene15918(XM_003528093.3):cell division cycle protein 48 homolog;gene30855(XM_006590625.2):nucleolar protein 6-like, transcript variant X2;gene34868(XM_014765017.1):GTPase LSG1-2-like, transcript variant X4;gene38418(XM_003543361.3):GTPase LSG1-2-like;gene41751(XM_003546618.3):apoptosis-enhancing nuclease;gene48027(XM_006600762.2):e…	0903html_all_TW-1-M-3_TW-1-3\Ribosome biogenesis in eukaryotes.html
map00561	Glycerolipid metabolism	KEGG PATHWAY	8	131	0.069212	0.372687	gene16368(XM_003525873.3):1-acyl-sn-glycerol-3-phosphate acyltransferase 1, chloroplastic-like, transcript variant X2;gene25225(XM_006587157.2):lipid phosphate phosphatase 2-like, transcript variant X3;gene27095(XM_003536816.3):probable glycerol-3-phosphate acyltransferase 3;gene39807(XM_006595548.2):probable 1-acyl-sn-glycerol-3-phosphate acyltransferase 4-like, transcript variant X12;gene49215(…	0903html_all_TW-1-M-3_TW-1-3\Glycerolipid metabolism.html
map03050	Proteasome	KEGG PATHWAY	7	158	0.0061319	0.114207	gene12986(NM_001254242.1):26S proteasome non-ATPase regulatory subunit RPN12A-like;gene24515(XM_003533659.3):ATP-dependent zinc metalloprotease FTSH 2, chloroplastic, transcript variant X1;gene24579(NM_001254408.2):probable proteasome inhibitor-like;gene32272(XM_003538293.3):26S protease regulatory subunit 6B homolog;gene43035(XM_006596973.2):ATP-dependent zinc metalloprotease FTSH 8, chloroplast…	0903html_all_TW-1-M-3_TW-1-3\Proteasome.html
map04066	HIF-1 signaling pathway	KEGG PATHWAY	7	138	0.022205	0.254744	gene15328(XM_003526615.3):2-oxoisovalerate dehydrogenase subunit alpha 2, mitochondrial-like;gene18304(XM_006583323.2):probable plastidic glucose transporter 2, transcript variant X3;gene1856(XM_014775528.1):monosaccharide-sensing protein 2;gene3005(XM_003519244.3):pyruvate dehydrogenase E1 component subunit alpha-1, mitochondrial;gene41156(XM_006596343.2):serine/threonine-protein kinase AtPK2/At…	0903html_all_TW-1-M-3_TW-1-3\HIF-1 signaling pathway.html
map00603	Glycosphingolipid biosynthesis - globo series	KEGG PATHWAY	7	30	0.092811	0.385192	gene14124(XM_006579343.2):uncharacterized LOC100783885, transcript variant X1;gene21887(XM_003531414.3):beta-hexosaminidase 2-like;gene25746(NM_001248093.1):alpha galactosidase;gene28990(XM_003535350.3):alpha-galactosidase-like;gene28991(XM_003535351.3):alpha-galactosidase-like;gene46563(XM_003548228.3):alpha-galactosidase-like;gene51832(XM_006602649.2):alpha-galactosidase 1, transcript variant X1	0903html_all_TW-1-M-3_TW-1-3\Glycosphingolipid biosynthesis - globo series.html
map05162	Measles	KEGG PATHWAY	7	114	0.095638	0.385192	gene18303(NM_001251195.1):CDK-activating kinase;gene18467(XM_003530006.3):receptor for activated C kinase 1B;gene20125(XM_003528605.3):probable serine/threonine-protein kinase At1g54610;gene20720(XM_006584759.2):cyclin-dependent kinase F-1-like, transcript variant X2;gene26066(XM_003534162.3):cyclin-dependent kinase F-1-like;gene45418(XM_003547818.3):phototropin-2-like, transcript variant X1;gene…	0903html_all_TW-1-M-3_TW-1-3\Measles.html
map00120	Primary bile acid biosynthesis	KEGG PATHWAY	6	11	0.0019291	0.0522611	gene14368(NM_001255771.2):enoyl-CoA hydratase 2, peroxisomal-like;gene17066(XM_003527352.3):acyl-coenzyme A oxidase 3, peroxisomal-like;gene34074(XM_003539902.3):acyl-coenzyme A oxidase 3, peroxisomal-like;gene39876(XM_006595452.2):uncharacterized LOC100500301, transcript variant X1;gene49209(NM_001250163.2):uncharacterized LOC100500120;gene8973(XM_006577888.1):enoyl-CoA hydratase 2, peroxisomal,…	0903html_all_TW-1-M-3_TW-1-3\Primary bile acid biosynthesis.html
map00750	Vitamin B6 metabolism	KEGG PATHWAY	6	24	0.061259	0.372555	gene16824(XM_003527248.2):probable aldo-keto reductase 2;gene22880(XM_014779251.1):probable aldo-keto reductase 2, transcript variant X2;gene31011(XM_003537631.3):phosphoserine aminotransferase 1, chloroplastic;gene3157(XM_003519980.3):phosphoserine aminotransferase 2, chloroplastic-like;gene47186(XM_006600387.2):threonine synthase 1, chloroplastic;gene6616(NM_001254091.1):pyridoxal biosynthesis …	0903html_all_TW-1-M-3_TW-1-3\Vitamin B6 metabolism.html
map00909	Sesquiterpenoid and triterpenoid biosynthesis	KEGG PATHWAY	5	152	0.0010139	0.0302142	gene14515(XM_003528163.3):cytochrome P450 CYP82D47-like;gene17483(XM_006582895.2):beta-amyrin synthase, transcript variant X1;gene20979(XM_003530957.3):squalene monooxygenase;gene47994(XM_003550837.3):geraniol 8-hydroxylase-like;gene54313(XM_006604321.2):3,9-dihydroxypterocarpan 6A-monooxygenase-like	0903html_all_TW-1-M-3_TW-1-3\Sesquiterpenoid and triterpenoid biosynthesis.html
map00253	Tetracycline biosynthesis	KEGG PATHWAY	5	14	0.024073	0.265695	gene35897(XM_003543896.3):biotin carboxyl carrier protein of acetyl-CoA carboxylase 2, chloroplastic-like;gene51619(XM_014770176.1):carboxyl transferase alpha subunit, transcript variant X1;gene52308(NM_001248245.2):biotin carboxyl carrier protein subunit;gene52982(NM_001254594.2):biotin carboxyl carrier protein of acetyl-CoA carboxylase 2, chloroplastic-like;gene58694(NA):NA	0903html_all_TW-1-M-3_TW-1-3\Tetracycline biosynthesis.html
map04520	Adherens junction	KEGG PATHWAY	5	105	0.041249	0.340481	gene44401(XM_003546842.3):actin-related protein 7-like;gene45018(XM_003548491.3):transcription factor GTE8-like, transcript variant X1;gene47293(XM_014769324.1):uncharacterized LOC100811569, transcript variant X1;gene7004(XM_014773654.1):fimbrin-2-like, transcript variant X2;gene9009(NM_001251574.2):uncharacterized LOC100499696	0903html_all_TW-1-M-3_TW-1-3\Adherens junction.html
map04062	Chemokine signaling pathway	KEGG PATHWAY	5	96	0.068995	0.372687	gene24654(XM_006586960.2):serine/threonine-protein kinase tricorner-like;gene36592(XR_417555.2):serine/threonine-protein kinase tricorner-like, transcript variant X2;gene43187(XM_003547436.3):serine/threonine-protein kinase tricorner-like;gene45418(XM_003547818.3):phototropin-2-like, transcript variant X1;gene9009(NM_001251574.2):uncharacterized LOC100499696	0903html_all_TW-1-M-3_TW-1-3\Chemokine signaling pathway.html
map05131	Shigellosis	KEGG PATHWAY	5	93	0.089538	0.385192	gene24654(XM_006586960.2):serine/threonine-protein kinase tricorner-like;gene36592(XR_417555.2):serine/threonine-protein kinase tricorner-like, transcript variant X2;gene4220(XM_003518877.3):RAN GTPase-activating protein 1-like;gene43187(XM_003547436.3):serine/threonine-protein kinase tricorner-like;gene44401(XM_003546842.3):actin-related protein 7-like	0903html_all_TW-1-M-3_TW-1-3\Shigellosis.html
map00903	Limonene and pinene degradation	KEGG PATHWAY	4	93	0.043417	0.340481	gene16160(NM_001250086.2):flavonoid 3'-hydroxylase;gene20073(XM_003529513.3):peroxisomal fatty acid beta-oxidation multifunctional protein MFP2-like;gene35483(XM_003542140.3):long chain acyl-CoA synthetase 8-like, transcript variant X1;gene7552(XM_003521148.3):cytochrome P450 93A3	0903html_all_TW-1-M-3_TW-1-3\Limonene and pinene degradation.html
map05132	Salmonella infection	KEGG PATHWAY	4	93	0.043417	0.340481	gene24654(XM_006586960.2):serine/threonine-protein kinase tricorner-like;gene36592(XR_417555.2):serine/threonine-protein kinase tricorner-like, transcript variant X2;gene43187(XM_003547436.3):serine/threonine-protein kinase tricorner-like;gene44401(XM_003546842.3):actin-related protein 7-like	0903html_all_TW-1-M-3_TW-1-3\Salmonella infection.html
map03450	Non-homologous end-joining	KEGG PATHWAY	4	12	0.051247	0.347082	gene14727(XM_003527717.3):DNA cross-link repair protein SNM1;gene33880(XM_003540818.3):5' exonuclease Apollo-like;gene35151(XM_003539533.3):double-strand break repair protein MRE11;gene44853(XM_014768452.1):DNA cross-link repair protein SNM1, transcript variant X3	0903html_all_TW-1-M-3_TW-1-3\Non-homologous end-joining.html
map00195	Photosynthesis	KEGG PATHWAY	3	81	0.031555	0.31216	gene56714(NM_001249480.2):uncharacterized LOC100500583;gene58691(NA):NA;gene58695(NA):NA	0903html_all_TW-1-M-3_TW-1-3\Photosynthesis.html
map04340	Hedgehog signaling pathway	KEGG PATHWAY	3	78	0.042641	0.340481	gene28862(XM_003535319.3):serine/threonine-protein kinase Nek2-like;gene29325(XM_006589354.2):probable lysine-specific demethylase ELF6;gene9593(XM_003522658.3):casein kinase I, transcript variant X2	0903html_all_TW-1-M-3_TW-1-3\Hedgehog signaling pathway.html
map05210	Colorectal cancer	KEGG PATHWAY	3	77	0.042401	0.340481	gene45418(XM_003547818.3):phototropin-2-like, transcript variant X1;gene47864(XM_003549757.3):DNA mismatch repair protein MSH2;gene9009(NM_001251574.2):uncharacterized LOC100499696	0903html_all_TW-1-M-3_TW-1-3\Colorectal cancer.html
map05142	Chagas disease (American trypanosomiasis)	KEGG PATHWAY	3	71	0.076558	0.372687	gene33371(XM_006592073.2):calreticulin-3-like, transcript variant X2;gene39216(NM_001255273.2):serine/threonine-protein phosphatase PP-X isozyme 2-like;gene45418(XM_003547818.3):phototropin-2-like, transcript variant X1	0903html_all_TW-1-M-3_TW-1-3\Chagas disease (American trypanosomiasis).html
map04350	TGF-beta signaling pathway	KEGG PATHWAY	3	72	0.077539	0.372687	gene39216(NM_001255273.2):serine/threonine-protein phosphatase PP-X isozyme 2-like;gene41156(XM_006596343.2):serine/threonine-protein kinase AtPK2/AtPK19-like, transcript variant X2;gene45018(XM_003548491.3):transcription factor GTE8-like, transcript variant X1	0903html_all_TW-1-M-3_TW-1-3\TGF-beta signaling pathway.html
map05110	Vibrio cholerae infection	KEGG PATHWAY	2	110	0.00057625	0.0251018	gene20566(XM_006584679.2):V-type proton ATPase subunit E-like;gene44401(XM_003546842.3):actin-related protein 7-like	0903html_all_TW-1-M-3_TW-1-3\Vibrio cholerae infection.html
map00966	Glucosinolate biosynthesis	KEGG PATHWAY	2	111	0.00058964	0.0251018	gene21717(XM_003532798.3):cytochrome P450 CYP736A12-like;gene46055(XM_003548032.3):UDP-glycosyltransferase 74G1-like	0903html_all_TW-1-M-3_TW-1-3\Glucosinolate biosynthesis.html
map00970	Aminoacyl-tRNA biosynthesis	KEGG PATHWAY	2	89	0.0042626	0.0882517	gene45236(XM_003548574.3):asparagine--tRNA ligase, cytoplasmic 2-like, transcript variant X2;gene45334(XR_001385517.1):aspartate--tRNA ligase, chloroplastic/mitochondrial-like, transcript variant X15	0903html_all_TW-1-M-3_TW-1-3\Aminoacyl-tRNA biosynthesis.html
map05020	Prion diseases	KEGG PATHWAY	2	84	0.0085505	0.149885	gene2666(XM_003517531.3):heat shock 70 kDa protein 8, transcript variant X1;gene40973(XM_003544739.3):TPR repeat-containing thioredoxin TTL1	0903html_all_TW-1-M-3_TW-1-3\Prion diseases.html
map04662	B cell receptor signaling pathway	KEGG PATHWAY	2	73	0.022226	0.254744	gene45418(XM_003547818.3):phototropin-2-like, transcript variant X1;gene9009(NM_001251574.2):uncharacterized LOC100499696	0903html_all_TW-1-M-3_TW-1-3\B cell receptor signaling pathway.html
map04012	ErbB signaling pathway	KEGG PATHWAY	2	65	0.041275	0.340481	gene41156(XM_006596343.2):serine/threonine-protein kinase AtPK2/AtPK19-like, transcript variant X2;gene45418(XM_003547818.3):phototropin-2-like, transcript variant X1	0903html_all_TW-1-M-3_TW-1-3\ErbB signaling pathway.html
map04730	Long-term depression	KEGG PATHWAY	2	60	0.055992	0.359996	gene19192(XM_003530292.3):extra-large guanine nucleotide-binding protein 1-like;gene39216(NM_001255273.2):serine/threonine-protein phosphatase PP-X isozyme 2-like	0903html_all_TW-1-M-3_TW-1-3\Long-term depression.html
map05416	Viral myocarditis	KEGG PATHWAY	2	57	0.076547	0.372687	gene44401(XM_003546842.3):actin-related protein 7-like;gene9009(NM_001251574.2):uncharacterized LOC100499696	0903html_all_TW-1-M-3_TW-1-3\Viral myocarditis.html
map00510	N-Glycan biosynthesis	KEGG PATHWAY	1	55	0.025985	0.276555	gene57396(XM_003556187.3):dolichyl-diphosphooligosaccharide--protein glycosyltransferase subunit 1B-like, transcript variant X1	0903html_all_TW-1-M-3_TW-1-3\N-Glycan biosynthesis.html
map04650	Natural killer cell mediated cytotoxicity	KEGG PATHWAY	1	47	0.051111	0.347082	gene9009(NM_001251574.2):uncharacterized LOC100499696	0903html_all_TW-1-M-3_TW-1-3\Natural killer cell mediated cytotoxicity.html
map04380	Osteoclast differentiation	KEGG PATHWAY	1	46	0.074828	0.372687	gene45418(XM_003547818.3):phototropin-2-like, transcript variant X1	0903html_all_TW-1-M-3_TW-1-3\Osteoclast differentiation.html
map04725	Cholinergic synapse	KEGG PATHWAY	1	43	0.10631	0.391116	gene45418(XM_003547818.3):phototropin-2-like, transcript variant X1	0903html_all_TW-1-M-3_TW-1-3\Cholinergic synapse.html
	enrichment up-regulated KEGG pathways in TW-1-M-3 vs TW-1-3 library
Pathway_accession	Description	Database	CAD_item	Bg_item	O.R.pV.B	C.O.R.pV.B	Gene ID and anotation	Hyperlink
map04626	Plant-pathogen interaction	KEGG PATHWAY	149	2854	0.0020675	0.0812232	gene100(NM_001248742.1):NBS-LRR type disease resistance protein;gene10026(XM_006578300.2):U-box domain-containing protein 35-like, transcript variant X1;gene10764(XM_003522299.3):calcium-dependent protein kinase 10-like;gene10968(XM_014774816.1):calcium-binding protein CML38-like;gene11054(XM_003522407.3):respiratory burst oxidase homolog protein C-like, transcript variant X1;gene11179(XM_0035232…	0903html_all_TW-1-M-3_TW-1-3\Plant-pathogen interaction.html
map04075	Plant hormone signal transduction	KEGG PATHWAY	87	1584	0.089169	0.45896	gene10018(XM_003523842.3):F-box protein At5g07670-like;gene11074(XM_014774364.1):protein kinase, transcript variant X1;gene11507(XM_003522536.3):nodulation-signaling pathway 2 protein;gene12634(XM_003524603.3):transcription factor HEC1-like;gene13518(XM_003525016.3):putative ETHYLENE INSENSITIVE 3-like 4 protein;gene13581(XM_014775782.1):ethylene-responsive transcription factor ABR1-like;gene1365…	0903html_all_TW-1-M-3_TW-1-3\Plant hormone signal transduction.html
map01120	Microbial metabolism in diverse environments	KEGG PATHWAY	73	747	0.00094941	0.0435146	gene11531(XM_006578928.2):serine hydroxymethyltransferase 7-like;gene11635(XM_003524495.3):L-aspartate oxidase, chloroplastic, transcript variant X1;gene13491(XM_003524212.3):monoacylglycerol lipase ABHD6;gene13774(NM_001249974.1):glutathione S-transferase GST 23;gene15525(XM_003526738.3):uncharacterized LOC100816311;gene15956(XM_003526978.3):aldehyde dehydrogenase family 2 member B4, mitochondri…	0903html_all_TW-1-M-3_TW-1-3\Microbial metabolism in diverse environments.html
map04712	Circadian rhythm - plant	KEGG PATHWAY	29	629	0.056204	0.410466	gene12634(XM_003524603.3):transcription factor HEC1-like;gene14085(NM_001248957.1):circadian clock-associated FKF1;gene14130(NM_001249965.2):uncharacterized LOC100306314;gene15159(XM_006580949.2):cryptochrome-1-like, transcript variant X1;gene18129(NM_001250607.1):MYB transcription factor MYB133;gene18817(XM_006582896.2):phantastica transcription factor a, transcript variant X1;gene20809(XM_00353…	0903html_all_TW-1-M-3_TW-1-3\Circadian rhythm - plant.html
map04146	Peroxisome	KEGG PATHWAY	24	175	0.0008738	0.0435146	gene12156(NM_001248481.2):uncharacterized LOC100527390;gene14347(NM_001253092.1):catalase;gene14368(NM_001255771.2):enoyl-CoA hydratase 2, peroxisomal-like;gene16321(XM_003525845.3):nudix hydrolase 19, chloroplastic;gene17066(XM_003527352.3):acyl-coenzyme A oxidase 3, peroxisomal-like;gene23381(XM_006584579.2):enzymatic resistance protein, transcript variant X1;gene28467(NM_001251546.1):peroxisom…	0903html_all_TW-1-M-3_TW-1-3\Peroxisome.html
map00500	Starch and sucrose metabolism	KEGG PATHWAY	20	475	0.04476	0.384656	gene13254(XM_003524882.3):UDP-glucuronate 4-epimerase 6-like;gene17409(XM_014776878.1):probable glucan 1,3-beta-glucosidase A;gene23434(XM_003532045.3):probable sucrose-phosphate synthase 3;gene23641(XM_006586082.2):cellulose synthase-like protein E1;gene23671(XM_003532168.3):alpha-glucan phosphorylase, H isozyme;gene25816(XM_003533249.3):sucrose synthase 7-like;gene28181(XM_003537237.3):polygala…	0903html_all_TW-1-M-3_TW-1-3\Starch and sucrose metabolism.html
map05134	Legionellosis	KEGG PATHWAY	19	196	0.090123	0.45896	gene11081(XM_014774855.1):translation factor GUF1 homolog, chloroplastic-like, transcript variant X1;gene11635(XM_003524495.3):L-aspartate oxidase, chloroplastic, transcript variant X1;gene13247(XM_003524879.3):heat stress transcription factor A-5-like;gene14093(XM_014775906.1):heat stress transcription factor A-8;gene1706(XM_003516418.3):heat stress transcription factor B-2a-like;gene20027(NM_00…	0903html_all_TW-1-M-3_TW-1-3\Legionellosis.html
map04140	Regulation of autophagy	KEGG PATHWAY	18	102	0.00019688	0.0141144	gene10807(XM_003523017.3):U-box domain-containing protein 38-like;gene12147(XM_006579405.2):autophagy-related protein 8f-like, transcript variant X1;gene13599(XM_006580263.2):uncharacterized LOC100816476;gene14764(XM_003526133.3):CBL-interacting serine/threonine-protein kinase 25-like;gene17277(NM_001250876.2):uncharacterized LOC100500165;gene17705(XM_014777667.1):CBL-interacting serine/threonine…	0903html_all_TW-1-M-3_TW-1-3\Regulation of autophagy.html
map04974	Protein digestion and absorption	KEGG PATHWAY	17	157	0.041104	0.384656	gene13085(XM_003524789.3):protein NRT1/ PTR FAMILY 8.3-like;gene13989(XM_003524350.3):protein NRT1/ PTR FAMILY 1.2-like;gene18978(XM_006583566.2):protein NRT1/ PTR FAMILY 8.1-like, transcript variant X2;gene21785(XM_003531363.3):protein NRT1/ PTR FAMILY 8.3-like;gene23583(XM_006586048.2):sodium/hydrogen exchanger 4, transcript variant X2;gene24495(XM_003533583.3):cationic amino acid transporter 5…	0903html_all_TW-1-M-3_TW-1-3\Protein digestion and absorption.html
map00630	Glyoxylate and dicarboxylate metabolism	KEGG PATHWAY	16	114	0.0048201	0.113069	gene11531(XM_006578928.2):serine hydroxymethyltransferase 7-like;gene14347(NM_001253092.1):catalase;gene17248(NM_001252940.1):isocitrate lyase 1-like;gene17271(XM_003527445.3):aconitate hydratase, cytoplasmic-like;gene20980(NM_001251558.1):peroxisomal malate dehydrogenase;gene23059(XM_006584436.2):serine hydroxymethyltransferase 3, transcript variant X1;gene23381(XM_006584579.2):enzymatic resista…	0903html_all_TW-1-M-3_TW-1-3\Glyoxylate and dicarboxylate metabolism.html
map03070	Bacterial secretion system	KEGG PATHWAY	14	39	5.0711e-07	0.000139455	gene11055(XM_006578682.2):chaperone protein ClpD, chloroplastic-like;gene11769(NM_001251193.1):heat shock protein;gene13720(XM_003525383.3):chaperone protein ClpC, chloroplastic-like;gene15741(XM_003526860.3):chaperone protein ClpD, chloroplastic;gene15772(XM_006581781.2):chaperone protein ClpC, chloroplastic, transcript variant X2;gene18223(XM_006583275.2):cell division protein FtsY homolog, chl…	0903html_all_TW-1-M-3_TW-1-3\Bacterial secretion system.html
map05200	Pathways in cancer	KEGG PATHWAY	13	335	0.051965	0.396955	gene14077(XM_003525183.3):ankyrin repeat-containing protein At2g01680-like;gene18303(NM_001251195.1):CDK-activating kinase;gene18304(XM_006583323.2):probable plastidic glucose transporter 2, transcript variant X3;gene20720(XM_006584759.2):cyclin-dependent kinase F-1-like, transcript variant X2;gene20801(XM_003530829.3):ankyrin repeat-containing protein At2g01680-like;gene24654(XM_006586960.2):ser…	0903html_all_TW-1-M-3_TW-1-3\Pathways in cancer.html
map05169	Epstein-Barr virus infection	KEGG PATHWAY	12	342	0.024272	0.3034	gene12986(NM_001254242.1):26S proteasome non-ATPase regulatory subunit RPN12A-like;gene18300(NM_001251115.1):uncharacterized LOC100499667;gene18303(NM_001251195.1):CDK-activating kinase;gene2038(XM_006573517.2):uncharacterized LOC102662353;gene20720(XM_006584759.2):cyclin-dependent kinase F-1-like, transcript variant X2;gene26066(XM_003534162.3):cyclin-dependent kinase F-1-like;gene32272(XM_00353…	0903html_all_TW-1-M-3_TW-1-3\Epstein-Barr virus infection.html
map00680	Methane metabolism	KEGG PATHWAY	12	102	0.049097	0.396955	gene11531(XM_006578928.2):serine hydroxymethyltransferase 7-like;gene21013(XM_003532553.3):fructose-1,6-bisphosphatase, chloroplastic-like;gene23059(XM_006584436.2):serine hydroxymethyltransferase 3, transcript variant X1;gene23381(XM_006584579.2):enzymatic resistance protein, transcript variant X1;gene35659(NM_001255213.2):alcohol dehydrogenase 1-like;gene37018(XM_006593375.2):formate dehydrogen…	0903html_all_TW-1-M-3_TW-1-3\Methane metabolism.html
map04612	Antigen processing and presentation	KEGG PATHWAY	12	109	0.085496	0.455136	gene13388(XM_003524944.3):nuclear transcription factor Y subunit A-7-like, transcript variant X2;gene21722(XM_014778954.1):nuclear transcription factor Y subunit B-10-like, transcript variant X2;gene23629(XM_006586075.2):nuclear transcription factor Y subunit B-3-like;gene24236(XM_006586771.2):nuclear transcription factor Y subunit A-7-like, transcript variant X4;gene37337(NM_001255884.2):nuclear…	0903html_all_TW-1-M-3_TW-1-3\Antigen processing and presentation.html
map00030	Pentose phosphate pathway	KEGG PATHWAY	11	98	0.073593	0.455136	gene21013(XM_003532553.3):fructose-1,6-bisphosphatase, chloroplastic-like;gene29877(XM_003536589.3):probable ribose-5-phosphate isomerase 2;gene37829(XM_003543053.3):putative 4-hydroxy-4-methyl-2-oxoglutarate aldolase 3, transcript variant X1;gene40845(XM_006596233.2):probable 6-phosphogluconolactonase 4, chloroplastic;gene42144(XM_006596897.2):uncharacterized LOC100500019, transcript variant X1;…	0903html_all_TW-1-M-3_TW-1-3\Pentose phosphate pathway.html
map00460	Cyanoamino acid metabolism	KEGG PATHWAY	10	295	0.028661	0.31568	gene11531(XM_006578928.2):serine hydroxymethyltransferase 7-like;gene22702(XM_003531803.3):UDP-glycosyltransferase 83A1-like;gene23059(XM_006584436.2):serine hydroxymethyltransferase 3, transcript variant X1;gene33753(NM_001254658.1):bifunctional nitrilase/nitrile hydratase NIT4B-like;gene35590(XM_003518955.3):7-deoxyloganetin glucosyltransferase-like;gene35890(XM_003543904.3):UDP-glycosyltransfe…	0903html_all_TW-1-M-3_TW-1-3\Cyanoamino acid metabolism.html
map00710	Carbon fixation in photosynthetic organisms	KEGG PATHWAY	10	86	0.083838	0.455136	gene20148(XM_014778241.1):pyruvate, phosphate dikinase, chloroplastic-like;gene20980(NM_001251558.1):peroxisomal malate dehydrogenase;gene21013(XM_003532553.3):fructose-1,6-bisphosphatase, chloroplastic-like;gene21939(XM_003531434.3):phosphoglycerate kinase, cytosolic;gene26173(XM_003534218.3):phosphoenolpyruvate carboxykinase [ATP]-like;gene29877(XM_003536589.3):probable ribose-5-phosphate isome…	0903html_all_TW-1-M-3_TW-1-3\Carbon fixation in photosynthetic organisms.html
map00650	Butanoate metabolism	KEGG PATHWAY	9	65	0.043757	0.384656	gene11635(XM_003524495.3):L-aspartate oxidase, chloroplastic, transcript variant X1;gene15956(XM_003526978.3):aldehyde dehydrogenase family 2 member B4, mitochondrial;gene20073(XM_003529513.3):peroxisomal fatty acid beta-oxidation multifunctional protein MFP2-like;gene20196(NM_001254229.2):glucose and ribitol dehydrogenase-like;gene28803(NM_001255886.2):glucose and ribitol dehydrogenase homolog 1…	0903html_all_TW-1-M-3_TW-1-3\Butanoate metabolism.html
map00920	Sulfur metabolism	KEGG PATHWAY	9	72	0.059441	0.419135	gene16708(XM_006582120.2):PAP-specific phosphatase HAL2-like;gene29646(NM_001248739.2):ATP sulfurylase;gene37178(XM_003542728.3):PAP-specific phosphatase HAL2-like;gene38752(NM_001254324.2):probable hydroxyacylglutathione hydrolase 2, chloroplast-like;gene50202(XM_003551439.3):serine O-acetyltransferase 1;gene55256(NM_001289249.1):cysteine synthase-like;gene57071(XM_014772203.1):cysteine synthase…	0903html_all_TW-1-M-3_TW-1-3\Sulfur metabolism.html
map04114	Oocyte meiosis	KEGG PATHWAY	9	246	0.077995	0.455136	gene11874(XM_014775434.1):serine/threonine-protein kinase AtPK2/AtPK19-like;gene18303(NM_001251195.1):CDK-activating kinase;gene20720(XM_006584759.2):cyclin-dependent kinase F-1-like, transcript variant X2;gene26066(XM_003534162.3):cyclin-dependent kinase F-1-like;gene36170(XM_003542702.3):probable calcium-binding protein CML29;gene39216(NM_001255273.2):serine/threonine-protein phosphatase PP-X i…	0903html_all_TW-1-M-3_TW-1-3\Oocyte meiosis.html
map03015	mRNA surveillance pathway	KEGG PATHWAY	9	246	0.077995	0.455136	gene22166(XM_003531546.3):cleavage and polyadenylation specificity factor subunit 3-I-like;gene22285(XM_006585501.2):nuclear poly(A) polymerase 4-like;gene25806(XM_006587367.2):eukaryotic peptide chain release factor subunit 1-3-like, transcript variant X3;gene29127(XR_416492.2):heterogeneous nuclear ribonucleoprotein 1-like, transcript variant X2;gene37709(XM_014765802.1):protein SMG7L-like, tra…	0903html_all_TW-1-M-3_TW-1-3\mRNA surveillance pathway.html
map04112	Cell cycle - Caulobacter	KEGG PATHWAY	8	39	0.0047386	0.113069	gene12274(XM_003524285.3):lon protease homolog 2, peroxisomal-like;gene15417(XM_003526669.3):CLP protease regulatory subunit CLPX1, mitochondrial;gene17280(XM_006582299.2):membrane metalloprotease ARASP, chloroplastic-like;gene2313(XM_003517339.3):lon protease homolog 2, peroxisomal, transcript variant X1;gene3637(XM_003518592.3):ATP-dependent Clp protease proteolytic subunit 3, chloroplastic;gen…	0903html_all_TW-1-M-3_TW-1-3\Cell cycle - Caulobacter.html
map00520	Amino sugar and nucleotide sugar metabolism	KEGG PATHWAY	8	282	0.0095109	0.145305	gene11586(NM_001255225.1):glucuronokinase 1-like;gene13254(XM_003524882.3):UDP-glucuronate 4-epimerase 6-like;gene21887(XM_003531414.3):beta-hexosaminidase 2-like;gene23641(XM_006586082.2):cellulose synthase-like protein E1;gene43623(XM_003546567.3):chitotriosidase-1-like;gene43801(XM_003546625.3):NADH--cytochrome b5 reductase 1;gene54182(XM_003554094.3):UDP-sulfoquinovose synthase, chloroplastic…	0903html_all_TW-1-M-3_TW-1-3\Amino sugar and nucleotide sugar metabolism.html
map01040	Biosynthesis of unsaturated fatty acids	KEGG PATHWAY	8	55	0.030542	0.31568	gene17776(XM_003529755.3):palmitoyl-monogalactosyldiacylglycerol delta-7 desaturase, chloroplastic-like;gene19040(NM_001250432.1):chloroplast omega 3 fatty acid desaturase isoform 2;gene20073(XM_003529513.3):peroxisomal fatty acid beta-oxidation multifunctional protein MFP2-like;gene28467(NM_001251546.1):peroxisomal 3-ketoacyl-CoA thiolase;gene29990(NM_001251413.1):microsomal omega-6 desaturase;g…	0903html_all_TW-1-M-3_TW-1-3\Biosynthesis of unsaturated fatty acids.html
map00790	Folate biosynthesis	KEGG PATHWAY	8	63	0.07454	0.455136	gene18917(XM_003529071.3):probable glutathione S-transferase;gene27455(XM_006588679.2):glutathione S-transferase L3, transcript variant X1;gene44166(NM_001249383.1):glutathione transferase;gene44168(NM_001250784.1):2,4-D inducible glutathione S-transferase;gene4723(NM_001248057.1):glutathione S-transferase GST 19;gene54605(XR_420015.2):glutathione S-transferase L3, transcript variant X2;gene55926…	0903html_all_TW-1-M-3_TW-1-3\Folate biosynthesis.html
map00190	Oxidative phosphorylation	KEGG PATHWAY	8	223	0.086062	0.455136	gene11635(XM_003524495.3):L-aspartate oxidase, chloroplastic, transcript variant X1;gene16639(XM_003527203.3):cytochrome c oxidase copper chaperone 2, transcript variant X1;gene20566(XM_006584679.2):V-type proton ATPase subunit E-like;gene30582(XM_006590533.2):cytochrome c oxidase subunit 6b-2;gene35982(XM_014765293.1):plasma membrane ATPase 2;gene40491(XM_003544593.3):plasma membrane ATPase 4-li…	0903html_all_TW-1-M-3_TW-1-3\Oxidative phosphorylation.html
map04110	Cell cycle	KEGG PATHWAY	7	270	0.0077269	0.124994	gene13991(XM_003525226.3):cyclin-dependent kinase F-1-like;gene18303(NM_001251195.1):CDK-activating kinase;gene20720(XM_006584759.2):cyclin-dependent kinase F-1-like, transcript variant X2;gene26066(XM_003534162.3):cyclin-dependent kinase F-1-like;gene30294(XM_003537749.3):transcription factor-like protein DPB, transcript variant X4;gene45018(XM_003548491.3):transcription factor GTE8-like, transc…	0903html_all_TW-1-M-3_TW-1-3\Cell cycle.html
map00120	Primary bile acid biosynthesis	KEGG PATHWAY	6	11	0.00010369	0.0141144	gene14368(NM_001255771.2):enoyl-CoA hydratase 2, peroxisomal-like;gene17066(XM_003527352.3):acyl-coenzyme A oxidase 3, peroxisomal-like;gene34074(XM_003539902.3):acyl-coenzyme A oxidase 3, peroxisomal-like;gene39876(XM_006595452.2):uncharacterized LOC100500301, transcript variant X1;gene49209(NM_001250163.2):uncharacterized LOC100500120;gene8973(XM_006577888.1):enoyl-CoA hydratase 2, peroxisomal,…	0903html_all_TW-1-M-3_TW-1-3\Primary bile acid biosynthesis.html
map00380	Tryptophan metabolism	KEGG PATHWAY	6	245	0.0077013	0.124994	gene14347(NM_001253092.1):catalase;gene20073(XM_003529513.3):peroxisomal fatty acid beta-oxidation multifunctional protein MFP2-like;gene33753(NM_001254658.1):bifunctional nitrilase/nitrile hydratase NIT4B-like;gene41858(XM_006598231.2):xanthine dehydrogenase 1-like;gene46096(XM_003533709.2):tryptophan aminotransferase-related protein 4;gene8950(NM_001250642.1):catalase	0903html_all_TW-1-M-3_TW-1-3\Tryptophan metabolism.html
map02010	ABC transporters	KEGG PATHWAY	6	215	0.03019	0.31568	gene23759(XM_003530794.3):ABC transporter B family member 15-like;gene31105(XM_003537684.3):ABC transporter G family member 15-like;gene34732(XM_003540150.3):ABC transporter F family member 1, transcript variant X1;gene4740(XM_006575203.2):ABC transporter G family member 22, transcript variant X1;gene57659(XM_006606317.2):protein TRIGALACTOSYLDIACYLGLYCEROL 1, chloroplastic-like, transcript varia…	0903html_all_TW-1-M-3_TW-1-3\ABC transporters.html
map05161	Hepatitis B	KEGG PATHWAY	6	189	0.083334	0.455136	gene18303(NM_001251195.1):CDK-activating kinase;gene20720(XM_006584759.2):cyclin-dependent kinase F-1-like, transcript variant X2;gene26066(XM_003534162.3):cyclin-dependent kinase F-1-like;gene45018(XM_003548491.3):transcription factor GTE8-like, transcript variant X1;gene45418(XM_003547818.3):phototropin-2-like, transcript variant X1;gene5130(XM_006575342.2):protein DAMAGED DNA-BINDING 2-like, t…	0903html_all_TW-1-M-3_TW-1-3\Hepatitis B.html
map00902	Monoterpenoid biosynthesis	KEGG PATHWAY	6	187	0.082341	0.455136	gene16160(NM_001250086.2):flavonoid 3'-hydroxylase;gene27975(XM_006588848.2):cytochrome P450 93A3-like;gene34947(XM_003540278.3):probable terpene synthase 11;gene49339(XM_003550365.3):cytochrome P450 monooxygenase CYP83D1;gene5835(XM_006575645.2):cytochrome P450 71D10-like;gene7552(XM_003521148.3):cytochrome P450 93A3	0903html_all_TW-1-M-3_TW-1-3\Monoterpenoid biosynthesis.html
map04728	Dopaminergic synapse	KEGG PATHWAY	5	295	0.0002053	0.0141144	gene13226(XM_006580070.2):kinesin-like protein KIN12A;gene36170(XM_003542702.3):probable calcium-binding protein CML29;gene39216(NM_001255273.2):serine/threonine-protein phosphatase PP-X isozyme 2-like;gene45418(XM_003547818.3):phototropin-2-like, transcript variant X1;gene45455(XM_003547807.3):probable calcium-binding protein CML16	0903html_all_TW-1-M-3_TW-1-3\Dopaminergic synapse.html
map05010	Alzheimer's disease	KEGG PATHWAY	5	234	0.004266	0.113069	gene11097(XM_006578705.2):cyclin-dependent kinase E-1-like, transcript variant X3;gene13658(XM_003525089.3):cyclin-dependent kinase E-1;gene30582(XM_006590533.2):cytochrome c oxidase subunit 6b-2;gene36170(XM_003542702.3):probable calcium-binding protein CML29;gene45455(XM_003547807.3):probable calcium-binding protein CML16	0903html_all_TW-1-M-3_TW-1-3\Alzheimer's disease.html
map04810	Regulation of actin cytoskeleton	KEGG PATHWAY	5	229	0.0057651	0.116584	gene24654(XM_006586960.2):serine/threonine-protein kinase tricorner-like;gene29572(XM_014762773.1):protein piccolo-like;gene36318(XM_014765374.1):villin-4-like, transcript variant X3;gene43187(XM_003547436.3):serine/threonine-protein kinase tricorner-like;gene54479(NM_001249074.1):uncharacterized LOC100527688	0903html_all_TW-1-M-3_TW-1-3\Regulation of actin cytoskeleton.html
map00053	Ascorbate and aldarate metabolism	KEGG PATHWAY	5	190	0.030994	0.31568	gene11586(NM_001255225.1):glucuronokinase 1-like;gene30949(XM_003537596.3):L-ascorbate peroxidase 3, peroxisomal;gene39580(XM_003543997.3):laccase-5-like;gene5781(XM_003519540.3):GDP-L-galactose phosphorylase 1;gene57818(XM_003556419.3):GDP-mannose 3,5-epimerase 2, transcript variant X2	0903html_all_TW-1-M-3_TW-1-3\Ascorbate and aldarate metabolism.html
map04510	Focal adhesion	KEGG PATHWAY	5	184	0.040718	0.384656	gene24016(XM_014761542.1):uncharacterized LOC100810167, transcript variant X1;gene24654(XM_006586960.2):serine/threonine-protein kinase tricorner-like;gene43187(XM_003547436.3):serine/threonine-protein kinase tricorner-like;gene45418(XM_003547818.3):phototropin-2-like, transcript variant X1;gene9919(XM_003522779.3):serine/threonine-protein kinase D6PKL1-like	0903html_all_TW-1-M-3_TW-1-3\Focal adhesion.html
map00603	Glycosphingolipid biosynthesis - globo series	KEGG PATHWAY	5	30	0.049257	0.396955	gene21887(XM_003531414.3):beta-hexosaminidase 2-like;gene28990(XM_003535350.3):alpha-galactosidase-like;gene28991(XM_003535351.3):alpha-galactosidase-like;gene46563(XM_003548228.3):alpha-galactosidase-like;gene51832(XM_006602649.2):alpha-galactosidase 1, transcript variant X1	0903html_all_TW-1-M-3_TW-1-3\Glycosphingolipid biosynthesis - globo series.html
map04113	Meiosis - yeast	KEGG PATHWAY	4	220	0.0030734	0.105648	gene13978(XM_003525235.3):sugar transport protein 14-like;gene21479(XM_006585106.2):CBL-interacting serine/threonine-protein kinase 12;gene39216(NM_001255273.2):serine/threonine-protein phosphatase PP-X isozyme 2-like;gene45856(XM_006598652.2):uncharacterized LOC100526925, transcript variant X1	0903html_all_TW-1-M-3_TW-1-3\Meiosis - yeast.html
map00750	Vitamin B6 metabolism	KEGG PATHWAY	4	24	0.074695	0.455136	gene16824(XM_003527248.2):probable aldo-keto reductase 2;gene22880(XM_014779251.1):probable aldo-keto reductase 2, transcript variant X2;gene47186(XM_006600387.2):threonine synthase 1, chloroplastic;gene6616(NM_001254091.1):pyridoxal biosynthesis protein PDX2-like	0903html_all_TW-1-M-3_TW-1-3\Vitamin B6 metabolism.html
map04145	Phagosome	KEGG PATHWAY	3	180	0.0049339	0.113069	gene20566(XM_006584679.2):V-type proton ATPase subunit E-like;gene30583(XM_003539085.3):ras-related protein RABH1b;gene57415(XM_003556196.3):ras-related protein RABF1, transcript variant X1	0903html_all_TW-1-M-3_TW-1-3\Phagosome.html
map04066	HIF-1 signaling pathway	KEGG PATHWAY	3	138	0.0426	0.384656	gene18304(XM_006583323.2):probable plastidic glucose transporter 2, transcript variant X3;gene45018(XM_003548491.3):transcription factor GTE8-like, transcript variant X1;gene45418(XM_003547818.3):phototropin-2-like, transcript variant X1	0903html_all_TW-1-M-3_TW-1-3\HIF-1 signaling pathway.html
map00909	Sesquiterpenoid and triterpenoid biosynthesis	KEGG PATHWAY	2	152	0.0059352	0.116584	gene47994(XM_003550837.3):geraniol 8-hydroxylase-like;gene54313(XM_006604321.2):3,9-dihydroxypterocarpan 6A-monooxygenase-like	0903html_all_TW-1-M-3_TW-1-3\Sesquiterpenoid and triterpenoid biosynthesis.html
map00073	Cutin, suberine and wax biosynthesis	KEGG PATHWAY	2	118	0.029552	0.31568	gene29131(NM_001250414.2):Ca+2-binding EF hand protein;gene31164(XM_003538912.3):cytochrome P450 86B1-like	0903html_all_TW-1-M-3_TW-1-3\Cutin, suberine and wax biosynthesis.html
map04930	Type II diabetes mellitus	KEGG PATHWAY	2	109	0.056719	0.410466	gene14812(XM_006581288.2):E3 ubiquitin-protein ligase KEG-like, transcript variant X1;gene9427(XM_006578075.2):E3 ubiquitin-protein ligase KEG-like, transcript variant X2	0903html_all_TW-1-M-3_TW-1-3\Type II diabetes mellitus.html
map04745	Phototransduction - fly	KEGG PATHWAY	2	100	0.076182	0.455136	gene36170(XM_003542702.3):probable calcium-binding protein CML29;gene45455(XM_003547807.3):probable calcium-binding protein CML16	0903html_all_TW-1-M-3_TW-1-3\Phototransduction - fly.html
map00660	C5-Branched dibasic acid metabolism	KEGG PATHWAY	2	8	0.097399	0.474879	gene37739(XM_003543011.3):acetolactate synthase 2, chloroplastic;gene42235(XM_003545859.3):acetolactate synthase 2, chloroplastic	0903html_all_TW-1-M-3_TW-1-3\C5-Branched dibasic acid metabolism.html
map04540	Gap junction	KEGG PATHWAY	1	121	0.0064279	0.117845	gene21863(XM_003531404.3):mitogen-activated protein kinase kinase kinase YODA-like, transcript variant X3	0903html_all_TW-1-M-3_TW-1-3\Gap junction.html
map05110	Vibrio cholerae infection	KEGG PATHWAY	1	110	0.013117	0.183535	gene20566(XM_006584679.2):V-type proton ATPase subunit E-like	0903html_all_TW-1-M-3_TW-1-3\Vibrio cholerae infection.html
map00966	Glucosinolate biosynthesis	KEGG PATHWAY	1	111	0.013348	0.183535	gene21717(XM_003532798.3):cytochrome P450 CYP736A12-like	0903html_all_TW-1-M-3_TW-1-3\Glucosinolate biosynthesis.html
map04520	Adherens junction	KEGG PATHWAY	1	105	0.018893	0.247408	gene45018(XM_003548491.3):transcription factor GTE8-like, transcript variant X1	0903html_all_TW-1-M-3_TW-1-3\Adherens junction.html
map05020	Prion diseases	KEGG PATHWAY	1	84	0.05125	0.396955	gene2666(XM_003517531.3):heat shock 70 kDa protein 8, transcript variant X1	0903html_all_TW-1-M-3_TW-1-3\Prion diseases.html
map04340	Hedgehog signaling pathway	KEGG PATHWAY	1	78	0.072207	0.455136	gene29325(XM_006589354.2):probable lysine-specific demethylase ELF6	0903html_all_TW-1-M-3_TW-1-3\Hedgehog signaling pathway.html
map05210	Colorectal cancer	KEGG PATHWAY	1	77	0.071785	0.455136	gene45418(XM_003547818.3):phototropin-2-like, transcript variant X1	0903html_all_TW-1-M-3_TW-1-3\Colorectal cancer.html
map04662	B cell receptor signaling pathway	KEGG PATHWAY	1	73	0.10247	0.474879	gene45418(XM_003547818.3):phototropin-2-like, transcript variant X1	0903html_all_TW-1-M-3_TW-1-3\B cell receptor signaling pathway.html
	enrichment up-regulated KEGG pathways in TW-1-M-3 vs TW-1-3 library
Pathway_accession	Description	Database	CAD_item	Bg_item	O.R.pV.B	C.O.R.pV.B	Gene ID and anotation	Hyperlink
map04075	Plant hormone signal transduction	KEGG PATHWAY	105	1584	0.0024426	0.0564019	gene10233(NM_001255250.1):two-component response regulator ARR9-like;gene11387(XM_003522503.3):probable inactive receptor kinase At4g23740;gene11670(XM_014775393.1):probable inactive receptor kinase At2g26730;gene12006(XM_003525617.3):scarecrow-like protein 21;gene12823(XM_006579906.2):transcription factor bHLH18-like;gene13364(XM_014776056.1):xyloglucan endotransglucosylase/hydrolase protein 15-…	0903html_all_TW-1-M-3_TW-1-3\Plant hormone signal transduction.html
map04110	Cell cycle	KEGG PATHWAY	34	270	1.2291e-06	0.000100794	gene13012(XM_006579975.2):DNA replication licensing factor MCM3 homolog 2-like;gene14589(XM_014777251.1):putative cyclin-A3-1, transcript variant X2;gene17115(XM_003526223.3):mitotic checkpoint serine/threonine-protein kinase BUB1-like;gene18461(XM_014777897.1):cyclin-dependent kinase D-3;gene18641(XM_003530086.3):probable serine/threonine-protein kinase cdc7;gene19993(XM_003529470.3):DNA replica…	0903html_all_TW-1-M-3_TW-1-3\Cell cycle.html
map00500	Starch and sucrose metabolism	KEGG PATHWAY	33	475	0.058252	0.321652	gene13622(XM_014775788.1):callose synthase 5-like;gene17455(XM_006582378.2):cellulose synthase-like protein G1;gene17555(NM_001249396.1):beta-fructofuranosidase;gene21207(XM_003532616.3):cellulose synthase A catalytic subunit 4 [UDP-forming]-like;gene21687(XM_003532784.3):probable trehalose-phosphate phosphatase J;gene22682(XM_006584578.2):UDP-glucose dehydrogenase, transcript variant X1;gene2474…	0903html_all_TW-1-M-3_TW-1-3\Starch and sucrose metabolism.html
map00520	Amino sugar and nucleotide sugar metabolism	KEGG PATHWAY	31	282	5.859e-05	0.00248031	gene17455(XM_006582378.2):cellulose synthase-like protein G1;gene1965(XM_003517136.3):GDP-mannose 4,6 dehydratase 1;gene19986(XM_003529465.3):galactokinase-like;gene21207(XM_003532616.3):cellulose synthase A catalytic subunit 4 [UDP-forming]-like;gene22682(XM_006584578.2):UDP-glucose dehydrogenase, transcript variant X1;gene25066(XM_003533850.3):cellulose synthase A catalytic subunit 3 [UDP-formi…	0903html_all_TW-1-M-3_TW-1-3\Amino sugar and nucleotide sugar metabolism.html
map04111	Cell cycle - yeast	KEGG PATHWAY	29	292	0.00048126	0.0157515	gene11983(XM_006579366.2):serine/threonine-protein kinase AFC2-like, transcript variant X1;gene13012(XM_006579975.2):DNA replication licensing factor MCM3 homolog 2-like;gene15629(XM_006581693.2):WD repeat-containing protein YMR102C-like, transcript variant X1;gene17115(XM_003526223.3):mitotic checkpoint serine/threonine-protein kinase BUB1-like;gene17296(XM_006582308.2):condensin complex subunit…	0903html_all_TW-1-M-3_TW-1-3\Cell cycle - yeast.html
map04113	Meiosis - yeast	KEGG PATHWAY	27	220	2.3134e-05	0.00117521	gene13012(XM_006579975.2):DNA replication licensing factor MCM3 homolog 2-like;gene17115(XM_003526223.3):mitotic checkpoint serine/threonine-protein kinase BUB1-like;gene17681(XM_006583017.2):cell division control protein 2 homolog C, transcript variant X3;gene18641(XM_003530086.3):probable serine/threonine-protein kinase cdc7;gene19993(XM_003529470.3):DNA replication licensing factor MCM2-like;g…	0903html_all_TW-1-M-3_TW-1-3\Meiosis - yeast.html
map04728	Dopaminergic synapse	KEGG PATHWAY	26	295	0.0051335	0.0724394	gene11707(XM_003525586.3):probable calcium-binding protein CML15;gene13786(XM_006580516.2):kinesin-4-like, transcript variant X3;gene17521(XM_003529559.3):kinesin-13A-like;gene20508(XM_014778630.1):kinesin-4-like, transcript variant X3;gene22332(XM_014779141.1):kinesin-13A-like;gene26088(XM_003534171.3):kinesin-like calmodulin-binding protein homolog;gene2759(NM_001251325.1):calmodulin;gene28836(…	0903html_all_TW-1-M-3_TW-1-3\Dopaminergic synapse.html
map03030	DNA replication	KEGG PATHWAY	24	72	7.1582e-13	1.81818e-10	gene10933(XM_006578607.2):protein STICHEL-like 2, transcript variant X3;gene11456(XM_003523379.3):replication factor C subunit 2-like, transcript variant X1;gene13012(XM_006579975.2):DNA replication licensing factor MCM3 homolog 2-like;gene13218(XM_003524860.3):probable DNA primase large subunit;gene15293(XM_014776348.1):replication factor C subunit 2, transcript variant X2;gene19993(XM_003529470…	0903html_all_TW-1-M-3_TW-1-3\DNA replication.html
map00940	Phenylpropanoid biosynthesis	KEGG PATHWAY	23	291	0.031674	0.229863	gene17072(XM_003527357.3):trans-resveratrol di-O-methyltransferase-like;gene22467(XM_003531700.3):shikimate O-hydroxycinnamoyltransferase, transcript variant X1;gene23019(XM_006584490.2):bifunctional dihydroflavonol 4-reductase/flavanone 4-reductase-like, transcript variant X1;gene23464(XM_003532062.3):spermidine hydroxycinnamoyl transferase-like;gene23465(XM_003532063.3):spermidine hydroxycinnam…	0903html_all_TW-1-M-3_TW-1-3\Phenylpropanoid biosynthesis.html
map00053	Ascorbate and aldarate metabolism	KEGG PATHWAY	19	190	0.0044317	0.0703532	gene13943(NM_001255706.1):inositol oxygenase 4-like;gene22682(XM_006584578.2):UDP-glucose dehydrogenase, transcript variant X1;gene30865(XM_014763882.1):laccase-11-like;gene31139(XM_003537706.3):L-ascorbate oxidase homolog;gene33119(XM_006591972.2):L-ascorbate oxidase homolog;gene35900(XM_003543892.3):UDP-glucose 6-dehydrogenase 1-like;gene36022(XM_003543438.3):peroxidase 31-like;gene36095(XM_003…	0903html_all_TW-1-M-3_TW-1-3\Ascorbate and aldarate metabolism.html
map00240	Pyrimidine metabolism	KEGG PATHWAY	19	205	0.010189	0.117637	gene10933(XM_006578607.2):protein STICHEL-like 2, transcript variant X3;gene12034(XM_014775472.1):deoxycytidylate deaminase-like;gene13218(XM_003524860.3):probable DNA primase large subunit;gene13582(XM_003525048.3):ribonucleoside-diphosphate reductase large subunit;gene15604(NM_001249537.1):ribonucleotide reductase large subunit B;gene18709(XM_014777317.1):uncharacterized LOC100306603, transcrip…	0903html_all_TW-1-M-3_TW-1-3\Pyrimidine metabolism.html
map05034	Alcoholism	KEGG PATHWAY	16	171	0.014701	0.143823	gene11707(XM_003525586.3):probable calcium-binding protein CML15;gene17266(XM_006582284.2):glutamate receptor 3.4-like, transcript variant X2;gene19638(XM_003529307.3):histone H3.2;gene2759(NM_001251325.1):calmodulin;gene29030(NM_001250973.1):calmodulin;gene29220(NM_001248992.2):uncharacterized LOC100305731;gene31570(XM_003537964.3):probable histone H2B.1;gene34754(XM_003540159.3):histone H2B.3;g…	0903html_all_TW-1-M-3_TW-1-3\Alcoholism.html
map00052	Galactose metabolism	KEGG PATHWAY	15	135	0.0048309	0.0721793	gene11597(XM_003524510.3):galactinol--sucrose galactosyltransferase;gene15693(XM_006581723.2):beta-galactosidase 10;gene17555(NM_001249396.1):beta-fructofuranosidase;gene17568(XM_003529827.3):beta-galactosidase 1-like;gene19986(XM_003529465.3):galactokinase-like;gene30899(XM_003538819.3):beta-galactosidase 3-like;gene36932(XM_006594179.2):probable galactinol--sucrose galactosyltransferase 6, tran…	0903html_all_TW-1-M-3_TW-1-3\Galactose metabolism.html
map00270	Cysteine and methionine metabolism	KEGG PATHWAY	14	167	0.052489	0.310337	gene10895(XM_014774802.1):DNA (cytosine-5)-methyltransferase 1-like;gene11450(NM_001289374.1):1-aminocyclopropane-1-carboxylate oxidase 5-like;gene12799(XM_003525828.3):1-aminocyclopropane-1-carboxylate synthase 3-like;gene13818(NM_001249929.1):1-aminocyclopropane 1-carboxylate synthase;gene15903(XM_014776536.1):DNA (cytosine-5)-methyltransferase 1-like;gene1887(XM_003516483.3):serine acetyltrans…	0903html_all_TW-1-M-3_TW-1-3\Cysteine and methionine metabolism.html
map03420	Nucleotide excision repair	KEGG PATHWAY	13	128	0.014557	0.143823	gene11456(XM_003523379.3):replication factor C subunit 2-like, transcript variant X1;gene15293(XM_014776348.1):replication factor C subunit 2, transcript variant X2;gene18461(XM_014777897.1):cyclin-dependent kinase D-3;gene20374(XM_003532309.3):protein CHROMATIN REMODELING 24-like;gene20848(XM_014778702.1):cyclin-dependent kinase D-3-like;gene23681(NM_001254624.2):proliferating cell nuclear antig…	0903html_all_TW-1-M-3_TW-1-3\Nucleotide excision repair.html
map00942	Anthocyanin biosynthesis	KEGG PATHWAY	12	142	0.082184	0.393863	gene17068(XM_003526201.3):anthocyanidin 3-O-glucoside 2''-O-glucosyltransferase-like;gene20155(NM_001250313.1):glucosyltransferase;gene22093(NM_001253928.1):UDP-glycosyltransferase 91A1-like;gene25378(XM_003533920.3):isoflavone 7-O-glucosyltransferase 1-like;gene28209(XM_003535851.3):soyasaponin III rhamnosyltransferase-like;gene38321(XM_003543316.3):coumaroyl-CoA:anthocyanidin 3-O-glucoside-6''-…	0903html_all_TW-1-M-3_TW-1-3\Anthocyanin biosynthesis.html
map05322	Systemic lupus erythematosus	KEGG PATHWAY	11	65	0.00049611	0.0157515	gene19638(XM_003529307.3):histone H3.2;gene29220(NM_001248992.2):uncharacterized LOC100305731;gene31570(XM_003537964.3):probable histone H2B.1;gene34754(XM_003540159.3):histone H2B.3;gene38513(XM_003543395.3):probable histone H2B.3;gene38638(XM_003543459.3):histone H2A-like;gene50061(XM_014770456.1):histone H4-like;gene54357(XM_003554182.3):histone H2AX-like;gene55225(NM_001248841.2):uncharacteri…	0903html_all_TW-1-M-3_TW-1-3\Systemic lupus erythematosus.html
map03320	PPAR signaling pathway	KEGG PATHWAY	10	105	0.044198	0.303413	gene1102(XM_006572799.2):mitochondrial carnitine/acylcarnitine carrier-like protein-like, transcript variant X1;gene31044(XM_006590697.2):mitochondrial phosphate carrier protein 1, mitochondrial-like, transcript variant X1;gene36727(XM_006594069.2):polyubiquitin 11;gene470(XM_003517917.3):delta(8)-fatty-acid desaturase 2-like;gene47827(XM_003549725.3):protein kinase PINOID 2-like;gene50096(XM_003…	0903html_all_TW-1-M-3_TW-1-3\PPAR signaling pathway.html
map04972	Pancreatic secretion	KEGG PATHWAY	10	112	0.080472	0.393075	gene10857(XM_006578571.2):boron transporter 1-like, transcript variant X2;gene17544(XM_006582941.2):probable phospholipid-transporting ATPase 4, transcript variant X2;gene23786(NM_001254056.1):ras-related protein RABA5b-like;gene32732(NM_001250446.1):uncharacterized LOC100527786;gene35329(XM_003540489.3):ras-related protein RABA4c;gene38237(XM_003543268.3):ras-related protein RABA1f-like;gene4373…	0903html_all_TW-1-M-3_TW-1-3\Pancreatic secretion.html
map00604	Glycosphingolipid biosynthesis - ganglio series	KEGG PATHWAY	9	49	0.00089564	0.025277	gene14124(XM_006579343.2):uncharacterized LOC100783885, transcript variant X1;gene15693(XM_006581723.2):beta-galactosidase 10;gene17568(XM_003529827.3):beta-galactosidase 1-like;gene30899(XM_003538819.3):beta-galactosidase 3-like;gene38808(XM_003543550.2):beta-galactosidase 1-like;gene41757(XM_003546628.3):beta-galactosidase 1;gene44887(XM_006598935.2):sialyltransferase-like protein 1, transcript…	0903html_all_TW-1-M-3_TW-1-3\Glycosphingolipid biosynthesis - ganglio series.html
map03430	Mismatch repair	KEGG PATHWAY	9	55	0.0019581	0.0497357	gene10933(XM_006578607.2):protein STICHEL-like 2, transcript variant X3;gene11456(XM_003523379.3):replication factor C subunit 2-like, transcript variant X1;gene15293(XM_014776348.1):replication factor C subunit 2, transcript variant X2;gene18465(XM_003530004.3):exonuclease 1;gene21523(XM_006585119.2):exonuclease 1-like, transcript variant X2;gene23681(NM_001254624.2):proliferating cell nuclear a…	0903html_all_TW-1-M-3_TW-1-3\Mismatch repair.html
map04141	Protein processing in endoplasmic reticulum	KEGG PATHWAY	9	436	0.0042016	0.0703532	gene17530(XM_006582936.2):heat shock 70 kDa protein 15-like, transcript variant X1;gene29937(XM_003536627.3):chaperone protein dnaJ 15;gene33371(XM_006592073.2):calreticulin-3-like, transcript variant X2;gene33522(XM_003539661.3):protein disulfide isomerase-like 1-4;gene36295(XM_003541729.3):probable mitochondrial chaperone BCS1-B;gene4635(XM_003519014.3):chaperone protein dnaJ 6-like;gene57396(X…	0903html_all_TW-1-M-3_TW-1-3\Protein processing in endoplasmic reticulum.html
map04120	Ubiquitin mediated proteolysis	KEGG PATHWAY	9	385	0.014717	0.143823	gene14023(XM_006580390.2):DENN domain and WD repeat-containing protein SCD1-like;gene2428(XM_003517401.3):protein FIZZY-RELATED 2-like;gene30457(XM_003538666.3):protein FIZZY-RELATED 2-like;gene32814(XM_003538509.3):F-box/kelch-repeat protein At1g67480-like, transcript variant X1;gene36898(XM_003542570.3):WD repeat-containing protein 76-like;gene38100(XM_003543204.3):probable E3 ubiquitin-protein…	0903html_all_TW-1-M-3_TW-1-3\Ubiquitin mediated proteolysis.html
map00600	Sphingolipid metabolism	KEGG PATHWAY	9	76	0.014722	0.143823	gene15693(XM_006581723.2):beta-galactosidase 10;gene17568(XM_003529827.3):beta-galactosidase 1-like;gene19731(XM_006583816.2):LAG1 longevity assurance homolog 2-like, transcript variant X1;gene30899(XM_003538819.3):beta-galactosidase 3-like;gene38808(XM_003543550.2):beta-galactosidase 1-like;gene41757(XM_003546628.3):beta-galactosidase 1;gene45792(XM_003548817.3):beta-galactosidase 3-like;gene484…	0903html_all_TW-1-M-3_TW-1-3\Sphingolipid metabolism.html
map04961	Endocrine and other factor-regulated calcium reabsorption	KEGG PATHWAY	9	93	0.054365	0.310337	gene20808(XM_003530851.3):dynamin-related protein 1C-like;gene2083(XM_003516534.3):clathrin heavy chain 2-like;gene23786(NM_001254056.1):ras-related protein RABA5b-like;gene32732(NM_001250446.1):uncharacterized LOC100527786;gene35329(XM_003540489.3):ras-related protein RABA4c;gene38237(XM_003543268.3):ras-related protein RABA1f-like;gene49556(XM_003551992.3):ras-related protein Rab11A-like;gene50…	0903html_all_TW-1-M-3_TW-1-3\Endocrine and other factor-regulated calcium reabsorption.html
map05130	Pathogenic Escherichia coli infection	KEGG PATHWAY	9	92	0.052472	0.310337	gene1260(XM_003516877.3):tubulin beta-2 chain-like;gene14403(XM_003527574.3):tubulin beta chain;gene29775(XM_003536522.3):tubulin alpha chain;gene36592(XR_417555.2):serine/threonine-protein kinase tricorner-like, transcript variant X2;gene41461(NM_001255921.2):tubulin beta-1 chain-like;gene44401(XM_003546842.3):actin-related protein 7-like;gene55366(XM_014772013.1):tubulin gamma-1 chain-like, tra…	0903html_all_TW-1-M-3_TW-1-3\Pathogenic Escherichia coli infection.html
map00531	Glycosaminoglycan degradation	KEGG PATHWAY	8	65	0.016962	0.148615	gene15693(XM_006581723.2):beta-galactosidase 10;gene17568(XM_003529827.3):beta-galactosidase 1-like;gene30899(XM_003538819.3):beta-galactosidase 3-like;gene38808(XM_003543550.2):beta-galactosidase 1-like;gene41757(XM_003546628.3):beta-galactosidase 1;gene45792(XM_003548817.3):beta-galactosidase 3-like;gene49319(XM_014769912.1):beta-galactosidase 5-like;gene52641(XM_003552689.3):heparan-alpha-gluc…	0903html_all_TW-1-M-3_TW-1-3\Glycosaminoglycan degradation.html
map04964	Proximal tubule bicarbonate reclamation	KEGG PATHWAY	8	80	0.067008	0.347348	gene3144(XM_003519804.3):mitochondrial uncoupling protein 5-like;gene3473(XM_003518249.3):aquaporin PIP2-2-like;gene38630(NM_001251097.1):nodulin-26;gene38979(XM_003543643.3):probable sodium-coupled neutral amino acid transporter 6;gene46026(NM_001253110.1):aquaporin PIP2-2-like;gene46027(XM_003548023.2):aquaporin PIP2-2;gene5469(XM_003519362.3):probable sodium-coupled neutral amino acid transpor…	0903html_all_TW-1-M-3_TW-1-3\Proximal tubule bicarbonate reclamation.html
map00062	Fatty acid elongation	KEGG PATHWAY	7	44	0.0069402	0.0881405	gene10423(XM_003522868.3):3-ketoacyl-CoA synthase 11-like;gene2752(XM_003518961.3):3-ketoacyl-CoA synthase 11-like;gene30116(XM_003536732.3):3-ketoacyl-CoA synthase 21-like;gene38615(XM_003543447.3):3-ketoacyl-CoA synthase 12-like;gene41938(XM_003546985.3):3-ketoacyl-CoA synthase 12-like;gene56754(XM_003555853.3):3-ketoacyl-CoA synthase 6;gene8730(XM_003521774.3):3-ketoacyl-CoA synthase 1	0903html_all_TW-1-M-3_TW-1-3\Fatty acid elongation.html
map00511	Other glycan degradation	KEGG PATHWAY	7	62	0.036536	0.257782	gene15693(XM_006581723.2):beta-galactosidase 10;gene17568(XM_003529827.3):beta-galactosidase 1-like;gene30899(XM_003538819.3):beta-galactosidase 3-like;gene38808(XM_003543550.2):beta-galactosidase 1-like;gene41757(XM_003546628.3):beta-galactosidase 1;gene45792(XM_003548817.3):beta-galactosidase 3-like;gene49319(XM_014769912.1):beta-galactosidase 5-like	0903html_all_TW-1-M-3_TW-1-3\Other glycan degradation.html
map00061	Fatty acid biosynthesis	KEGG PATHWAY	7	69	0.091002	0.420264	gene35897(XM_003543896.3):biotin carboxyl carrier protein of acetyl-CoA carboxylase 2, chloroplastic-like;gene51619(XM_014770176.1):carboxyl transferase alpha subunit, transcript variant X1;gene52308(NM_001248245.2):biotin carboxyl carrier protein subunit;gene52982(NM_001254594.2):biotin carboxyl carrier protein of acetyl-CoA carboxylase 2, chloroplastic-like;gene55014(XM_006604687.2):long chain …	0903html_all_TW-1-M-3_TW-1-3\Fatty acid biosynthesis.html
map05169	Epstein-Barr virus infection	KEGG PATHWAY	6	342	0.0043187	0.0703532	gene14589(XM_014777251.1):putative cyclin-A3-1, transcript variant X2;gene20125(XM_003528605.3):probable serine/threonine-protein kinase At1g54610;gene22607(XM_006585666.2):putative cyclin-B3-1, transcript variant X1;gene26873(XM_014762461.1):TATA-box-binding protein-like, transcript variant X4;gene49161(XM_006601208.2):putative cyclin-A3-1, transcript variant X1;gene9211(XM_006577978.2):putative…	0903html_all_TW-1-M-3_TW-1-3\Epstein-Barr virus infection.html
map05202	Transcriptional misregulation in cancer	KEGG PATHWAY	6	302	0.017553	0.148615	gene19638(XM_003529307.3):histone H3.2;gene21373(XM_006585067.2):MADS-box transcription factor 1-like, transcript variant X2;gene32798(XM_003537498.3):ankyrin repeat domain-containing protein 50-like;gene57826(XM_003556424.3):E3 ubiquitin protein ligase DRIP2-like;gene8268(XM_006577091.2):histone-lysine N-methyltransferase ATX3-like, transcript variant X2;gene8871(XM_006577849.2):BEL1-like homeod…	0903html_all_TW-1-M-3_TW-1-3\Transcriptional misregulation in cancer.html
map03460	Fanconi anemia pathway	KEGG PATHWAY	6	41	0.017386	0.148615	gene15674(XM_006581715.2):DNA topoisomerase 3-alpha, transcript variant X4;gene17519(XM_014777607.1):probable ATP-dependent RNA helicase DDX11, transcript variant X1;gene35487(XM_003543973.3):protein BREAST CANCER SUSCEPTIBILITY 2 homolog B-like;gene40482(XM_003544589.3):replication protein A 32 kDa subunit A-like;gene42427(XM_006597450.2):protein BREAST CANCER SUSCEPTIBILITY 1 homolog, transcrip…	0903html_all_TW-1-M-3_TW-1-3\Fanconi anemia pathway.html
map03440	Homologous recombination	KEGG PATHWAY	6	57	0.066245	0.347348	gene10933(XM_006578607.2):protein STICHEL-like 2, transcript variant X3;gene15674(XM_006581715.2):DNA topoisomerase 3-alpha, transcript variant X4;gene35487(XM_003543973.3):protein BREAST CANCER SUSCEPTIBILITY 2 homolog B-like;gene40482(XM_003544589.3):replication protein A 32 kDa subunit A-like;gene54200(XM_006604273.2):DNA repair protein recA homolog 2, mitochondrial, transcript variant X2;gene…	0903html_all_TW-1-M-3_TW-1-3\Homologous recombination.html
map04971	Gastric acid secretion	KEGG PATHWAY	6	59	0.075289	0.374969	gene10857(XM_006578571.2):boron transporter 1-like, transcript variant X2;gene11707(XM_003525586.3):probable calcium-binding protein CML15;gene2759(NM_001251325.1):calmodulin;gene29030(NM_001250973.1):calmodulin;gene44620(XM_003548207.3):calcium-transporting ATPase, endoplasmic reticulum-type-like, transcript variant X2;gene57696(NM_001249241.1):uncharacterized LOC100500308	0903html_all_TW-1-M-3_TW-1-3\Gastric acid secretion.html
map05414	Dilated cardiomyopathy (DCM)	KEGG PATHWAY	5	32	0.022542	0.178927	gene33487(XM_003539627.3):actin, transcript variant X2;gene41904(XM_006597212.2):actin-like, transcript variant X3;gene44401(XM_003546842.3):actin-related protein 7-like;gene4537(XM_003518989.3):actin-like, transcript variant X1;gene54324(NM_001254249.1):actin-3-like, transcript variant X1	0903html_all_TW-1-M-3_TW-1-3\Dilated cardiomyopathy (DCM).html
map00253	Tetracycline biosynthesis	KEGG PATHWAY	4	14	0.0054976	0.0734942	gene35897(XM_003543896.3):biotin carboxyl carrier protein of acetyl-CoA carboxylase 2, chloroplastic-like;gene51619(XM_014770176.1):carboxyl transferase alpha subunit, transcript variant X1;gene52308(NM_001248245.2):biotin carboxyl carrier protein subunit;gene52982(NM_001254594.2):biotin carboxyl carrier protein of acetyl-CoA carboxylase 2, chloroplastic-like	0903html_all_TW-1-M-3_TW-1-3\Tetracycline biosynthesis.html
map03013	RNA transport	KEGG PATHWAY	4	232	0.023965	0.184458	gene20449(XM_006584633.2):CCA-adding enzyme-like, transcript variant X2;gene2747(XM_006574431.2):DNA-binding protein SMUBP-2-like, transcript variant X1;gene41710(NM_001254031.1):uncharacterized LOC100783752;gene52690(XM_003553212.3):eukaryotic translation initiation factor 5-like	0903html_all_TW-1-M-3_TW-1-3\RNA transport.html
map05164	Influenza A	KEGG PATHWAY	4	203	0.054981	0.310337	gene42699(NM_001255172.1):farnesyl pyrophosphate synthase 1-like;gene44401(XM_003546842.3):actin-related protein 7-like;gene46978(XM_003550482.3):importin subunit alpha-2-like;gene7921(XM_003521336.3):dnaJ protein P58IPK homolog	0903html_all_TW-1-M-3_TW-1-3\Influenza A.html
map00564	Glycerophospholipid metabolism	KEGG PATHWAY	4	197	0.073207	0.371892	gene14153(XM_003525137.3):phosphoethanolamine N-methyltransferase;gene25225(XM_006587157.2):lipid phosphate phosphatase 2-like, transcript variant X3;gene44916(XM_003548941.3):glycerophosphodiester phosphodiesterase GDPD1, chloroplastic;gene7875(XM_014773855.1):phosphatidate phosphatase PAH1-like, transcript variant X4	0903html_all_TW-1-M-3_TW-1-3\Glycerophospholipid metabolism.html
map03040	Spliceosome	KEGG PATHWAY	3	433	1.5873e-06	0.000100794	gene11605(XM_003525625.3):denticleless protein homolog;gene43703(XM_003546596.3):peptidyl-prolyl cis-trans isomerase CYP59-like;gene52731(XM_003554765.3):denticleless protein homolog	0903html_all_TW-1-M-3_TW-1-3\Spliceosome.html
map00380	Tryptophan metabolism	KEGG PATHWAY	3	245	0.003528	0.0689317	gene17873(XM_003528505.3):cytochrome P450 71A1;gene20738(XM_003530446.3):aldehyde dehydrogenase family 2 member C4-like;gene46055(XM_003548032.3):UDP-glycosyltransferase 74G1-like	0903html_all_TW-1-M-3_TW-1-3\Tryptophan metabolism.html
map03450	Non-homologous end-joining	KEGG PATHWAY	3	12	0.022378	0.178927	gene14727(XM_003527717.3):DNA cross-link repair protein SNM1;gene33880(XM_003540818.3):5' exonuclease Apollo-like;gene44853(XM_014768452.1):DNA cross-link repair protein SNM1, transcript variant X3	0903html_all_TW-1-M-3_TW-1-3\Non-homologous end-joining.html
map00902	Monoterpenoid biosynthesis	KEGG PATHWAY	3	187	0.030993	0.229863	gene47834(XM_003549733.3):cytochrome P450 734A1-like;gene55028(XM_003554520.3):short-chain dehydrogenase reductase 3b;gene6108(XM_006576289.2):(+)-neomenthol dehydrogenase-like, transcript variant X2	0903html_all_TW-1-M-3_TW-1-3\Monoterpenoid biosynthesis.html
map05340	Primary immunodeficiency	KEGG PATHWAY	3	17	0.053261	0.310337	gene14727(XM_003527717.3):DNA cross-link repair protein SNM1;gene33880(XM_003540818.3):5' exonuclease Apollo-like;gene44853(XM_014768452.1):DNA cross-link repair protein SNM1, transcript variant X3	0903html_all_TW-1-M-3_TW-1-3\Primary immunodeficiency.html
map03010	Ribosome	KEGG PATHWAY	2	407	6.9388e-07	8.81228e-05	gene15510(XM_003526729.3):60S ribosomal protein L9-like;gene54614(XM_003554308.2):60S ribosomal protein L4-like	0903html_all_TW-1-M-3_TW-1-3\Ribosome.html
map05168	Herpes simplex infection	KEGG PATHWAY	2	192	0.008082	0.0977537	gene20125(XM_003528605.3):probable serine/threonine-protein kinase At1g54610;gene26873(XM_014762461.1):TATA-box-binding protein-like, transcript variant X4	0903html_all_TW-1-M-3_TW-1-3\Herpes simplex infection.html
map00901	Indole alkaloid biosynthesis	KEGG PATHWAY	2	180	0.016224	0.148615	gene23010(XM_003531907.3):protein STRICTOSIDINE SYNTHASE-LIKE 10-like;gene45335(XM_003547741.3):protein STRICTOSIDINE SYNTHASE-LIKE 10-like	0903html_all_TW-1-M-3_TW-1-3\Indole alkaloid biosynthesis.html
map00512	Mucin type O-Glycan biosynthesis	KEGG PATHWAY	2	8	0.060259	0.325655	gene14124(XM_006579343.2):uncharacterized LOC100783885, transcript variant X1;gene35203(XM_014765085.1):beta-glucuronosyltransferase GlcAT14A-like, transcript variant X2	0903html_all_TW-1-M-3_TW-1-3\Mucin type O-Glycan biosynthesis.html
map01054	Nonribosomal peptide structures	KEGG PATHWAY	2	10	0.088383	0.415727	gene17504(XM_003529459.3):D-3-phosphoglycerate dehydrogenase 2, chloroplastic;gene22497(XM_003531722.3):D-3-phosphoglycerate dehydrogenase 2, chloroplastic-like	0903html_all_TW-1-M-3_TW-1-3\Nonribosomal peptide structures.html
map03008	Ribosome biogenesis in eukaryotes	KEGG PATHWAY	1	176	0.0031397	0.066457	gene30855(XM_006590625.2):nucleolar protein 6-like, transcript variant X2	0903html_all_TW-1-M-3_TW-1-3\Ribosome biogenesis in eukaryotes.html
map05110	Vibrio cholerae infection	KEGG PATHWAY	1	110	0.050795	0.310337	gene44401(XM_003546842.3):actin-related protein 7-like	0903html_all_TW-1-M-3_TW-1-3\Vibrio cholerae infection.html
map05162	Measles	KEGG PATHWAY	1	114	0.052233	0.310337	gene20125(XM_003528605.3):probable serine/threonine-protein kinase At1g54610	0903html_all_TW-1-M-3_TW-1-3\Measles.html
map00966	Glucosinolate biosynthesis	KEGG PATHWAY	1	111	0.051003	0.310337	gene46055(XM_003548032.3):UDP-glycosyltransferase 74G1-like	0903html_all_TW-1-M-3_TW-1-3\Glucosinolate biosynthesis.html
