# Supplementary material for: Whole genome-wide transcript profiling to identify differentially expressed genes associated with seed field emergence in two soybean low phytate mutants
Source: BMC Plant Biol. 2017 Jan 18;17:16. doi: 10.1186/s12870-016-0953-7 (PMC5242038; doi:10.1186/s12870-016-0953-7)
Supplement: Additional file 7: — DEGs in each biological process category related to seed germination. (XLSX 83 kb) [file 12870_2016_953_MOESM7_ESM.xlsx]

## Sheet: TW-1-M-3 vs TW-1-3
GO_accession	Description	Level	Database	Term_type	CAD_item	Bg_item	O.R.pV.B	C.O.R.pV.B	Gene ID and anotation
GO:0009755	hormone-mediated signaling pathway	5	Gene Ontology	biological_process	178	2099	0.001711	0.0338225	gene10764(XM_003522299.3):calcium-dependent protein kinase 10-like;gene10949(XM_003523081.3):elongator complex protein 3;gene10968(XM_014774816.1):calcium-binding protein CML38-like;gene11179(XM_003523201.3):ethylene-responsive transcription factor ABR1;gene11498(NM_001254674.1):auxin-induced protein 5NG4-like;gene11748(XM_006579436.2):transcription factor TCP5-like, transcript variant X1;gene118…
GO:0009737	response to abscisic acid	5	Gene Ontology	biological_process	78	741	0.00017544	0.00635808	gene12122(XM_003525753.3):protein YABBY 4-like, transcript variant X1;gene12200(XM_003524022.3):ethylene-responsive transcription factor 1A-like;gene12612(XM_003525756.3):ethylene-responsive transcription factor ERF010-like;gene13099(XM_003524797.3):protein SRG1-like;gene13100(XM_014775656.1):protein SRG1-like;gene14130(NM_001249965.2):uncharacterized LOC100306314;gene14603(XM_003525880.3):zinc f…
GO:0009873	ethylene-activated signaling pathway	6	Gene Ontology	biological_process	65	517	2.9339e-06	0.000220832	gene10968(XM_014774816.1):calcium-binding protein CML38-like;gene11179(XM_003523201.3):ethylene-responsive transcription factor ABR1;gene12200(XM_003524022.3):ethylene-responsive transcription factor 1A-like;gene12612(XM_003525756.3):ethylene-responsive transcription factor ERF010-like;gene13518(XM_003525016.3):putative ETHYLENE INSENSITIVE 3-like 4 protein;gene13581(XM_014775782.1):ethylene-resp…
GO:0009738	abscisic acid-activated signaling pathway	6	Gene Ontology	biological_process	59	527	0.00023693	0.00785885	gene10764(XM_003522299.3):calcium-dependent protein kinase 10-like;gene10968(XM_014774816.1):calcium-binding protein CML38-like;gene11874(XM_014775434.1):serine/threonine-protein kinase AtPK2/AtPK19-like;gene12200(XM_003524022.3):ethylene-responsive transcription factor 1A-like;gene12612(XM_003525756.3):ethylene-responsive transcription factor ERF010-like;gene12627(XM_003524601.3):mitogen-activat…
GO:0009723	response to ethylene	5	Gene Ontology	biological_process	47	444	0.0029594	0.0499271	gene10764(XM_003522299.3):calcium-dependent protein kinase 10-like;gene10968(XM_014774816.1):calcium-binding protein CML38-like;gene11278(XM_003523266.3):protein TRANSPARENT TESTA GLABRA 1-like;gene11874(XM_014775434.1):serine/threonine-protein kinase AtPK2/AtPK19-like;gene12200(XM_003524022.3):ethylene-responsive transcription factor 1A-like;gene14603(XM_003525880.3):zinc finger protein ZAT10;ge…
GO:0009845	seed germination	4	Gene Ontology	biological_process	31	250	0.0013222	0.0290735	gene11602(XM_003524507.2):P24 oleosin isoform A-like;gene12122(XM_003525753.3):protein YABBY 4-like, transcript variant X1;gene13099(XM_003524797.3):protein SRG1-like;gene13100(XM_014775656.1):protein SRG1-like;gene14038(XM_006580387.2):protein XAP5 CIRCADIAN TIMEKEEPER, transcript variant X2;gene15081(XM_003526491.3):zinc-finger homeodomain protein 2-like, transcript variant X2;gene15770(NM_0012…
GO:0055114	oxidation-reduction process	4	Gene Ontology	biological_process	232	2848	0.0024878	0.0446663	gene10395(XM_003522859.3):heme oxygenase 1, chloroplastic;gene11054(XM_003522407.3):respiratory burst oxidase homolog protein C-like, transcript variant X1;gene11408(XM_003523355.3):psbP domain-containing protein 4, chloroplastic;gene11566(XM_003524526.3):ferredoxin-thioredoxin reductase, variable chain-like;gene11635(XM_003524495.3):L-aspartate oxidase, chloroplastic, transcript variant X1;gene1…
					690
	TW-1-M-3 vs TW-1-3 down-regulated functional categories
GO_accession	Description	Level	Database	Term_type	CAD_item	Bg_item	O.R.pV.B	C.O.R.pV.B	Gene ID and anotation
GO:0055114	oxidation-reduction process	4	Gene Ontology	biological_process	232	2848	0.0024878	0.0446663	gene10395(XM_003522859.3):heme oxygenase 1, chloroplastic;gene11054(XM_003522407.3):respiratory burst oxidase homolog protein C-like, transcript variant X1;gene11408(XM_003523355.3):psbP domain-containing protein 4, chloroplastic;gene11566(XM_003524526.3):ferredoxin-thioredoxin reductase, variable chain-like;gene11635(XM_003524495.3):L-aspartate oxidase, chloroplastic, transcript variant X1;gene1…
GO:0009755	hormone-mediated signaling pathway	5	Gene Ontology	biological_process	178	2099	0.001711	0.0338225	gene10764(XM_003522299.3):calcium-dependent protein kinase 10-like;gene10949(XM_003523081.3):elongator complex protein 3;gene10968(XM_014774816.1):calcium-binding protein CML38-like;gene11179(XM_003523201.3):ethylene-responsive transcription factor ABR1;gene11498(NM_001254674.1):auxin-induced protein 5NG4-like;gene11748(XM_006579436.2):transcription factor TCP5-like, transcript variant X1;gene118…
GO:0009737	response to abscisic acid	5	Gene Ontology	biological_process	78	741	0.00017544	0.00635808	gene12122(XM_003525753.3):protein YABBY 4-like, transcript variant X1;gene12200(XM_003524022.3):ethylene-responsive transcription factor 1A-like;gene12612(XM_003525756.3):ethylene-responsive transcription factor ERF010-like;gene13099(XM_003524797.3):protein SRG1-like;gene13100(XM_014775656.1):protein SRG1-like;gene14130(NM_001249965.2):uncharacterized LOC100306314;gene14603(XM_003525880.3):zinc f…
GO:0009873	ethylene-activated signaling pathway	6	Gene Ontology	biological_process	65	517	2.9339e-06	0.000220832	gene10968(XM_014774816.1):calcium-binding protein CML38-like;gene11179(XM_003523201.3):ethylene-responsive transcription factor ABR1;gene12200(XM_003524022.3):ethylene-responsive transcription factor 1A-like;gene12612(XM_003525756.3):ethylene-responsive transcription factor ERF010-like;gene13518(XM_003525016.3):putative ETHYLENE INSENSITIVE 3-like 4 protein;gene13581(XM_014775782.1):ethylene-resp…
GO:0009738	abscisic acid-activated signaling pathway	6	Gene Ontology	biological_process	59	527	0.00023693	0.00785885	gene10764(XM_003522299.3):calcium-dependent protein kinase 10-like;gene10968(XM_014774816.1):calcium-binding protein CML38-like;gene11874(XM_014775434.1):serine/threonine-protein kinase AtPK2/AtPK19-like;gene12200(XM_003524022.3):ethylene-responsive transcription factor 1A-like;gene12612(XM_003525756.3):ethylene-responsive transcription factor ERF010-like;gene12627(XM_003524601.3):mitogen-activat…
GO:0009723	response to ethylene	5	Gene Ontology	biological_process	47	444	0.0029594	0.0499271	gene10764(XM_003522299.3):calcium-dependent protein kinase 10-like;gene10968(XM_014774816.1):calcium-binding protein CML38-like;gene11278(XM_003523266.3):protein TRANSPARENT TESTA GLABRA 1-like;gene11874(XM_014775434.1):serine/threonine-protein kinase AtPK2/AtPK19-like;gene12200(XM_003524022.3):ethylene-responsive transcription factor 1A-like;gene14603(XM_003525880.3):zinc finger protein ZAT10;ge…
GO:0009845	seed germination	4	Gene Ontology	biological_process	31	250	0.0013222	0.0290735	gene11602(XM_003524507.2):P24 oleosin isoform A-like;gene12122(XM_003525753.3):protein YABBY 4-like, transcript variant X1;gene13099(XM_003524797.3):protein SRG1-like;gene13100(XM_014775656.1):protein SRG1-like;gene14038(XM_006580387.2):protein XAP5 CIRCADIAN TIMEKEEPER, transcript variant X2;gene15081(XM_003526491.3):zinc-finger homeodomain protein 2-like, transcript variant X2;gene15770(NM_0012…
					690

## Sheet: TW-1-M-1 vs TW-1-1
GO_accession	Description	Level	Database	Term_type	CAD_item	Bg_item	O.R.pV.B	C.O.R.pV.B	Gene ID and anotation
GO:0055114	oxidation-reduction process	4	Gene Ontology	biological_process	310	2848	1.6839e-07	1.15066e-05	gene10710(XM_003522978.2):1-aminocyclopropane-1-carboxylate oxidase 1-like;gene11427(XM_014774975.1):2-oxoisovalerate dehydrogenase subunit alpha 2, mitochondrial, transcript variant X2;gene1148(XM_014774383.1):delta-1-pyrroline-5-carboxylate synthase-like, transcript variant X1;gene11481(XM_003523394.3):chlorophyllide a oxygenase, chloroplastic;gene1182(NM_001252896.2):2-oxoisovalerate dehydroge…
GO:0009733	response to auxin	5	Gene Ontology	biological_process	61	465	0.00038417	0.00970891	gene11167(XM_003523194.3):actin-7, transcript variant X1;gene13440(XM_003532755.3):protein kinase PINOID-like;gene13595(XM_003525057.3):actin-7-like;gene13985(NM_001252879.2):auxin-responsive protein IAA27-like;gene15103(XM_006581446.2):double-stranded RNA-binding protein 1-like, transcript variant X1;gene16829(XM_003526106.3):indole-3-acetic acid-amido synthetase GH3.6-like;gene17617(XM_00353003…
GO:0010817	regulation of hormone levels	4	Gene Ontology	biological_process	36	142	5.3844e-09	6.62281e-07	gene12123(XM_003525754.3):monocopper oxidase-like protein SKU5;gene12817(NM_001248136.2):receptor-like protein kinase 1;gene16198(XM_003527069.3):protein COBRA;gene18068(XM_014777386.1):formin-like protein 1;gene2264(NM_001248151.1):receptor-like protein kinase 3;gene23768(XM_003530795.3):monocopper oxidase-like protein SKU5;gene25066(XM_003533850.3):cellulose synthase A catalytic subunit 3 [UDP-…
GO:0060918	auxin transport	5	Gene Ontology	biological_process	33	174	1.2066e-05	0.000514298	gene13440(XM_003532755.3):protein kinase PINOID-like;gene16198(XM_003527069.3):protein COBRA;gene18484(NM_001250617.1):auxin efflux carrier protein 2;gene20883(NM_001280586.1):auxin efflux carrier component 1-like;gene24787(NM_001249876.1):uncharacterized LOC100306308;gene25066(XM_003533850.3):cellulose synthase A catalytic subunit 3 [UDP-forming]-like, transcript variant X3;gene25260(NM_00128057…
GO:0009914	hormone transport	4	Gene Ontology	biological_process	33	175	1.3358e-05	0.000563786	gene13440(XM_003532755.3):protein kinase PINOID-like;gene16198(XM_003527069.3):protein COBRA;gene18484(NM_001250617.1):auxin efflux carrier protein 2;gene20883(NM_001280586.1):auxin efflux carrier component 1-like;gene24787(NM_001249876.1):uncharacterized LOC100306308;gene25066(XM_003533850.3):cellulose synthase A catalytic subunit 3 [UDP-forming]-like, transcript variant X3;gene25260(NM_00128057…
GO:0009740	gibberellic acid mediated signaling pathway	7	Gene Ontology	biological_process	27	177	0.0021083	0.0376607	gene10700(XM_003522973.3):gibberellin-regulated protein 4;gene11763(NM_001249559.2):uncharacterized LOC100500078;gene14172(XM_003525128.3):zinc-finger homeodomain protein 8-like;gene16065(NM_001250569.1):uncharacterized LOC100306354;gene17731(NM_001253950.2):ethylene-responsive transcription factor ERF003-like;gene19192(XM_003530292.3):extra-large guanine nucleotide-binding protein 1-like;gene196…
GO:0010476	gibberellin mediated signaling pathway	6	Gene Ontology	biological_process	27	177	0.0021083	0.0376607	gene10700(XM_003522973.3):gibberellin-regulated protein 4;gene11763(NM_001249559.2):uncharacterized LOC100500078;gene14172(XM_003525128.3):zinc-finger homeodomain protein 8-like;gene16065(NM_001250569.1):uncharacterized LOC100306354;gene17731(NM_001253950.2):ethylene-responsive transcription factor ERF003-like;gene19192(XM_003530292.3):extra-large guanine nucleotide-binding protein 1-like;gene196…
					527
	TW-1-M-1 vs TW-1-1 down-regulated functional categories
GO_accession	Description	Level	Database	Term_type	CAD_item	Bg_item	O.R.pV.B	C.O.R.pV.B	Gene ID and anotation
GO:0055114	oxidation-reduction process	4	Gene Ontology	biological_process	97	2848	0.002397	0.0391801	gene11481(XM_003523394.3):chlorophyllide a oxygenase, chloroplastic;gene12070(XM_003525698.3):PGR5-like protein 1A, chloroplastic;gene12958(XM_003524727.3):tetrahydrocannabinolic acid synthase-like;gene1302(XM_003516893.3):laccase-4-like;gene14472(XM_006581140.2):isoflavone reductase-like protein;gene14918(XM_003526414.3):probable nucleoredoxin 3, transcript variant X1;gene15956(XM_003526978.3):a…
					97
	TW-1-M-1 vs TW-1-1 up-regulated functional categories
GO_accession	Description	Level	Database	Term_type	CAD_item	Bg_item	O.R.pV.B	C.O.R.pV.B	Gene ID and anotation
GO:0055114	oxidation-reduction process	4	Gene Ontology	biological_process	213	2848	1.9973e-05	0.00063861	gene10710(XM_003522978.2):1-aminocyclopropane-1-carboxylate oxidase 1-like;gene11427(XM_014774975.1):2-oxoisovalerate dehydrogenase subunit alpha 2, mitochondrial, transcript variant X2;gene1148(XM_014774383.1):delta-1-pyrroline-5-carboxylate synthase-like, transcript variant X1;gene1182(NM_001252896.2):2-oxoisovalerate dehydrogenase subunit beta, mitochondrial-like;gene11842(XM_006579479.2):prob…
GO:0009755	hormone-mediated signaling pathway	5	Gene Ontology	biological_process	151	2099	0.001949	0.0258174	gene10700(XM_003522973.3):gibberellin-regulated protein 4;gene11384(XM_003522501.3):pathogenesis-related genes transcriptional activator PTI6-like;gene11511(XM_003523412.3):auxin transporter-like protein 3;gene11651(XM_003524487.3):protein kinase PINOID 2-like;gene11763(NM_001249559.2):uncharacterized LOC100500078;gene12301(XM_003524434.3):probable serine/threonine-protein kinase At4g35230;gene13…
GO:0009734	auxin-activated signaling pathway	6	Gene Ontology	biological_process	63	539	1.0637e-07	6.35604e-06	gene11511(XM_003523412.3):auxin transporter-like protein 3;gene11651(XM_003524487.3):protein kinase PINOID 2-like;gene13440(XM_003532755.3):protein kinase PINOID-like;gene13717(XM_006580564.2):auxin response factor 2-like, transcript variant X2;gene13985(NM_001252879.2):auxin-responsive protein IAA27-like;gene14418(XM_003527668.3):auxin-induced protein 6B-like;gene14441(XM_003527812.3):protein WA…
GO:0009733	response to auxin	5	Gene Ontology	biological_process	50	465	2.6258e-05	0.00082509	gene11167(XM_003523194.3):actin-7, transcript variant X1;gene13440(XM_003532755.3):protein kinase PINOID-like;gene13595(XM_003525057.3):actin-7-like;gene13985(NM_001252879.2):auxin-responsive protein IAA27-like;gene16829(XM_003526106.3):indole-3-acetic acid-amido synthetase GH3.6-like;gene17617(XM_003530030.3):auxin-responsive protein IAA16-like;gene18484(NM_001250617.1):auxin efflux carrier prot…
GO:0060918	auxin transport	5	Gene Ontology	biological_process	29	174	4.0846e-07	2.18947e-05	gene13440(XM_003532755.3):protein kinase PINOID-like;gene16198(XM_003527069.3):protein COBRA;gene18484(NM_001250617.1):auxin efflux carrier protein 2;gene20883(NM_001280586.1):auxin efflux carrier component 1-like;gene25066(XM_003533850.3):cellulose synthase A catalytic subunit 3 [UDP-forming]-like, transcript variant X3;gene25260(NM_001280570.1):auxin efflux carrier component 3-like;gene29033(XM…
GO:0009914	hormone transport	4	Gene Ontology	biological_process	29	175	4.5752e-07	2.38237e-05	gene13440(XM_003532755.3):protein kinase PINOID-like;gene16198(XM_003527069.3):protein COBRA;gene18484(NM_001250617.1):auxin efflux carrier protein 2;gene20883(NM_001280586.1):auxin efflux carrier component 1-like;gene25066(XM_003533850.3):cellulose synthase A catalytic subunit 3 [UDP-forming]-like, transcript variant X3;gene25260(NM_001280570.1):auxin efflux carrier component 3-like;gene29033(XM…
GO:0009740	gibberellic acid mediated signaling pathway	7	Gene Ontology	biological_process	21	177	0.0019028	0.0253274	gene10700(XM_003522973.3):gibberellin-regulated protein 4;gene11763(NM_001249559.2):uncharacterized LOC100500078;gene14172(XM_003525128.3):zinc-finger homeodomain protein 8-like;gene16065(NM_001250569.1):uncharacterized LOC100306354;gene19192(XM_003530292.3):extra-large guanine nucleotide-binding protein 1-like;gene19696(NM_001251447.1):senescence-associated nodulin 1A;gene20904(XM_003532500.3):z…
GO:0010476	gibberellin mediated signaling pathway	6	Gene Ontology	biological_process	21	177	0.0019028	0.0253274	gene10700(XM_003522973.3):gibberellin-regulated protein 4;gene11763(NM_001249559.2):uncharacterized LOC100500078;gene14172(XM_003525128.3):zinc-finger homeodomain protein 8-like;gene16065(NM_001250569.1):uncharacterized LOC100306354;gene19192(XM_003530292.3):extra-large guanine nucleotide-binding protein 1-like;gene19696(NM_001251447.1):senescence-associated nodulin 1A;gene20904(XM_003532500.3):z…
GO:0009686	gibberellin biosynthetic process	7	Gene Ontology	biological_process	20	167	0.0024661	0.0312116	gene14172(XM_003525128.3):zinc-finger homeodomain protein 8-like;gene1838(XM_003517062.3):2-oxoglutarate-dependent dioxygenase DAO-like;gene19696(NM_001251447.1):senescence-associated nodulin 1A;gene20004(XM_003529472.3):serine/threonine-protein kinase STY8-like, transcript variant X1;gene20904(XM_003532500.3):zinc-finger homeodomain protein 5-like;gene24289(XM_003533045.3):ent-kaurenoic acid oxi…
					597

## Sheet: TW-1-M-2 vs TW-1-2
GO_accession	Description	Level	Database	Term_type	CAD_item	Bg_item	O.R.pV.B	C.O.R.pV.B	Gene ID and anotation
GO:0055114	oxidation-reduction process	4	Gene Ontology	biological_process	673	2848	7.6902e-09	1.26909e-06	gene10166(XM_003522834.2):eugenol synthase 1-like;gene10305(XM_014774677.1):thylakoid lumenal 16.5 kDa protein, chloroplastic-like, transcript variant X1;gene10395(XM_003522859.3):heme oxygenase 1, chloroplastic;gene10653(XM_006577755.2):flavin-containing monooxygenase FMO GS-OX-like 9-like, transcript variant X1;gene10710(XM_003522978.2):1-aminocyclopropane-1-carboxylate oxidase 1-like;gene11206…
GO:0009725	response to hormone	4	Gene Ontology	biological_process	400	1785	0.0008089	0.0324944	gene10074(XM_003523857.3):ABSCISIC ACID-INSENSITIVE 5-like protein 2;gene10700(XM_003522973.3):gibberellin-regulated protein 4;gene10711(XM_003522979.3):transcription factor TCP14-like;gene10923(XM_003523067.3):protein-L-isoaspartate O-methyltransferase 1-like;gene10968(XM_014774816.1):calcium-binding protein CML38-like;gene11101(XM_003523157.3):NAC domain-containing protein 2;gene11167(XM_003523…
GO:0009693	ethylene biosynthetic process	6	Gene Ontology	biological_process	60	172	1.3988e-05	0.00109501	gene10710(XM_003522978.2):1-aminocyclopropane-1-carboxylate oxidase 1-like;gene11450(NM_001289374.1):1-aminocyclopropane-1-carboxylate oxidase 5-like;gene12799(XM_003525828.3):1-aminocyclopropane-1-carboxylate synthase 3-like;gene13818(NM_001249929.1):1-aminocyclopropane 1-carboxylate synthase;gene13922(XM_003525262.3):1-aminocyclopropane-1-carboxylate oxidase 1;gene14235(NM_001255578.2):5'-methy…
GO:0009692	ethylene metabolic process	5	Gene Ontology	biological_process	60	172	1.3988e-05	0.00109501	gene10710(XM_003522978.2):1-aminocyclopropane-1-carboxylate oxidase 1-like;gene11450(NM_001289374.1):1-aminocyclopropane-1-carboxylate oxidase 5-like;gene12799(XM_003525828.3):1-aminocyclopropane-1-carboxylate synthase 3-like;gene13818(NM_001249929.1):1-aminocyclopropane 1-carboxylate synthase;gene13922(XM_003525262.3):1-aminocyclopropane-1-carboxylate oxidase 1;gene14235(NM_001255578.2):5'-methy…
GO:0010817	regulation of hormone levels	4	Gene Ontology	biological_process	47	142	0.00044669	0.0203544	gene12123(XM_003525754.3):monocopper oxidase-like protein SKU5;gene13584(XM_003525050.3):cellulose synthase A catalytic subunit 6 [UDP-forming]-like;gene15037(XM_003526469.3):receptor-like protein kinase HSL1;gene16198(XM_003527069.3):protein COBRA;gene17608(NM_001255632.1):GDSL esterase/lipase APG-like;gene1800(XM_006573431.2):rop guanine nucleotide exchange factor 14-like, transcript variant X1…
					1240
	TW-1-M-2 vs TW-1-2 down-regulated functional categories
GO_accession	Description	Level	Database	Term_type	CAD_item	Bg_item	O.R.pV.B	C.O.R.pV.B	Gene ID and anotation
GO:0009755	hormone-mediated signaling pathway	5	Gene Ontology	biological_process	225	2099	0.00021527	0.00629228	gene10604(XM_003522243.3):transcription factor TCP5-like;gene10657(XM_003522261.3):probable LRR receptor-like serine/threonine-protein kinase At1g74360;gene10968(XM_014774816.1):calcium-binding protein CML38-like;gene11179(XM_003523201.3):ethylene-responsive transcription factor ABR1;gene11530(XM_006578927.2):auxin response factor 17-like;gene11748(XM_006579436.2):transcription factor TCP5-like, …
GO:0009725	response to hormone	4	Gene Ontology	biological_process	202	1785	2.5785e-05	0.00103283	gene10923(XM_003523067.3):protein-L-isoaspartate O-methyltransferase 1-like;gene10968(XM_014774816.1):calcium-binding protein CML38-like;gene11101(XM_003523157.3):NAC domain-containing protein 2;gene11278(XM_003523266.3):protein TRANSPARENT TESTA GLABRA 1-like;gene11465(XM_003523384.3):IAA-amino acid hydrolase ILR1-like 6;gene11473(XM_006578904.2):aldehyde dehydrogenase family 3 member H1, transc…
GO:0009737	response to abscisic acid	5	Gene Ontology	biological_process	111	741	1.2339e-08	1.08936e-06	gene10923(XM_003523067.3):protein-L-isoaspartate O-methyltransferase 1-like;gene11101(XM_003523157.3):NAC domain-containing protein 2;gene11473(XM_006578904.2):aldehyde dehydrogenase family 3 member H1, transcript variant X2;gene11778(XM_003524619.3):SNAP25 homologous protein SNAP33-like;gene12010(XM_003525483.3):transcription factor GTE10-like;gene12122(XM_003525753.3):protein YABBY 4-like, tran…
GO:0009873	ethylene-activated signaling pathway	6	Gene Ontology	biological_process	83	517	5.7585e-08	4.44844e-06	gene10968(XM_014774816.1):calcium-binding protein CML38-like;gene11179(XM_003523201.3):ethylene-responsive transcription factor ABR1;gene12199(XM_003524020.3):ethylene-responsive transcription factor 5;gene12200(XM_003524022.3):ethylene-responsive transcription factor 1A-like;gene12612(XM_003525756.3):ethylene-responsive transcription factor ERF010-like;gene13518(XM_003525016.3):putative ETHYLENE…
GO:0009738	abscisic acid-activated signaling pathway	6	Gene Ontology	biological_process	81	527	4.3388e-07	2.76024e-05	gene10968(XM_014774816.1):calcium-binding protein CML38-like;gene12010(XM_003525483.3):transcription factor GTE10-like;gene12200(XM_003524022.3):ethylene-responsive transcription factor 1A-like;gene12216(XM_003524074.3):bax inhibitor 1;gene12612(XM_003525756.3):ethylene-responsive transcription factor ERF010-like;gene14603(XM_003525880.3):zinc finger protein ZAT10;gene14763(XM_014776113.1):WRKY17…
GO:0009723	response to ethylene	5	Gene Ontology	biological_process	60	444	0.00048419	0.0119012	gene10968(XM_014774816.1):calcium-binding protein CML38-like;gene11278(XM_003523266.3):protein TRANSPARENT TESTA GLABRA 1-like;gene12200(XM_003524022.3):ethylene-responsive transcription factor 1A-like;gene14603(XM_003525880.3):zinc finger protein ZAT10;gene14763(XM_014776113.1):WRKY17 protein, transcript variant X1;gene15492(XM_003526716.3):protein TRANSPARENT TESTA GLABRA 1-like;gene15831(XM_00…
GO:0009693	ethylene biosynthetic process	6	Gene Ontology	biological_process	36	172	1.6687e-06	9.49842e-05	gene13818(NM_001249929.1):1-aminocyclopropane 1-carboxylate synthase;gene18230(XM_003528830.3):BON1-associated protein 2-like;gene18525(XM_003530031.3):U-box domain-containing protein 21-like;gene20541(NM_001249212.1):1-aminocyclopropane-1-carboxylate synthase;gene21288(NM_001250244.2):uncharacterized LOC100305565;gene2303(NM_001249097.2):uncharacterized LOC100500298;gene25272(NM_001249536.1):unc…
GO:0009692	ethylene metabolic process	5	Gene Ontology	biological_process	36	172	1.6687e-06	9.49842e-05	gene13818(NM_001249929.1):1-aminocyclopropane 1-carboxylate synthase;gene18230(XM_003528830.3):BON1-associated protein 2-like;gene18525(XM_003530031.3):U-box domain-containing protein 21-like;gene20541(NM_001249212.1):1-aminocyclopropane-1-carboxylate synthase;gene21288(NM_001250244.2):uncharacterized LOC100305565;gene2303(NM_001249097.2):uncharacterized LOC100500298;gene25272(NM_001249536.1):unc…
GO:0009962	regulation of flavonoid biosynthetic process	6	Gene Ontology	biological_process	27	158	0.00074499	0.0166986	gene11278(XM_003523266.3):protein TRANSPARENT TESTA GLABRA 1-like;gene15492(XM_003526716.3):protein TRANSPARENT TESTA GLABRA 1-like;gene17365(XM_003526318.3):phospholipid-transporting ATPase 1-like, transcript variant X1;gene22550(XM_003530326.3):phospholipid-transporting ATPase 1-like;gene2334(XM_006572739.2):uncharacterized LOC100305949, transcript variant X1;gene24785(XM_014779540.1):uncharact…
GO:0009787	regulation of abscisic acid-activated signaling pathway	6	Gene Ontology	biological_process	19	101	0.0014136	0.0267422	gene11101(XM_003523157.3):NAC domain-containing protein 2;gene13408(XR_414448.2):phospholipase D delta-like, transcript variant X2;gene14812(XM_006581288.2):E3 ubiquitin-protein ligase KEG-like, transcript variant X1;gene15271(NM_001249942.2):NAC domain protein NAC2;gene15387(NM_001249120.2):uncharacterized LOC100526923;gene15695(NM_001255948.1):NAC domain-containing protein 2-like;gene28466(XM_0…
					880
	TW-1-M-2 vs TW-1-2 up-regulated functional categories
GO_accession	Description	Level	Database	Term_type	CAD_item	Bg_item	O.R.pV.B	C.O.R.pV.B	Gene ID and anotation
GO:0055114	oxidation-reduction process	4	Gene Ontology	biological_process	408	2848	9.9671e-10	1.0763e-07	gene10305(XM_014774677.1):thylakoid lumenal 16.5 kDa protein, chloroplastic-like, transcript variant X1;gene10653(XM_006577755.2):flavin-containing monooxygenase FMO GS-OX-like 9-like, transcript variant X1;gene10710(XM_003522978.2):1-aminocyclopropane-1-carboxylate oxidase 1-like;gene11277(XM_006578806.2):1-aminocyclopropane-1-carboxylate oxidase 5-like;gene11427(XM_014774975.1):2-oxoisovalerate…
GO:0042445	hormone metabolic process	3	Gene Ontology	biological_process	69	403	0.0001992	0.00500326	gene10920(NM_001253941.1):E3 ubiquitin-protein ligase RGLG2-like;gene11450(NM_001289374.1):1-aminocyclopropane-1-carboxylate oxidase 5-like;gene11658(XM_003524483.3):cytochrome P450 734A1-like;gene12096(XM_003525724.3):methylsterol monooxygenase 1-1-like;gene12357(XM_006579807.2):4-coumarate--CoA ligase-like 9;gene15303(NM_001253215.1):1-aminocyclopropane-1-carboxylate oxidase 5-like;gene15534(XM…
GO:0042446	hormone biosynthetic process	4	Gene Ontology	biological_process	54	303	0.00035168	0.00813507	gene11450(NM_001289374.1):1-aminocyclopropane-1-carboxylate oxidase 5-like;gene12096(XM_003525724.3):methylsterol monooxygenase 1-1-like;gene12357(XM_006579807.2):4-coumarate--CoA ligase-like 9;gene15303(NM_001253215.1):1-aminocyclopropane-1-carboxylate oxidase 5-like;gene17571(XM_003529849.3):3-epi-6-deoxocathasterone 23-monooxygenase-like;gene17691(NM_001250093.2):uncharacterized LOC100305555;g…
					531
