# Supplementary material for: Whole genome-wide transcript profiling to identify differentially expressed genes associated with seed field emergence in two soybean low phytate mutants
Source: BMC Plant Biol. 2017 Jan 18;17:16. doi: 10.1186/s12870-016-0953-7 (PMC5242038; doi:10.1186/s12870-016-0953-7)
Supplement: Additional file 8: — Most differentially expressed genes identified by analysis of DEGs in TW-1-M relative to TW-1. (XLSX 74 kb) [file 12870_2016_953_MOESM8_ESM.xlsx]

## Sheet: TW-1-M-1vsTW-1-1
Gene	Gene ID	Gene Anotation	TW-1-M-1	TW-1-1	log2(FoldChange)	P-value	Q-value(Benjamini et al. 1995)	Regulation	GO(biological_process)	GO(cellular_component)	GO(molecular_function)	KEGG_Orthology_ID	KEGG_pathway_ID
gene52362	XM_006603527.2	60 kDa chaperonin-like	1.8496	0	inf	5e-05	0.00190513	UP	GO:0042026,Level:7,protein refolding;GO:0006457,Level:6,protein folding;GO:0044267,Level:5,cellular protein metabolic process;GO:0044260,Level:4,cellular macromolecule metabolic process;GO:0019538,Level:4,protein metabolic process;GO:0044237,Level:3,cellular metabolic process;GO:0044238,Level:3,primary metabolic process;GO:0008152,Level:2,metabolic process;GO:0009987,Level:2,cellular process;GO:0…	GO:0009507,Level:6,chloroplast;GO:0009536,Level:5,plastid;GO:0005737,Level:4,cytoplasm;GO:0044444,Level:4,cytoplasmic part;GO:0043231,Level:4,intracellular membrane-bounded organelle;GO:0044424,Level:3,intracellular part;GO:0043227,Level:3,membrane-bounded organelle;GO:0043229,Level:3,intracellular organelle;GO:0043226,Level:2,organelle;GO:0044464,Level:2,cell part;GO:0005575,Level:1,cellular_com…	GO:0005524,Level:6,ATP binding;GO:0035639,Level:5,purine ribonucleoside triphosphate binding;GO:0043168,Level:4,anion binding;GO:0000166,Level:4,nucleotide binding;GO:1901265,Level:4,nucleoside phosphate binding;GO:1901363,Level:3,heterocyclic compound binding;GO:0097159,Level:3,organic cyclic compound binding;GO:0043167,Level:3,ion binding;GO:0036094,Level:3,small molecule binding;GO:0005488,Lev…	NA	NA
gene56185	XM_006606706.2	ADP-ribosylation factor 1-like	0.69976	0	inf	0.0041	0.0477778	UP	GO:0007264,Level:6,small GTPase mediated signal transduction;GO:0046686,Level:6,response to cadmium ion;GO:0010038,Level:5,response to metal ion;GO:0035556,Level:5,intracellular signal transduction;GO:0007165,Level:4,signal transduction;GO:0015031,Level:4,protein transport;GO:0016192,Level:4,vesicle-mediated transport;GO:0010035,Level:4,response to inorganic substance;GO:0051716,Level:3,cellular …	GO:0005773,Level:5,vacuole;GO:0005794,Level:5,Golgi apparatus;GO:0044444,Level:4,cytoplasmic part;GO:0043231,Level:4,intracellular membrane-bounded organelle;GO:0005886,Level:3,plasma membrane;GO:0044424,Level:3,intracellular part;GO:0043227,Level:3,membrane-bounded organelle;GO:0005622,Level:3,intracellular;GO:0043229,Level:3,intracellular organelle;GO:0016020,Level:2,membrane;GO:0043226,Level:2…	GO:0005507,Level:7,copper ion binding;GO:0046914,Level:6,transition metal ion binding;GO:0005525,Level:6,GTP binding;GO:0046872,Level:5,metal ion binding;GO:0035639,Level:5,purine ribonucleoside triphosphate binding;GO:0043168,Level:4,anion binding;GO:0000166,Level:4,nucleotide binding;GO:1901265,Level:4,nucleoside phosphate binding;GO:0043169,Level:4,cation binding;GO:1901363,Level:3,heterocycli…	K07940	map04144:Endocytosis
gene48074	XM_014769523.1	adrenodoxin-like protein 2, mitochondrial	0.679745	0	inf	5e-05	0.00190513	UP	GO:0022900,Level:4,electron transport chain;GO:0044763,Level:3,single-organism cellular process;GO:0044699,Level:2,single-organism process;GO:0009987,Level:2,cellular process;GO:0008150,Level:1,biological_process	NA	GO:0051537,Level:5,2 iron, 2 sulfur cluster binding;GO:0046872,Level:5,metal ion binding;GO:0051536,Level:4,iron-sulfur cluster binding;GO:0043169,Level:4,cation binding;GO:0051540,Level:3,metal cluster binding;GO:0043167,Level:3,ion binding;GO:0005488,Level:2,binding;GO:0009055,Level:2,electron carrier activity;GO:0003674,Level:1,molecular_function	NA	NA
gene3473	XM_003518249.3	aquaporin PIP2-2-like	31.2026	0.261365	6.89946	5e-05	0.00190513	UP	GO:0009737,Level:5,response to abscisic acid;GO:0006833,Level:5,water transport;GO:0042044,Level:4,fluid transport;GO:0001101,Level:4,response to acid;GO:0009414,Level:4,response to water deprivation;GO:0009725,Level:4,response to hormone;GO:0006810,Level:3,transport;GO:0006950,Level:3,response to stress;GO:0009719,Level:3,response to endogenous stimulus;GO:0044765,Level:3,single-organism transpo…	GO:0009507,Level:6,chloroplast;GO:0009536,Level:5,plastid;GO:0044444,Level:4,cytoplasmic part;GO:0043231,Level:4,intracellular membrane-bounded organelle;GO:0009506,Level:4,plasmodesma;GO:0005886,Level:3,plasma membrane;GO:0044424,Level:3,intracellular part;GO:0005911,Level:3,cell-cell junction;GO:0043227,Level:3,membrane-bounded organelle;GO:0016021,Level:3,integral component of membrane;GO:0043…	GO:0015250,Level:6,water channel activity;GO:0022838,Level:5,substrate-specific channel activity;GO:0005372,Level:5,water transmembrane transporter activity;GO:0022891,Level:4,substrate-specific transmembrane transporter activity;GO:0022892,Level:3,substrate-specific transporter activity;GO:0022857,Level:3,transmembrane transporter activity;GO:0005215,Level:2,transporter activity;GO:0003674,Level…	K09864	map04964:Proximal tubule bicarbonate reclamation;map04976:Bile secretion
gene57244	NM_001249702.2	class III acidic endochitinase	25.847	0.424191	5.92914	5e-05	0.00190513	UP	GO:0006032,Level:7,chitin catabolic process;GO:0006030,Level:6,chitin metabolic process;GO:0006026,Level:6,aminoglycan catabolic process;GO:0000272,Level:6,polysaccharide catabolic process;GO:0016052,Level:5,carbohydrate catabolic process;GO:0005976,Level:5,polysaccharide metabolic process;GO:1901565,Level:5,organonitrogen compound catabolic process;GO:1901136,Level:5,carbohydrate derivative cata…	GO:0005615,Level:3,extracellular space;GO:0005576,Level:2,extracellular region;GO:0044421,Level:2,extracellular region part;GO:0005575,Level:1,cellular_component	GO:0004568,Level:6,chitinase activity;GO:0004553,Level:5,hydrolase activity, hydrolyzing O-glycosyl compounds;GO:0016798,Level:4,hydrolase activity, acting on glycosyl bonds;GO:0043169,Level:4,cation binding;GO:0016787,Level:3,hydrolase activity;GO:0043167,Level:3,ion binding;GO:0003824,Level:2,catalytic activity;GO:0005488,Level:2,binding;GO:0003674,Level:1,molecular_function	NA	NA
gene46461	NM_001280575.1	dehydration-responsive element-binding protein 1D-like	0.709196	0	inf	0.0001	0.00340282	UP	GO:0006355,Level:7,regulation of transcription, DNA-templated;GO:0009738,Level:6,abscisic acid-activated signaling pathway;GO:0006351,Level:6,transcription, DNA-templated;GO:0010468,Level:6,regulation of gene expression;GO:0060255,Level:5,regulation of macromolecule metabolic process;GO:0009755,Level:5,hormone-mediated signaling pathway;GO:0034645,Level:5,cellular macromolecule biosynthetic proce…	GO:0005634,Level:5,nucleus;GO:0043231,Level:4,intracellular membrane-bounded organelle;GO:0043227,Level:3,membrane-bounded organelle;GO:0043229,Level:3,intracellular organelle;GO:0043226,Level:2,organelle;GO:0005575,Level:1,cellular_component	GO:0003677,Level:5,DNA binding;GO:0003676,Level:4,nucleic acid binding;GO:1901363,Level:3,heterocyclic compound binding;GO:0003700,Level:3,sequence-specific DNA binding transcription factor activity;GO:0097159,Level:3,organic cyclic compound binding;GO:0001071,Level:2,nucleic acid binding transcription factor activity;GO:0005488,Level:2,binding;GO:0003674,Level:1,molecular_function	K13434	map04626:Plant-pathogen interaction
gene54208	NM_001248728.1	disease resistance protein	1.72786	0	inf	5e-05	0.00190513	UP	GO:0006952,Level:4,defense response;GO:0006950,Level:3,response to stress;GO:0050896,Level:2,response to stimulus;GO:0008150,Level:1,biological_process	NA	GO:0005524,Level:6,ATP binding;GO:0043531,Level:5,ADP binding;GO:0035639,Level:5,purine ribonucleoside triphosphate binding;GO:0043168,Level:4,anion binding;GO:0000166,Level:4,nucleotide binding;GO:1901265,Level:4,nucleoside phosphate binding;GO:1901363,Level:3,heterocyclic compound binding;GO:0097159,Level:3,organic cyclic compound binding;GO:0043167,Level:3,ion binding;GO:0036094,Level:3,small …	K13475	map04626:Plant-pathogen interaction
gene22518	XM_006586367.2	GATA transcription factor 7-like	0	9.22717	#NAME?	5e-05	0.00190513	DOWN	NA	NA	NA	NA	NA
gene8527	XM_006577196.2	glutathione synthetase, chloroplastic-like	0	0.678591	#NAME?	5e-05	0.00190513	DOWN	GO:0006750,Level:6,glutathione biosynthetic process;GO:0009407,Level:5,toxin catabolic process;GO:0044272,Level:5,sulfur compound biosynthetic process;GO:0009753,Level:5,response to jasmonic acid;GO:0006749,Level:5,glutathione metabolic process;GO:0009723,Level:5,response to ethylene;GO:1901700,Level:4,response to oxygen-containing compound;GO:0044248,Level:4,cellular catabolic process;GO:0009404…	GO:0009507,Level:6,chloroplast;GO:0005829,Level:5,cytosol;GO:0009536,Level:5,plastid;GO:0044444,Level:4,cytoplasmic part;GO:0043231,Level:4,intracellular membrane-bounded organelle;GO:0044424,Level:3,intracellular part;GO:0043227,Level:3,membrane-bounded organelle;GO:0043229,Level:3,intracellular organelle;GO:0043226,Level:2,organelle;GO:0044464,Level:2,cell part;GO:0005575,Level:1,cellular_compo…	GO:0000287,Level:6,magnesium ion binding;GO:0004363,Level:6,glutathione synthase activity;GO:0005524,Level:6,ATP binding;GO:0016881,Level:5,acid-amino acid ligase activity;GO:0042803,Level:5,protein homodimerization activity;GO:0046872,Level:5,metal ion binding;GO:0035639,Level:5,purine ribonucleoside triphosphate binding;GO:0046983,Level:4,protein dimerization activity;GO:0042802,Level:4,identic…	NA	NA
gene57364	XM_003556163.3	glycine-rich cell wall structural protein 2-like	0	2.97781	#NAME?	5e-05	0.00190513	DOWN	NA	NA	NA	NA	NA
gene54485	NM_001249911.1	glycinin A1bB2-784	5.33611	0.132513	5.33158	0.0002	0.00586194	UP	NA	NA	GO:0045735,Level:2,nutrient reservoir activity;GO:0003674,Level:1,molecular_function	NA	NA
gene3354	NA	gma-miR4377	212.635	0.298001	9.47885	0.01255	0.0977732	UP	NA	NA	NA	NA	NA
gene1340	NA	gma-miR4377	0.823095	0	inf	5e-05	0.00190513	UP	NA	NA	NA	NA	NA
gene40737	NA	gma-miR4377	0.757559	0	inf	5e-05	0.00190513	UP	NA	NA	NA	NA	NA
gene45991	NA	gma-miR4377	6.39569	0	inf	5e-05	0.00190513	UP	NA	NA	NA	NA	NA
gene46336	NA	gma-miR4377	0	6.14566	#NAME?	5e-05	0.00190513	DOWN	NA	NA	NA	NA	NA
gene4751	NA	gma-miR4377	0.639711	0	inf	5e-05	0.00190513	UP	NA	NA	NA	NA	NA
gene53965	NA	gma-miR4377	0.557341	0	inf	5e-05	0.00190513	UP	NA	NA	NA	NA	NA
gene58706	NA	gma-miR4377	117.849	0	inf	0.0406	0.197397	UP	GO:0015979,Level:4,photosynthesis;GO:0044237,Level:3,cellular metabolic process;GO:0008152,Level:2,metabolic process;GO:0009987,Level:2,cellular process;GO:0008150,Level:1,biological_process	GO:0009535,Level:6,chloroplast thylakoid membrane;GO:0009507,Level:6,chloroplast;GO:0044434,Level:5,chloroplast part;GO:0009536,Level:5,plastid;GO:0055035,Level:5,plastid thylakoid membrane;GO:0009522,Level:4,photosystem I;GO:0009579,Level:4,thylakoid;GO:0042651,Level:4,thylakoid membrane;GO:0044435,Level:4,plastid part;GO:0044444,Level:4,cytoplasmic part;GO:0043231,Level:4,intracellular membrane…	NA	K02697	map00195:Photosynthesis
gene58822	NA	gma-miR4377	0	4.38291	#NAME?	0.0078	0.0721407	DOWN	NA	NA	NA	NA	NA
gene58841	NA	gma-miR4377	0	1.01916	#NAME?	0.03385	0.177192	DOWN	NA	NA	NA	NA	NA
gene58867	NA	gma-miR4377	0	0.892658	#NAME?	0.0009	0.0171462	DOWN	NA	NA	NA	NA	NA
gene58877	NA	gma-miR4377	3.12418	0	inf	0.0005	0.0115187	UP	NA	NA	NA	NA	NA
gene6364	NA	gma-miR4377	1.56802	0	inf	5e-05	0.00190513	UP	NA	NA	NA	NA	NA
gene7027	NA	gma-miR4377	2.16053	0	inf	5e-05	0.00190513	UP	NA	NA	NA	NA	NA
gene51270	XM_003551348.3	GPI transamidase component PIG-S-like	7.28998	0.162593	5.48657	0.0001	0.00340282	UP	GO:0006506,Level:7,GPI anchor biosynthetic process;GO:0006505,Level:6,GPI anchor metabolic process;GO:0009247,Level:6,glycolipid biosynthetic process;GO:1901137,Level:5,carbohydrate derivative biosynthetic process;GO:0046467,Level:5,membrane lipid biosynthetic process;GO:0006664,Level:5,glycolipid metabolic process;GO:1901576,Level:4,organic substance biosynthetic process;GO:0044249,Level:4,cellu…	GO:0005783,Level:5,endoplasmic reticulum;GO:0044444,Level:4,cytoplasmic part;GO:0043231,Level:4,intracellular membrane-bounded organelle;GO:0044424,Level:3,intracellular part;GO:0043227,Level:3,membrane-bounded organelle;GO:0005789,Level:3,endoplasmic reticulum membrane;GO:0016021,Level:3,integral component of membrane;GO:0043229,Level:3,intracellular organelle;GO:0016020,Level:2,membrane;GO:0043…	GO:0003923,Level:4,GPI-anchor transamidase activity;GO:0016787,Level:3,hydrolase activity;GO:0003824,Level:2,catalytic activity;GO:0003674,Level:1,molecular_function	K05291	map00563:Glycosylphosphatidylinositol(GPI)-anchor biosynthesis
gene3658	XM_006574794.1	heat shock cognate 70 kDa protein 2-like, transcript variant X2	0.187205	36.8222	-7.61982	5e-05	0.00190513	DOWN	GO:0006950,Level:3,response to stress;GO:0050896,Level:2,response to stimulus;GO:0008150,Level:1,biological_process	NA	GO:0005524,Level:6,ATP binding;GO:0035639,Level:5,purine ribonucleoside triphosphate binding;GO:0043168,Level:4,anion binding;GO:0000166,Level:4,nucleotide binding;GO:1901265,Level:4,nucleoside phosphate binding;GO:1901363,Level:3,heterocyclic compound binding;GO:0097159,Level:3,organic cyclic compound binding;GO:0043167,Level:3,ion binding;GO:0036094,Level:3,small molecule binding;GO:0005488,Lev…	K04043;K09490	map03018:RNA degradation;map05152:Tuberculosis;;map03060:Protein export;map04141:Protein processing in endoplasmic reticulum;map05020:Prion diseases
gene52332	NM_001254081.2	isoflavone 7-O-methyltransferase-like	1.0101	0	inf	5e-05	0.00190513	UP	GO:0032259,Level:3,methylation;GO:0008152,Level:2,metabolic process;GO:0008150,Level:1,biological_process	NA	GO:0008171,Level:6,O-methyltransferase activity;GO:0008168,Level:5,methyltransferase activity;GO:0046983,Level:4,protein dimerization activity;GO:0016741,Level:4,transferase activity, transferring one-carbon groups;GO:0016740,Level:3,transferase activity;GO:0005515,Level:3,protein binding;GO:0003824,Level:2,catalytic activity;GO:0005488,Level:2,binding;GO:0003674,Level:1,molecular_function	K16040;K13259;K13262	map00945:Stilbenoid, diarylheptanoid and gingerol biosynthesis;;map00943:Isoflavonoid biosynthesis;map01110:Biosynthesis of secondary metabolites;;map00943:Isoflavonoid biosynthesis
gene46403	XM_014768785.1	low-temperature-induced 65 kDa protein-like	0	8.8197	#NAME?	5e-05	0.00190513	DOWN	GO:0010150,Level:6,leaf senescence;GO:0009738,Level:6,abscisic acid-activated signaling pathway;GO:0010260,Level:5,organ senescence;GO:0009737,Level:5,response to abscisic acid;GO:0009755,Level:5,hormone-mediated signaling pathway;GO:0009651,Level:5,response to salt stress;GO:0007165,Level:4,signal transduction;GO:0006970,Level:4,response to osmotic stress;GO:0009409,Level:4,response to cold;GO:0…	GO:0005575,Level:1,cellular_component	GO:0003674,Level:1,molecular_function	NA	NA
gene3024	XM_003519347.3	metalloendoproteinase 5-MMP-like	2.74184	128.598	-5.55157	5e-05	0.00190513	DOWN	GO:0006508,Level:5,proteolysis;GO:0019538,Level:4,protein metabolic process;GO:0044238,Level:3,primary metabolic process;GO:0008152,Level:2,metabolic process;GO:0008150,Level:1,biological_process	GO:0031012,Level:2,extracellular matrix;GO:0005575,Level:1,cellular_component	GO:0008270,Level:7,zinc ion binding;GO:0004222,Level:7,metalloendopeptidase activity;GO:0046914,Level:6,transition metal ion binding;GO:0008237,Level:6,metallopeptidase activity;GO:0004175,Level:6,endopeptidase activity;GO:0070011,Level:5,peptidase activity, acting on L-amino acid peptides;GO:0046872,Level:5,metal ion binding;GO:0008233,Level:4,peptidase activity;GO:0043169,Level:4,cation binding…	K01388	map03320:PPAR signaling pathway;map05200:Pathways in cancer;map05219:Bladder cancer;map05323:Rheumatoid arthritis
gene44120	XM_014768213.1	nuclear pore complex protein GP210-like, transcript variant X4	3.73644	0	inf	5e-05	0.00190513	UP	NA	NA	NA	NA	NA
gene35976	XM_003543662.3	outer plastidial membrane protein porin	21.44	0.166551	7.00819	0.00075	0.0152197	UP	GO:0044070,Level:7,regulation of anion transport;GO:0043269,Level:6,regulation of ion transport;GO:0051049,Level:5,regulation of transport;GO:0006820,Level:5,anion transport;GO:0032879,Level:4,regulation of localization;GO:0055085,Level:4,transmembrane transport;GO:0006811,Level:4,ion transport;GO:0044763,Level:3,single-organism cellular process;GO:0006810,Level:3,transport;GO:0044765,Level:3,sin…	GO:0009527,Level:5,plastid outer membrane;GO:0009536,Level:5,plastid;GO:0005741,Level:5,mitochondrial outer membrane;GO:0031968,Level:4,organelle outer membrane;GO:0098588,Level:4,bounding membrane of organelle;GO:0044444,Level:4,cytoplasmic part;GO:0042170,Level:4,plastid membrane;GO:0043231,Level:4,intracellular membrane-bounded organelle;GO:0031966,Level:4,mitochondrial membrane;GO:0019867,Lev…	GO:0008308,Level:8,voltage-gated anion channel activity;GO:0015288,Level:7,porin activity;GO:0005253,Level:7,anion channel activity;GO:0005244,Level:7,voltage-gated ion channel activity;GO:0005216,Level:6,ion channel activity;GO:0022829,Level:6,wide pore channel activity;GO:0008509,Level:6,anion transmembrane transporter activity;GO:0015075,Level:5,ion transmembrane transporter activity;GO:002283…	K15041	map04020:Calcium signaling pathway;map05012:Parkinson's disease;map05016:Huntington's disease;map05161:Hepatitis B;map05166:HTLV-I infection;map05203:Viral carcinogenesis
gene43660	XM_014767723.1	polygalacturonase inhibitor-like	1.5354	0	inf	5e-05	0.00190513	UP	NA	GO:0005618,Level:4,cell wall;GO:0048046,Level:3,apoplast;GO:0030312,Level:3,external encapsulating structure;GO:0005576,Level:2,extracellular region;GO:0044464,Level:2,cell part;GO:0005575,Level:1,cellular_component	NA	K13471	map04626:Plant-pathogen interaction
gene36836	XM_014765556.1	probable 3-deoxy-D-manno-octulosonic acid transferase, mitochondrial, transcript variant X20	4.06532	0.0806279	5.65595	5e-05	0.00190513	UP	GO:0036104,Level:6,Kdo2-lipid A biosynthetic process;GO:0009245,Level:6,lipid A biosynthetic process;GO:0009103,Level:6,lipopolysaccharide biosynthetic process;GO:0008610,Level:5,lipid biosynthetic process;GO:1901137,Level:5,carbohydrate derivative biosynthetic process;GO:0008654,Level:5,phospholipid biosynthetic process;GO:0033692,Level:5,cellular polysaccharide biosynthetic process;GO:0008653,L…	GO:0005886,Level:3,plasma membrane;GO:0016021,Level:3,integral component of membrane;GO:0016020,Level:2,membrane;GO:0044425,Level:2,membrane part;GO:0044464,Level:2,cell part;GO:0005575,Level:1,cellular_component	GO:0016740,Level:3,transferase activity;GO:0003824,Level:2,catalytic activity;GO:0003674,Level:1,molecular_function	NA	NA
gene36822	XM_003542519.3	probable glycosyltransferase At5g03795	0	1.03115	#NAME?	5e-05	0.00190513	DOWN	NA	GO:0005794,Level:5,Golgi apparatus;GO:0000139,Level:4,Golgi membrane;GO:0044444,Level:4,cytoplasmic part;GO:0043231,Level:4,intracellular membrane-bounded organelle;GO:0044424,Level:3,intracellular part;GO:0043227,Level:3,membrane-bounded organelle;GO:0016021,Level:3,integral component of membrane;GO:0031090,Level:3,organelle membrane;GO:0043229,Level:3,intracellular organelle;GO:0016020,Level:2,…	GO:0016757,Level:4,transferase activity, transferring glycosyl groups;GO:0016740,Level:3,transferase activity;GO:0003824,Level:2,catalytic activity;GO:0003674,Level:1,molecular_function	K02367	map00534:Glycosaminoglycan biosynthesis - HS/Hep
gene25963	XM_006587432.2	probable receptor-like protein kinase At1g67000, transcript variant X1	15.5592	0.465854	5.06174	5e-05	0.00190513	UP	GO:0006468,Level:7,protein phosphorylation;GO:0016310,Level:6,phosphorylation;GO:0006464,Level:6,cellular protein modification process;GO:0006796,Level:5,phosphate-containing compound metabolic process;GO:0036211,Level:5,protein modification process;GO:0044267,Level:5,cellular protein metabolic process;GO:0044260,Level:4,cellular macromolecule metabolic process;GO:0019538,Level:4,protein metaboli…	GO:0005886,Level:3,plasma membrane;GO:0016021,Level:3,integral component of membrane;GO:0016020,Level:2,membrane;GO:0044425,Level:2,membrane part;GO:0044464,Level:2,cell part;GO:0005575,Level:1,cellular_component	GO:0004674,Level:7,protein serine/threonine kinase activity;GO:0004672,Level:6,protein kinase activity;GO:0005524,Level:6,ATP binding;GO:0016301,Level:5,kinase activity;GO:0016773,Level:5,phosphotransferase activity, alcohol group as acceptor;GO:0035639,Level:5,purine ribonucleoside triphosphate binding;GO:0043168,Level:4,anion binding;GO:0000166,Level:4,nucleotide binding;GO:1901265,Level:4,nucl…	K13416	map04075:Plant hormone signal transduction;map04626:Plant-pathogen interaction
gene35639	XM_014766430.1	probable receptor-like protein kinase At1g67000, transcript variant X2	2.29778	0.0450974	5.67105	0.00505	0.0546888	UP	GO:0006468,Level:7,protein phosphorylation;GO:0006464,Level:6,cellular protein modification process;GO:0016310,Level:6,phosphorylation;GO:0044267,Level:5,cellular protein metabolic process;GO:0006796,Level:5,phosphate-containing compound metabolic process;GO:0036211,Level:5,protein modification process;GO:0019538,Level:4,protein metabolic process;GO:0044260,Level:4,cellular macromolecule metaboli…	GO:0016021,Level:3,integral component of membrane;GO:0016020,Level:2,membrane;GO:0044425,Level:2,membrane part;GO:0005575,Level:1,cellular_component	GO:0004674,Level:7,protein serine/threonine kinase activity;GO:0004672,Level:6,protein kinase activity;GO:0005524,Level:6,ATP binding;GO:0016773,Level:5,phosphotransferase activity, alcohol group as acceptor;GO:0016301,Level:5,kinase activity;GO:0035639,Level:5,purine ribonucleoside triphosphate binding;GO:0043168,Level:4,anion binding;GO:0000166,Level:4,nucleotide binding;GO:1901265,Level:4,nucl…	K13417	map04626:Plant-pathogen interaction
gene53470	XM_006603976.2	probable receptor-like protein kinase At5g39020	11.6784	0.0282033	8.69376	0.0325	0.172907	UP	GO:0035304,Level:8,regulation of protein dephosphorylation;GO:0031399,Level:7,regulation of protein modification process;GO:0010310,Level:7,regulation of hydrogen peroxide metabolic process;GO:0043069,Level:7,negative regulation of programmed cell death;GO:0006468,Level:7,protein phosphorylation;GO:0006355,Level:7,regulation of transcription, DNA-templated;GO:0009867,Level:6,jasmonic acid mediate…	GO:0016021,Level:3,integral component of membrane;GO:0016020,Level:2,membrane;GO:0044425,Level:2,membrane part;GO:0005575,Level:1,cellular_component	GO:0004674,Level:7,protein serine/threonine kinase activity;GO:0004672,Level:6,protein kinase activity;GO:0005524,Level:6,ATP binding;GO:0016773,Level:5,phosphotransferase activity, alcohol group as acceptor;GO:0016301,Level:5,kinase activity;GO:0035639,Level:5,purine ribonucleoside triphosphate binding;GO:0043168,Level:4,anion binding;GO:0000166,Level:4,nucleotide binding;GO:1901265,Level:4,nucl…	K13416	map04075:Plant hormone signal transduction;map04626:Plant-pathogen interaction
gene12690	XM_014776085.1	probable sugar phosphate/phosphate translocator At3g11320, transcript variant X1	2.72705	0	inf	5e-05	0.00190513	UP	GO:0006863,Level:5,purine nucleobase transport;GO:0016132,Level:5,brassinosteroid biosynthetic process;GO:0016131,Level:4,brassinosteroid metabolic process;GO:0008643,Level:4,carbohydrate transport;GO:0042446,Level:4,hormone biosynthetic process;GO:0015851,Level:4,nucleobase transport;GO:0006810,Level:3,transport;GO:0009058,Level:3,biosynthetic process;GO:0044765,Level:3,single-organism transport…	GO:0005783,Level:5,endoplasmic reticulum;GO:0005794,Level:5,Golgi apparatus;GO:0044444,Level:4,cytoplasmic part;GO:0043231,Level:4,intracellular membrane-bounded organelle;GO:0044424,Level:3,intracellular part;GO:0043227,Level:3,membrane-bounded organelle;GO:0016021,Level:3,integral component of membrane;GO:0043229,Level:3,intracellular organelle;GO:0016020,Level:2,membrane;GO:0043226,Level:2,org…	NA	NA	NA
gene34848	XM_006592710.1	protein CLAVATA 3-like	0.691506	0	inf	5e-05	0.00190513	UP	NA	NA	NA	NA	NA
gene32411	XM_006594147.2	protein LITTLE ZIPPER 4-like, transcript variant X1	0.523724	98.785	-7.55934	5e-05	0.00190513	DOWN	NA	NA	NA	NA	NA
gene55077	XM_006604712.2	protein NRT1/ PTR FAMILY 4.6-like	0.0519028	2.34539	-5.49787	0.0044	0.049908	DOWN	GO:0080168,Level:5,abscisic acid transport;GO:0010119,Level:5,regulation of stomatal movement;GO:0042128,Level:5,nitrate assimilation;GO:0071941,Level:4,nitrogen cycle metabolic process;GO:0009624,Level:4,response to nematode;GO:0015850,Level:4,organic hydroxy compound transport;GO:0050794,Level:4,regulation of cellular process;GO:0006810,Level:3,transport;GO:0051707,Level:3,response to other org…	GO:0005886,Level:3,plasma membrane;GO:0016021,Level:3,integral component of membrane;GO:0016020,Level:2,membrane;GO:0044425,Level:2,membrane part;GO:0044464,Level:2,cell part;GO:0005575,Level:1,cellular_component	GO:0015293,Level:6,symporter activity;GO:0015291,Level:5,secondary active transmembrane transporter activity;GO:0022804,Level:4,active transmembrane transporter activity;GO:0022857,Level:3,transmembrane transporter activity;GO:0005215,Level:2,transporter activity;GO:0003674,Level:1,molecular_function	K14206	map04974:Protein digestion and absorption
gene8425	XM_003521612.3	protein RTF1 homolog	0.0400466	1.47664	-5.2045	0.0253	0.149183	DOWN	GO:0006368,Level:8,transcription elongation from RNA polymerase II promoter;GO:0006354,Level:7,DNA-templated transcription, elongation;GO:0006352,Level:7,DNA-templated transcription, initiation;GO:0006355,Level:7,regulation of transcription, DNA-templated;GO:0032774,Level:6,RNA biosynthetic process;GO:0010468,Level:6,regulation of gene expression;GO:0006351,Level:6,transcription, DNA-templated;GO…	GO:0005654,Level:5,nucleoplasm;GO:0016593,Level:5,Cdc73/Paf1 complex;GO:0005634,Level:5,nucleus;GO:0008023,Level:4,transcription elongation factor complex;GO:0044428,Level:4,nuclear part;GO:0043231,Level:4,intracellular membrane-bounded organelle;GO:0043234,Level:3,protein complex;GO:0044446,Level:3,intracellular organelle part;GO:0043227,Level:3,membrane-bounded organelle;GO:0043229,Level:3,intr…	GO:0003677,Level:5,DNA binding;GO:0003676,Level:4,nucleic acid binding;GO:1901363,Level:3,heterocyclic compound binding;GO:0097159,Level:3,organic cyclic compound binding;GO:0005488,Level:2,binding;GO:0003674,Level:1,molecular_function	NA	NA
gene45929	XM_003547968.3	serine carboxypeptidase-like 27	3.75615	0.0982257	5.25701	0.00425	0.0488767	UP	GO:0007020,Level:6,microtubule nucleation;GO:0000226,Level:5,microtubule cytoskeleton organization;GO:0006508,Level:5,proteolysis;GO:0019538,Level:4,protein metabolic process;GO:0007010,Level:4,cytoskeleton organization;GO:0007017,Level:4,microtubule-based process;GO:1902589,Level:4,single-organism organelle organization;GO:0044763,Level:3,single-organism cellular process;GO:0006996,Level:3,organ…	GO:0005576,Level:2,extracellular region;GO:0005575,Level:1,cellular_component	GO:0004180,Level:7,carboxypeptidase activity;GO:0004185,Level:7,serine-type carboxypeptidase activity;GO:0070008,Level:6,serine-type exopeptidase activity;GO:0008238,Level:6,exopeptidase activity;GO:0070011,Level:5,peptidase activity, acting on L-amino acid peptides;GO:0008236,Level:5,serine-type peptidase activity;GO:0008233,Level:4,peptidase activity;GO:0017171,Level:4,serine hydrolase activity…	K08249	map00460:Cyanoamino acid metabolism;map01110:Biosynthesis of secondary metabolites
gene51987	NM_001250807.2	serine protease inhibitor-like	33.1204	0.74967	5.46532	0.0005	0.0115187	UP	GO:0010466,Level:7,negative regulation of peptidase activity;GO:0051346,Level:6,negative regulation of hydrolase activity;GO:0052547,Level:6,regulation of peptidase activity;GO:0043086,Level:5,negative regulation of catalytic activity;GO:0051336,Level:5,regulation of hydrolase activity;GO:0044092,Level:4,negative regulation of molecular function;GO:0050790,Level:4,regulation of catalytic activity…	GO:0005576,Level:2,extracellular region;GO:0005575,Level:1,cellular_component	GO:0004867,Level:6,serine-type endopeptidase inhibitor activity;GO:0004866,Level:5,endopeptidase inhibitor activity;GO:0030414,Level:4,peptidase inhibitor activity;GO:0061135,Level:4,endopeptidase regulator activity;GO:0004857,Level:3,enzyme inhibitor activity;GO:0061134,Level:3,peptidase regulator activity;GO:0030234,Level:2,enzyme regulator activity;GO:0003674,Level:1,molecular_function	NA	NA
gene11922	XM_006579503.2	serine/threonine-protein kinase HT1, transcript variant X2	1.21504	0.0344809	5.13906	0.0016	0.0249503	UP	GO:0006468,Level:7,protein phosphorylation;GO:0016310,Level:6,phosphorylation;GO:0006464,Level:6,cellular protein modification process;GO:0006796,Level:5,phosphate-containing compound metabolic process;GO:0036211,Level:5,protein modification process;GO:0044267,Level:5,cellular protein metabolic process;GO:0044260,Level:4,cellular macromolecule metabolic process;GO:0019538,Level:4,protein metaboli…	NA	GO:0004674,Level:7,protein serine/threonine kinase activity;GO:0004672,Level:6,protein kinase activity;GO:0005524,Level:6,ATP binding;GO:0016301,Level:5,kinase activity;GO:0016773,Level:5,phosphotransferase activity, alcohol group as acceptor;GO:0035639,Level:5,purine ribonucleoside triphosphate binding;GO:0043168,Level:4,anion binding;GO:0000166,Level:4,nucleotide binding;GO:1901265,Level:4,nucl…	K14510	map04075:Plant hormone signal transduction
gene46059	XM_014768567.1	serine/threonine-protein kinase SRK2A-like, transcript variant X2	0	0.49143	#NAME?	5e-05	0.00190513	DOWN	GO:0006468,Level:7,protein phosphorylation;GO:0016310,Level:6,phosphorylation;GO:0006464,Level:6,cellular protein modification process;GO:0006796,Level:5,phosphate-containing compound metabolic process;GO:0036211,Level:5,protein modification process;GO:0044267,Level:5,cellular protein metabolic process;GO:0044260,Level:4,cellular macromolecule metabolic process;GO:0019538,Level:4,protein metaboli…	GO:0005829,Level:5,cytosol;GO:0044444,Level:4,cytoplasmic part;GO:0044424,Level:3,intracellular part;GO:0044464,Level:2,cell part;GO:0005575,Level:1,cellular_component	GO:0004674,Level:7,protein serine/threonine kinase activity;GO:0004672,Level:6,protein kinase activity;GO:0005524,Level:6,ATP binding;GO:0016301,Level:5,kinase activity;GO:0016773,Level:5,phosphotransferase activity, alcohol group as acceptor;GO:0035639,Level:5,purine ribonucleoside triphosphate binding;GO:0043168,Level:4,anion binding;GO:0000166,Level:4,nucleotide binding;GO:1901265,Level:4,nucl…	NA	NA
gene51756	XM_003552236.3	soyasapogenol B glucuronide galactosyltransferase-like	5.20611	0	inf	5e-05	0.00190513	UP	GO:0008152,Level:2,metabolic process;GO:0008150,Level:1,biological_process	NA	GO:0016758,Level:5,transferase activity, transferring hexosyl groups;GO:0016757,Level:4,transferase activity, transferring glycosyl groups;GO:0016740,Level:3,transferase activity;GO:0003824,Level:2,catalytic activity;GO:0003674,Level:1,molecular_function	K15774;K12939;K14595;K13235	map00965:Betalain biosynthesis;map01110:Biosynthesis of secondary metabolites;;map00942:Anthocyanin biosynthesis;;map00906:Carotenoid biosynthesis;map01110:Biosynthesis of secondary metabolites;;map00945:Stilbenoid, diarylheptanoid and gingerol biosynthesis
gene53209	XM_014771708.1	two-component response regulator ARR14-like	0.731307	0	inf	5e-05	0.00190513	UP	GO:0010029,Level:8,regulation of seed germination;GO:0006355,Level:7,regulation of transcription, DNA-templated;GO:1900140,Level:7,regulation of seedling development;GO:0010150,Level:6,leaf senescence;GO:0048580,Level:6,regulation of post-embryonic development;GO:0009873,Level:6,ethylene-activated signaling pathway;GO:0048831,Level:6,regulation of shoot system development;GO:0006351,Level:6,trans…	GO:0005634,Level:5,nucleus;GO:0043231,Level:4,intracellular membrane-bounded organelle;GO:0043227,Level:3,membrane-bounded organelle;GO:0043229,Level:3,intracellular organelle;GO:0043226,Level:2,organelle;GO:0005575,Level:1,cellular_component	GO:0003677,Level:5,DNA binding;GO:0003676,Level:4,nucleic acid binding;GO:0000156,Level:4,phosphorelay response regulator activity;GO:1901363,Level:3,heterocyclic compound binding;GO:0003700,Level:3,sequence-specific DNA binding transcription factor activity;GO:0003682,Level:3,chromatin binding;GO:0004871,Level:3,signal transducer activity;GO:0097159,Level:3,organic cyclic compound binding;GO:000…	K14491	map04075:Plant hormone signal transduction
gene51015	XM_003551261.3	UDP-glycosyltransferase 91A1-like	0.559085	0	inf	5e-05	0.00190513	UP	GO:0008152,Level:2,metabolic process;GO:0008150,Level:1,biological_process	GO:0005575,Level:1,cellular_component	GO:0016758,Level:5,transferase activity, transferring hexosyl groups;GO:0016757,Level:4,transferase activity, transferring glycosyl groups;GO:0016740,Level:3,transferase activity;GO:0003824,Level:2,catalytic activity;GO:0003674,Level:1,molecular_function	K12933	map00942:Anthocyanin biosynthesis
gene51120	XM_014771030.1	uncharacterized aarF domain-containing protein kinase At1g71810, chloroplastic-like	1.32417	0	inf	5e-05	0.00190513	UP	GO:0006468,Level:7,protein phosphorylation;GO:0016310,Level:6,phosphorylation;GO:0006464,Level:6,cellular protein modification process;GO:0006796,Level:5,phosphate-containing compound metabolic process;GO:0036211,Level:5,protein modification process;GO:0044267,Level:5,cellular protein metabolic process;GO:0044260,Level:4,cellular macromolecule metabolic process;GO:0019538,Level:4,protein metaboli…	GO:0009507,Level:6,chloroplast;GO:0010287,Level:6,plastoglobule;GO:0044434,Level:5,chloroplast part;GO:0009536,Level:5,plastid;GO:0044435,Level:4,plastid part;GO:0044444,Level:4,cytoplasmic part;GO:0043231,Level:4,intracellular membrane-bounded organelle;GO:0044424,Level:3,intracellular part;GO:0044446,Level:3,intracellular organelle part;GO:0043227,Level:3,membrane-bounded organelle;GO:0043229,L…	GO:0004672,Level:6,protein kinase activity;GO:0005524,Level:6,ATP binding;GO:0016301,Level:5,kinase activity;GO:0016773,Level:5,phosphotransferase activity, alcohol group as acceptor;GO:0035639,Level:5,purine ribonucleoside triphosphate binding;GO:0043168,Level:4,anion binding;GO:0000166,Level:4,nucleotide binding;GO:1901265,Level:4,nucleoside phosphate binding;GO:0016772,Level:4,transferase acti…	NA	NA
gene52361	NM_001251064.2	uncharacterized LOC100500432	3.44136	0	inf	5e-05	0.00190513	UP	NA	NA	NA	NA	NA
gene36823	XR_417588.2	uncharacterized LOC100776033	0.0500715	33.7703	-9.39755	0.03355	0.176163	DOWN	NA	NA	NA	NA	NA
gene13826	XM_003525320.3	uncharacterized LOC100781009	0.567643	0	inf	5e-05	0.00190513	UP	NA	NA	NA	NA	NA
gene1309	XM_006573282.2	uncharacterized LOC100781433	0	0.679741	#NAME?	5e-05	0.00190513	DOWN	NA	NA	NA	NA	NA
gene8951	XM_014774410.1	uncharacterized LOC100796193, transcript variant X2	44.1079	0.0703127	9.29304	0.00055	0.0122515	UP	GO:0009228,Level:6,thiamine biosynthetic process;GO:0042724,Level:5,thiamine-containing compound biosynthetic process;GO:0006772,Level:5,thiamine metabolic process;GO:0042723,Level:4,thiamine-containing compound metabolic process;GO:0044763,Level:3,single-organism cellular process;GO:0044699,Level:2,single-organism process;GO:0009987,Level:2,cellular process;GO:0008150,Level:1,biological_process	GO:0009507,Level:6,chloroplast;GO:0009536,Level:5,plastid;GO:0044444,Level:4,cytoplasmic part;GO:0043231,Level:4,intracellular membrane-bounded organelle;GO:0044424,Level:3,intracellular part;GO:0043227,Level:3,membrane-bounded organelle;GO:0043229,Level:3,intracellular organelle;GO:0043226,Level:2,organelle;GO:0044464,Level:2,cell part;GO:0005575,Level:1,cellular_component	GO:0046872,Level:5,metal ion binding;GO:0043169,Level:4,cation binding;GO:0043167,Level:3,ion binding;GO:0005488,Level:2,binding;GO:0003674,Level:1,molecular_function	NA	NA
gene45237	XR_137341.3	uncharacterized LOC100796631, transcript variant X1	0.859679	134.603	-7.2907	5e-05	0.00190513	DOWN	NA	NA	NA	NA	NA
gene44053	XR_001385149.1	uncharacterized LOC100800341, transcript variant X6	1.19488	0	inf	5e-05	0.00190513	UP	NA	NA	NA	NA	NA
gene35162	XM_006592836.2	uncharacterized LOC100803458	0.939177	0	inf	5e-05	0.00190513	UP	NA	NA	NA	NA	NA
gene3895	XR_413098.2	uncharacterized LOC100806250, transcript variant X3	1.753	0	inf	0.0178	0.121369	UP	NA	NA	NA	NA	NA
gene51484	XR_001386188.1	uncharacterized LOC100818539, transcript variant X2	2.75394	0	inf	5e-05	0.00190513	UP	NA	NA	NA	NA	NA
gene12192	XM_014775933.1	uncharacterized LOC102659528	0	2.68733	#NAME?	5e-05	0.00190513	DOWN	NA	NA	NA	NA	NA
gene33612	XM_006592198.2	uncharacterized LOC102659541	0	3.19999	#NAME?	5e-05	0.00190513	DOWN	NA	NA	NA	NA	NA
gene51274	XR_001385970.1	uncharacterized LOC102660068	0.491101	0	inf	5e-05	0.00190513	UP	NA	NA	NA	NA	NA
gene25991	XM_006594627.2	uncharacterized LOC102661588, transcript variant X1	0	0.956363	#NAME?	5e-05	0.00190513	DOWN	NA	NA	NA	NA	NA
gene4137	XR_001384703.1	uncharacterized LOC102661956	0	1.37143	#NAME?	5e-05	0.00190513	DOWN	NA	NA	NA	NA	NA
gene34661	XR_417235.2	uncharacterized LOC102662303	0	1.20817	#NAME?	5e-05	0.00190513	DOWN	NA	NA	NA	NA	NA
gene40734	XR_001384600.1	uncharacterized LOC102662916	0	0.673344	#NAME?	0.00015	0.00465064	DOWN	NA	NA	NA	NA	NA
gene56766	XM_006606825.1	uncharacterized LOC102663242	0	1.31624	#NAME?	0.0002	0.00586194	DOWN	NA	NA	NA	NA	NA
gene19262	XR_415218.2	uncharacterized LOC102664999, transcript variant X2	0.0856332	10.1679	-6.89164	0.00075	0.0152197	DOWN	NA	NA	NA	NA	NA
gene53774	XR_001386525.1	uncharacterized LOC102665459	0	2.13122	#NAME?	5e-05	0.00190513	DOWN	NA	NA	NA	NA	NA
gene10250	XM_006579176.1	uncharacterized LOC102665998	0	1.78563	#NAME?	5e-05	0.00190513	DOWN	NA	NA	NA	NA	NA
gene18869	XR_415153.2	uncharacterized LOC102667183	0	1.72688	#NAME?	5e-05	0.00190513	DOWN	NA	NA	NA	NA	NA
gene6436	XR_001387394.1	uncharacterized LOC102668219	22.3073	0	inf	0.0155	0.11146	UP	NA	NA	NA	NA	NA
gene1179	XM_006574058.1	uncharacterized LOC102669801	0	1.49797	#NAME?	0.00015	0.00465064	DOWN	NA	NA	NA	NA	NA
gene25988	XR_001382796.1	uncharacterized LOC106794632	5.82973	0	inf	5e-05	0.00190513	UP	NA	NA	NA	NA	NA
gene28361	XR_001382963.1	uncharacterized LOC106794902	0	2.40467	#NAME?	5e-05	0.00190513	DOWN	NA	NA	NA	NA	NA
gene31525	XR_001383477.1	uncharacterized LOC106795174	1.48225	0	inf	5e-05	0.00190513	UP	NA	NA	NA	NA	NA
gene36679	XR_001384190.1	uncharacterized LOC106795508	0.579605	0	inf	0.0008	0.0157809	UP	NA	NA	NA	NA	NA
gene43154	XR_001384903.1	uncharacterized LOC106796040	0	5.43123	#NAME?	5e-05	0.00190513	DOWN	NA	NA	NA	NA	NA
gene45990	XR_001385446.1	uncharacterized LOC106796498	1.22575	0	inf	5e-05	0.00190513	UP	NA	NA	NA	NA	NA
gene51119	XR_001386254.1	uncharacterized LOC106797164	10.8857	0	inf	0.0004	0.00984129	UP	NA	NA	NA	NA	NA
gene53304	XR_001386531.1	uncharacterized LOC106797430, transcript variant X2	0	2.89745	#NAME?	0.0026	0.0354143	DOWN	NA	NA	NA	NA	NA
gene3708	XM_014772977.1	uncharacterized LOC106797816	1.02123	0	inf	0.0005	0.0115187	UP	NA	NA	NA	NA	NA
gene6469	XR_001387403.1	uncharacterized LOC106798038, transcript variant X7	1.55247	0	inf	5e-05	0.00190513	UP	NA	NA	NA	NA	NA
gene12691	XR_001388361.1	uncharacterized LOC106798728, transcript variant X3	0.993739	0	inf	5e-05	0.00190513	UP	NA	NA	NA	NA	NA
gene22519	XR_001389332.1	uncharacterized LOC106799644	0	0.665916	#NAME?	5e-05	0.00190513	DOWN	NA	NA	NA	NA	NA
gene23063	XR_001389353.1	uncharacterized LOC106799664	0	67.3678	#NAME?	0.0033	0.0411194	DOWN	NA	NA	NA	NA	NA
gene12191	XM_006579581.2	uncharacterized protein DDB_G0284459-like	0.117525	3.76216	-5.00053	0.03115	0.169017	DOWN	NA	NA	NA	NA	NA
gene36318	XM_014765374.1	villin-4-like, transcript variant X3	0.0517758	12.2043	-7.8809	5e-05	0.00190513	DOWN	GO:0051693,Level:9,actin filament capping;GO:0030837,Level:8,negative regulation of actin filament polymerization;GO:0030835,Level:8,negative regulation of actin filament depolymerization;GO:0030834,Level:7,regulation of actin filament depolymerization;GO:0030833,Level:7,regulation of actin filament polymerization;GO:0051494,Level:7,negative regulation of cytoskeleton organization;GO:1901880,Leve…	GO:0005856,Level:5,cytoskeleton;GO:0005829,Level:5,cytosol;GO:0005737,Level:4,cytoplasm;GO:0043232,Level:4,intracellular non-membrane-bounded organelle;GO:0044444,Level:4,cytoplasmic part;GO:0043228,Level:3,non-membrane-bounded organelle;GO:0044424,Level:3,intracellular part;GO:0043229,Level:3,intracellular organelle;GO:0043226,Level:2,organelle;GO:0044464,Level:2,cell part;GO:0005575,Level:1,cel…	GO:0003779,Level:5,actin binding;GO:0008092,Level:4,cytoskeletal protein binding;GO:0005515,Level:3,protein binding;GO:0005488,Level:2,binding;GO:0003674,Level:1,molecular_function	K05768	map04666:Fc gamma R-mediated phagocytosis;map04810:Regulation of actin cytoskeleton;map05203:Viral carcinogenesis

## Sheet: TW-1-M-2vsTW-1-2
Gene	Gene ID	Gene Anotation	TW-1-M-2	TW-1-2	log2(FoldChange)	P-value	Q-value(Benjamini et al. 1995)	Regulation	GO(biological_process)	GO(cellular_component)	GO(molecular_function)	KEGG_Orthology_ID	KEGG_pathway_ID
gene19607	XM_003529293.3	17.5 kDa class I heat shock protein	1.72942	77.084	-5.47807	5e-05	0.000507054	DOWN	GO:0051259,Level:7,protein oligomerization;GO:0006461,Level:6,protein complex assembly;GO:0006457,Level:6,protein folding;GO:0065003,Level:5,macromolecular complex assembly;GO:0044267,Level:5,cellular protein metabolic process;GO:0071822,Level:5,protein complex subunit organization;GO:0009651,Level:5,response to salt stress;GO:0044260,Level:4,cellular macromolecule metabolic process;GO:0006970,Le…	GO:0005737,Level:4,cytoplasm;GO:0044424,Level:3,intracellular part;GO:0044464,Level:2,cell part;GO:0005575,Level:1,cellular_component	NA	NA	NA
gene19615	XM_003529296.3	17.5 kDa class I heat shock protein	0.414108	37.5518	-6.50273	5e-05	0.000507054	DOWN	GO:0051259,Level:7,protein oligomerization;GO:0006461,Level:6,protein complex assembly;GO:0006457,Level:6,protein folding;GO:0065003,Level:5,macromolecular complex assembly;GO:0044267,Level:5,cellular protein metabolic process;GO:0071822,Level:5,protein complex subunit organization;GO:0009651,Level:5,response to salt stress;GO:0044260,Level:4,cellular macromolecule metabolic process;GO:0006970,Le…	GO:0005737,Level:4,cytoplasm;GO:0044424,Level:3,intracellular part;GO:0044464,Level:2,cell part;GO:0005575,Level:1,cellular_component	NA	NA	NA
gene37084	NM_001254024.2	17.5 kDa class I heat shock protein-like	2.38981	105.539	-5.46473	5e-05	0.000507054	DOWN	GO:0051259,Level:7,protein oligomerization;GO:0006461,Level:6,protein complex assembly;GO:0006457,Level:6,protein folding;GO:0065003,Level:5,macromolecular complex assembly;GO:0044267,Level:5,cellular protein metabolic process;GO:0071822,Level:5,protein complex subunit organization;GO:0009651,Level:5,response to salt stress;GO:0044260,Level:4,cellular macromolecule metabolic process;GO:0006970,Le…	GO:0005737,Level:4,cytoplasm;GO:0044424,Level:3,intracellular part;GO:0044464,Level:2,cell part;GO:0005575,Level:1,cellular_component	NA	NA	NA
gene49036	XM_003550205.3	17.9 kDa class II heat shock protein	0.200938	11.8308	-5.87966	0.0056	0.0210723	DOWN	GO:0006950,Level:3,response to stress;GO:0050896,Level:2,response to stimulus;GO:0008150,Level:1,biological_process	GO:0005737,Level:4,cytoplasm;GO:0044424,Level:3,intracellular part;GO:0044464,Level:2,cell part;GO:0005575,Level:1,cellular_component	NA	NA	NA
gene15698	XM_003526837.3	18.5 kDa class I heat shock protein	4.50075	190.547	-5.40384	5e-05	0.000507054	DOWN	GO:0051259,Level:7,protein oligomerization;GO:0006461,Level:6,protein complex assembly;GO:0006457,Level:6,protein folding;GO:0065003,Level:5,macromolecular complex assembly;GO:0044267,Level:5,cellular protein metabolic process;GO:0071822,Level:5,protein complex subunit organization;GO:0009651,Level:5,response to salt stress;GO:0044260,Level:4,cellular macromolecule metabolic process;GO:0006970,Le…	GO:0005737,Level:4,cytoplasm;GO:0044424,Level:3,intracellular part;GO:0044464,Level:2,cell part;GO:0005575,Level:1,cellular_component	NA	NA	NA
gene2699	XM_006574255.2	40S ribosomal protein S20-2-like	0.573834	0	inf	0.00345	0.0145711	UP	GO:0006412,Level:6,translation;GO:0001510,Level:5,RNA methylation;GO:0034645,Level:5,cellular macromolecule biosynthetic process;GO:0044267,Level:5,cellular protein metabolic process;GO:0044260,Level:4,cellular macromolecule metabolic process;GO:0043414,Level:4,macromolecule methylation;GO:0044249,Level:4,cellular biosynthetic process;GO:0019538,Level:4,protein metabolic process;GO:0044237,Level:…	GO:0022627,Level:6,cytosolic small ribosomal subunit;GO:0005730,Level:5,nucleolus;GO:0005829,Level:5,cytosol;GO:0015935,Level:5,small ribosomal subunit;GO:0044445,Level:5,cytosolic part;GO:0022626,Level:5,cytosolic ribosome;GO:0005840,Level:4,ribosome;GO:0043232,Level:4,intracellular non-membrane-bounded organelle;GO:0044428,Level:4,nuclear part;GO:0005618,Level:4,cell wall;GO:0044444,Level:4,cyt…	GO:0003723,Level:5,RNA binding;GO:0003676,Level:4,nucleic acid binding;GO:0003735,Level:3,structural constituent of ribosome;GO:1901363,Level:3,heterocyclic compound binding;GO:0097159,Level:3,organic cyclic compound binding;GO:0005198,Level:2,structural molecule activity;GO:0005488,Level:2,binding;GO:0003674,Level:1,molecular_function	K02969	map03010:Ribosome
gene52362	XM_006603527.2	60 kDa chaperonin-like	2.17999	0	inf	5e-05	0.000507054	UP	GO:0042026,Level:7,protein refolding;GO:0006457,Level:6,protein folding;GO:0044267,Level:5,cellular protein metabolic process;GO:0044260,Level:4,cellular macromolecule metabolic process;GO:0019538,Level:4,protein metabolic process;GO:0044237,Level:3,cellular metabolic process;GO:0044238,Level:3,primary metabolic process;GO:0008152,Level:2,metabolic process;GO:0009987,Level:2,cellular process;GO:0…	GO:0009507,Level:6,chloroplast;GO:0009536,Level:5,plastid;GO:0005737,Level:4,cytoplasm;GO:0044444,Level:4,cytoplasmic part;GO:0043231,Level:4,intracellular membrane-bounded organelle;GO:0044424,Level:3,intracellular part;GO:0043227,Level:3,membrane-bounded organelle;GO:0043229,Level:3,intracellular organelle;GO:0043226,Level:2,organelle;GO:0044464,Level:2,cell part;GO:0005575,Level:1,cellular_com…	GO:0005524,Level:6,ATP binding;GO:0035639,Level:5,purine ribonucleoside triphosphate binding;GO:0043168,Level:4,anion binding;GO:0000166,Level:4,nucleotide binding;GO:1901265,Level:4,nucleoside phosphate binding;GO:1901363,Level:3,heterocyclic compound binding;GO:0097159,Level:3,organic cyclic compound binding;GO:0043167,Level:3,ion binding;GO:0036094,Level:3,small molecule binding;GO:0005488,Lev…	NA	NA
gene48042	XM_006600769.2	adenine phosphoribosyltransferase 4-like, transcript variant X2	0	0.636824	#NAME?	5e-05	0.000507054	DOWN	GO:0044209,Level:8,AMP salvage;GO:0006168,Level:8,adenine salvage;GO:0032261,Level:7,purine nucleotide salvage;GO:0046084,Level:7,adenine biosynthetic process;GO:0043096,Level:7,purine nucleobase salvage;GO:0006166,Level:7,purine ribonucleoside salvage;GO:0043174,Level:6,nucleoside salvage;GO:0009113,Level:6,purine nucleobase biosynthetic process;GO:0043173,Level:6,nucleotide salvage;GO:0043101,L…	GO:0009507,Level:6,chloroplast;GO:0009570,Level:6,chloroplast stroma;GO:0005829,Level:5,cytosol;GO:0044434,Level:5,chloroplast part;GO:0009536,Level:5,plastid;GO:0009532,Level:5,plastid stroma;GO:0005794,Level:5,Golgi apparatus;GO:0005737,Level:4,cytoplasm;GO:0044435,Level:4,plastid part;GO:0044444,Level:4,cytoplasmic part;GO:0043231,Level:4,intracellular membrane-bounded organelle;GO:0005886,Lev…	GO:0003999,Level:6,adenine phosphoribosyltransferase activity;GO:0016763,Level:5,transferase activity, transferring pentosyl groups;GO:0016757,Level:4,transferase activity, transferring glycosyl groups;GO:0016740,Level:3,transferase activity;GO:0003824,Level:2,catalytic activity;GO:0003674,Level:1,molecular_function	K00759	map00230:Purine metabolism
gene56185	XM_006606706.2	ADP-ribosylation factor 1-like	1.1553	0	inf	5e-05	0.000507054	UP	GO:0007264,Level:6,small GTPase mediated signal transduction;GO:0046686,Level:6,response to cadmium ion;GO:0010038,Level:5,response to metal ion;GO:0035556,Level:5,intracellular signal transduction;GO:0007165,Level:4,signal transduction;GO:0015031,Level:4,protein transport;GO:0016192,Level:4,vesicle-mediated transport;GO:0010035,Level:4,response to inorganic substance;GO:0051716,Level:3,cellular …	GO:0005773,Level:5,vacuole;GO:0005794,Level:5,Golgi apparatus;GO:0044444,Level:4,cytoplasmic part;GO:0043231,Level:4,intracellular membrane-bounded organelle;GO:0005886,Level:3,plasma membrane;GO:0044424,Level:3,intracellular part;GO:0043227,Level:3,membrane-bounded organelle;GO:0005622,Level:3,intracellular;GO:0043229,Level:3,intracellular organelle;GO:0016020,Level:2,membrane;GO:0043226,Level:2…	GO:0005507,Level:7,copper ion binding;GO:0046914,Level:6,transition metal ion binding;GO:0005525,Level:6,GTP binding;GO:0046872,Level:5,metal ion binding;GO:0035639,Level:5,purine ribonucleoside triphosphate binding;GO:0043168,Level:4,anion binding;GO:0000166,Level:4,nucleotide binding;GO:1901265,Level:4,nucleoside phosphate binding;GO:0043169,Level:4,cation binding;GO:1901363,Level:3,heterocycli…	K07940	map04144:Endocytosis
gene6605	XM_014774129.1	alcohol dehydrogenase-like 4	0.34355	12.0862	-5.13669	0.0001	0.000908966	DOWN	GO:0055114,Level:4,oxidation-reduction process;GO:0044710,Level:3,single-organism metabolic process;GO:0008152,Level:2,metabolic process;GO:0044699,Level:2,single-organism process;GO:0008150,Level:1,biological_process	GO:0005737,Level:4,cytoplasm;GO:0044424,Level:3,intracellular part;GO:0044464,Level:2,cell part;GO:0005575,Level:1,cellular_component	GO:0008270,Level:7,zinc ion binding;GO:0046914,Level:6,transition metal ion binding;GO:0004022,Level:6,alcohol dehydrogenase (NAD) activity;GO:0046872,Level:5,metal ion binding;GO:0016616,Level:5,oxidoreductase activity, acting on the CH-OH group of donors, NAD or NADP as acceptor;GO:0016614,Level:4,oxidoreductase activity, acting on CH-OH group of donors;GO:0000166,Level:4,nucleotide binding;GO:…	K13952;K13951	map00010:Glycolysis / Gluconeogenesis;map00071:Fatty acid metabolism;map00350:Tyrosine metabolism;map00830:Retinol metabolism;map00980:Metabolism of xenobiotics by cytochrome P450;map00982:Drug metabolism - cytochrome P450;map05204:Chemical carcinogenesis;;map00010:Glycolysis / Gluconeogenesis;map00071:Fatty acid metabolism;map00350:Tyrosine metabolism;map00830:Retinol metabolism;map00980:Metabol…
gene57390	XM_003556184.3	aquaporin PIP2-1-like	104.611	2.33923	5.48285	5e-05	0.000507054	UP	GO:0006826,Level:8,iron ion transport;GO:0000041,Level:7,transition metal ion transport;GO:0030001,Level:6,metal ion transport;GO:0010106,Level:6,cellular response to iron ion starvation;GO:0009267,Level:5,cellular response to starvation;GO:0006812,Level:5,cation transport;GO:0006833,Level:5,water transport;GO:0042594,Level:4,response to starvation;GO:0042044,Level:4,fluid transport;GO:0033554,Le…	GO:0005886,Level:3,plasma membrane;GO:0016021,Level:3,integral component of membrane;GO:0016020,Level:2,membrane;GO:0044425,Level:2,membrane part;GO:0044464,Level:2,cell part;GO:0005575,Level:1,cellular_component	GO:0015250,Level:6,water channel activity;GO:0022838,Level:5,substrate-specific channel activity;GO:0005372,Level:5,water transmembrane transporter activity;GO:0022891,Level:4,substrate-specific transmembrane transporter activity;GO:0022892,Level:3,substrate-specific transporter activity;GO:0022857,Level:3,transmembrane transporter activity;GO:0005515,Level:3,protein binding;GO:0005488,Level:2,bi…	K09864	map04964:Proximal tubule bicarbonate reclamation;map04976:Bile secretion
gene3473	XM_003518249.3	aquaporin PIP2-2-like	50.4249	1.18294	5.41369	5e-05	0.000507054	UP	GO:0009737,Level:5,response to abscisic acid;GO:0006833,Level:5,water transport;GO:0042044,Level:4,fluid transport;GO:0001101,Level:4,response to acid;GO:0009414,Level:4,response to water deprivation;GO:0009725,Level:4,response to hormone;GO:0006810,Level:3,transport;GO:0006950,Level:3,response to stress;GO:0009719,Level:3,response to endogenous stimulus;GO:0044765,Level:3,single-organism transpo…	GO:0009507,Level:6,chloroplast;GO:0009536,Level:5,plastid;GO:0044444,Level:4,cytoplasmic part;GO:0043231,Level:4,intracellular membrane-bounded organelle;GO:0009506,Level:4,plasmodesma;GO:0005886,Level:3,plasma membrane;GO:0044424,Level:3,intracellular part;GO:0005911,Level:3,cell-cell junction;GO:0043227,Level:3,membrane-bounded organelle;GO:0016021,Level:3,integral component of membrane;GO:0043…	GO:0015250,Level:6,water channel activity;GO:0022838,Level:5,substrate-specific channel activity;GO:0005372,Level:5,water transmembrane transporter activity;GO:0022891,Level:4,substrate-specific transmembrane transporter activity;GO:0022892,Level:3,substrate-specific transporter activity;GO:0022857,Level:3,transmembrane transporter activity;GO:0005215,Level:2,transporter activity;GO:0003674,Level…	K09864	map04964:Proximal tubule bicarbonate reclamation;map04976:Bile secretion
gene26324	XM_003534294.3	auxin-induced protein 15A	0.606693	0	inf	5e-05	0.000507054	UP	NA	NA	NA	NA	NA
gene30929	XM_006590660.2	auxin-induced protein 15A-like	0.57587	0	inf	5e-05	0.000507054	UP	GO:0009734,Level:6,auxin-activated signaling pathway;GO:0009755,Level:5,hormone-mediated signaling pathway;GO:0007165,Level:4,signal transduction;GO:0051716,Level:3,cellular response to stimulus;GO:0050896,Level:2,response to stimulus;GO:0009987,Level:2,cellular process;GO:0008150,Level:1,biological_process	NA	NA	NA	NA
gene12264	XM_003524248.3	beta-amylase 3, chloroplastic	0	0.666111	#NAME?	5e-05	0.000507054	DOWN	GO:0005983,Level:7,starch catabolic process;GO:0000024,Level:6,maltose biosynthetic process;GO:0044247,Level:6,cellular polysaccharide catabolic process;GO:0000272,Level:6,polysaccharide catabolic process;GO:0044264,Level:5,cellular polysaccharide metabolic process;GO:0046351,Level:5,disaccharide biosynthetic process;GO:0016052,Level:5,carbohydrate catabolic process;GO:0000023,Level:5,maltose met…	GO:0009507,Level:6,chloroplast;GO:0009570,Level:6,chloroplast stroma;GO:0044434,Level:5,chloroplast part;GO:0009536,Level:5,plastid;GO:0009532,Level:5,plastid stroma;GO:0044435,Level:4,plastid part;GO:0044444,Level:4,cytoplasmic part;GO:0043231,Level:4,intracellular membrane-bounded organelle;GO:0044424,Level:3,intracellular part;GO:0044446,Level:3,intracellular organelle part;GO:0043227,Level:3,…	GO:0016161,Level:7,beta-amylase activity;GO:0016160,Level:6,amylase activity;GO:0004553,Level:5,hydrolase activity, hydrolyzing O-glycosyl compounds;GO:0016798,Level:4,hydrolase activity, acting on glycosyl bonds;GO:0043169,Level:4,cation binding;GO:0016787,Level:3,hydrolase activity;GO:0043167,Level:3,ion binding;GO:0003824,Level:2,catalytic activity;GO:0005488,Level:2,binding;GO:0003674,Level:1…	K01177	map00500:Starch and sucrose metabolism
gene35729	XM_003541477.3	bidirectional sugar transporter SWEET3-like	0.64597	0	inf	5e-05	0.000507054	UP	GO:0008643,Level:4,carbohydrate transport;GO:0006810,Level:3,transport;GO:0044765,Level:3,single-organism transport;GO:0044699,Level:2,single-organism process;GO:0051234,Level:2,establishment of localization;GO:0008150,Level:1,biological_process	GO:0005887,Level:4,integral component of plasma membrane;GO:0005886,Level:3,plasma membrane;GO:0016021,Level:3,integral component of membrane;GO:0044459,Level:3,plasma membrane part;GO:0016020,Level:2,membrane;GO:0044425,Level:2,membrane part;GO:0044464,Level:2,cell part;GO:0005575,Level:1,cellular_component	GO:0051119,Level:5,sugar transmembrane transporter activity;GO:0015144,Level:4,carbohydrate transmembrane transporter activity;GO:1901476,Level:3,carbohydrate transporter activity;GO:0005215,Level:2,transporter activity;GO:0003674,Level:1,molecular_function	NA	NA
gene21858	XM_003532834.3	cell wall / vacuolar inhibitor of fructosidase 2-like	4.45452	0.113755	5.29127	0.02625	0.0682636	UP	GO:0043086,Level:5,negative regulation of catalytic activity;GO:0080167,Level:4,response to karrikin;GO:0044092,Level:4,negative regulation of molecular function;GO:0050790,Level:4,regulation of catalytic activity;GO:0065009,Level:3,regulation of molecular function;GO:0009628,Level:3,response to abiotic stimulus;GO:0050896,Level:2,response to stimulus;GO:0065007,Level:2,biological regulation;GO:0…	GO:0005773,Level:5,vacuole;GO:0044444,Level:4,cytoplasmic part;GO:0043231,Level:4,intracellular membrane-bounded organelle;GO:0044424,Level:3,intracellular part;GO:0043227,Level:3,membrane-bounded organelle;GO:0043229,Level:3,intracellular organelle;GO:0043226,Level:2,organelle;GO:0044464,Level:2,cell part;GO:0005575,Level:1,cellular_component	GO:0030599,Level:6,pectinesterase activity;GO:0052689,Level:5,carboxylic ester hydrolase activity;GO:0016788,Level:4,hydrolase activity, acting on ester bonds;GO:0004857,Level:3,enzyme inhibitor activity;GO:0016787,Level:3,hydrolase activity;GO:0003824,Level:2,catalytic activity;GO:0030234,Level:2,enzyme regulator activity;GO:0003674,Level:1,molecular_function	NA	NA
gene7997	XM_006577650.2	codeine O-demethylase-like	0	0.752922	#NAME?	5e-05	0.000507054	DOWN	GO:0009820,Level:5,alkaloid metabolic process;GO:0055114,Level:4,oxidation-reduction process;GO:1901564,Level:4,organonitrogen compound metabolic process;GO:0032259,Level:3,methylation;GO:0071704,Level:3,organic substance metabolic process;GO:0044710,Level:3,single-organism metabolic process;GO:0006807,Level:3,nitrogen compound metabolic process;GO:0008152,Level:2,metabolic process;GO:0044699,Lev…	NA	GO:0008168,Level:5,methyltransferase activity;GO:0046872,Level:5,metal ion binding;GO:0016706,Level:5,oxidoreductase activity, acting on paired donors, with incorporation or reduction of molecular oxygen, 2-oxoglutarate as one donor, and incorporation of one atom each of oxygen into both donors;GO:0016702,Level:5,oxidoreductase activity, acting on single donors with incorporation of molecular oxy…	K14975	map00950:Isoquinoline alkaloid biosynthesis;map01110:Biosynthesis of secondary metabolites
gene16373	XM_003527132.3	cucumber peeling cupredoxin-like	0.108618	4.22714	-5.28234	0.0054	0.0204806	DOWN	GO:0022900,Level:4,electron transport chain;GO:0044763,Level:3,single-organism cellular process;GO:0044699,Level:2,single-organism process;GO:0009987,Level:2,cellular process;GO:0008150,Level:1,biological_process	NA	GO:0005507,Level:7,copper ion binding;GO:0046914,Level:6,transition metal ion binding;GO:0046872,Level:5,metal ion binding;GO:0043169,Level:4,cation binding;GO:0043167,Level:3,ion binding;GO:0005488,Level:2,binding;GO:0009055,Level:2,electron carrier activity;GO:0003674,Level:1,molecular_function	NA	NA
gene33402	XM_003539330.3	cyanogenic beta-glucosidase-like	0.0646084	2.219	-5.10205	0.0195	0.0544597	DOWN	GO:0005975,Level:4,carbohydrate metabolic process;GO:0009860,Level:4,pollen tube growth;GO:0071704,Level:3,organic substance metabolic process;GO:0044702,Level:3,single organism reproductive process;GO:0003006,Level:3,developmental process involved in reproduction;GO:0044238,Level:3,primary metabolic process;GO:0022414,Level:2,reproductive process;GO:0008152,Level:2,metabolic process;GO:0044699,L…	GO:0009505,Level:5,plant-type cell wall;GO:0005618,Level:4,cell wall;GO:0030312,Level:3,external encapsulating structure;GO:0044464,Level:2,cell part;GO:0005575,Level:1,cellular_component	GO:0008422,Level:7,beta-glucosidase activity;GO:0015926,Level:6,glucosidase activity;GO:0004553,Level:5,hydrolase activity, hydrolyzing O-glycosyl compounds;GO:0016798,Level:4,hydrolase activity, acting on glycosyl bonds;GO:0043169,Level:4,cation binding;GO:0016787,Level:3,hydrolase activity;GO:0043167,Level:3,ion binding;GO:0003824,Level:2,catalytic activity;GO:0005488,Level:2,binding;GO:0003674…	K17194;K01188;K15748;K17192;K01237;K12693;K12695;K13032;K13031	map00942:Anthocyanin biosynthesis;;map00460:Cyanoamino acid metabolism;map00500:Starch and sucrose metabolism;map00940:Phenylpropanoid biosynthesis;map01110:Biosynthesis of secondary metabolites;;map00906:Carotenoid biosynthesis;;map00942:Anthocyanin biosynthesis;;map00380:Tryptophan metabolism;;map00901:Indole alkaloid biosynthesis;map01110:Biosynthesis of secondary metabolites;;map00901:Indole …
gene8701	XM_003521761.3	cytochrome b561 and DOMON domain-containing protein At3g61750	0	0.957496	#NAME?	5e-05	0.000507054	DOWN	GO:0055114,Level:4,oxidation-reduction process;GO:0022900,Level:4,electron transport chain;GO:0044763,Level:3,single-organism cellular process;GO:0044710,Level:3,single-organism metabolic process;GO:0008152,Level:2,metabolic process;GO:0044699,Level:2,single-organism process;GO:0009987,Level:2,cellular process;GO:0008150,Level:1,biological_process	GO:0016021,Level:3,integral component of membrane;GO:0016020,Level:2,membrane;GO:0044425,Level:2,membrane part;GO:0005575,Level:1,cellular_component	GO:0016491,Level:3,oxidoreductase activity;GO:0003824,Level:2,catalytic activity;GO:0003674,Level:1,molecular_function	NA	NA
gene30772	XM_003537352.3	cytochrome P450 CYP82D47-like	0.095712	3.54837	-5.21231	0.0232	0.0620588	DOWN	GO:0055114,Level:4,oxidation-reduction process;GO:0044710,Level:3,single-organism metabolic process;GO:0008152,Level:2,metabolic process;GO:0044699,Level:2,single-organism process;GO:0008150,Level:1,biological_process	GO:0016020,Level:2,membrane;GO:0005575,Level:1,cellular_component	GO:0005506,Level:7,iron ion binding;GO:0046914,Level:6,transition metal ion binding;GO:0020037,Level:5,heme binding;GO:0046872,Level:5,metal ion binding;GO:0004497,Level:4,monooxygenase activity;GO:0016705,Level:4,oxidoreductase activity, acting on paired donors, with incorporation or reduction of molecular oxygen;GO:0046906,Level:4,tetrapyrrole binding;GO:0043169,Level:4,cation binding;GO:190136…	K13260;K17961	map00943:Isoflavonoid biosynthesis;map01110:Biosynthesis of secondary metabolites;;map00904:Diterpenoid biosynthesis
gene1511	XM_003516939.3	dirigent protein 22-like	0	3.66405	#NAME?	5e-05	0.000507054	DOWN	GO:0006952,Level:4,defense response;GO:0009607,Level:3,response to biotic stimulus;GO:0006950,Level:3,response to stress;GO:0050896,Level:2,response to stimulus;GO:0008150,Level:1,biological_process	NA	NA	NA	NA
gene54208	NM_001248728.1	disease resistance protein	4.2817	0	inf	5e-05	0.000507054	UP	GO:0006952,Level:4,defense response;GO:0006950,Level:3,response to stress;GO:0050896,Level:2,response to stimulus;GO:0008150,Level:1,biological_process	NA	GO:0005524,Level:6,ATP binding;GO:0043531,Level:5,ADP binding;GO:0035639,Level:5,purine ribonucleoside triphosphate binding;GO:0043168,Level:4,anion binding;GO:0000166,Level:4,nucleotide binding;GO:1901265,Level:4,nucleoside phosphate binding;GO:1901363,Level:3,heterocyclic compound binding;GO:0097159,Level:3,organic cyclic compound binding;GO:0043167,Level:3,ion binding;GO:0036094,Level:3,small …	K13475	map04626:Plant-pathogen interaction
gene14752	XM_003526088.3	enhancer of rudimentary homolog, transcript variant X1	0	1.39698	#NAME?	5e-05	0.000507054	DOWN	GO:0007049,Level:4,cell cycle;GO:0044763,Level:3,single-organism cellular process;GO:0044699,Level:2,single-organism process;GO:0009987,Level:2,cellular process;GO:0008150,Level:1,biological_process	NA	NA	NA	NA
gene10166	XM_003522834.2	eugenol synthase 1-like	0	0.72046	#NAME?	5e-05	0.000507054	DOWN	GO:0009699,Level:5,phenylpropanoid biosynthetic process;GO:0055114,Level:4,oxidation-reduction process;GO:0009698,Level:4,phenylpropanoid metabolic process;GO:0044763,Level:3,single-organism cellular process;GO:0044710,Level:3,single-organism metabolic process;GO:0008152,Level:2,metabolic process;GO:0044699,Level:2,single-organism process;GO:0009987,Level:2,cellular process;GO:0008150,Level:1,bio…	NA	GO:0000166,Level:4,nucleotide binding;GO:0016491,Level:3,oxidoreductase activity;GO:0036094,Level:3,small molecule binding;GO:0003824,Level:2,catalytic activity;GO:0005488,Level:2,binding;GO:0003674,Level:1,molecular_function	K17056;K17055	map00940:Phenylpropanoid biosynthesis;;map00940:Phenylpropanoid biosynthesis
gene48122	XM_003549898.3	expansin-like B1	0.150213	24.12	-7.32707	0.0063	0.0229623	DOWN	GO:0019953,Level:3,sexual reproduction;GO:0000003,Level:2,reproduction;GO:0008150,Level:1,biological_process	GO:0005576,Level:2,extracellular region;GO:0005575,Level:1,cellular_component	NA	NA	NA
gene13345	XM_003524163.3	fasciclin-like arabinogalactan protein 11	0	1.06083	#NAME?	5e-05	0.000507054	DOWN	GO:0009834,Level:6,secondary cell wall biogenesis;GO:0009832,Level:5,plant-type cell wall biogenesis;GO:0042546,Level:4,cell wall biogenesis;GO:0071669,Level:4,plant-type cell wall organization or biogenesis;GO:0044085,Level:3,cellular component biogenesis;GO:0071554,Level:3,cell wall organization or biogenesis;GO:0071840,Level:2,cellular component organization or biogenesis;GO:0009987,Level:2,ce…	GO:0005886,Level:3,plasma membrane;GO:0031225,Level:3,anchored component of membrane;GO:0016020,Level:2,membrane;GO:0044425,Level:2,membrane part;GO:0044464,Level:2,cell part;GO:0005575,Level:1,cellular_component	NA	NA	NA
gene21509	XM_003532720.3	fasciclin-like arabinogalactan protein 11	0	0.684007	#NAME?	5e-05	0.000507054	DOWN	GO:0009834,Level:6,secondary cell wall biogenesis;GO:0009832,Level:5,plant-type cell wall biogenesis;GO:0042546,Level:4,cell wall biogenesis;GO:0071669,Level:4,plant-type cell wall organization or biogenesis;GO:0044085,Level:3,cellular component biogenesis;GO:0071554,Level:3,cell wall organization or biogenesis;GO:0071840,Level:2,cellular component organization or biogenesis;GO:0009987,Level:2,ce…	GO:0005886,Level:3,plasma membrane;GO:0031225,Level:3,anchored component of membrane;GO:0016020,Level:2,membrane;GO:0044425,Level:2,membrane part;GO:0044464,Level:2,cell part;GO:0005575,Level:1,cellular_component	NA	NA	NA
gene7923	XM_003521341.3	fasciclin-like arabinogalactan protein 11	0	0.704706	#NAME?	5e-05	0.000507054	DOWN	GO:0009834,Level:6,secondary cell wall biogenesis;GO:0009832,Level:5,plant-type cell wall biogenesis;GO:0042546,Level:4,cell wall biogenesis;GO:0071669,Level:4,plant-type cell wall organization or biogenesis;GO:0044085,Level:3,cellular component biogenesis;GO:0071554,Level:3,cell wall organization or biogenesis;GO:0071840,Level:2,cellular component organization or biogenesis;GO:0009987,Level:2,ce…	GO:0005886,Level:3,plasma membrane;GO:0031225,Level:3,anchored component of membrane;GO:0016020,Level:2,membrane;GO:0044425,Level:2,membrane part;GO:0044464,Level:2,cell part;GO:0005575,Level:1,cellular_component	NA	NA	NA
gene33537	NM_001253094.2	fasciclin-like arabinogalactan protein 11-like	0	0.615517	#NAME?	5e-05	0.000507054	DOWN	GO:0009834,Level:6,secondary cell wall biogenesis;GO:0009832,Level:5,plant-type cell wall biogenesis;GO:0042546,Level:4,cell wall biogenesis;GO:0071669,Level:4,plant-type cell wall organization or biogenesis;GO:0044085,Level:3,cellular component biogenesis;GO:0071554,Level:3,cell wall organization or biogenesis;GO:0071840,Level:2,cellular component organization or biogenesis;GO:0009987,Level:2,ce…	GO:0005886,Level:3,plasma membrane;GO:0031225,Level:3,anchored component of membrane;GO:0016020,Level:2,membrane;GO:0044425,Level:2,membrane part;GO:0044464,Level:2,cell part;GO:0005575,Level:1,cellular_component	NA	NA	NA
gene31633	XM_003538168.3	fasciclin-like arabinogalactan protein 12	0	0.603062	#NAME?	5e-05	0.000507054	DOWN	GO:0009834,Level:6,secondary cell wall biogenesis;GO:0009832,Level:5,plant-type cell wall biogenesis;GO:0042546,Level:4,cell wall biogenesis;GO:0071669,Level:4,plant-type cell wall organization or biogenesis;GO:0044085,Level:3,cellular component biogenesis;GO:0071554,Level:3,cell wall organization or biogenesis;GO:0071840,Level:2,cellular component organization or biogenesis;GO:0009987,Level:2,ce…	GO:0005886,Level:3,plasma membrane;GO:0031225,Level:3,anchored component of membrane;GO:0016020,Level:2,membrane;GO:0044425,Level:2,membrane part;GO:0044464,Level:2,cell part;GO:0005575,Level:1,cellular_component	NA	NA	NA
gene31634	XM_003539165.3	fasciclin-like arabinogalactan protein 12	0	0.990463	#NAME?	5e-05	0.000507054	DOWN	GO:0009834,Level:6,secondary cell wall biogenesis;GO:0009832,Level:5,plant-type cell wall biogenesis;GO:0042546,Level:4,cell wall biogenesis;GO:0071669,Level:4,plant-type cell wall organization or biogenesis;GO:0044085,Level:3,cellular component biogenesis;GO:0071554,Level:3,cell wall organization or biogenesis;GO:0071840,Level:2,cellular component organization or biogenesis;GO:0009987,Level:2,ce…	GO:0005886,Level:3,plasma membrane;GO:0031225,Level:3,anchored component of membrane;GO:0016020,Level:2,membrane;GO:0044425,Level:2,membrane part;GO:0044464,Level:2,cell part;GO:0005575,Level:1,cellular_component	NA	NA	NA
gene42372	XM_003545995.2	fasciclin-like arabinogalactan protein 12	0	0.65968	#NAME?	5e-05	0.000507054	DOWN	GO:0009834,Level:6,secondary cell wall biogenesis;GO:0009832,Level:5,plant-type cell wall biogenesis;GO:0042546,Level:4,cell wall biogenesis;GO:0071669,Level:4,plant-type cell wall organization or biogenesis;GO:0044085,Level:3,cellular component biogenesis;GO:0071554,Level:3,cell wall organization or biogenesis;GO:0071840,Level:2,cellular component organization or biogenesis;GO:0009987,Level:2,ce…	GO:0005886,Level:3,plasma membrane;GO:0031225,Level:3,anchored component of membrane;GO:0016020,Level:2,membrane;GO:0044425,Level:2,membrane part;GO:0044464,Level:2,cell part;GO:0005575,Level:1,cellular_component	NA	NA	NA
gene22557	XM_006585639.2	F-box/kelch-repeat protein At3g23880-like	0.675839	0	inf	5e-05	0.000507054	UP	GO:0008150,Level:1,biological_process	NA	NA	NA	NA
gene22518	XM_006586367.2	GATA transcription factor 7-like	0	7.80573	#NAME?	5e-05	0.000507054	DOWN	NA	NA	NA	NA	NA
gene23066	XM_014778489.1	glycinol 4-dimethylallyltransferase-like	0.588186	0	inf	5e-05	0.000507054	UP	NA	GO:0009507,Level:6,chloroplast;GO:0009536,Level:5,plastid;GO:0031969,Level:5,chloroplast membrane;GO:0044444,Level:4,cytoplasmic part;GO:0042170,Level:4,plastid membrane;GO:0043231,Level:4,intracellular membrane-bounded organelle;GO:0044424,Level:3,intracellular part;GO:0043227,Level:3,membrane-bounded organelle;GO:0016021,Level:3,integral component of membrane;GO:0031090,Level:3,organelle membra…	GO:0004659,Level:5,prenyltransferase activity;GO:0047292,Level:5,trihydroxypterocarpan dimethylallyltransferase activity;GO:0016765,Level:4,transferase activity, transferring alkyl or aryl (other than methyl) groups;GO:0016740,Level:3,transferase activity;GO:0003824,Level:2,catalytic activity;GO:0003674,Level:1,molecular_function	NA	NA
gene31630	NA	gma-miR4377	0.0591976	2.58843	-5.45039	0.0026	0.0117753	DOWN	NA	NA	NA	NA	NA
gene3354	NA	gma-miR4377	112.198	0.961855	6.86601	0.0016	0.00812081	UP	NA	NA	NA	NA	NA
gene24558	NA	gma-miR4377	0	1.80075	#NAME?	5e-05	0.000507054	DOWN	NA	NA	NA	NA	NA
gene28446	NA	gma-miR4377	0	1.95243	#NAME?	5e-05	0.000507054	DOWN	NA	NA	NA	NA	NA
gene30692	NA	gma-miR4377	0	0.893366	#NAME?	5e-05	0.000507054	DOWN	NA	NA	NA	NA	NA
gene42598	NA	gma-miR4377	0	0.98123	#NAME?	5e-05	0.000507054	DOWN	NA	NA	NA	NA	NA
gene45991	NA	gma-miR4377	3.01156	0	inf	5e-05	0.000507054	UP	NA	NA	NA	NA	NA
gene46336	NA	gma-miR4377	0	5.13372	#NAME?	5e-05	0.000507054	DOWN	NA	NA	NA	NA	NA
gene4751	NA	gma-miR4377	0.589892	0	inf	5e-05	0.000507054	UP	NA	NA	NA	NA	NA
gene50260	NA	gma-miR4377	0.960537	0	inf	5e-05	0.000507054	UP	NA	NA	NA	NA	NA
gene58706	NA	gma-miR4377	0	180.895	#NAME?	0.01755	0.0501707	DOWN	GO:0015979,Level:4,photosynthesis;GO:0044237,Level:3,cellular metabolic process;GO:0008152,Level:2,metabolic process;GO:0009987,Level:2,cellular process;GO:0008150,Level:1,biological_process	GO:0009535,Level:6,chloroplast thylakoid membrane;GO:0009507,Level:6,chloroplast;GO:0044434,Level:5,chloroplast part;GO:0009536,Level:5,plastid;GO:0055035,Level:5,plastid thylakoid membrane;GO:0009522,Level:4,photosystem I;GO:0009579,Level:4,thylakoid;GO:0042651,Level:4,thylakoid membrane;GO:0044435,Level:4,plastid part;GO:0044444,Level:4,cytoplasmic part;GO:0043231,Level:4,intracellular membrane…	NA	K02697	map00195:Photosynthesis
gene58857	NA	gma-miR4377	0	1.43786	#NAME?	0.0313	0.077932	DOWN	NA	NA	NA	NA	NA
gene58877	NA	gma-miR4377	2.21851	0	inf	0.00115	0.0062715	UP	NA	NA	NA	NA	NA
gene7027	NA	gma-miR4377	1.77782	0	inf	5e-05	0.000507054	UP	NA	NA	NA	NA	NA
gene42391	XM_014768202.1	heat shock 70 kDa protein-like	0.0387541	1.3095	-5.07852	0.0312	0.0777577	DOWN	GO:0006950,Level:3,response to stress;GO:0050896,Level:2,response to stimulus;GO:0008150,Level:1,biological_process	NA	GO:0005524,Level:6,ATP binding;GO:0035639,Level:5,purine ribonucleoside triphosphate binding;GO:0043168,Level:4,anion binding;GO:0000166,Level:4,nucleotide binding;GO:1901265,Level:4,nucleoside phosphate binding;GO:1901363,Level:3,heterocyclic compound binding;GO:0097159,Level:3,organic cyclic compound binding;GO:0043167,Level:3,ion binding;GO:0036094,Level:3,small molecule binding;GO:0005488,Lev…	K04043;K09490	map03018:RNA degradation;map05152:Tuberculosis;;map03060:Protein export;map04141:Protein processing in endoplasmic reticulum;map05020:Prion diseases
gene3658	XM_006574794.1	heat shock cognate 70 kDa protein 2-like, transcript variant X2	0.397828	33.2733	-6.38608	5e-05	0.000507054	DOWN	GO:0006950,Level:3,response to stress;GO:0050896,Level:2,response to stimulus;GO:0008150,Level:1,biological_process	NA	GO:0005524,Level:6,ATP binding;GO:0035639,Level:5,purine ribonucleoside triphosphate binding;GO:0043168,Level:4,anion binding;GO:0000166,Level:4,nucleotide binding;GO:1901265,Level:4,nucleoside phosphate binding;GO:1901363,Level:3,heterocyclic compound binding;GO:0097159,Level:3,organic cyclic compound binding;GO:0043167,Level:3,ion binding;GO:0036094,Level:3,small molecule binding;GO:0005488,Lev…	K04043;K09490	map03018:RNA degradation;map05152:Tuberculosis;;map03060:Protein export;map04141:Protein processing in endoplasmic reticulum;map05020:Prion diseases
gene48772	XM_003550106.3	histone H4-like	0	0.615023	#NAME?	5e-05	0.000507054	DOWN	GO:0006334,Level:7,nucleosome assembly;GO:0034728,Level:6,nucleosome organization;GO:0065004,Level:6,protein-DNA complex assembly;GO:0006461,Level:6,protein complex assembly;GO:0065003,Level:5,macromolecular complex assembly;GO:0071824,Level:5,protein-DNA complex subunit organization;GO:0006325,Level:5,chromatin organization;GO:0071822,Level:5,protein complex subunit organization;GO:0043933,Level…	GO:0000786,Level:5,nucleosome;GO:0005694,Level:5,chromosome;GO:0005634,Level:5,nucleus;GO:0044815,Level:4,DNA packaging complex;GO:0043232,Level:4,intracellular non-membrane-bounded organelle;GO:0044427,Level:4,chromosomal part;GO:1990104,Level:4,DNA bending complex;GO:0043231,Level:4,intracellular membrane-bounded organelle;GO:0043228,Level:3,non-membrane-bounded organelle;GO:0044446,Level:3,int…	GO:0003677,Level:5,DNA binding;GO:0046982,Level:5,protein heterodimerization activity;GO:0046983,Level:4,protein dimerization activity;GO:0003676,Level:4,nucleic acid binding;GO:1901363,Level:3,heterocyclic compound binding;GO:0097159,Level:3,organic cyclic compound binding;GO:0005515,Level:3,protein binding;GO:0005488,Level:2,binding;GO:0003674,Level:1,molecular_function	K11254	map05034:Alcoholism;map05203:Viral carcinogenesis;map05322:Systemic lupus erythematosus
gene23718	XM_003530770.3	hydroquinone glucosyltransferase-like	3.50139	0.0963356	5.18372	0.0026	0.0117753	UP	GO:0008152,Level:2,metabolic process;GO:0008150,Level:1,biological_process	NA	GO:0050505,Level:7,hydroquinone glucosyltransferase activity;GO:0035251,Level:6,UDP-glucosyltransferase activity;GO:0008194,Level:5,UDP-glycosyltransferase activity;GO:0016758,Level:5,transferase activity, transferring hexosyl groups;GO:0016757,Level:4,transferase activity, transferring glycosyl groups;GO:0016740,Level:3,transferase activity;GO:0003824,Level:2,catalytic activity;GO:0003674,Level:…	K12356	map00940:Phenylpropanoid biosynthesis
gene39647	XM_003544075.3	laccase-4-like	0	0.730631	#NAME?	5e-05	0.000507054	DOWN	GO:0010413,Level:9,glucuronoxylan metabolic process;GO:0045491,Level:8,xylan metabolic process;GO:0045492,Level:7,xylan biosynthetic process;GO:0010410,Level:7,hemicellulose metabolic process;GO:0009809,Level:6,lignin biosynthetic process;GO:0070592,Level:6,cell wall polysaccharide biosynthetic process;GO:0010383,Level:6,cell wall polysaccharide metabolic process;GO:0046274,Level:6,lignin catabol…	GO:0048046,Level:3,apoplast;GO:0005576,Level:2,extracellular region;GO:0005575,Level:1,cellular_component	GO:0005507,Level:7,copper ion binding;GO:0046914,Level:6,transition metal ion binding;GO:0052716,Level:6,hydroquinone:oxygen oxidoreductase activity;GO:0016682,Level:5,oxidoreductase activity, acting on diphenols and related substances as donors, oxygen as acceptor;GO:0046872,Level:5,metal ion binding;GO:0016679,Level:4,oxidoreductase activity, acting on diphenols and related substances as donors…	K00423	map00053:Ascorbate and aldarate metabolism
gene1243	XM_003516873.3	laccase-7-like	0.0463217	2.55497	-5.78547	0.02175	0.0590531	DOWN	GO:0006826,Level:8,iron ion transport;GO:0000041,Level:7,transition metal ion transport;GO:0030001,Level:6,metal ion transport;GO:0010106,Level:6,cellular response to iron ion starvation;GO:0046274,Level:6,lignin catabolic process;GO:0009267,Level:5,cellular response to starvation;GO:0010167,Level:5,response to nitrate;GO:0015706,Level:5,nitrate transport;GO:0046271,Level:5,phenylpropanoid catabo…	GO:0048046,Level:3,apoplast;GO:0005576,Level:2,extracellular region;GO:0005575,Level:1,cellular_component	GO:0005507,Level:7,copper ion binding;GO:0046914,Level:6,transition metal ion binding;GO:0052716,Level:6,hydroquinone:oxygen oxidoreductase activity;GO:0016682,Level:5,oxidoreductase activity, acting on diphenols and related substances as donors, oxygen as acceptor;GO:0046872,Level:5,metal ion binding;GO:0016679,Level:4,oxidoreductase activity, acting on diphenols and related substances as donors…	K00423	map00053:Ascorbate and aldarate metabolism
gene27635	XM_003536986.3	leucine-rich repeat receptor-like protein kinase PXC1	3.69813	0.0543564	6.0882	0.00525	0.0200387	UP	GO:0006468,Level:7,protein phosphorylation;GO:0006464,Level:6,cellular protein modification process;GO:0016310,Level:6,phosphorylation;GO:0044267,Level:5,cellular protein metabolic process;GO:0006796,Level:5,phosphate-containing compound metabolic process;GO:0036211,Level:5,protein modification process;GO:0019538,Level:4,protein metabolic process;GO:0044260,Level:4,cellular macromolecule metaboli…	GO:0005886,Level:3,plasma membrane;GO:0016021,Level:3,integral component of membrane;GO:0016020,Level:2,membrane;GO:0044425,Level:2,membrane part;GO:0044464,Level:2,cell part;GO:0005575,Level:1,cellular_component	GO:0004674,Level:7,protein serine/threonine kinase activity;GO:0004672,Level:6,protein kinase activity;GO:0005524,Level:6,ATP binding;GO:0016773,Level:5,phosphotransferase activity, alcohol group as acceptor;GO:0016301,Level:5,kinase activity;GO:0035639,Level:5,purine ribonucleoside triphosphate binding;GO:0043168,Level:4,anion binding;GO:0000166,Level:4,nucleotide binding;GO:1901265,Level:4,nucl…	K13415	map04075:Plant hormone signal transduction
gene46530	NM_001249855.1	low molecular weight heat shock protein Hsp22.5	0.140957	4.51634	-5.00183	0.0375	0.0893449	DOWN	GO:0006950,Level:3,response to stress;GO:0050896,Level:2,response to stimulus;GO:0008150,Level:1,biological_process	GO:0005788,Level:5,endoplasmic reticulum lumen;GO:0005783,Level:5,endoplasmic reticulum;GO:0044432,Level:4,endoplasmic reticulum part;GO:0070013,Level:4,intracellular organelle lumen;GO:0044444,Level:4,cytoplasmic part;GO:0043231,Level:4,intracellular membrane-bounded organelle;GO:0044424,Level:3,intracellular part;GO:0044446,Level:3,intracellular organelle part;GO:0043227,Level:3,membrane-bounde…	NA	NA	NA
gene6738	XM_003520865.3	mitotic-spindle organizing protein 1B	1.01174	0	inf	5e-05	0.000507054	UP	GO:0051418,Level:7,microtubule nucleation by microtubule organizing center;GO:0006661,Level:7,phosphatidylinositol biosynthetic process;GO:0046474,Level:6,glycerophospholipid biosynthetic process;GO:0007020,Level:6,microtubule nucleation;GO:0007052,Level:6,mitotic spindle organization;GO:0000226,Level:5,microtubule cytoskeleton organization;GO:0007051,Level:5,spindle organization;GO:1903047,Level…	GO:0005828,Level:6,kinetochore microtubule;GO:0008274,Level:6,gamma-tubulin ring complex;GO:0072686,Level:6,mitotic spindle;GO:0000931,Level:5,gamma-tubulin large complex;GO:0009524,Level:5,phragmoplast;GO:0005635,Level:5,nuclear envelope;GO:0005856,Level:5,cytoskeleton;GO:0009574,Level:5,preprophase band;GO:0005815,Level:5,microtubule organizing center;GO:0005819,Level:5,spindle;GO:0005876,Level…	GO:0005515,Level:3,protein binding;GO:0005488,Level:2,binding;GO:0003674,Level:1,molecular_function	NA	NA
gene52506	XM_006602952.2	neurofilament medium polypeptide-like	2.23608	136.214	-5.92876	5e-05	0.000507054	DOWN	NA	GO:0005739,Level:5,mitochondrion;GO:0044444,Level:4,cytoplasmic part;GO:0043231,Level:4,intracellular membrane-bounded organelle;GO:0044424,Level:3,intracellular part;GO:0043227,Level:3,membrane-bounded organelle;GO:0043229,Level:3,intracellular organelle;GO:0043226,Level:2,organelle;GO:0044464,Level:2,cell part;GO:0005575,Level:1,cellular_component	GO:0051087,Level:4,chaperone binding;GO:0005516,Level:4,calmodulin binding;GO:0005515,Level:3,protein binding;GO:0005488,Level:2,binding;GO:0003674,Level:1,molecular_function	NA	NA
gene35976	XM_003543662.3	outer plastidial membrane protein porin	27.3756	0.648216	5.40027	5e-05	0.000507054	UP	GO:0044070,Level:7,regulation of anion transport;GO:0043269,Level:6,regulation of ion transport;GO:0051049,Level:5,regulation of transport;GO:0006820,Level:5,anion transport;GO:0032879,Level:4,regulation of localization;GO:0055085,Level:4,transmembrane transport;GO:0006811,Level:4,ion transport;GO:0044763,Level:3,single-organism cellular process;GO:0006810,Level:3,transport;GO:0044765,Level:3,sin…	GO:0009527,Level:5,plastid outer membrane;GO:0009536,Level:5,plastid;GO:0005741,Level:5,mitochondrial outer membrane;GO:0031968,Level:4,organelle outer membrane;GO:0098588,Level:4,bounding membrane of organelle;GO:0044444,Level:4,cytoplasmic part;GO:0042170,Level:4,plastid membrane;GO:0043231,Level:4,intracellular membrane-bounded organelle;GO:0031966,Level:4,mitochondrial membrane;GO:0019867,Lev…	GO:0008308,Level:8,voltage-gated anion channel activity;GO:0015288,Level:7,porin activity;GO:0005253,Level:7,anion channel activity;GO:0005244,Level:7,voltage-gated ion channel activity;GO:0005216,Level:6,ion channel activity;GO:0022829,Level:6,wide pore channel activity;GO:0008509,Level:6,anion transmembrane transporter activity;GO:0015075,Level:5,ion transmembrane transporter activity;GO:002283…	K15041	map04020:Calcium signaling pathway;map05012:Parkinson's disease;map05016:Huntington's disease;map05161:Hepatitis B;map05166:HTLV-I infection;map05203:Viral carcinogenesis
gene30019	NM_001248824.1	oxidoreductase	0.0574388	2.09158	-5.18642	0.0375	0.0893449	DOWN	GO:0009854,Level:6,oxidative photosynthetic carbon pathway;GO:0009853,Level:6,photorespiration;GO:0071482,Level:6,cellular response to light stimulus;GO:0009416,Level:5,response to light stimulus;GO:0043094,Level:5,cellular metabolic compound salvage;GO:0071478,Level:5,cellular response to radiation;GO:0042631,Level:5,cellular response to water deprivation;GO:0071214,Level:4,cellular response to …	GO:0005777,Level:6,peroxisome;GO:0009507,Level:6,chloroplast;GO:0009536,Level:5,plastid;GO:0042579,Level:5,microbody;GO:0044444,Level:4,cytoplasmic part;GO:0043231,Level:4,intracellular membrane-bounded organelle;GO:0044424,Level:3,intracellular part;GO:0043227,Level:3,membrane-bounded organelle;GO:0048046,Level:3,apoplast;GO:0043229,Level:3,intracellular organelle;GO:0005576,Level:2,extracellula…	GO:0008465,Level:6,glycerate dehydrogenase activity;GO:0016616,Level:5,oxidoreductase activity, acting on the CH-OH group of donors, NAD or NADP as acceptor;GO:0051287,Level:5,NAD binding;GO:0016614,Level:4,oxidoreductase activity, acting on CH-OH group of donors;GO:0050662,Level:4,coenzyme binding;GO:0000166,Level:4,nucleotide binding;GO:0048037,Level:3,cofactor binding;GO:0016491,Level:3,oxidor…	K15893	map00260:Glycine, serine and threonine metabolism;map00630:Glyoxylate and dicarboxylate metabolism;map01110:Biosynthesis of secondary metabolites
gene49225	XM_003549357.3	patatin-like protein 2	0.0488423	5.18759	-6.73079	0.0375	0.0893449	DOWN	GO:0016042,Level:5,lipid catabolic process;GO:1901575,Level:4,organic substance catabolic process;GO:0006629,Level:4,lipid metabolic process;GO:0006952,Level:4,defense response;GO:0044712,Level:4,single-organism catabolic process;GO:0006950,Level:3,response to stress;GO:0071704,Level:3,organic substance metabolic process;GO:0009056,Level:3,catabolic process;GO:0044710,Level:3,single-organism meta…	GO:0005773,Level:5,vacuole;GO:0044444,Level:4,cytoplasmic part;GO:0043231,Level:4,intracellular membrane-bounded organelle;GO:0044424,Level:3,intracellular part;GO:0043227,Level:3,membrane-bounded organelle;GO:0043229,Level:3,intracellular organelle;GO:0043226,Level:2,organelle;GO:0044464,Level:2,cell part;GO:0005575,Level:1,cellular_component	GO:0016787,Level:3,hydrolase activity;GO:0045735,Level:2,nutrient reservoir activity;GO:0003824,Level:2,catalytic activity;GO:0003674,Level:1,molecular_function	NA	NA
gene42136	XM_003545724.3	pathogenesis-related protein 1-like	0	0.996355	#NAME?	5e-05	0.000507054	DOWN	GO:0006952,Level:4,defense response;GO:0009607,Level:3,response to biotic stimulus;GO:0006950,Level:3,response to stress;GO:0050896,Level:2,response to stimulus;GO:0008150,Level:1,biological_process	GO:0005576,Level:2,extracellular region;GO:0005575,Level:1,cellular_component	NA	K13449	map04075:Plant hormone signal transduction;map04626:Plant-pathogen interaction
gene41637	XM_003546182.3	pleiotropic drug resistance protein 1-like	0.0199675	1.74366	-6.44833	0.0316	0.078547	DOWN	GO:0006200,Level:8,ATP catabolic process;GO:0009154,Level:7,purine ribonucleotide catabolic process;GO:0009261,Level:6,ribonucleotide catabolic process;GO:1901136,Level:5,carbohydrate derivative catabolic process;GO:1901575,Level:4,organic substance catabolic process;GO:1901135,Level:4,carbohydrate derivative metabolic process;GO:0006810,Level:3,transport;GO:0071704,Level:3,organic substance meta…	GO:0016021,Level:3,integral component of membrane;GO:0016020,Level:2,membrane;GO:0044425,Level:2,membrane part;GO:0005575,Level:1,cellular_component	GO:0016887,Level:8,ATPase activity;GO:0017111,Level:7,nucleoside-triphosphatase activity;GO:0005524,Level:6,ATP binding;GO:0016462,Level:6,pyrophosphatase activity;GO:0016818,Level:5,hydrolase activity, acting on acid anhydrides, in phosphorus-containing anhydrides;GO:0035639,Level:5,purine ribonucleoside triphosphate binding;GO:0043168,Level:4,anion binding;GO:0000166,Level:4,nucleotide binding;…	K08711;K08712	map02010:ABC transporters;;map02010:ABC transporters
gene43660	XM_014767723.1	polygalacturonase inhibitor-like	6.13289	0	inf	5e-05	0.000507054	UP	NA	GO:0005618,Level:4,cell wall;GO:0048046,Level:3,apoplast;GO:0030312,Level:3,external encapsulating structure;GO:0005576,Level:2,extracellular region;GO:0044464,Level:2,cell part;GO:0005575,Level:1,cellular_component	NA	K13471	map04626:Plant-pathogen interaction
gene37153	XM_006595313.2	polyphenol oxidase A1, chloroplastic-like	1.89905	0.0349629	5.76331	0.0441	0.100913	UP	GO:0046148,Level:5,pigment biosynthetic process;GO:0044711,Level:4,single-organism biosynthetic process;GO:0055114,Level:4,oxidation-reduction process;GO:0042440,Level:4,pigment metabolic process;GO:0044710,Level:3,single-organism metabolic process;GO:0009058,Level:3,biosynthetic process;GO:0008152,Level:2,metabolic process;GO:0044699,Level:2,single-organism process;GO:0008150,Level:1,biological_…	GO:0009543,Level:6,chloroplast thylakoid lumen;GO:0009507,Level:6,chloroplast;GO:0044434,Level:5,chloroplast part;GO:0031978,Level:5,plastid thylakoid lumen;GO:0009536,Level:5,plastid;GO:0009579,Level:4,thylakoid;GO:0044444,Level:4,cytoplasmic part;GO:0043231,Level:4,intracellular membrane-bounded organelle;GO:0044435,Level:4,plastid part;GO:0044424,Level:3,intracellular part;GO:0044446,Level:3,i…	GO:0004097,Level:6,catechol oxidase activity;GO:0016682,Level:5,oxidoreductase activity, acting on diphenols and related substances as donors, oxygen as acceptor;GO:0046872,Level:5,metal ion binding;GO:0016679,Level:4,oxidoreductase activity, acting on diphenols and related substances as donors;GO:0043169,Level:4,cation binding;GO:0016491,Level:3,oxidoreductase activity;GO:0043167,Level:3,ion bin…	K00422;K13079	map00350:Tyrosine metabolism;map00950:Isoquinoline alkaloid biosynthesis;map01110:Biosynthesis of secondary metabolites;;map00941:Flavonoid biosynthesis
gene24050	XM_014761745.1	probable F-box protein At4g22030	0	1.23313	#NAME?	5e-05	0.000507054	DOWN	NA	NA	NA	NA	NA
gene18907	XM_014777992.1	probable glutathione S-transferase	0.830929	0	inf	5e-05	0.000507054	UP	GO:0006950,Level:3,response to stress;GO:0050896,Level:2,response to stimulus;GO:0008150,Level:1,biological_process	NA	GO:0004364,Level:5,glutathione transferase activity;GO:0016765,Level:4,transferase activity, transferring alkyl or aryl (other than methyl) groups;GO:0016740,Level:3,transferase activity;GO:0003824,Level:2,catalytic activity;GO:0003674,Level:1,molecular_function	NA	NA
gene30676	XM_003539252.3	probable prolyl 4-hydroxylase 9	7.81841	0.200984	5.28172	0.00055	0.00355285	UP	GO:0055114,Level:4,oxidation-reduction process;GO:0044710,Level:3,single-organism metabolic process;GO:0008152,Level:2,metabolic process;GO:0044699,Level:2,single-organism process;GO:0008150,Level:1,biological_process	GO:0005788,Level:5,endoplasmic reticulum lumen;GO:0005783,Level:5,endoplasmic reticulum;GO:0044432,Level:4,endoplasmic reticulum part;GO:0070013,Level:4,intracellular organelle lumen;GO:0044444,Level:4,cytoplasmic part;GO:0043231,Level:4,intracellular membrane-bounded organelle;GO:0044424,Level:3,intracellular part;GO:0044446,Level:3,intracellular organelle part;GO:0043227,Level:3,membrane-bounde…	GO:0004656,Level:7,procollagen-proline 4-dioxygenase activity;GO:0005506,Level:7,iron ion binding;GO:0046914,Level:6,transition metal ion binding;GO:0031545,Level:6,peptidyl-proline 4-dioxygenase activity;GO:0019798,Level:6,procollagen-proline dioxygenase activity;GO:0031543,Level:5,peptidyl-proline dioxygenase activity;GO:0046872,Level:5,metal ion binding;GO:0016706,Level:5,oxidoreductase activi…	K00472	map00330:Arginine and proline metabolism
gene53470	XM_006603976.2	probable receptor-like protein kinase At5g39020	10.7866	0.0890855	6.91983	0.0002	0.00160842	UP	GO:0035304,Level:8,regulation of protein dephosphorylation;GO:0031399,Level:7,regulation of protein modification process;GO:0010310,Level:7,regulation of hydrogen peroxide metabolic process;GO:0043069,Level:7,negative regulation of programmed cell death;GO:0006468,Level:7,protein phosphorylation;GO:0006355,Level:7,regulation of transcription, DNA-templated;GO:0009867,Level:6,jasmonic acid mediate…	GO:0016021,Level:3,integral component of membrane;GO:0016020,Level:2,membrane;GO:0044425,Level:2,membrane part;GO:0005575,Level:1,cellular_component	GO:0004674,Level:7,protein serine/threonine kinase activity;GO:0004672,Level:6,protein kinase activity;GO:0005524,Level:6,ATP binding;GO:0016773,Level:5,phosphotransferase activity, alcohol group as acceptor;GO:0016301,Level:5,kinase activity;GO:0035639,Level:5,purine ribonucleoside triphosphate binding;GO:0043168,Level:4,anion binding;GO:0000166,Level:4,nucleotide binding;GO:1901265,Level:4,nucl…	K13416	map04075:Plant hormone signal transduction;map04626:Plant-pathogen interaction
gene48343	XM_003550000.3	protein IRX15-LIKE-like	0	0.642919	#NAME?	5e-05	0.000507054	DOWN	NA	NA	NA	NA	NA
gene32411	XM_006594147.2	protein LITTLE ZIPPER 4-like, transcript variant X1	1.10223	57.1124	-5.69531	5e-05	0.000507054	DOWN	NA	NA	NA	NA	NA
gene39556	XM_006595785.2	protein LURP-one-related 14-like	0	2.63883	#NAME?	5e-05	0.000507054	DOWN	NA	NA	NA	NA	NA
gene39774	XM_006595873.2	protein RADIALIS-like 1, transcript variant X2	0	0.764996	#NAME?	0.0001	0.000908966	DOWN	GO:0006355,Level:7,regulation of transcription, DNA-templated;GO:0006351,Level:6,transcription, DNA-templated;GO:0010468,Level:6,regulation of gene expression;GO:0060255,Level:5,regulation of macromolecule metabolic process;GO:0034645,Level:5,cellular macromolecule biosynthetic process;GO:0044260,Level:4,cellular macromolecule metabolic process;GO:0044249,Level:4,cellular biosynthetic process;GO:…	GO:0005634,Level:5,nucleus;GO:0043231,Level:4,intracellular membrane-bounded organelle;GO:0043227,Level:3,membrane-bounded organelle;GO:0043229,Level:3,intracellular organelle;GO:0043226,Level:2,organelle;GO:0005575,Level:1,cellular_component	GO:0003677,Level:5,DNA binding;GO:0003676,Level:4,nucleic acid binding;GO:1901363,Level:3,heterocyclic compound binding;GO:0003700,Level:3,sequence-specific DNA binding transcription factor activity;GO:0003682,Level:3,chromatin binding;GO:0097159,Level:3,organic cyclic compound binding;GO:0001071,Level:2,nucleic acid binding transcription factor activity;GO:0005488,Level:2,binding;GO:0003674,Leve…	NA	NA
gene8425	XM_003521612.3	protein RTF1 homolog	0.027597	1.40312	-5.66798	0.0026	0.0117753	DOWN	GO:0006368,Level:8,transcription elongation from RNA polymerase II promoter;GO:0006354,Level:7,DNA-templated transcription, elongation;GO:0006352,Level:7,DNA-templated transcription, initiation;GO:0006355,Level:7,regulation of transcription, DNA-templated;GO:0032774,Level:6,RNA biosynthetic process;GO:0010468,Level:6,regulation of gene expression;GO:0006351,Level:6,transcription, DNA-templated;GO…	GO:0005654,Level:5,nucleoplasm;GO:0016593,Level:5,Cdc73/Paf1 complex;GO:0005634,Level:5,nucleus;GO:0008023,Level:4,transcription elongation factor complex;GO:0044428,Level:4,nuclear part;GO:0043231,Level:4,intracellular membrane-bounded organelle;GO:0043234,Level:3,protein complex;GO:0044446,Level:3,intracellular organelle part;GO:0043227,Level:3,membrane-bounded organelle;GO:0043229,Level:3,intr…	GO:0003677,Level:5,DNA binding;GO:0003676,Level:4,nucleic acid binding;GO:1901363,Level:3,heterocyclic compound binding;GO:0097159,Level:3,organic cyclic compound binding;GO:0005488,Level:2,binding;GO:0003674,Level:1,molecular_function	NA	NA
gene51687	XM_003552214.2	protein SLE1	21.818	771.492	-5.14406	5e-05	0.000507054	DOWN	GO:0006950,Level:3,response to stress;GO:0050896,Level:2,response to stimulus;GO:0008150,Level:1,biological_process	NA	NA	NA	NA
gene32308	XM_003538305.3	protein YLS9-like	0	0.736983	#NAME?	5e-05	0.000507054	DOWN	GO:0052543,Level:5,callose deposition in cell wall;GO:0009556,Level:5,microsporogenesis;GO:0048236,Level:4,plant-type spore development;GO:0015031,Level:4,protein transport;GO:0016192,Level:4,vesicle-mediated transport;GO:0070727,Level:4,cellular macromolecule localization;GO:0006810,Level:3,transport;GO:0033036,Level:3,macromolecule localization;GO:0044702,Level:3,single organism reproductive pr…	GO:0016020,Level:2,membrane;GO:0005575,Level:1,cellular_component	NA	NA	NA
gene55062	XM_003554538.3	putative expansin-A17	11.7958	0.277617	5.40904	0.0015	0.00772922	UP	GO:0009664,Level:5,plant-type cell wall organization;GO:0071669,Level:4,plant-type cell wall organization or biogenesis;GO:0071555,Level:4,cell wall organization;GO:0071554,Level:3,cell wall organization or biogenesis;GO:0045229,Level:3,external encapsulating structure organization;GO:0009987,Level:2,cellular process;GO:0008150,Level:1,biological_process	GO:0005618,Level:4,cell wall;GO:0030312,Level:3,external encapsulating structure;GO:0016020,Level:2,membrane;GO:0005576,Level:2,extracellular region;GO:0044464,Level:2,cell part;GO:0005575,Level:1,cellular_component	NA	NA	NA
gene54819	NM_001252717.2	putative syntaxin-24-like	0	0.588375	#NAME?	5e-05	0.000507054	DOWN	GO:0052543,Level:5,callose deposition in cell wall;GO:0009556,Level:5,microsporogenesis;GO:0048236,Level:4,plant-type spore development;GO:0015031,Level:4,protein transport;GO:0016192,Level:4,vesicle-mediated transport;GO:0070727,Level:4,cellular macromolecule localization;GO:0006810,Level:3,transport;GO:0033036,Level:3,macromolecule localization;GO:0044702,Level:3,single organism reproductive pr…	GO:0016020,Level:2,membrane;GO:0005575,Level:1,cellular_component	NA	NA	NA
gene42818	XM_003546238.3	reticuline oxidase-like protein	0.0940431	3.28444	-5.12618	0.0045	0.0177665	DOWN	GO:0043069,Level:7,negative regulation of programmed cell death;GO:0060548,Level:6,negative regulation of cell death;GO:0030968,Level:6,endoplasmic reticulum unfolded protein response;GO:0043067,Level:6,regulation of programmed cell death;GO:0010363,Level:6,regulation of plant-type hypersensitive response;GO:0010941,Level:5,regulation of cell death;GO:0080135,Level:5,regulation of cellular respon…	GO:0005829,Level:5,cytosol;GO:0005739,Level:5,mitochondrion;GO:0009505,Level:5,plant-type cell wall;GO:0005773,Level:5,vacuole;GO:0005618,Level:4,cell wall;GO:0044444,Level:4,cytoplasmic part;GO:0043231,Level:4,intracellular membrane-bounded organelle;GO:0009506,Level:4,plasmodesma;GO:0005886,Level:3,plasma membrane;GO:0044424,Level:3,intracellular part;GO:0005911,Level:3,cell-cell junction;GO:00…	GO:0008762,Level:6,UDP-N-acetylmuramate dehydrogenase activity;GO:0050660,Level:5,flavin adenine dinucleotide binding;GO:0016616,Level:5,oxidoreductase activity, acting on the CH-OH group of donors, NAD or NADP as acceptor;GO:0016614,Level:4,oxidoreductase activity, acting on CH-OH group of donors;GO:0050662,Level:4,coenzyme binding;GO:0043168,Level:4,anion binding;GO:0000166,Level:4,nucleotide b…	K00307	map00950:Isoquinoline alkaloid biosynthesis;map01110:Biosynthesis of secondary metabolites
gene29488	XM_003535524.2	serine decarboxylase 1-like	0	0.937897	#NAME?	5e-05	0.000507054	DOWN	GO:0019752,Level:6,carboxylic acid metabolic process;GO:0043436,Level:5,oxoacid metabolic process;GO:0006082,Level:4,organic acid metabolic process;GO:0044237,Level:3,cellular metabolic process;GO:0044763,Level:3,single-organism cellular process;GO:0071704,Level:3,organic substance metabolic process;GO:0008152,Level:2,metabolic process;GO:0044699,Level:2,single-organism process;GO:0009987,Level:2…	NA	GO:0004398,Level:6,histidine decarboxylase activity;GO:0016831,Level:5,carboxy-lyase activity;GO:0016830,Level:4,carbon-carbon lyase activity;GO:0030170,Level:4,pyridoxal phosphate binding;GO:1901363,Level:3,heterocyclic compound binding;GO:0048037,Level:3,cofactor binding;GO:0016829,Level:3,lyase activity;GO:0097159,Level:3,organic cyclic compound binding;GO:0003824,Level:2,catalytic activity;GO…	K01590	map00340:Histidine metabolism;map01110:Biosynthesis of secondary metabolites
gene44325	XM_003545906.3	serum response factor homolog A-like	0	0.604533	#NAME?	5e-05	0.000507054	DOWN	NA	NA	NA	NA	NA
gene51756	XM_003552236.3	soyasapogenol B glucuronide galactosyltransferase-like	10.311	0	inf	5e-05	0.000507054	UP	GO:0008152,Level:2,metabolic process;GO:0008150,Level:1,biological_process	NA	GO:0016758,Level:5,transferase activity, transferring hexosyl groups;GO:0016757,Level:4,transferase activity, transferring glycosyl groups;GO:0016740,Level:3,transferase activity;GO:0003824,Level:2,catalytic activity;GO:0003674,Level:1,molecular_function	K15774;K12939;K14595;K13235	map00965:Betalain biosynthesis;map01110:Biosynthesis of secondary metabolites;;map00942:Anthocyanin biosynthesis;;map00906:Carotenoid biosynthesis;map01110:Biosynthesis of secondary metabolites;;map00945:Stilbenoid, diarylheptanoid and gingerol biosynthesis
gene31158	XM_003537718.3	thioredoxin-like protein YLS8, transcript variant X1	0	0.571842	#NAME?	5e-05	0.000507054	DOWN	GO:0008380,Level:7,RNA splicing;GO:0006397,Level:7,mRNA processing;GO:0006396,Level:6,RNA processing;GO:0016071,Level:6,mRNA metabolic process;GO:0007067,Level:5,mitotic nuclear division;GO:0016070,Level:5,RNA metabolic process;GO:0044260,Level:4,cellular macromolecule metabolic process;GO:0022402,Level:4,cell cycle process;GO:0007049,Level:4,cell cycle;GO:0051301,Level:4,cell division;GO:1902589…	GO:0005634,Level:5,nucleus;GO:0005681,Level:4,spliceosomal complex;GO:0043231,Level:4,intracellular membrane-bounded organelle;GO:0043227,Level:3,membrane-bounded organelle;GO:0030529,Level:3,ribonucleoprotein complex;GO:0043229,Level:3,intracellular organelle;GO:0043226,Level:2,organelle;GO:0032991,Level:2,macromolecular complex;GO:0005575,Level:1,cellular_component	NA	K12859	map03040:Spliceosome
gene42864	XM_003546262.3	TPR-containing protein DDB_G0280363-like	0	9.98493	#NAME?	5e-05	0.000507054	DOWN	NA	NA	NA	NA	NA
gene6319	XM_003521935.3	UDP-glycosyltransferase 72D1-like	1.70154	0	inf	5e-05	0.000507054	UP	GO:0009718,Level:6,anthocyanin-containing compound biosynthetic process;GO:0009813,Level:5,flavonoid biosynthetic process;GO:0046148,Level:5,pigment biosynthetic process;GO:0046283,Level:5,anthocyanin-containing compound metabolic process;GO:0009812,Level:4,flavonoid metabolic process;GO:0044711,Level:4,single-organism biosynthetic process;GO:1901576,Level:4,organic substance biosynthetic process…	NA	GO:0047213,Level:7,anthocyanidin 3-O-glucosyltransferase activity;GO:0035251,Level:6,UDP-glucosyltransferase activity;GO:0008194,Level:5,UDP-glycosyltransferase activity;GO:0016758,Level:5,transferase activity, transferring hexosyl groups;GO:0016757,Level:4,transferase activity, transferring glycosyl groups;GO:0016740,Level:3,transferase activity;GO:0003824,Level:2,catalytic activity;GO:0003674,L…	K12356	map00940:Phenylpropanoid biosynthesis
gene24344	NM_001250438.2	uncharacterized LOC100305834	0	18.6912	#NAME?	5e-05	0.000507054	DOWN	NA	NA	NA	NA	NA
gene42888	NM_001248034.1	uncharacterized LOC100305921	0.271764	26.4481	-6.60466	0.02175	0.0590531	DOWN	NA	NA	NA	NA	NA
gene21881	NM_001249205.1	uncharacterized LOC100306001	0	0.727777	#NAME?	5e-05	0.000507054	DOWN	NA	NA	NA	NA	NA
gene49232	NM_001248489.2	uncharacterized LOC100306207	0	2.7483	#NAME?	5e-05	0.000507054	DOWN	NA	NA	NA	NA	NA
gene53870	NM_001251156.2	uncharacterized LOC100306389	0	0.810067	#NAME?	5e-05	0.000507054	DOWN	NA	GO:0048046,Level:3,apoplast;GO:0005576,Level:2,extracellular region;GO:0005575,Level:1,cellular_component	GO:0030145,Level:7,manganese ion binding;GO:0046914,Level:6,transition metal ion binding;GO:0046872,Level:5,metal ion binding;GO:0043169,Level:4,cation binding;GO:0043167,Level:3,ion binding;GO:0045735,Level:2,nutrient reservoir activity;GO:0005488,Level:2,binding;GO:0003674,Level:1,molecular_function	NA	NA
gene17581	XM_006582780.2	uncharacterized LOC100306469, transcript variant X1	0	1.07443	#NAME?	5e-05	0.000507054	DOWN	GO:0045892,Level:8,negative regulation of transcription, DNA-templated;GO:0051262,Level:8,protein tetramerization;GO:0006355,Level:7,regulation of transcription, DNA-templated;GO:0010629,Level:7,negative regulation of gene expression;GO:0051259,Level:7,protein oligomerization;GO:0019375,Level:7,galactolipid biosynthetic process;GO:0019374,Level:6,galactolipid metabolic process;GO:0016036,Level:6,…	NA	GO:0004427,Level:7,inorganic diphosphatase activity;GO:0016462,Level:6,pyrophosphatase activity;GO:0016791,Level:6,phosphatase activity;GO:0016818,Level:5,hydrolase activity, acting on acid anhydrides, in phosphorus-containing anhydrides;GO:0046872,Level:5,metal ion binding;GO:0042578,Level:5,phosphoric ester hydrolase activity;GO:0016788,Level:4,hydrolase activity, acting on ester bonds;GO:00168…	K06124	map00564:Glycerophospholipid metabolism
gene38542	NM_001250589.2	uncharacterized LOC100306611	0	0.66302	#NAME?	5e-05	0.000507054	DOWN	NA	NA	NA	NA	NA
gene26885	NM_001248300.1	uncharacterized LOC100306706	0	1.63464	#NAME?	5e-05	0.000507054	DOWN	NA	NA	NA	NA	NA
gene4050	XR_413113.2	uncharacterized LOC100500354	0	2.76715	#NAME?	5e-05	0.000507054	DOWN	NA	NA	NA	NA	NA
gene52361	NM_001251064.2	uncharacterized LOC100500432	20.0176	0	inf	5e-05	0.000507054	UP	NA	NA	NA	NA	NA
gene21853	NM_001248065.1	uncharacterized LOC100500483	1.02661	0	inf	0.0015	0.00772922	UP	GO:0009734,Level:6,auxin-activated signaling pathway;GO:0009755,Level:5,hormone-mediated signaling pathway;GO:0007165,Level:4,signal transduction;GO:0051716,Level:3,cellular response to stimulus;GO:0050896,Level:2,response to stimulus;GO:0009987,Level:2,cellular process;GO:0008150,Level:1,biological_process	NA	NA	NA	NA
gene40045	NM_001248371.1	uncharacterized LOC100500503	1.41128	92.2577	-6.0306	5e-05	0.000507054	DOWN	GO:0006950,Level:3,response to stress;GO:0050896,Level:2,response to stimulus;GO:0008150,Level:1,biological_process	GO:0005737,Level:4,cytoplasm;GO:0044424,Level:3,intracellular part;GO:0044464,Level:2,cell part;GO:0005575,Level:1,cellular_component	NA	NA	NA
gene27050	NM_001248430.2	uncharacterized LOC100500507	0	1.50221	#NAME?	5e-05	0.000507054	DOWN	NA	NA	NA	NA	NA
gene37324	NM_001249736.1	uncharacterized LOC100500603	0	5.22486	#NAME?	5e-05	0.000507054	DOWN	NA	NA	NA	NA	NA
gene40046	NM_001250695.2	uncharacterized LOC100500666	0.531568	27.0195	-5.6676	0.0001	0.000908966	DOWN	GO:0006950,Level:3,response to stress;GO:0050896,Level:2,response to stimulus;GO:0008150,Level:1,biological_process	GO:0005737,Level:4,cytoplasm;GO:0044424,Level:3,intracellular part;GO:0044464,Level:2,cell part;GO:0005575,Level:1,cellular_component	NA	NA	NA
gene24364	NM_001248644.1	uncharacterized LOC100526890	0	10.0629	#NAME?	5e-05	0.000507054	DOWN	NA	NA	NA	NA	NA
gene15898	NM_001249056.2	uncharacterized LOC100527175	0	6.53772	#NAME?	5e-05	0.000507054	DOWN	NA	NA	NA	NA	NA
gene20049	NM_001250987.1	uncharacterized LOC100527307	0.175639	6.60211	-5.23224	0.0106	0.0342224	DOWN	GO:0006952,Level:4,defense response;GO:0009607,Level:3,response to biotic stimulus;GO:0006950,Level:3,response to stress;GO:0050896,Level:2,response to stimulus;GO:0008150,Level:1,biological_process	NA	NA	NA	NA
gene24333	NM_001251338.2	uncharacterized LOC100527840	0.589217	0	inf	5e-05	0.000507054	UP	GO:0043086,Level:5,negative regulation of catalytic activity;GO:0044092,Level:4,negative regulation of molecular function;GO:0050790,Level:4,regulation of catalytic activity;GO:0065009,Level:3,regulation of molecular function;GO:0065007,Level:2,biological regulation;GO:0008150,Level:1,biological_process	GO:0005773,Level:5,vacuole;GO:0005618,Level:4,cell wall;GO:0044444,Level:4,cytoplasmic part;GO:0043231,Level:4,intracellular membrane-bounded organelle;GO:0044424,Level:3,intracellular part;GO:0043227,Level:3,membrane-bounded organelle;GO:0030312,Level:3,external encapsulating structure;GO:0043229,Level:3,intracellular organelle;GO:0043226,Level:2,organelle;GO:0044464,Level:2,cell part;GO:0005575…	GO:0030599,Level:6,pectinesterase activity;GO:0052689,Level:5,carboxylic ester hydrolase activity;GO:0016788,Level:4,hydrolase activity, acting on ester bonds;GO:0004857,Level:3,enzyme inhibitor activity;GO:0016787,Level:3,hydrolase activity;GO:0003824,Level:2,catalytic activity;GO:0030234,Level:2,enzyme regulator activity;GO:0003674,Level:1,molecular_function	NA	NA
gene21024	NM_001248617.1	uncharacterized LOC100527912	1.56634	79.0155	-5.65667	5e-05	0.000507054	DOWN	GO:0051259,Level:7,protein oligomerization;GO:0006461,Level:6,protein complex assembly;GO:0006457,Level:6,protein folding;GO:0065003,Level:5,macromolecular complex assembly;GO:0044267,Level:5,cellular protein metabolic process;GO:0071822,Level:5,protein complex subunit organization;GO:0009651,Level:5,response to salt stress;GO:0044260,Level:4,cellular macromolecule metabolic process;GO:0006970,Le…	GO:0005737,Level:4,cytoplasm;GO:0044424,Level:3,intracellular part;GO:0044464,Level:2,cell part;GO:0005575,Level:1,cellular_component	NA	NA	NA
gene36823	XR_417588.2	uncharacterized LOC100776033	0.166853	18.7776	-6.81429	5e-05	0.000507054	DOWN	NA	NA	NA	NA	NA
gene57190	XM_003555333.3	uncharacterized LOC100784217	0	0.603048	#NAME?	5e-05	0.000507054	DOWN	NA	NA	NA	NA	NA
gene47709	XM_003549662.3	uncharacterized LOC100785198	0.845177	0	inf	5e-05	0.000507054	UP	NA	NA	NA	NA	NA
gene50379	XM_003551835.3	uncharacterized LOC100791945	0	5.92751	#NAME?	5e-05	0.000507054	DOWN	NA	NA	NA	NA	NA
gene55774	XM_003556669.3	uncharacterized LOC100792361	0	1.69468	#NAME?	5e-05	0.000507054	DOWN	NA	NA	NA	NA	NA
gene52499	XM_006602950.2	uncharacterized LOC100795458, transcript variant X1	0	0.561732	#NAME?	5e-05	0.000507054	DOWN	NA	NA	NA	NA	NA
gene8951	XM_014774410.1	uncharacterized LOC100796193, transcript variant X2	27.664	0.222267	6.95957	0.00015	0.00127379	UP	GO:0009228,Level:6,thiamine biosynthetic process;GO:0042724,Level:5,thiamine-containing compound biosynthetic process;GO:0006772,Level:5,thiamine metabolic process;GO:0042723,Level:4,thiamine-containing compound metabolic process;GO:0044763,Level:3,single-organism cellular process;GO:0044699,Level:2,single-organism process;GO:0009987,Level:2,cellular process;GO:0008150,Level:1,biological_process	GO:0009507,Level:6,chloroplast;GO:0009536,Level:5,plastid;GO:0044444,Level:4,cytoplasmic part;GO:0043231,Level:4,intracellular membrane-bounded organelle;GO:0044424,Level:3,intracellular part;GO:0043227,Level:3,membrane-bounded organelle;GO:0043229,Level:3,intracellular organelle;GO:0043226,Level:2,organelle;GO:0044464,Level:2,cell part;GO:0005575,Level:1,cellular_component	GO:0046872,Level:5,metal ion binding;GO:0043169,Level:4,cation binding;GO:0043167,Level:3,ion binding;GO:0005488,Level:2,binding;GO:0003674,Level:1,molecular_function	NA	NA
gene52119	XM_006602787.2	uncharacterized LOC100799163, transcript variant X2	5.05921	0	inf	5e-05	0.000507054	UP	NA	NA	NA	NA	NA
gene44053	XR_001385149.1	uncharacterized LOC100800341, transcript variant X6	1.80498	0	inf	5e-05	0.000507054	UP	NA	NA	NA	NA	NA
gene30406	XM_003538259.3	uncharacterized LOC100801504	0.607437	0	inf	5e-05	0.000507054	UP	NA	NA	NA	NA	NA
gene3895	XR_413098.2	uncharacterized LOC100806250, transcript variant X3	1.14967	0	inf	0.0194	0.0542778	UP	NA	NA	NA	NA	NA
gene58533	XM_003526974.3	uncharacterized LOC100809363	0.632306	0	inf	5e-05	0.000507054	UP	NA	NA	NA	NA	NA
gene40500	XM_014766873.1	uncharacterized LOC100813676, transcript variant X1	0	0.919994	#NAME?	5e-05	0.000507054	DOWN	NA	NA	NA	NA	NA
gene27789	XR_001383073.1	uncharacterized LOC100814648, transcript variant X1	0.611313	0	inf	0.0001	0.000908966	UP	NA	NA	NA	NA	NA
gene6113	XM_003521149.3	uncharacterized LOC100816240	6.26038	0.192687	5.02192	0.0044	0.0174893	UP	NA	NA	NA	NA	NA
gene33618	XR_137014.2	uncharacterized LOC100819477	0	0.990507	#NAME?	5e-05	0.000507054	DOWN	NA	NA	NA	NA	NA
gene39849	XM_014766885.1	uncharacterized LOC100820052	0	0.979537	#NAME?	5e-05	0.000507054	DOWN	NA	NA	NA	NA	NA
gene18693	XM_006583443.2	uncharacterized LOC100820431	0.595989	0	inf	5e-05	0.000507054	UP	NA	NA	NA	NA	NA
gene33612	XM_006592198.2	uncharacterized LOC102659541	0	2.54864	#NAME?	5e-05	0.000507054	DOWN	NA	NA	NA	NA	NA
gene34661	XR_417235.2	uncharacterized LOC102662303	0	1.44957	#NAME?	5e-05	0.000507054	DOWN	NA	NA	NA	NA	NA
gene6514	XR_413446.2	uncharacterized LOC102663496	2.02236	0	inf	5e-05	0.000507054	UP	NA	NA	NA	NA	NA
gene2140	XM_006574233.1	uncharacterized LOC102663577	2.15123	0	inf	0.0117	0.0368338	UP	NA	NA	NA	NA	NA
gene47664	XR_419055.2	uncharacterized LOC102663609, transcript variant X1	1.05219	0	inf	5e-05	0.000507054	UP	NA	NA	NA	NA	NA
gene27068	XR_001383023.1	uncharacterized LOC102663904	0	1.34972	#NAME?	5e-05	0.000507054	DOWN	NA	NA	NA	NA	NA
gene25853	XM_006587389.2	uncharacterized LOC102663945	0.0876321	5.49202	-5.96973	0.0312	0.0777577	DOWN	GO:0006412,Level:6,translation;GO:0001510,Level:5,RNA methylation;GO:0034645,Level:5,cellular macromolecule biosynthetic process;GO:0044267,Level:5,cellular protein metabolic process;GO:0044260,Level:4,cellular macromolecule metabolic process;GO:0043414,Level:4,macromolecule methylation;GO:0044249,Level:4,cellular biosynthetic process;GO:0019538,Level:4,protein metabolic process;GO:0044237,Level:…	GO:0022625,Level:6,cytosolic large ribosomal subunit;GO:0044445,Level:5,cytosolic part;GO:0022626,Level:5,cytosolic ribosome;GO:0015934,Level:5,large ribosomal subunit;GO:0005840,Level:4,ribosome;GO:0044444,Level:4,cytoplasmic part;GO:0044391,Level:4,ribosomal subunit;GO:0044424,Level:3,intracellular part;GO:0044446,Level:3,intracellular organelle part;GO:0005622,Level:3,intracellular;GO:0030529,…	GO:0019843,Level:6,rRNA binding;GO:0003723,Level:5,RNA binding;GO:0003676,Level:4,nucleic acid binding;GO:0003735,Level:3,structural constituent of ribosome;GO:1901363,Level:3,heterocyclic compound binding;GO:0097159,Level:3,organic cyclic compound binding;GO:0005198,Level:2,structural molecule activity;GO:0005488,Level:2,binding;GO:0003674,Level:1,molecular_function	NA	NA
gene43263	XM_006597813.2	uncharacterized LOC102664679, transcript variant X1	0	0.623394	#NAME?	5e-05	0.000507054	DOWN	NA	NA	NA	NA	NA
gene53774	XR_001386525.1	uncharacterized LOC102665459	0	0.861386	#NAME?	0.0003	0.00221254	DOWN	NA	NA	NA	NA	NA
gene34463	XM_006592541.2	uncharacterized LOC102665916	0	18.6558	#NAME?	5e-05	0.000507054	DOWN	NA	NA	NA	NA	NA
gene10250	XM_006579176.1	uncharacterized LOC102665998	0	1.42245	#NAME?	5e-05	0.000507054	DOWN	NA	NA	NA	NA	NA
gene25894	XR_416051.2	uncharacterized LOC102668410	0	12.7345	#NAME?	5e-05	0.000507054	DOWN	NA	NA	NA	NA	NA
gene18883	XR_415157.2	uncharacterized LOC102668564	0	2.47377	#NAME?	0.0152	0.0449558	DOWN	NA	NA	NA	NA	NA
gene40974	XM_014766840.1	uncharacterized LOC102668664	0.618383	0	inf	5e-05	0.000507054	UP	NA	NA	NA	NA	NA
gene32242	XR_416805.2	uncharacterized LOC102669483	0	1.96181	#NAME?	5e-05	0.000507054	DOWN	NA	NA	NA	NA	NA
gene30359	XM_006590417.2	uncharacterized LOC102669886	0	1.81932	#NAME?	5e-05	0.000507054	DOWN	NA	NA	NA	NA	NA
gene28682	XM_014762824.1	uncharacterized LOC106794914	0	2.74423	#NAME?	5e-05	0.000507054	DOWN	NA	NA	NA	NA	NA
gene30860	XR_001383344.1	uncharacterized LOC106795113	0	1.05547	#NAME?	0.0001	0.000908966	DOWN	NA	NA	NA	NA	NA
gene32240	XR_001383380.1	uncharacterized LOC106795138, transcript variant X3	0	1.93522	#NAME?	5e-05	0.000507054	DOWN	NA	NA	NA	NA	NA
gene34861	XR_001383823.1	uncharacterized LOC106795389	0	1.4014	#NAME?	0.00125	0.00670408	DOWN	NA	NA	NA	NA	NA
gene43511	XR_001384897.1	uncharacterized LOC106796039, transcript variant X2	1.50282	0	inf	5e-05	0.000507054	UP	NA	NA	NA	NA	NA
gene46415	XR_001385348.1	uncharacterized LOC106796368	0	18.0316	#NAME?	5e-05	0.000507054	DOWN	NA	NA	NA	NA	NA
gene45990	XR_001385446.1	uncharacterized LOC106796498	0.949762	0	inf	5e-05	0.000507054	UP	NA	NA	NA	NA	NA
gene48428	XM_014769707.1	uncharacterized LOC106796755	0	1.12265	#NAME?	5e-05	0.000507054	DOWN	NA	NA	NA	NA	NA
gene48431	XM_014770163.1	uncharacterized LOC106796786	0	1.31063	#NAME?	5e-05	0.000507054	DOWN	NA	NA	NA	NA	NA
gene51992	XR_001386037.1	uncharacterized LOC106796821	0	0.820463	#NAME?	0.00075	0.00453336	DOWN	NA	NA	NA	NA	NA
gene50401	XR_001386203.1	uncharacterized LOC106797149, transcript variant X2	1.24964	0.025887	5.59314	0.04445	0.101498	UP	NA	NA	NA	NA	NA
gene6469	XR_001387403.1	uncharacterized LOC106798038, transcript variant X7	1.6907	0.051644	5.03287	0.04105	0.0955072	UP	NA	NA	NA	NA	NA
gene6281	XR_001387660.1	uncharacterized LOC106798285	0	1.97081	#NAME?	0.0002	0.00160842	DOWN	NA	NA	NA	NA	NA
gene9389	XR_001387801.1	uncharacterized LOC106798377	0	1.77258	#NAME?	0.0002	0.00160842	DOWN	NA	NA	NA	NA	NA
gene12691	XR_001388361.1	uncharacterized LOC106798728, transcript variant X3	0.769745	0	inf	5e-05	0.000507054	UP	NA	NA	NA	NA	NA
gene18101	XM_014777544.1	uncharacterized LOC106799331	0	1.30221	#NAME?	5e-05	0.000507054	DOWN	NA	NA	NA	NA	NA
gene22519	XR_001389332.1	uncharacterized LOC106799644	0	1.20648	#NAME?	5e-05	0.000507054	DOWN	NA	NA	NA	NA	NA
gene32825	XM_006591390.2	uncharacterized mitochondrial protein AtMg00240-like	0	0.918611	#NAME?	5e-05	0.000507054	DOWN	NA	GO:0005739,Level:5,mitochondrion;GO:0044444,Level:4,cytoplasmic part;GO:0043231,Level:4,intracellular membrane-bounded organelle;GO:0044424,Level:3,intracellular part;GO:0043227,Level:3,membrane-bounded organelle;GO:0043229,Level:3,intracellular organelle;GO:0043226,Level:2,organelle;GO:0044464,Level:2,cell part;GO:0005575,Level:1,cellular_component	NA	NA	NA
gene39083	XM_006595590.2	uncharacterized protein sll1770, transcript variant X1	0	0.632811	#NAME?	0.0192	0.0538295	DOWN	GO:0006468,Level:7,protein phosphorylation;GO:0016310,Level:6,phosphorylation;GO:0006464,Level:6,cellular protein modification process;GO:0006796,Level:5,phosphate-containing compound metabolic process;GO:0036211,Level:5,protein modification process;GO:0044267,Level:5,cellular protein metabolic process;GO:0044260,Level:4,cellular macromolecule metabolic process;GO:0019538,Level:4,protein metaboli…	NA	GO:0004672,Level:6,protein kinase activity;GO:0005524,Level:6,ATP binding;GO:0016301,Level:5,kinase activity;GO:0016773,Level:5,phosphotransferase activity, alcohol group as acceptor;GO:0035639,Level:5,purine ribonucleoside triphosphate binding;GO:0043168,Level:4,anion binding;GO:1901265,Level:4,nucleoside phosphate binding;GO:0016772,Level:4,transferase activity, transferring phosphorus-containi…	K03688	map00130:Ubiquinone and other terpenoid-quinone biosynthesis;map01110:Biosynthesis of secondary metabolites
gene39763	XM_014766599.1	uncharacterized sugar kinase slr0537-like, transcript variant X2	13.4427	0.300554	5.48305	5e-05	0.000507054	UP	GO:0006014,Level:7,D-ribose metabolic process;GO:0019321,Level:6,pentose metabolic process;GO:0016310,Level:6,phosphorylation;GO:0006796,Level:5,phosphate-containing compound metabolic process;GO:0005996,Level:5,monosaccharide metabolic process;GO:0044723,Level:4,single-organism carbohydrate metabolic process;GO:0006793,Level:4,phosphorus metabolic process;GO:0044237,Level:3,cellular metabolic pr…	NA	GO:0004747,Level:6,ribokinase activity;GO:0016301,Level:5,kinase activity;GO:0016773,Level:5,phosphotransferase activity, alcohol group as acceptor;GO:0016772,Level:4,transferase activity, transferring phosphorus-containing groups;GO:0016740,Level:3,transferase activity;GO:0003824,Level:2,catalytic activity;GO:0003674,Level:1,molecular_function	NA	NA
gene57258	XM_006606099.2	vacuolar iron transporter homolog 4-like	0	0.660738	#NAME?	5e-05	0.000507054	DOWN	GO:0055072,Level:10,iron ion homeostasis;GO:0055076,Level:9,transition metal ion homeostasis;GO:0055065,Level:8,metal ion homeostasis;GO:0055080,Level:7,cation homeostasis;GO:0050801,Level:6,ion homeostasis;GO:0048878,Level:5,chemical homeostasis;GO:0042592,Level:4,homeostatic process;GO:0006811,Level:4,ion transport;GO:0006810,Level:3,transport;GO:0065008,Level:3,regulation of biological quality…	GO:0005773,Level:5,vacuole;GO:0044444,Level:4,cytoplasmic part;GO:0043231,Level:4,intracellular membrane-bounded organelle;GO:0005774,Level:4,vacuolar membrane;GO:0044424,Level:3,intracellular part;GO:0043227,Level:3,membrane-bounded organelle;GO:0016021,Level:3,integral component of membrane;GO:0031090,Level:3,organelle membrane;GO:0043229,Level:3,intracellular organelle;GO:0016020,Level:2,membr…	GO:0003674,Level:1,molecular_function	NA	NA
gene39972	NM_001249635.1	vacuolar processing enzyme 2	0.633126	20.7834	-5.0368	5e-05	0.000507054	DOWN	GO:0006508,Level:5,proteolysis;GO:0019538,Level:4,protein metabolic process;GO:0044238,Level:3,primary metabolic process;GO:0008152,Level:2,metabolic process;GO:0008150,Level:1,biological_process	NA	GO:0004197,Level:7,cysteine-type endopeptidase activity;GO:0008234,Level:6,cysteine-type peptidase activity;GO:0004175,Level:6,endopeptidase activity;GO:0070011,Level:5,peptidase activity, acting on L-amino acid peptides;GO:0008233,Level:4,peptidase activity;GO:0016787,Level:3,hydrolase activity;GO:0003824,Level:2,catalytic activity;GO:0003674,Level:1,molecular_function	K01369	map04142:Lysosome;map04612:Antigen processing and presentation

## Sheet: TW-1-M-3vsTW-1-3
Gene	Gene ID	Gene Anotation	TW-1-M-3	TW-1-3	log2(FoldChange)	P-value	Q-value(Benjamini et al. 1995)	Regulation	GO(biological_process)	GO(cellular_component)	GO(molecular_function)	KEGG_Orthology_ID	KEGG_pathway_ID
gene21202	XM_003531062.3	1-Cys peroxiredoxin	0.369128	15.2258	-5.36625	5e-05	0.00417984	DOWN	GO:0055114,Level:4,oxidation-reduction process;GO:0044710,Level:3,single-organism metabolic process;GO:0008152,Level:2,metabolic process;GO:0044699,Level:2,single-organism process;GO:0008150,Level:1,biological_process	GO:0005634,Level:5,nucleus;GO:0043231,Level:4,intracellular membrane-bounded organelle;GO:0043227,Level:3,membrane-bounded organelle;GO:0043229,Level:3,intracellular organelle;GO:0043226,Level:2,organelle;GO:0005575,Level:1,cellular_component	GO:0051920,Level:3,peroxiredoxin activity;GO:0016491,Level:3,oxidoreductase activity;GO:0004601,Level:3,peroxidase activity;GO:0016209,Level:2,antioxidant activity;GO:0003824,Level:2,catalytic activity;GO:0003674,Level:1,molecular_function	K11188	map00360:Phenylalanine metabolism;map00940:Phenylpropanoid biosynthesis;map01110:Biosynthesis of secondary metabolites
gene36530	NM_001251209.1	51 kDa seed maturation protein	3.39001	149.942	-5.46697	5e-05	0.00417984	DOWN	NA	NA	NA	NA	NA
gene58169	NM_001280572.1	allergen Gly m Bd 28K	5.54036	212.151	-5.25897	5e-05	0.00417984	DOWN	GO:0042742,Level:5,defense response to bacterium;GO:0050832,Level:5,defense response to fungus;GO:0098542,Level:4,defense response to other organism;GO:0006952,Level:4,defense response;GO:0009620,Level:4,response to fungus;GO:0009617,Level:4,response to bacterium;GO:0031640,Level:3,killing of cells of other organism;GO:0006950,Level:3,response to stress;GO:0051707,Level:3,response to other organi…	GO:0005576,Level:2,extracellular region;GO:0005575,Level:1,cellular_component	GO:0045735,Level:2,nutrient reservoir activity;GO:0003674,Level:1,molecular_function	NA	NA
gene8569	XM_006577680.1	benzyl alcohol O-benzoyltransferase-like	7.9222	0	inf	5e-05	0.00417984	UP	NA	NA	GO:0016747,Level:5,transferase activity, transferring acyl groups other than amino-acyl groups;GO:0016746,Level:4,transferase activity, transferring acyl groups;GO:0016740,Level:3,transferase activity;GO:0003824,Level:2,catalytic activity;GO:0003674,Level:1,molecular_function	K13610	map00960:Tropane, piperidine and pyridine alkaloid biosynthesis
gene20412	XM_006586257.2	defensin Ec-AMP-D1-like	7.24433	307.986	-5.40987	5e-05	0.00417984	DOWN	GO:0050832,Level:5,defense response to fungus;GO:0098542,Level:4,defense response to other organism;GO:0006952,Level:4,defense response;GO:0009620,Level:4,response to fungus;GO:0031640,Level:3,killing of cells of other organism;GO:0006950,Level:3,response to stress;GO:0051707,Level:3,response to other organism;GO:0001906,Level:2,cell killing;GO:0051704,Level:2,multi-organism process;GO:0050896,Le…	GO:0005576,Level:2,extracellular region;GO:0005575,Level:1,cellular_component	NA	NA	NA
gene14444	XM_003527831.2	dehydration-responsive element-binding protein 2D	0.192101	11.2023	-5.86579	0.0082	0.10785	DOWN	GO:0006355,Level:7,regulation of transcription, DNA-templated;GO:0006351,Level:6,transcription, DNA-templated;GO:0010468,Level:6,regulation of gene expression;GO:0060255,Level:5,regulation of macromolecule metabolic process;GO:0034645,Level:5,cellular macromolecule biosynthetic process;GO:0010200,Level:5,response to chitin;GO:0010243,Level:4,response to organonitrogen compound;GO:0044260,Level:4,…	GO:0005634,Level:5,nucleus;GO:0043231,Level:4,intracellular membrane-bounded organelle;GO:0043227,Level:3,membrane-bounded organelle;GO:0043229,Level:3,intracellular organelle;GO:0043226,Level:2,organelle;GO:0005575,Level:1,cellular_component	GO:0003677,Level:5,DNA binding;GO:0003676,Level:4,nucleic acid binding;GO:1901363,Level:3,heterocyclic compound binding;GO:0003700,Level:3,sequence-specific DNA binding transcription factor activity;GO:0097159,Level:3,organic cyclic compound binding;GO:0001071,Level:2,nucleic acid binding transcription factor activity;GO:0005488,Level:2,binding;GO:0003674,Level:1,molecular_function	K13432	map04626:Plant-pathogen interaction
gene54208	NM_001248728.1	disease resistance protein	3.89672	0	inf	5e-05	0.00417984	UP	GO:0006952,Level:4,defense response;GO:0006950,Level:3,response to stress;GO:0050896,Level:2,response to stimulus;GO:0008150,Level:1,biological_process	NA	GO:0005524,Level:6,ATP binding;GO:0043531,Level:5,ADP binding;GO:0035639,Level:5,purine ribonucleoside triphosphate binding;GO:0043168,Level:4,anion binding;GO:0000166,Level:4,nucleotide binding;GO:1901265,Level:4,nucleoside phosphate binding;GO:1901363,Level:3,heterocyclic compound binding;GO:0097159,Level:3,organic cyclic compound binding;GO:0043167,Level:3,ion binding;GO:0036094,Level:3,small …	K13475	map04626:Plant-pathogen interaction
gene6560	NM_001250358.1	Em protein	12.7099	591.589	-5.54057	5e-05	0.00417984	DOWN	GO:0016567,Level:9,protein ubiquitination;GO:0032446,Level:8,protein modification by small protein conjugation;GO:0070647,Level:7,protein modification by small protein conjugation or removal;GO:0010182,Level:6,sugar mediated signaling pathway;GO:0006464,Level:6,cellular protein modification process;GO:0016114,Level:6,terpenoid biosynthetic process;GO:0009756,Level:5,carbohydrate mediated signalin…	GO:0005575,Level:1,cellular_component	GO:0003674,Level:1,molecular_function	NA	NA
gene47663	XM_003549635.3	expansin-A1-like	0.672177	35.9898	-5.7426	5e-05	0.00417984	DOWN	GO:0010089,Level:6,xylem development;GO:0010087,Level:5,phloem or xylem histogenesis;GO:0009664,Level:5,plant-type cell wall organization;GO:0006949,Level:4,syncytium formation;GO:0071669,Level:4,plant-type cell wall organization or biogenesis;GO:0071555,Level:4,cell wall organization;GO:0009888,Level:4,tissue development;GO:0044763,Level:3,single-organism cellular process;GO:0048646,Level:3,anat…	GO:0005618,Level:4,cell wall;GO:0030312,Level:3,external encapsulating structure;GO:0016020,Level:2,membrane;GO:0005576,Level:2,extracellular region;GO:0044464,Level:2,cell part;GO:0005575,Level:1,cellular_component	NA	NA	NA
gene22518	XM_006586367.2	GATA transcription factor 7-like	0	6.38618	#NAME?	5e-05	0.00417984	DOWN	NA	NA	NA	NA	NA
gene3354	NA	gma-miR4377	29.4789	0.664105	5.47213	0.04395	0.250267	UP	NA	NA	NA	NA	NA
gene163	NA	gma-miR4377	0.915182	0	inf	5e-05	0.00417984	UP	NA	NA	NA	NA	NA
gene28446	NA	gma-miR4377	0	3.73432	#NAME?	5e-05	0.00417984	DOWN	NA	NA	NA	NA	NA
gene45991	NA	gma-miR4377	1.52612	0	inf	5e-05	0.00417984	UP	NA	NA	NA	NA	NA
gene54632	NA	gma-miR4377	0	0.643495	#NAME?	0.00025	0.0142818	DOWN	NA	NA	NA	NA	NA
gene58695	NA	gma-miR4377	0	661.651	#NAME?	0.01055	0.1226	DOWN	GO:0015979,Level:4,photosynthesis;GO:0044237,Level:3,cellular metabolic process;GO:0008152,Level:2,metabolic process;GO:0009987,Level:2,cellular process;GO:0008150,Level:1,biological_process	GO:0009535,Level:6,chloroplast thylakoid membrane;GO:0009507,Level:6,chloroplast;GO:0044434,Level:5,chloroplast part;GO:0009536,Level:5,plastid;GO:0055035,Level:5,plastid thylakoid membrane;GO:0009522,Level:4,photosystem I;GO:0009579,Level:4,thylakoid;GO:0042651,Level:4,thylakoid membrane;GO:0044435,Level:4,plastid part;GO:0044444,Level:4,cytoplasmic part;GO:0043231,Level:4,intracellular membrane…	NA	K02696	map00195:Photosynthesis
gene58802	NA	gma-miR4377	0.582931	0	inf	0.04845	0.261573	UP	NA	NA	NA	NA	NA
gene58877	NA	gma-miR4377	2.28685	0	inf	0.00345	0.0665694	UP	NA	NA	NA	NA	NA
gene6544	NA	gma-miR4377	2.93635	0	inf	5e-05	0.00417984	UP	NA	NA	NA	NA	NA
gene9861	XM_003522767.3	heavy metal-associated isoprenylated plant protein 26-like	0	1.18468	#NAME?	5e-05	0.00417984	DOWN	GO:0030001,Level:6,metal ion transport;GO:0006812,Level:5,cation transport;GO:0010286,Level:5,heat acclimation;GO:0009408,Level:4,response to heat;GO:0006811,Level:4,ion transport;GO:0006950,Level:3,response to stress;GO:0044765,Level:3,single-organism transport;GO:0044699,Level:2,single-organism process;GO:0050896,Level:2,response to stimulus;GO:0008150,Level:1,biological_process	GO:0005634,Level:5,nucleus;GO:0031965,Level:4,nuclear membrane;GO:0043231,Level:4,intracellular membrane-bounded organelle;GO:0009506,Level:4,plasmodesma;GO:0005886,Level:3,plasma membrane;GO:0005911,Level:3,cell-cell junction;GO:0043227,Level:3,membrane-bounded organelle;GO:0031090,Level:3,organelle membrane;GO:0043229,Level:3,intracellular organelle;GO:0016020,Level:2,membrane;GO:0044422,Level:…	GO:0046872,Level:5,metal ion binding;GO:0043169,Level:4,cation binding;GO:0005515,Level:3,protein binding;GO:0043167,Level:3,ion binding;GO:0005488,Level:2,binding;GO:0003674,Level:1,molecular_function	NA	NA
gene33666	XM_003539749.3	histone H2B.3	0.41055	14.3823	-5.13059	5e-05	0.00417984	DOWN	GO:0006334,Level:7,nucleosome assembly;GO:0034728,Level:6,nucleosome organization;GO:0065004,Level:6,protein-DNA complex assembly;GO:0006461,Level:6,protein complex assembly;GO:0065003,Level:5,macromolecular complex assembly;GO:0071824,Level:5,protein-DNA complex subunit organization;GO:0006325,Level:5,chromatin organization;GO:0071822,Level:5,protein complex subunit organization;GO:0043933,Level…	GO:0000786,Level:5,nucleosome;GO:0005694,Level:5,chromosome;GO:0005634,Level:5,nucleus;GO:0044815,Level:4,DNA packaging complex;GO:0043232,Level:4,intracellular non-membrane-bounded organelle;GO:0044427,Level:4,chromosomal part;GO:1990104,Level:4,DNA bending complex;GO:0043231,Level:4,intracellular membrane-bounded organelle;GO:0043228,Level:3,non-membrane-bounded organelle;GO:0044446,Level:3,int…	GO:0003677,Level:5,DNA binding;GO:0046982,Level:5,protein heterodimerization activity;GO:0046983,Level:4,protein dimerization activity;GO:0003676,Level:4,nucleic acid binding;GO:1901363,Level:3,heterocyclic compound binding;GO:0097159,Level:3,organic cyclic compound binding;GO:0005515,Level:3,protein binding;GO:0005488,Level:2,binding;GO:0003674,Level:1,molecular_function	K11252	map05034:Alcoholism;map05203:Viral carcinogenesis;map05322:Systemic lupus erythematosus
gene35300	XM_003540472.3	late embryogenesis abundant protein-like	16.3501	599.326	-5.19597	5e-05	0.00417984	DOWN	GO:0009415,Level:4,response to water;GO:0006950,Level:3,response to stress;GO:0009628,Level:3,response to abiotic stimulus;GO:0050896,Level:2,response to stimulus;GO:0008150,Level:1,biological_process	NA	NA	NA	NA
gene46403	XM_014768785.1	low-temperature-induced 65 kDa protein-like	0	0.702454	#NAME?	5e-05	0.00417984	DOWN	GO:0010150,Level:6,leaf senescence;GO:0009738,Level:6,abscisic acid-activated signaling pathway;GO:0010260,Level:5,organ senescence;GO:0009737,Level:5,response to abscisic acid;GO:0009755,Level:5,hormone-mediated signaling pathway;GO:0009651,Level:5,response to salt stress;GO:0007165,Level:4,signal transduction;GO:0006970,Level:4,response to osmotic stress;GO:0009409,Level:4,response to cold;GO:0…	GO:0005575,Level:1,cellular_component	GO:0003674,Level:1,molecular_function	NA	NA
gene7958	XM_003520607.3	mannan synthase 1	0.0755224	18.177	-7.91099	0.0033	0.0648506	DOWN	NA	GO:0005794,Level:5,Golgi apparatus;GO:0000139,Level:4,Golgi membrane;GO:0044444,Level:4,cytoplasmic part;GO:0043231,Level:4,intracellular membrane-bounded organelle;GO:0044424,Level:3,intracellular part;GO:0043227,Level:3,membrane-bounded organelle;GO:0016021,Level:3,integral component of membrane;GO:0031090,Level:3,organelle membrane;GO:0043229,Level:3,intracellular organelle;GO:0016020,Level:2,…	GO:0016757,Level:4,transferase activity, transferring glycosyl groups;GO:0016740,Level:3,transferase activity;GO:0003824,Level:2,catalytic activity;GO:0003674,Level:1,molecular_function	NA	NA
gene51148	XM_006601794.2	metallothionein-II protein, transcript variant X1	17.5654	1115.55	-5.98888	5e-05	0.00417984	DOWN	GO:0006829,Level:8,zinc ion transport;GO:0000041,Level:7,transition metal ion transport;GO:0030001,Level:6,metal ion transport;GO:0016114,Level:6,terpenoid biosynthetic process;GO:0008299,Level:5,isoprenoid biosynthetic process;GO:0006812,Level:5,cation transport;GO:0044249,Level:4,cellular biosynthetic process;GO:0006811,Level:4,ion transport;GO:0044237,Level:3,cellular metabolic process;GO:0009…	GO:0005634,Level:5,nucleus;GO:0005737,Level:4,cytoplasm;GO:0043231,Level:4,intracellular membrane-bounded organelle;GO:0044424,Level:3,intracellular part;GO:0043227,Level:3,membrane-bounded organelle;GO:0043229,Level:3,intracellular organelle;GO:0016020,Level:2,membrane;GO:0043226,Level:2,organelle;GO:0044464,Level:2,cell part;GO:0005575,Level:1,cellular_component	GO:0008270,Level:7,zinc ion binding;GO:0046914,Level:6,transition metal ion binding;GO:0046872,Level:5,metal ion binding;GO:0043169,Level:4,cation binding;GO:0043167,Level:3,ion binding;GO:0005488,Level:2,binding;GO:0003674,Level:1,molecular_function	NA	NA
gene11990	XM_014775926.1	myosin heavy chain kinase B-like	0.819961	0	inf	5e-05	0.00417984	UP	GO:0046777,Level:8,protein autophosphorylation;GO:0018107,Level:8,peptidyl-threonine phosphorylation;GO:0031037,Level:8,myosin II filament disassembly;GO:0031035,Level:7,myosin filament disassembly;GO:0006468,Level:7,protein phosphorylation;GO:0031038,Level:7,myosin II filament organization;GO:0016310,Level:6,phosphorylation;GO:0031033,Level:6,myosin filament organization;GO:0006464,Level:6,cellu…	GO:0005737,Level:4,cytoplasm;GO:0005826,Level:4,actomyosin contractile ring;GO:0070938,Level:3,contractile ring;GO:0044424,Level:3,intracellular part;GO:0032155,Level:3,cell division site part;GO:0044464,Level:2,cell part;GO:0005575,Level:1,cellular_component	GO:0016905,Level:9,myosin heavy chain kinase activity;GO:0004683,Level:8,calmodulin-dependent protein kinase activity;GO:0004674,Level:7,protein serine/threonine kinase activity;GO:0004672,Level:6,protein kinase activity;GO:0005524,Level:6,ATP binding;GO:0045159,Level:6,myosin II binding;GO:0016301,Level:5,kinase activity;GO:0017022,Level:5,myosin binding;GO:0016773,Level:5,phosphotransferase act…	NA	NA
gene44120	XM_014768213.1	nuclear pore complex protein GP210-like, transcript variant X4	1.55641	0	inf	0.01765	0.159174	UP	NA	NA	NA	NA	NA
gene35976	XM_003543662.3	outer plastidial membrane protein porin	27.8152	0.825842	5.07386	5e-05	0.00417984	UP	GO:0044070,Level:7,regulation of anion transport;GO:0043269,Level:6,regulation of ion transport;GO:0051049,Level:5,regulation of transport;GO:0006820,Level:5,anion transport;GO:0032879,Level:4,regulation of localization;GO:0055085,Level:4,transmembrane transport;GO:0006811,Level:4,ion transport;GO:0044763,Level:3,single-organism cellular process;GO:0006810,Level:3,transport;GO:0044765,Level:3,sin…	GO:0009527,Level:5,plastid outer membrane;GO:0009536,Level:5,plastid;GO:0005741,Level:5,mitochondrial outer membrane;GO:0031968,Level:4,organelle outer membrane;GO:0098588,Level:4,bounding membrane of organelle;GO:0044444,Level:4,cytoplasmic part;GO:0042170,Level:4,plastid membrane;GO:0043231,Level:4,intracellular membrane-bounded organelle;GO:0031966,Level:4,mitochondrial membrane;GO:0019867,Lev…	GO:0008308,Level:8,voltage-gated anion channel activity;GO:0015288,Level:7,porin activity;GO:0005253,Level:7,anion channel activity;GO:0005244,Level:7,voltage-gated ion channel activity;GO:0005216,Level:6,ion channel activity;GO:0022829,Level:6,wide pore channel activity;GO:0008509,Level:6,anion transmembrane transporter activity;GO:0015075,Level:5,ion transmembrane transporter activity;GO:002283…	K15041	map04020:Calcium signaling pathway;map05012:Parkinson's disease;map05016:Huntington's disease;map05161:Hepatitis B;map05166:HTLV-I infection;map05203:Viral carcinogenesis
gene3849	XM_006574850.2	phosphate transporter PHO1 homolog 10-like, transcript variant X2	0.214121	7.74838	-5.1774	5e-05	0.00417984	DOWN	GO:0006817,Level:7,phosphate ion transport;GO:0015698,Level:6,inorganic anion transport;GO:0016036,Level:6,cellular response to phosphate starvation;GO:0009267,Level:5,cellular response to starvation;GO:0006820,Level:5,anion transport;GO:0033554,Level:4,cellular response to stress;GO:0006811,Level:4,ion transport;GO:0042594,Level:4,response to starvation;GO:0044765,Level:3,single-organism transpo…	GO:0005886,Level:3,plasma membrane;GO:0016021,Level:3,integral component of membrane;GO:0016020,Level:2,membrane;GO:0044425,Level:2,membrane part;GO:0044464,Level:2,cell part;GO:0005575,Level:1,cellular_component	NA	NA	NA
gene43660	XM_014767723.1	polygalacturonase inhibitor-like	4.49769	0	inf	5e-05	0.00417984	UP	NA	GO:0005618,Level:4,cell wall;GO:0048046,Level:3,apoplast;GO:0030312,Level:3,external encapsulating structure;GO:0005576,Level:2,extracellular region;GO:0044464,Level:2,cell part;GO:0005575,Level:1,cellular_component	NA	K13471	map04626:Plant-pathogen interaction
gene53470	XM_006603976.2	probable receptor-like protein kinase At5g39020	7.17588	0.0527582	7.08762	0.0162	0.15247	UP	GO:0035304,Level:8,regulation of protein dephosphorylation;GO:0031399,Level:7,regulation of protein modification process;GO:0010310,Level:7,regulation of hydrogen peroxide metabolic process;GO:0043069,Level:7,negative regulation of programmed cell death;GO:0006468,Level:7,protein phosphorylation;GO:0006355,Level:7,regulation of transcription, DNA-templated;GO:0009867,Level:6,jasmonic acid mediate…	GO:0016021,Level:3,integral component of membrane;GO:0016020,Level:2,membrane;GO:0044425,Level:2,membrane part;GO:0005575,Level:1,cellular_component	GO:0004674,Level:7,protein serine/threonine kinase activity;GO:0004672,Level:6,protein kinase activity;GO:0005524,Level:6,ATP binding;GO:0016773,Level:5,phosphotransferase activity, alcohol group as acceptor;GO:0016301,Level:5,kinase activity;GO:0035639,Level:5,purine ribonucleoside triphosphate binding;GO:0043168,Level:4,anion binding;GO:0000166,Level:4,nucleotide binding;GO:1901265,Level:4,nucl…	K13416	map04075:Plant hormone signal transduction;map04626:Plant-pathogen interaction
gene45676	XM_003548775.3	protein IQ-DOMAIN 14	1.16163	0	inf	5e-05	0.00417984	UP	NA	GO:0005886,Level:3,plasma membrane;GO:0016020,Level:2,membrane;GO:0044464,Level:2,cell part;GO:0005575,Level:1,cellular_component	NA	NA	NA
gene32411	XM_006594147.2	protein LITTLE ZIPPER 4-like, transcript variant X1	0.328116	39.464	-6.91019	0.00245	0.0558446	DOWN	NA	NA	NA	NA	NA
gene51687	XM_003552214.2	protein SLE1	0.688344	71.7655	-6.70402	0.0003	0.0160472	DOWN	GO:0006950,Level:3,response to stress;GO:0050896,Level:2,response to stimulus;GO:0008150,Level:1,biological_process	NA	NA	NA	NA
gene22010	NM_001251057.1	seed maturation protein PM28	16.9297	580.301	-5.09917	5e-05	0.00417984	DOWN	NA	NA	NA	NA	NA
gene21897	NM_001250240.2	seed maturation protein PM41	29.6323	1327.76	-5.48568	5e-05	0.00417984	DOWN	NA	NA	NA	NA	NA
gene50355	XM_003551828.3	small heat shock protein, chloroplastic-like	1.0531	67.2189	-5.99615	5e-05	0.00417984	DOWN	GO:0009644,Level:7,response to high light intensity;GO:0009642,Level:6,response to light intensity;GO:0006457,Level:6,protein folding;GO:0009416,Level:5,response to light stimulus;GO:0042542,Level:5,response to hydrogen peroxide;GO:0044267,Level:5,cellular protein metabolic process;GO:0010286,Level:5,heat acclimation;GO:0044260,Level:4,cellular macromolecule metabolic process;GO:0009408,Level:4,r…	GO:0009507,Level:6,chloroplast;GO:0009536,Level:5,plastid;GO:0044444,Level:4,cytoplasmic part;GO:0043231,Level:4,intracellular membrane-bounded organelle;GO:0044424,Level:3,intracellular part;GO:0043227,Level:3,membrane-bounded organelle;GO:0043229,Level:3,intracellular organelle;GO:0043226,Level:2,organelle;GO:0044464,Level:2,cell part;GO:0005575,Level:1,cellular_component	NA	NA	NA
gene6319	XM_003521935.3	UDP-glycosyltransferase 72D1-like	2.6403	0	inf	5e-05	0.00417984	UP	GO:0009718,Level:6,anthocyanin-containing compound biosynthetic process;GO:0009813,Level:5,flavonoid biosynthetic process;GO:0046148,Level:5,pigment biosynthetic process;GO:0046283,Level:5,anthocyanin-containing compound metabolic process;GO:0009812,Level:4,flavonoid metabolic process;GO:0044711,Level:4,single-organism biosynthetic process;GO:1901576,Level:4,organic substance biosynthetic process…	NA	GO:0047213,Level:7,anthocyanidin 3-O-glucosyltransferase activity;GO:0035251,Level:6,UDP-glucosyltransferase activity;GO:0008194,Level:5,UDP-glycosyltransferase activity;GO:0016758,Level:5,transferase activity, transferring hexosyl groups;GO:0016757,Level:4,transferase activity, transferring glycosyl groups;GO:0016740,Level:3,transferase activity;GO:0003824,Level:2,catalytic activity;GO:0003674,L…	K12356	map00940:Phenylpropanoid biosynthesis
gene1410	NM_001250257.2	uncharacterized LOC100500126	2.12282	95.7996	-5.49597	5e-05	0.00417984	DOWN	NA	NA	NA	NA	NA
gene36823	XR_417588.2	uncharacterized LOC100776033	0	10.3761	#NAME?	5e-05	0.00417984	DOWN	NA	NA	NA	NA	NA
gene15690	XM_014776484.1	uncharacterized LOC100778708, transcript variant X2	5.58211	180.274	-5.01324	5e-05	0.00417984	DOWN	NA	NA	NA	NA	NA
gene8963	XM_003523109.2	uncharacterized LOC100788468	6.13405	229.105	-5.22303	5e-05	0.00417984	DOWN	NA	NA	NA	NA	NA
gene55344	XM_014771697.1	uncharacterized LOC100791966	0	0.824503	#NAME?	0.00015	0.00971623	DOWN	NA	NA	NA	NA	NA
gene13029	XR_414390.2	uncharacterized LOC100795160	0	1.10545	#NAME?	0.00105	0.0344966	DOWN	NA	NA	NA	NA	NA
gene52119	XM_006602787.2	uncharacterized LOC100799163, transcript variant X2	2.10112	0	inf	5e-05	0.00417984	UP	NA	NA	NA	NA	NA
gene52991	XR_419735.2	uncharacterized LOC100800975, transcript variant X2	1.16213	0	inf	5e-05	0.00417984	UP	NA	NA	NA	NA	NA
gene3355	XM_014765256.1	uncharacterized LOC100820474	0.935348	0.0215544	5.43945	0.0347	0.223861	UP	NA	NA	NA	NA	NA
gene33612	XM_006592198.2	uncharacterized LOC102659541	0	1.03788	#NAME?	5e-05	0.00417984	DOWN	NA	NA	NA	NA	NA
gene2811	XR_413015.2	uncharacterized LOC102660164	0.901482	0	inf	0.0068	0.0979041	UP	NA	NA	NA	NA	NA
gene34661	XR_417235.2	uncharacterized LOC102662303	0	1.51927	#NAME?	5e-05	0.00417984	DOWN	NA	NA	NA	NA	NA
gene54310	XR_001386539.1	uncharacterized LOC102662952	0.686375	0	inf	0.0032	0.0643506	UP	NA	NA	NA	NA	NA
gene44070	XR_418569.2	uncharacterized LOC102664030	1.03264	0	inf	5e-05	0.00417984	UP	NA	NA	NA	NA	NA
gene19262	XR_415218.2	uncharacterized LOC102664999, transcript variant X2	0.10718	5.93398	-5.79089	0.0008	0.02981	DOWN	NA	NA	NA	NA	NA
gene53774	XR_001386525.1	uncharacterized LOC102665459	0	2.18795	#NAME?	5e-05	0.00417984	DOWN	NA	NA	NA	NA	NA
gene16747	XR_001388937.1	uncharacterized LOC102665743	0	2.44652	#NAME?	0.00885	0.112105	DOWN	NA	NA	NA	NA	NA
gene26254	XR_001382825.1	uncharacterized LOC102667244, transcript variant X2	0	1.66687	#NAME?	5e-05	0.00417984	DOWN	NA	NA	NA	NA	NA
gene40130	XM_006596002.2	uncharacterized LOC102667590	0.0734105	11.8137	-7.33026	0.0481	0.260653	DOWN	NA	NA	NA	NA	NA
gene25366	XR_001382708.1	uncharacterized LOC102670532, transcript variant X3	0	0.559761	#NAME?	5e-05	0.00417984	DOWN	NA	NA	NA	NA	NA
gene30978	XR_001383450.1	uncharacterized LOC106795164	0.647443	0	inf	5e-05	0.00417984	UP	NA	NA	NA	NA	NA
gene34861	XR_001383823.1	uncharacterized LOC106795389	0	1.33288	#NAME?	0.0032	0.0643506	DOWN	NA	NA	NA	NA	NA
gene34707	XR_001383952.1	uncharacterized LOC106795426	0.637407	0	inf	0.01855	0.163224	UP	NA	NA	NA	NA	NA
gene40729	XR_001384566.1	uncharacterized LOC106795939	1.08774	0	inf	0.00595	0.0908691	UP	NA	NA	NA	NA	NA
gene40950	XR_001384581.1	uncharacterized LOC106795949	1.1737	0	inf	0.00445	0.0768558	UP	NA	NA	NA	NA	NA
gene45990	XR_001385446.1	uncharacterized LOC106796498	0.814946	0	inf	5e-05	0.00417984	UP	NA	NA	NA	NA	NA
gene49976	XM_014770450.1	uncharacterized LOC106796841	0.699654	0	inf	5e-05	0.00417984	UP	NA	NA	NA	NA	NA
gene51085	XR_001386327.1	uncharacterized LOC106797184	1.0047	0	inf	0.0003	0.0160472	UP	NA	NA	NA	NA	NA
gene57016	XR_001386838.1	uncharacterized LOC106797564, transcript variant X2	0.692918	0	inf	5e-05	0.00417984	UP	NA	NA	NA	NA	NA
gene57410	XM_014772550.1	uncharacterized LOC106797704	0	1.11622	#NAME?	5e-05	0.00417984	DOWN	NA	NA	NA	NA	NA
gene7493	XR_001387518.1	uncharacterized LOC106798087, transcript variant X2	0.186865	7.47936	-5.32285	0.03795	0.234137	DOWN	NA	NA	NA	NA	NA
gene12691	XR_001388361.1	uncharacterized LOC106798728, transcript variant X3	0.599065	0	inf	5e-05	0.00417984	UP	NA	NA	NA	NA	NA
gene16658	XR_001388927.1	uncharacterized LOC106799166	2.83085	0	inf	0.0079	0.105822	UP	NA	NA	NA	NA	NA
gene22519	XR_001389332.1	uncharacterized LOC106799644	0	0.66325	#NAME?	5e-05	0.00417984	DOWN	NA	NA	NA	NA	NA
gene36318	XM_014765374.1	villin-4-like, transcript variant X3	0.0148888	7.55207	-8.9865	5e-05	0.00417984	DOWN	GO:0051693,Level:9,actin filament capping;GO:0030837,Level:8,negative regulation of actin filament polymerization;GO:0030835,Level:8,negative regulation of actin filament depolymerization;GO:0030834,Level:7,regulation of actin filament depolymerization;GO:0030833,Level:7,regulation of actin filament polymerization;GO:0051494,Level:7,negative regulation of cytoskeleton organization;GO:1901880,Leve…	GO:0005856,Level:5,cytoskeleton;GO:0005829,Level:5,cytosol;GO:0005737,Level:4,cytoplasm;GO:0043232,Level:4,intracellular non-membrane-bounded organelle;GO:0044444,Level:4,cytoplasmic part;GO:0043228,Level:3,non-membrane-bounded organelle;GO:0044424,Level:3,intracellular part;GO:0043229,Level:3,intracellular organelle;GO:0043226,Level:2,organelle;GO:0044464,Level:2,cell part;GO:0005575,Level:1,cel…	GO:0003779,Level:5,actin binding;GO:0008092,Level:4,cytoskeletal protein binding;GO:0005515,Level:3,protein binding;GO:0005488,Level:2,binding;GO:0003674,Level:1,molecular_function	K05768	map04666:Fc gamma R-mediated phagocytosis;map04810:Regulation of actin cytoskeleton;map05203:Viral carcinogenesis
gene13364	XM_014776056.1	xyloglucan endotransglucosylase/hydrolase protein 15-like	1.03972	0	inf	0.00025	0.0142818	UP	GO:0006073,Level:6,cellular glucan metabolic process;GO:0044264,Level:5,cellular polysaccharide metabolic process;GO:0005975,Level:4,carbohydrate metabolic process;GO:0044260,Level:4,cellular macromolecule metabolic process;GO:0044262,Level:4,cellular carbohydrate metabolic process;GO:0044237,Level:3,cellular metabolic process;GO:0071704,Level:3,organic substance metabolic process;GO:0044238,Leve…	GO:0005618,Level:4,cell wall;GO:0048046,Level:3,apoplast;GO:0030312,Level:3,external encapsulating structure;GO:0005576,Level:2,extracellular region;GO:0044464,Level:2,cell part;GO:0005575,Level:1,cellular_component	GO:0016762,Level:6,xyloglucan:xyloglucosyl transferase activity;GO:0016758,Level:5,transferase activity, transferring hexosyl groups;GO:0004553,Level:5,hydrolase activity, hydrolyzing O-glycosyl compounds;GO:0016757,Level:4,transferase activity, transferring glycosyl groups;GO:0016798,Level:4,hydrolase activity, acting on glycosyl bonds;GO:0016740,Level:3,transferase activity;GO:0016787,Level:3,h…	K14504	map04075:Plant hormone signal transduction
