# Supplementary material for: Whole genome-wide transcript profiling to identify differentially expressed genes associated with seed field emergence in two soybean low phytate mutants
Source: BMC Plant Biol. 2017 Jan 18;17:16. doi: 10.1186/s12870-016-0953-7 (PMC5242038; doi:10.1186/s12870-016-0953-7)
Supplement: Additional file 9: — Special DEGs with FPKM value >100 in each contrast libraries. (XLSX 191 kb) [file 12870_2016_953_MOESM9_ESM.xlsx]

## Sheet: TW-1-M-1vsTW-1-1
Gene_ID	Gene	Gene_Anotation	TW-1-M-1	TW-1-1	log2(FoldChange)	P_value	Q_value	Regulation	GO(biological_process)	GO(cellular_component)	GO(molecular_function)	KEGG_Orthology_ID	KEGG_pathway_ID
NM_001248364.1	gene21026	17.3 kDa class I heat shock protein	40.5978	216.386	-2.41413	5e-05	0.00190513	DOWN	GO:0051259,Level:7,protein oligomerization;GO:0006461,Level:6,protein complex assembly;GO:0006457,Level:6,protein folding;GO:0065003,Level:5,macromolecular complex assembly;GO:0044267,Level:5,cellular protein metabolic process;GO:0071822,Level:5,protein complex subunit organization;GO:0009651,Level:5,response to salt stress;GO:0044260,Level:4,cellular macromolecule metabolic process;GO:0006970,Le…	GO:0005737,Level:4,cytoplasm;GO:0044424,Level:3,intracellular part;GO:0044464,Level:2,cell part;GO:0005575,Level:1,cellular_component	NA	NA	NA
XM_003528659.3	gene17911	17.4 kDa class III heat shock protein	22.8449	201.529	-3.14104	5e-05	0.00190513	DOWN	GO:0009644,Level:7,response to high light intensity;GO:0009642,Level:6,response to light intensity;GO:0006457,Level:6,protein folding;GO:0009416,Level:5,response to light stimulus;GO:0042542,Level:5,response to hydrogen peroxide;GO:0044267,Level:5,cellular protein metabolic process;GO:0044260,Level:4,cellular macromolecule metabolic process;GO:0009408,Level:4,response to heat;GO:0019538,Level:4,p…	GO:0005737,Level:4,cytoplasm;GO:0044424,Level:3,intracellular part;GO:0044464,Level:2,cell part;GO:0005575,Level:1,cellular_component	GO:0003674,Level:1,molecular_function	NA	NA
XM_003542684.3	gene37086	17.6 kDa class I heat shock protein-like	54.7945	133.875	-1.28879	0.0001	0.00340282	DOWN	GO:0051259,Level:7,protein oligomerization;GO:0006461,Level:6,protein complex assembly;GO:0006457,Level:6,protein folding;GO:0065003,Level:5,macromolecular complex assembly;GO:0044267,Level:5,cellular protein metabolic process;GO:0071822,Level:5,protein complex subunit organization;GO:0009651,Level:5,response to salt stress;GO:0044260,Level:4,cellular macromolecule metabolic process;GO:0006970,Le…	GO:0005737,Level:4,cytoplasm;GO:0044424,Level:3,intracellular part;GO:0044464,Level:2,cell part;GO:0005575,Level:1,cellular_component	NA	NA	NA
XM_003533874.2	gene25182	18 kDa seed maturation protein-like	1129.87	3747.71	-1.72986	0.0013	0.0219251	DOWN	GO:0009790,Level:4,embryo development;GO:0006970,Level:4,response to osmotic stress;GO:0048316,Level:4,seed development;GO:0009414,Level:4,response to water deprivation;GO:0006950,Level:3,response to stress;GO:0044702,Level:3,single organism reproductive process;GO:0009628,Level:3,response to abiotic stimulus;GO:0048856,Level:3,anatomical structure development;GO:0044767,Level:3,single-organism d…	NA	NA	NA	NA
XM_003519324.2	gene5395	18.2 kDa class I heat shock protein	242.166	529.185	-1.13	0.0011	0.0196628	DOWN	GO:0006950,Level:3,response to stress;GO:0050896,Level:2,response to stimulus;GO:0008150,Level:1,biological_process	GO:0005737,Level:4,cytoplasm;GO:0044424,Level:3,intracellular part;GO:0044464,Level:2,cell part;GO:0005575,Level:1,cellular_component	NA	NA	NA
XM_003531664.3	gene22387	26.5 kDa heat shock protein, mitochondrial	161.69	340.698	-1.07526	0.00025	0.00690133	DOWN	GO:0009644,Level:7,response to high light intensity;GO:0009642,Level:6,response to light intensity;GO:0006457,Level:6,protein folding;GO:0009416,Level:5,response to light stimulus;GO:0042542,Level:5,response to hydrogen peroxide;GO:0044267,Level:5,cellular protein metabolic process;GO:0010286,Level:5,heat acclimation;GO:0044260,Level:4,cellular macromolecule metabolic process;GO:0009408,Level:4,r…	GO:0005739,Level:5,mitochondrion;GO:0044444,Level:4,cytoplasmic part;GO:0043231,Level:4,intracellular membrane-bounded organelle;GO:0044424,Level:3,intracellular part;GO:0043227,Level:3,membrane-bounded organelle;GO:0043229,Level:3,intracellular organelle;GO:0043226,Level:2,organelle;GO:0044464,Level:2,cell part;GO:0005575,Level:1,cellular_component	GO:0003674,Level:1,molecular_function	NA	NA
NM_001251209.1	gene36530	51 kDa seed maturation protein	510.982	1738.55	-1.76654	0.0008	0.0157809	DOWN	NA	NA	NA	NA	NA
NM_001248881.1	gene7760	A2B1a precursor	112.587	268.288	-1.25274	5e-05	0.00190513	DOWN	NA	NA	GO:0045735,Level:2,nutrient reservoir activity;GO:0003674,Level:1,molecular_function	NA	NA
XM_003542763.3	gene37256	albumin-1-like	77.2572	23.137	1.73947	5e-05	0.00190513	UP	GO:0009405,Level:3,pathogenesis;GO:0051704,Level:2,multi-organism process;GO:0008150,Level:1,biological_process	NA	GO:0045735,Level:2,nutrient reservoir activity;GO:0003674,Level:1,molecular_function	NA	NA
NM_001251196.1	gene29377	auxin down-regulated protein	2132.82	759.573	1.4895	5e-05	0.00190513	UP	NA	NA	NA	NA	NA
XM_003542835.3	gene37396	basic 7S globulin-like	343.125	155.416	1.14	0.00045	0.0106463	UP	GO:0006508,Level:5,proteolysis;GO:0019538,Level:4,protein metabolic process;GO:0044238,Level:3,primary metabolic process;GO:0008152,Level:2,metabolic process;GO:0008150,Level:1,biological_process	NA	GO:0004190,Level:7,aspartic-type endopeptidase activity;GO:0070001,Level:6,aspartic-type peptidase activity;GO:0004175,Level:6,endopeptidase activity;GO:0070011,Level:5,peptidase activity, acting on L-amino acid peptides;GO:0008233,Level:4,peptidase activity;GO:0016787,Level:3,hydrolase activity;GO:0045735,Level:2,nutrient reservoir activity;GO:0003824,Level:2,catalytic activity;GO:0003674,Level:…	NA	NA
XM_003534038.3	gene25830	beta-amylase 1, chloroplastic	47.2186	237.103	-2.32808	5e-05	0.00190513	DOWN	GO:0005983,Level:7,starch catabolic process;GO:0044247,Level:6,cellular polysaccharide catabolic process;GO:0000272,Level:6,polysaccharide catabolic process;GO:0044264,Level:5,cellular polysaccharide metabolic process;GO:0016052,Level:5,carbohydrate catabolic process;GO:0005976,Level:5,polysaccharide metabolic process;GO:0044275,Level:5,cellular carbohydrate catabolic process;GO:0009057,Level:5,m…	GO:0009507,Level:6,chloroplast;GO:0005829,Level:5,cytosol;GO:0009536,Level:5,plastid;GO:0005634,Level:5,nucleus;GO:0044444,Level:4,cytoplasmic part;GO:0043231,Level:4,intracellular membrane-bounded organelle;GO:0044424,Level:3,intracellular part;GO:0043227,Level:3,membrane-bounded organelle;GO:0043229,Level:3,intracellular organelle;GO:0043226,Level:2,organelle;GO:0044464,Level:2,cell part;GO:000…	GO:0016161,Level:7,beta-amylase activity;GO:0016160,Level:6,amylase activity;GO:0004553,Level:5,hydrolase activity, hydrolyzing O-glycosyl compounds;GO:0016798,Level:4,hydrolase activity, acting on glycosyl bonds;GO:0043169,Level:4,cation binding;GO:0016787,Level:3,hydrolase activity;GO:0043167,Level:3,ion binding;GO:0003824,Level:2,catalytic activity;GO:0005488,Level:2,binding;GO:0003674,Level:1…	K01177	map00500:Starch and sucrose metabolism
XM_003536477.3	gene29685	beta-conglycinin, beta chain-like	375.084	180.596	1.05	0.00545	0.0572438	UP	NA	GO:0033095,Level:6,aleurone grain;GO:0016023,Level:5,cytoplasmic membrane-bounded vesicle;GO:0005773,Level:5,vacuole;GO:0031988,Level:4,membrane-bounded vesicle;GO:0044444,Level:4,cytoplasmic part;GO:0043231,Level:4,intracellular membrane-bounded organelle;GO:0031410,Level:4,cytoplasmic vesicle;GO:0044424,Level:3,intracellular part;GO:0043227,Level:3,membrane-bounded organelle;GO:0031982,Level:3,…	GO:0045735,Level:2,nutrient reservoir activity;GO:0003674,Level:1,molecular_function	NA	NA
XM_003534098.2	gene25925	beta-glucosidase 44	111.042	640.495	-2.52809	5e-05	0.00190513	DOWN	GO:0005975,Level:4,carbohydrate metabolic process;GO:0071704,Level:3,organic substance metabolic process;GO:0044238,Level:3,primary metabolic process;GO:0008152,Level:2,metabolic process;GO:0008150,Level:1,biological_process	GO:0022626,Level:5,cytosolic ribosome;GO:0009505,Level:5,plant-type cell wall;GO:0005840,Level:4,ribosome;GO:0005618,Level:4,cell wall;GO:0030529,Level:3,ribonucleoprotein complex;GO:0030312,Level:3,external encapsulating structure;GO:0005576,Level:2,extracellular region;GO:0032991,Level:2,macromolecular complex;GO:0044464,Level:2,cell part;GO:0005575,Level:1,cellular_component	GO:0080083,Level:8,beta-gentiobiose beta-glucosidase activity;GO:0080082,Level:8,esculin beta-glucosidase activity;GO:0080081,Level:8,4-methylumbelliferyl-beta-D-glucopyranoside beta-glucosidase activity;GO:0080079,Level:8,cellobiose glucosidase activity;GO:0047668,Level:8,amygdalin beta-glucosidase activity;GO:0008422,Level:7,beta-glucosidase activity;GO:0004567,Level:7,beta-mannosidase activity…	K17194;K01188;K15748;K01237;K17192;K12693;K12695;K13031;K13032	map00942:Anthocyanin biosynthesis;;map00460:Cyanoamino acid metabolism;map00500:Starch and sucrose metabolism;map00940:Phenylpropanoid biosynthesis;map01110:Biosynthesis of secondary metabolites;;map00906:Carotenoid biosynthesis;;map00380:Tryptophan metabolism;;map00942:Anthocyanin biosynthesis;;map00901:Indole alkaloid biosynthesis;map01110:Biosynthesis of secondary metabolites;;map00901:Indole …
XM_003522836.3	gene8873	bifunctional phosphatase IMPL2, chloroplastic	19.8452	48.7947	-1.29793	5e-05	0.00190513	DOWN	GO:0046854,Level:7,phosphatidylinositol phosphorylation;GO:0000105,Level:6,histidine biosynthetic process;GO:0046834,Level:6,lipid phosphorylation;GO:0030258,Level:5,lipid modification;GO:0018130,Level:5,heterocycle biosynthetic process;GO:1901362,Level:5,organic cyclic compound biosynthetic process;GO:0006021,Level:5,inositol biosynthetic process;GO:0019438,Level:5,aromatic compound biosynthetic…	GO:0009507,Level:6,chloroplast;GO:0009536,Level:5,plastid;GO:0044444,Level:4,cytoplasmic part;GO:0043231,Level:4,intracellular membrane-bounded organelle;GO:0044424,Level:3,intracellular part;GO:0043227,Level:3,membrane-bounded organelle;GO:0043229,Level:3,intracellular organelle;GO:0043226,Level:2,organelle;GO:0044464,Level:2,cell part;GO:0005575,Level:1,cellular_component	GO:0008934,Level:9,inositol monophosphate 1-phosphatase activity;GO:0052833,Level:9,inositol monophosphate 4-phosphatase activity;GO:0052832,Level:9,inositol monophosphate 3-phosphatase activity;GO:0052834,Level:8,inositol monophosphate phosphatase activity;GO:0052745,Level:7,inositol phosphate phosphatase activity;GO:0004401,Level:7,histidinol-phosphatase activity;GO:0016791,Level:6,phosphatase …	K18649	map00053:Ascorbate and aldarate metabolism;map00340:Histidine metabolism;map00562:Inositol phosphate metabolism;map01110:Biosynthesis of secondary metabolites;map04070:Phosphatidylinositol signaling system
NM_001249286.1	gene46554	Bowman-Birk proteinase isoinhibitor D-II	222.385	740.538	-1.74	5e-05	0.00190513	DOWN	GO:0010466,Level:7,negative regulation of peptidase activity;GO:0051346,Level:6,negative regulation of hydrolase activity;GO:0052547,Level:6,regulation of peptidase activity;GO:0043086,Level:5,negative regulation of catalytic activity;GO:0051336,Level:5,regulation of hydrolase activity;GO:0044092,Level:4,negative regulation of molecular function;GO:0050790,Level:4,regulation of catalytic activity…	GO:0005576,Level:2,extracellular region;GO:0005575,Level:1,cellular_component	GO:0004867,Level:6,serine-type endopeptidase inhibitor activity;GO:0004866,Level:5,endopeptidase inhibitor activity;GO:0030414,Level:4,peptidase inhibitor activity;GO:0061135,Level:4,endopeptidase regulator activity;GO:0004857,Level:3,enzyme inhibitor activity;GO:0061134,Level:3,peptidase regulator activity;GO:0030234,Level:2,enzyme regulator activity;GO:0003674,Level:1,molecular_function	NA	NA
XM_003521745.3	gene8670	BTB/POZ domain-containing protein POB1-like	97.8599	319.79	-1.70833	5e-05	0.00190513	DOWN	GO:0016567,Level:9,protein ubiquitination;GO:0032446,Level:8,protein modification by small protein conjugation;GO:0010114,Level:7,response to red light;GO:0070647,Level:7,protein modification by small protein conjugation or removal;GO:0009639,Level:6,response to red or far red light;GO:0006464,Level:6,cellular protein modification process;GO:0009954,Level:6,proximal/distal pattern formation;GO:00…	GO:0005634,Level:5,nucleus;GO:0043231,Level:4,intracellular membrane-bounded organelle;GO:0043227,Level:3,membrane-bounded organelle;GO:0043229,Level:3,intracellular organelle;GO:0043226,Level:2,organelle;GO:0005575,Level:1,cellular_component	GO:0046982,Level:5,protein heterodimerization activity;GO:0042803,Level:5,protein homodimerization activity;GO:0046983,Level:4,protein dimerization activity;GO:0042802,Level:4,identical protein binding;GO:0005515,Level:3,protein binding;GO:0005488,Level:2,binding;GO:0003674,Level:1,molecular_function	K10456	map04120:Ubiquitin mediated proteolysis
XM_003535887.3	gene27113	calvin cycle protein CP12-2, chloroplastic	109.421	324.074	-1.56643	5e-05	0.00190513	DOWN	GO:0018316,Level:8,peptide cross-linking via L-cystine;GO:0010218,Level:7,response to far red light;GO:0018149,Level:7,peptide cross-linking;GO:0010114,Level:7,response to red light;GO:0009744,Level:7,response to sucrose;GO:0010155,Level:7,regulation of proton transport;GO:0009644,Level:7,response to high light intensity;GO:0019253,Level:7,reductive pentose-phosphate cycle;GO:0080153,Level:7,nega…	GO:0009507,Level:6,chloroplast;GO:0009570,Level:6,chloroplast stroma;GO:0044434,Level:5,chloroplast part;GO:0009536,Level:5,plastid;GO:0009532,Level:5,plastid stroma;GO:0044435,Level:4,plastid part;GO:0044444,Level:4,cytoplasmic part;GO:0043231,Level:4,intracellular membrane-bounded organelle;GO:0044424,Level:3,intracellular part;GO:0044446,Level:3,intracellular organelle part;GO:0043227,Level:3,…	GO:0016151,Level:7,nickel cation binding;GO:0005507,Level:7,copper ion binding;GO:0046914,Level:6,transition metal ion binding;GO:0046872,Level:5,metal ion binding;GO:0043169,Level:4,cation binding;GO:0005515,Level:3,protein binding;GO:0043167,Level:3,ion binding;GO:0005488,Level:2,binding;GO:0003674,Level:1,molecular_function	NA	NA
XM_003538499.3	gene32827	chaperone protein DnaJ-like	69.1523	243.302	-1.8149	5e-05	0.00190513	DOWN	NA	NA	NA	NA	NA
XM_003545003.2	gene41433	cysteine proteinase 15A	130.244	284.536	-1.12739	0.00045	0.0106463	DOWN	GO:0006508,Level:5,proteolysis;GO:0019538,Level:4,protein metabolic process;GO:0006950,Level:3,response to stress;GO:0044238,Level:3,primary metabolic process;GO:0008152,Level:2,metabolic process;GO:0050896,Level:2,response to stimulus;GO:0008150,Level:1,biological_process	NA	GO:0008234,Level:6,cysteine-type peptidase activity;GO:0070011,Level:5,peptidase activity, acting on L-amino acid peptides;GO:0008233,Level:4,peptidase activity;GO:0016787,Level:3,hydrolase activity;GO:0003824,Level:2,catalytic activity;GO:0003674,Level:1,molecular_function	K01373	map04142:Lysosome
XM_006598136.2	gene44215	cysteine-rich and transmembrane domain-containing protein A-like, transcript variant X2	69.7383	385	-2.46	5e-05	0.00190513	DOWN	NA	NA	NA	NA	NA
XM_014775351.1	gene13552	D-aminoacyl-tRNA deacylase-like, transcript variant X1	130.466	64.8568	1.00834	0.0013	0.0219251	UP	GO:0009644,Level:7,response to high light intensity;GO:0009642,Level:6,response to light intensity;GO:0009416,Level:5,response to light stimulus;GO:0042542,Level:5,response to hydrogen peroxide;GO:0009636,Level:4,response to toxic substance;GO:0009314,Level:4,response to radiation;GO:0010035,Level:4,response to inorganic substance;GO:0009628,Level:3,response to abiotic stimulus;GO:0042221,Level:3…	GO:0005829,Level:5,cytosol;GO:0005634,Level:5,nucleus;GO:0005737,Level:4,cytoplasm;GO:0044444,Level:4,cytoplasmic part;GO:0043231,Level:4,intracellular membrane-bounded organelle;GO:0044424,Level:3,intracellular part;GO:0043227,Level:3,membrane-bounded organelle;GO:0043229,Level:3,intracellular organelle;GO:0043226,Level:2,organelle;GO:0044464,Level:2,cell part;GO:0005575,Level:1,cellular_compone…	GO:0051499,Level:6,D-aminoacyl-tRNA deacylase activity;GO:0046872,Level:5,metal ion binding;GO:0052689,Level:5,carboxylic ester hydrolase activity;GO:0016788,Level:4,hydrolase activity, acting on ester bonds;GO:0043169,Level:4,cation binding;GO:0016787,Level:3,hydrolase activity;GO:0043167,Level:3,ion binding;GO:0003824,Level:2,catalytic activity;GO:0005488,Level:2,binding;GO:0003674,Level:1,mole…	NA	NA
XM_006581297.2	gene14832	DEAD-box ATP-dependent RNA helicase 56, transcript variant X3	79.4796	167.816	-1.07823	0.00055	0.0122515	DOWN	GO:0008380,Level:7,RNA splicing;GO:0006397,Level:7,mRNA processing;GO:0006396,Level:6,RNA processing;GO:0016071,Level:6,mRNA metabolic process;GO:0051028,Level:5,mRNA transport;GO:0016070,Level:5,RNA metabolic process;GO:0050658,Level:4,RNA transport;GO:0044260,Level:4,cellular macromolecule metabolic process;GO:0044237,Level:3,cellular metabolic process;GO:0006810,Level:3,transport;GO:0051236,Le…	GO:0005829,Level:5,cytosol;GO:0005634,Level:5,nucleus;GO:0005618,Level:4,cell wall;GO:0044444,Level:4,cytoplasmic part;GO:0043231,Level:4,intracellular membrane-bounded organelle;GO:0009506,Level:4,plasmodesma;GO:0044424,Level:3,intracellular part;GO:0005911,Level:3,cell-cell junction;GO:0043227,Level:3,membrane-bounded organelle;GO:0030312,Level:3,external encapsulating structure;GO:0043229,Leve…	GO:0008026,Level:10,ATP-dependent helicase activity;GO:0042623,Level:9,ATPase activity, coupled;GO:0070035,Level:9,purine NTP-dependent helicase activity;GO:0004386,Level:8,helicase activity;GO:0016887,Level:8,ATPase activity;GO:0017111,Level:7,nucleoside-triphosphatase activity;GO:0005524,Level:6,ATP binding;GO:0016462,Level:6,pyrophosphatase activity;GO:0016818,Level:5,hydrolase activity, actin…	K12812	map03013:RNA transport;map03015:mRNA surveillance pathway;map03040:Spliceosome;map05164:Influenza A
NM_001253076.1	gene5484	dehydration-responsive element-binding protein 2C-like	7.62421	21.7363	-1.51	0.00045	0.0106463	DOWN	GO:0006355,Level:7,regulation of transcription, DNA-templated;GO:0009738,Level:6,abscisic acid-activated signaling pathway;GO:0006351,Level:6,transcription, DNA-templated;GO:0010468,Level:6,regulation of gene expression;GO:0060255,Level:5,regulation of macromolecule metabolic process;GO:0009737,Level:5,response to abscisic acid;GO:0009755,Level:5,hormone-mediated signaling pathway;GO:0034645,Leve…	GO:0005634,Level:5,nucleus;GO:0043231,Level:4,intracellular membrane-bounded organelle;GO:0043227,Level:3,membrane-bounded organelle;GO:0043229,Level:3,intracellular organelle;GO:0043226,Level:2,organelle;GO:0005575,Level:1,cellular_component	GO:0003677,Level:5,DNA binding;GO:0003676,Level:4,nucleic acid binding;GO:1901363,Level:3,heterocyclic compound binding;GO:0003700,Level:3,sequence-specific DNA binding transcription factor activity;GO:0097159,Level:3,organic cyclic compound binding;GO:0005515,Level:3,protein binding;GO:0001071,Level:2,nucleic acid binding transcription factor activity;GO:0005488,Level:2,binding;GO:0003674,Level:…	K13434	map04626:Plant-pathogen interaction
XM_003527831.2	gene14444	dehydration-responsive element-binding protein 2D	62.8387	393.348	-2.64608	5e-05	0.00190513	DOWN	GO:0006355,Level:7,regulation of transcription, DNA-templated;GO:0006351,Level:6,transcription, DNA-templated;GO:0010468,Level:6,regulation of gene expression;GO:0060255,Level:5,regulation of macromolecule metabolic process;GO:0034645,Level:5,cellular macromolecule biosynthetic process;GO:0010200,Level:5,response to chitin;GO:0010243,Level:4,response to organonitrogen compound;GO:0044260,Level:4,…	GO:0005634,Level:5,nucleus;GO:0043231,Level:4,intracellular membrane-bounded organelle;GO:0043227,Level:3,membrane-bounded organelle;GO:0043229,Level:3,intracellular organelle;GO:0043226,Level:2,organelle;GO:0005575,Level:1,cellular_component	GO:0003677,Level:5,DNA binding;GO:0003676,Level:4,nucleic acid binding;GO:1901363,Level:3,heterocyclic compound binding;GO:0003700,Level:3,sequence-specific DNA binding transcription factor activity;GO:0097159,Level:3,organic cyclic compound binding;GO:0001071,Level:2,nucleic acid binding transcription factor activity;GO:0005488,Level:2,binding;GO:0003674,Level:1,molecular_function	K13432	map04626:Plant-pathogen interaction
XM_003523254.3	gene8988	E3 ubiquitin-protein ligase ATL23-like	193.408	33.487	2.52997	5e-05	0.00190513	UP	GO:0016567,Level:9,protein ubiquitination;GO:0032446,Level:8,protein modification by small protein conjugation;GO:0070647,Level:7,protein modification by small protein conjugation or removal;GO:0006464,Level:6,cellular protein modification process;GO:0036211,Level:5,protein modification process;GO:0044267,Level:5,cellular protein metabolic process;GO:0044260,Level:4,cellular macromolecule metabol…	GO:0016021,Level:3,integral component of membrane;GO:0016020,Level:2,membrane;GO:0044425,Level:2,membrane part;GO:0005575,Level:1,cellular_component	GO:0008270,Level:7,zinc ion binding;GO:0046914,Level:6,transition metal ion binding;GO:0046872,Level:5,metal ion binding;GO:0004842,Level:4,ubiquitin-protein transferase activity;GO:0043169,Level:4,cation binding;GO:0016740,Level:3,transferase activity;GO:0016874,Level:3,ligase activity;GO:0043167,Level:3,ion binding;GO:0003824,Level:2,catalytic activity;GO:0005488,Level:2,binding;GO:0003674,Leve…	NA	NA
XM_003524489.3	gene11648	early nodulin-93-like	1000.21	379.614	1.4	5e-05	0.00190513	UP	GO:0009877,Level:5,nodulation;GO:0044403,Level:4,symbiosis, encompassing mutualism through parasitism;GO:0044419,Level:3,interspecies interaction between organisms;GO:0051704,Level:2,multi-organism process;GO:0008150,Level:1,biological_process	GO:0016021,Level:3,integral component of membrane;GO:0016020,Level:2,membrane;GO:0044425,Level:2,membrane part;GO:0005575,Level:1,cellular_component	NA	NA	NA
NM_001253073.1	gene47824	early nodulin-93-like	242.745	119.212	1.02592	0.0007	0.0145518	UP	GO:0009877,Level:5,nodulation;GO:0044403,Level:4,symbiosis, encompassing mutualism through parasitism;GO:0044419,Level:3,interspecies interaction between organisms;GO:0051704,Level:2,multi-organism process;GO:0008150,Level:1,biological_process	GO:0016021,Level:3,integral component of membrane;GO:0016020,Level:2,membrane;GO:0044425,Level:2,membrane part;GO:0005575,Level:1,cellular_component	NA	NA	NA
NM_001250358.1	gene6560	Em protein	1963.45	6762.42	-1.78	0.0031	0.0395636	DOWN	GO:0016567,Level:9,protein ubiquitination;GO:0032446,Level:8,protein modification by small protein conjugation;GO:0070647,Level:7,protein modification by small protein conjugation or removal;GO:0010182,Level:6,sugar mediated signaling pathway;GO:0006464,Level:6,cellular protein modification process;GO:0016114,Level:6,terpenoid biosynthetic process;GO:0009756,Level:5,carbohydrate mediated signalin…	GO:0005575,Level:1,cellular_component	GO:0003674,Level:1,molecular_function	NA	NA
XM_003535208.2	gene27626	embryonic protein DC-8-like	1407.44	3174.47	-1.17344	0.0464	0.211832	DOWN	NA	GO:0005737,Level:4,cytoplasm;GO:0005618,Level:4,cell wall;GO:0044424,Level:3,intracellular part;GO:0030312,Level:3,external encapsulating structure;GO:0005576,Level:2,extracellular region;GO:0044464,Level:2,cell part;GO:0005575,Level:1,cellular_component	NA	NA	NA
NM_001250342.1	gene31117	endo-1,3-beta-glucanase	174.593	740.074	-2.08368	5e-05	0.00190513	DOWN	GO:0005975,Level:4,carbohydrate metabolic process;GO:0006952,Level:4,defense response;GO:0006950,Level:3,response to stress;GO:0071704,Level:3,organic substance metabolic process;GO:0044238,Level:3,primary metabolic process;GO:0008152,Level:2,metabolic process;GO:0050896,Level:2,response to stimulus;GO:0008150,Level:1,biological_process	GO:0005615,Level:3,extracellular space;GO:0005576,Level:2,extracellular region;GO:0044421,Level:2,extracellular region part;GO:0005575,Level:1,cellular_component	GO:0042973,Level:8,glucan endo-1,3-beta-D-glucosidase activity;GO:0008422,Level:7,beta-glucosidase activity;GO:0015926,Level:6,glucosidase activity;GO:0004553,Level:5,hydrolase activity, hydrolyzing O-glycosyl compounds;GO:0016798,Level:4,hydrolase activity, acting on glycosyl bonds;GO:0043169,Level:4,cation binding;GO:0016787,Level:3,hydrolase activity;GO:0043167,Level:3,ion binding;GO:0003824,L…	NA	NA
XM_003527983.3	gene15603	ethylene-responsive transcription factor ERF110-like	155.112	347.213	-1.16251	0.00045	0.0106463	DOWN	GO:0006355,Level:7,regulation of transcription, DNA-templated;GO:0009873,Level:6,ethylene-activated signaling pathway;GO:0006351,Level:6,transcription, DNA-templated;GO:0010468,Level:6,regulation of gene expression;GO:0000160,Level:5,phosphorelay signal transduction system;GO:0060255,Level:5,regulation of macromolecule metabolic process;GO:0009755,Level:5,hormone-mediated signaling pathway;GO:005…	GO:0005634,Level:5,nucleus;GO:0043231,Level:4,intracellular membrane-bounded organelle;GO:0043227,Level:3,membrane-bounded organelle;GO:0043229,Level:3,intracellular organelle;GO:0043226,Level:2,organelle;GO:0005575,Level:1,cellular_component	GO:0003677,Level:5,DNA binding;GO:0003676,Level:4,nucleic acid binding;GO:1901363,Level:3,heterocyclic compound binding;GO:0003700,Level:3,sequence-specific DNA binding transcription factor activity;GO:0097159,Level:3,organic cyclic compound binding;GO:0001071,Level:2,nucleic acid binding transcription factor activity;GO:0005488,Level:2,binding;GO:0003674,Level:1,molecular_function	K13432	map04626:Plant-pathogen interaction
XM_003550283.3	gene49187	ethylene-responsive transcription factor RAP2-1-like	56.2688	135.164	-1.26431	5e-05	0.00190513	DOWN	GO:0045893,Level:8,positive regulation of transcription, DNA-templated;GO:0010557,Level:7,positive regulation of macromolecule biosynthetic process;GO:0006355,Level:7,regulation of transcription, DNA-templated;GO:0010628,Level:7,positive regulation of gene expression;GO:0051254,Level:7,positive regulation of RNA metabolic process;GO:0031328,Level:7,positive regulation of cellular biosynthetic pro…	GO:0005634,Level:5,nucleus;GO:0043231,Level:4,intracellular membrane-bounded organelle;GO:0043227,Level:3,membrane-bounded organelle;GO:0043229,Level:3,intracellular organelle;GO:0043226,Level:2,organelle;GO:0005575,Level:1,cellular_component	GO:0003677,Level:5,DNA binding;GO:0003676,Level:4,nucleic acid binding;GO:1901363,Level:3,heterocyclic compound binding;GO:0003700,Level:3,sequence-specific DNA binding transcription factor activity;GO:0097159,Level:3,organic cyclic compound binding;GO:0001071,Level:2,nucleic acid binding transcription factor activity;GO:0005488,Level:2,binding;GO:0003674,Level:1,molecular_function	K13434	map04626:Plant-pathogen interaction
XM_006599647.2	gene46621	eukaryotic peptide chain release factor subunit 1-3, transcript variant X3	101.707	263.914	-1.37564	5e-05	0.00190513	DOWN	GO:0006415,Level:8,translational termination;GO:0043624,Level:7,cellular protein complex disassembly;GO:0043241,Level:6,protein complex disassembly;GO:0006412,Level:6,translation;GO:0032984,Level:5,macromolecular complex disassembly;GO:0034645,Level:5,cellular macromolecule biosynthetic process;GO:0044267,Level:5,cellular protein metabolic process;GO:0071822,Level:5,protein complex subunit organi…	GO:0005737,Level:4,cytoplasm;GO:0044424,Level:3,intracellular part;GO:0044464,Level:2,cell part;GO:0005575,Level:1,cellular_component	GO:0016149,Level:9,translation release factor activity, codon specific;GO:0003747,Level:8,translation release factor activity;GO:0008079,Level:7,translation termination factor activity;GO:0008135,Level:6,translation factor activity, nucleic acid binding;GO:0003723,Level:5,RNA binding;GO:0003676,Level:4,nucleic acid binding;GO:1901363,Level:3,heterocyclic compound binding;GO:0097159,Level:3,organi…	K03265	map03015:mRNA surveillance pathway
XM_003549635.3	gene47663	expansin-A1-like	23.4653	114.767	-2.29011	5e-05	0.00190513	DOWN	GO:0010089,Level:6,xylem development;GO:0010087,Level:5,phloem or xylem histogenesis;GO:0009664,Level:5,plant-type cell wall organization;GO:0006949,Level:4,syncytium formation;GO:0071669,Level:4,plant-type cell wall organization or biogenesis;GO:0071555,Level:4,cell wall organization;GO:0009888,Level:4,tissue development;GO:0044763,Level:3,single-organism cellular process;GO:0048646,Level:3,anat…	GO:0005618,Level:4,cell wall;GO:0030312,Level:3,external encapsulating structure;GO:0016020,Level:2,membrane;GO:0005576,Level:2,extracellular region;GO:0044464,Level:2,cell part;GO:0005575,Level:1,cellular_component	NA	NA	NA
NM_001250120.1	gene39586	ferritin	78.3014	163.486	-1.06206	0.0005	0.0115187	DOWN	GO:0006879,Level:10,cellular iron ion homeostasis;GO:0046916,Level:9,cellular transition metal ion homeostasis;GO:0006826,Level:8,iron ion transport;GO:0006875,Level:8,cellular metal ion homeostasis;GO:0000041,Level:7,transition metal ion transport;GO:0030003,Level:7,cellular cation homeostasis;GO:0030001,Level:6,metal ion transport;GO:0006873,Level:6,cellular ion homeostasis;GO:0055082,Level:5,c…	GO:0009507,Level:6,chloroplast;GO:0009536,Level:5,plastid;GO:0044444,Level:4,cytoplasmic part;GO:0043231,Level:4,intracellular membrane-bounded organelle;GO:0044424,Level:3,intracellular part;GO:0043227,Level:3,membrane-bounded organelle;GO:0043229,Level:3,intracellular organelle;GO:0043226,Level:2,organelle;GO:0044464,Level:2,cell part;GO:0005575,Level:1,cellular_component	GO:0008199,Level:8,ferric iron binding;GO:0005506,Level:7,iron ion binding;GO:0046914,Level:6,transition metal ion binding;GO:0004322,Level:6,ferroxidase activity;GO:0016724,Level:5,oxidoreductase activity, oxidizing metal ions, oxygen as acceptor;GO:0046872,Level:5,metal ion binding;GO:0016722,Level:4,oxidoreductase activity, oxidizing metal ions;GO:0043169,Level:4,cation binding;GO:0016491,Leve…	K13625	map04978:Mineral absorption
NM_001251572.1	gene51723	ferritin light chain	111.117	236.187	-1.08785	0.00045	0.0106463	DOWN	GO:0006879,Level:10,cellular iron ion homeostasis;GO:0046916,Level:9,cellular transition metal ion homeostasis;GO:0006826,Level:8,iron ion transport;GO:0006875,Level:8,cellular metal ion homeostasis;GO:0000041,Level:7,transition metal ion transport;GO:0030003,Level:7,cellular cation homeostasis;GO:0030001,Level:6,metal ion transport;GO:0006873,Level:6,cellular ion homeostasis;GO:0055082,Level:5,c…	GO:0009507,Level:6,chloroplast;GO:0009536,Level:5,plastid;GO:0044444,Level:4,cytoplasmic part;GO:0043231,Level:4,intracellular membrane-bounded organelle;GO:0044424,Level:3,intracellular part;GO:0043227,Level:3,membrane-bounded organelle;GO:0043229,Level:3,intracellular organelle;GO:0043226,Level:2,organelle;GO:0044464,Level:2,cell part;GO:0005575,Level:1,cellular_component	GO:0008199,Level:8,ferric iron binding;GO:0005506,Level:7,iron ion binding;GO:0046914,Level:6,transition metal ion binding;GO:0004322,Level:6,ferroxidase activity;GO:0016724,Level:5,oxidoreductase activity, oxidizing metal ions, oxygen as acceptor;GO:0046872,Level:5,metal ion binding;GO:0016722,Level:4,oxidoreductase activity, oxidizing metal ions;GO:0043169,Level:4,cation binding;GO:0016491,Leve…	K13625	map04978:Mineral absorption
XM_003521556.3	gene8335	galactinol synthase 1	500.381	1388.7	-1.47263	0.0011	0.0196628	DOWN	GO:0009644,Level:7,response to high light intensity;GO:0006012,Level:7,galactose metabolic process;GO:0019318,Level:6,hexose metabolic process;GO:0009642,Level:6,response to light intensity;GO:0009416,Level:5,response to light stimulus;GO:0042542,Level:5,response to hydrogen peroxide;GO:0009737,Level:5,response to abscisic acid;GO:0005996,Level:5,monosaccharide metabolic process;GO:0009651,Level:…	GO:0005737,Level:4,cytoplasm;GO:0044424,Level:3,intracellular part;GO:0044464,Level:2,cell part;GO:0005575,Level:1,cellular_component	GO:0047216,Level:7,inositol 3-alpha-galactosyltransferase activity;GO:0035250,Level:6,UDP-galactosyltransferase activity;GO:0046872,Level:5,metal ion binding;GO:0008194,Level:5,UDP-glycosyltransferase activity;GO:0016757,Level:4,transferase activity, transferring glycosyl groups;GO:0043169,Level:4,cation binding;GO:0016740,Level:3,transferase activity;GO:0043167,Level:3,ion binding;GO:0003824,Lev…	NA	NA
XM_003554563.3	gene55115	galactinol synthase 2	126.483	511.024	-2.01445	5e-05	0.00190513	DOWN	GO:0006012,Level:7,galactose metabolic process;GO:0019318,Level:6,hexose metabolic process;GO:0005996,Level:5,monosaccharide metabolic process;GO:0005975,Level:4,carbohydrate metabolic process;GO:0044723,Level:4,single-organism carbohydrate metabolic process;GO:0071704,Level:3,organic substance metabolic process;GO:0044710,Level:3,single-organism metabolic process;GO:0044238,Level:3,primary metab…	GO:0005737,Level:4,cytoplasm;GO:0044424,Level:3,intracellular part;GO:0044464,Level:2,cell part;GO:0005575,Level:1,cellular_component	GO:0047216,Level:7,inositol 3-alpha-galactosyltransferase activity;GO:0035250,Level:6,UDP-galactosyltransferase activity;GO:0046872,Level:5,metal ion binding;GO:0008194,Level:5,UDP-glycosyltransferase activity;GO:0016757,Level:4,transferase activity, transferring glycosyl groups;GO:0043169,Level:4,cation binding;GO:0016740,Level:3,transferase activity;GO:0043167,Level:3,ion binding;GO:0003824,Lev…	NA	NA
XM_006581848.2	gene15912	galactinol--sucrose galactosyltransferase, transcript variant X2	142.3	396.706	-1.48	0.00015	0.00465064	DOWN	GO:0005975,Level:4,carbohydrate metabolic process;GO:0044238,Level:3,primary metabolic process;GO:0071704,Level:3,organic substance metabolic process;GO:0008152,Level:2,metabolic process;GO:0008150,Level:1,biological_process	NA	GO:0047274,Level:7,galactinol-sucrose galactosyltransferase activity;GO:0008378,Level:6,galactosyltransferase activity;GO:0016758,Level:5,transferase activity, transferring hexosyl groups;GO:0016757,Level:4,transferase activity, transferring glycosyl groups;GO:0016740,Level:3,transferase activity;GO:0003824,Level:2,catalytic activity;GO:0003674,Level:1,molecular_function	K06617;K06611	map00052:Galactose metabolism;;map00052:Galactose metabolism
NM_001255510.2	gene42444	gibberellin 2-beta-dioxygenase-like	240.649	96.8673	1.31285	0.0001	0.00340282	UP	GO:0009686,Level:7,gibberellin biosynthetic process;GO:0046394,Level:6,carboxylic acid biosynthetic process;GO:0016053,Level:5,organic acid biosynthetic process;GO:1901576,Level:4,organic substance biosynthetic process;GO:0055114,Level:4,oxidation-reduction process;GO:0044249,Level:4,cellular biosynthetic process;GO:0006082,Level:4,organic acid metabolic process;GO:0044237,Level:3,cellular metabo…	NA	GO:0005506,Level:7,iron ion binding;GO:0046914,Level:6,transition metal ion binding;GO:0045543,Level:6,gibberellin 2-beta-dioxygenase activity;GO:0046872,Level:5,metal ion binding;GO:0016706,Level:5,oxidoreductase activity, acting on paired donors, with incorporation or reduction of molecular oxygen, 2-oxoglutarate as one donor, and incorporation of one atom each of oxygen into both donors;GO:001…	K14975	map00950:Isoquinoline alkaloid biosynthesis;map01110:Biosynthesis of secondary metabolites
NM_001253155.2	gene52252	gibberellin-regulated protein 4-like	1642.26	343.657	2.25664	5e-05	0.00190513	UP	GO:0019344,Level:7,cysteine biosynthetic process;GO:0009740,Level:7,gibberellic acid mediated signaling pathway;GO:0000097,Level:6,sulfur amino acid biosynthetic process;GO:0006534,Level:6,cysteine metabolic process;GO:0010476,Level:6,gibberellin mediated signaling pathway;GO:0000096,Level:5,sulfur amino acid metabolic process;GO:0009755,Level:5,hormone-mediated signaling pathway;GO:0044272,Level…	GO:0005576,Level:2,extracellular region;GO:0005575,Level:1,cellular_component	NA	NA	NA
XM_003528666.3	gene20311	glucan endo-1,3-beta-glucosidase 5-like	2.31917	5.00136	-1.10871	0.00065	0.0137794	DOWN	GO:0005975,Level:4,carbohydrate metabolic process;GO:0006952,Level:4,defense response;GO:0006950,Level:3,response to stress;GO:0071704,Level:3,organic substance metabolic process;GO:0044238,Level:3,primary metabolic process;GO:0008152,Level:2,metabolic process;GO:0050896,Level:2,response to stimulus;GO:0008150,Level:1,biological_process	GO:0009505,Level:5,plant-type cell wall;GO:0005773,Level:5,vacuole;GO:0005618,Level:4,cell wall;GO:0046658,Level:4,anchored component of plasma membrane;GO:0044444,Level:4,cytoplasmic part;GO:0043231,Level:4,intracellular membrane-bounded organelle;GO:0009506,Level:4,plasmodesma;GO:0005886,Level:3,plasma membrane;GO:0044424,Level:3,intracellular part;GO:0005911,Level:3,cell-cell junction;GO:00432…	GO:0042973,Level:8,glucan endo-1,3-beta-D-glucosidase activity;GO:0008422,Level:7,beta-glucosidase activity;GO:0015926,Level:6,glucosidase activity;GO:0004553,Level:5,hydrolase activity, hydrolyzing O-glycosyl compounds;GO:0016798,Level:4,hydrolase activity, acting on glycosyl bonds;GO:0043169,Level:4,cation binding;GO:0016787,Level:3,hydrolase activity;GO:0043167,Level:3,ion binding;GO:0003824,L…	NA	NA
XM_003531149.3	gene21362	glucuronoxylan 4-O-methyltransferase 3-like	83.8687	183.241	-1.12754	0.0001	0.00340282	DOWN	NA	NA	NA	NA	NA
XM_003516654.3	gene2479	glutamate--cysteine ligase, chloroplastic-like, transcript variant X1	159.27	423.171	-1.40977	0.0001	0.00340282	DOWN	GO:0006750,Level:6,glutathione biosynthetic process;GO:0044272,Level:5,sulfur compound biosynthetic process;GO:0006749,Level:5,glutathione metabolic process;GO:0044249,Level:4,cellular biosynthetic process;GO:0006790,Level:4,sulfur compound metabolic process;GO:0044237,Level:3,cellular metabolic process;GO:0009058,Level:3,biosynthetic process;GO:0008152,Level:2,metabolic process;GO:0009987,Level:…	GO:0009507,Level:6,chloroplast;GO:0009536,Level:5,plastid;GO:0044444,Level:4,cytoplasmic part;GO:0043231,Level:4,intracellular membrane-bounded organelle;GO:0044424,Level:3,intracellular part;GO:0043227,Level:3,membrane-bounded organelle;GO:0043229,Level:3,intracellular organelle;GO:0043226,Level:2,organelle;GO:0044464,Level:2,cell part;GO:0005575,Level:1,cellular_component	GO:0004357,Level:6,glutamate-cysteine ligase activity;GO:0005524,Level:6,ATP binding;GO:0016881,Level:5,acid-amino acid ligase activity;GO:0035639,Level:5,purine ribonucleoside triphosphate binding;GO:0043168,Level:4,anion binding;GO:0000166,Level:4,nucleotide binding;GO:0016879,Level:4,ligase activity, forming carbon-nitrogen bonds;GO:1901265,Level:4,nucleoside phosphate binding;GO:1901363,Level…	NA	NA
NM_001251730.1	gene18908	glutathione S-transferase GST 7	223.983	96.0631	1.22133	0.0002	0.00586194	UP	GO:0006950,Level:3,response to stress;GO:0050896,Level:2,response to stimulus;GO:0008150,Level:1,biological_process	NA	GO:0004364,Level:5,glutathione transferase activity;GO:0016765,Level:4,transferase activity, transferring alkyl or aryl (other than methyl) groups;GO:0016740,Level:3,transferase activity;GO:0003824,Level:2,catalytic activity;GO:0003674,Level:1,molecular_function	K00310	map00480:Glutathione metabolism;map00790:Folate biosynthesis
XM_006606760.1	gene56364	glycine-rich cell wall structural protein 2-like	134.109	61.7183	1.12	0.0009	0.0171462	UP	NA	NA	NA	NA	NA
NM_001251079.1	gene27349	glycinin A5A4B3	72.4952	168.507	-1.21685	0.0001	0.00340282	DOWN	NA	NA	GO:0045735,Level:2,nutrient reservoir activity;GO:0003674,Level:1,molecular_function	NA	NA
XM_003519113.3	gene4927	heat shock 70 kDa protein-like	155.465	318.589	-1.03511	0.00265	0.0358425	DOWN	GO:0006950,Level:3,response to stress;GO:0050896,Level:2,response to stimulus;GO:0008150,Level:1,biological_process	NA	GO:0005524,Level:6,ATP binding;GO:0035639,Level:5,purine ribonucleoside triphosphate binding;GO:0043168,Level:4,anion binding;GO:0000166,Level:4,nucleotide binding;GO:1901265,Level:4,nucleoside phosphate binding;GO:1901363,Level:3,heterocyclic compound binding;GO:0097159,Level:3,organic cyclic compound binding;GO:0043167,Level:3,ion binding;GO:0036094,Level:3,small molecule binding;GO:0005488,Lev…	K04043;K09490	map03018:RNA degradation;map05152:Tuberculosis;;map03060:Protein export;map04141:Protein processing in endoplasmic reticulum;map05020:Prion diseases
XM_003521282.3	gene7838	heat shock cognate 70 kDa protein 2	315.574	734.493	-1.21877	0.0012	0.0208706	DOWN	GO:0006950,Level:3,response to stress;GO:0050896,Level:2,response to stimulus;GO:0008150,Level:1,biological_process	NA	GO:0005524,Level:6,ATP binding;GO:0035639,Level:5,purine ribonucleoside triphosphate binding;GO:0043168,Level:4,anion binding;GO:0000166,Level:4,nucleotide binding;GO:1901265,Level:4,nucleoside phosphate binding;GO:1901363,Level:3,heterocyclic compound binding;GO:0097159,Level:3,organic cyclic compound binding;GO:0043167,Level:3,ion binding;GO:0036094,Level:3,small molecule binding;GO:0005488,Lev…	K04043;K09490	map03018:RNA degradation;map05152:Tuberculosis;;map03060:Protein export;map04141:Protein processing in endoplasmic reticulum;map05020:Prion diseases
XM_003537949.3	gene31558	heat shock cognate 70 kDa protein 2	87.2759	184.402	-1.0792	0.00025	0.00690133	DOWN	GO:0006950,Level:3,response to stress;GO:0050896,Level:2,response to stimulus;GO:0008150,Level:1,biological_process	NA	GO:0005524,Level:6,ATP binding;GO:0035639,Level:5,purine ribonucleoside triphosphate binding;GO:0043168,Level:4,anion binding;GO:0000166,Level:4,nucleotide binding;GO:1901265,Level:4,nucleoside phosphate binding;GO:1901363,Level:3,heterocyclic compound binding;GO:0097159,Level:3,organic cyclic compound binding;GO:0043167,Level:3,ion binding;GO:0036094,Level:3,small molecule binding;GO:0005488,Lev…	K04043;K09490	map03018:RNA degradation;map05152:Tuberculosis;;map03060:Protein export;map04141:Protein processing in endoplasmic reticulum;map05020:Prion diseases
XM_003549774.3	gene47899	high-affinity nitrate transporter 3.1-like	301.914	130.982	1.20477	0.0003	0.00791202	UP	GO:0043069,Level:7,negative regulation of programmed cell death;GO:0009627,Level:6,systemic acquired resistance;GO:0060548,Level:6,negative regulation of cell death;GO:0015802,Level:6,basic amino acid transport;GO:0043090,Level:6,amino acid import;GO:0043269,Level:6,regulation of ion transport;GO:0043067,Level:6,regulation of programmed cell death;GO:0010363,Level:6,regulation of plant-type hyper…	GO:0005886,Level:3,plasma membrane;GO:0016021,Level:3,integral component of membrane;GO:0016020,Level:2,membrane;GO:0044425,Level:2,membrane part;GO:0044464,Level:2,cell part;GO:0005575,Level:1,cellular_component	GO:0015112,Level:8,nitrate transmembrane transporter activity;GO:0015103,Level:7,inorganic anion transmembrane transporter activity;GO:0008509,Level:6,anion transmembrane transporter activity;GO:0015075,Level:5,ion transmembrane transporter activity;GO:0022891,Level:4,substrate-specific transmembrane transporter activity;GO:0022892,Level:3,substrate-specific transporter activity;GO:0022857,Level:…	NA	NA
XM_003531739.3	gene22536	histone H3.2	55.744	168.35	-1.59457	5e-05	0.00190513	DOWN	NA	NA	NA	NA	NA
XM_003526968.3	gene15937	iron-sulfur cluster assembly protein 1-like	145.903	322.593	-1.14471	0.0001	0.00340282	DOWN	GO:0016226,Level:4,iron-sulfur cluster assembly;GO:0009058,Level:3,biosynthetic process;GO:0008152,Level:2,metabolic process;GO:0008150,Level:1,biological_process	GO:0009507,Level:6,chloroplast;GO:0005759,Level:5,mitochondrial matrix;GO:0009536,Level:5,plastid;GO:0005739,Level:5,mitochondrion;GO:0070013,Level:4,intracellular organelle lumen;GO:0044444,Level:4,cytoplasmic part;GO:0043231,Level:4,intracellular membrane-bounded organelle;GO:0044429,Level:4,mitochondrial part;GO:0044424,Level:3,intracellular part;GO:0044446,Level:3,intracellular organelle part…	GO:0005506,Level:7,iron ion binding;GO:0046914,Level:6,transition metal ion binding;GO:0051537,Level:5,2 iron, 2 sulfur cluster binding;GO:0046872,Level:5,metal ion binding;GO:0051536,Level:4,iron-sulfur cluster binding;GO:0043169,Level:4,cation binding;GO:0051540,Level:3,metal cluster binding;GO:0043167,Level:3,ion binding;GO:0005198,Level:2,structural molecule activity;GO:0005488,Level:2,bindin…	NA	NA
XR_001384123.1	gene36803	iron-sulfur cluster assembly protein 1-like, transcript variant X4	74.1762	178.363	-1.26579	5e-05	0.00190513	DOWN	GO:0016226,Level:4,iron-sulfur cluster assembly;GO:0009058,Level:3,biosynthetic process;GO:0008152,Level:2,metabolic process;GO:0008150,Level:1,biological_process	GO:0009507,Level:6,chloroplast;GO:0005759,Level:5,mitochondrial matrix;GO:0009536,Level:5,plastid;GO:0005739,Level:5,mitochondrion;GO:0070013,Level:4,intracellular organelle lumen;GO:0044444,Level:4,cytoplasmic part;GO:0043231,Level:4,intracellular membrane-bounded organelle;GO:0044429,Level:4,mitochondrial part;GO:0044424,Level:3,intracellular part;GO:0044446,Level:3,intracellular organelle part…	GO:0005506,Level:7,iron ion binding;GO:0046914,Level:6,transition metal ion binding;GO:0051537,Level:5,2 iron, 2 sulfur cluster binding;GO:0046872,Level:5,metal ion binding;GO:0051536,Level:4,iron-sulfur cluster binding;GO:0043169,Level:4,cation binding;GO:0051540,Level:3,metal cluster binding;GO:0043167,Level:3,ion binding;GO:0005198,Level:2,structural molecule activity;GO:0005488,Level:2,bindin…	NA	NA
XM_006580070.2	gene13226	kinesin-like protein KIN12A	19.5279	39.3271	-1.00999	0.0011	0.0196628	DOWN	GO:0010389,Level:8,regulation of G2/M transition of mitotic cell cycle;GO:1901990,Level:7,regulation of mitotic cell cycle phase transition;GO:0051567,Level:7,histone H3-K9 methylation;GO:0000911,Level:7,cytokinesis by cell plate formation;GO:0006275,Level:7,regulation of DNA replication;GO:0000914,Level:7,phragmoplast assembly;GO:0042023,Level:6,DNA endoreduplication;GO:1902407,Level:6,assembly …	GO:0005856,Level:5,cytoskeleton;GO:0009524,Level:5,phragmoplast;GO:0005737,Level:4,cytoplasm;GO:0043232,Level:4,intracellular non-membrane-bounded organelle;GO:0044444,Level:4,cytoplasmic part;GO:0005874,Level:4,microtubule;GO:0043228,Level:3,non-membrane-bounded organelle;GO:0043234,Level:3,protein complex;GO:0044424,Level:3,intracellular part;GO:0043229,Level:3,intracellular organelle;GO:004322…	GO:0008574,Level:10,plus-end-directed microtubule motor activity;GO:0003777,Level:9,microtubule motor activity;GO:0003774,Level:8,motor activity;GO:0017111,Level:7,nucleoside-triphosphatase activity;GO:0005524,Level:6,ATP binding;GO:0016462,Level:6,pyrophosphatase activity;GO:0016818,Level:5,hydrolase activity, acting on acid anhydrides, in phosphorus-containing anhydrides;GO:0035639,Level:5,puri…	K10396	map04728:Dopaminergic synapse
XM_003543407.3	gene38540	kiwellin-like	220.681	105.639	1.06282	0.00105	0.0190752	UP	NA	GO:0005576,Level:2,extracellular region;GO:0005575,Level:1,cellular_component	NA	NA	NA
NM_001249346.1	gene23746	Kunitz trypsin inhibitor	231.05	76.5349	1.59402	5e-05	0.00190513	UP	GO:0010951,Level:8,negative regulation of endopeptidase activity;GO:0010466,Level:7,negative regulation of peptidase activity;GO:0052548,Level:7,regulation of endopeptidase activity;GO:0051346,Level:6,negative regulation of hydrolase activity;GO:0052547,Level:6,regulation of peptidase activity;GO:0043086,Level:5,negative regulation of catalytic activity;GO:0051336,Level:5,regulation of hydrolase …	NA	GO:0004867,Level:6,serine-type endopeptidase inhibitor activity;GO:0004866,Level:5,endopeptidase inhibitor activity;GO:0030414,Level:4,peptidase inhibitor activity;GO:0061135,Level:4,endopeptidase regulator activity;GO:0004857,Level:3,enzyme inhibitor activity;GO:0061134,Level:3,peptidase regulator activity;GO:0030234,Level:2,enzyme regulator activity;GO:0003674,Level:1,molecular_function	NA	NA
XM_006605905.2	gene56860	kynurenine formamidase-like, transcript variant X2	130.194	30.7172	2.08	5e-05	0.00190513	UP	GO:0006569,Level:7,tryptophan catabolic process;GO:0019441,Level:6,tryptophan catabolic process to kynurenine;GO:0043420,Level:6,anthranilate metabolic process;GO:0009074,Level:6,aromatic amino acid family catabolic process;GO:1901606,Level:6,alpha-amino acid catabolic process;GO:0006568,Level:6,tryptophan metabolic process;GO:0019439,Level:5,aromatic compound catabolic process;GO:0009063,Level:5…	NA	GO:0004328,Level:6,formamidase activity;GO:0004061,Level:6,arylformamidase activity;GO:0016811,Level:5,hydrolase activity, acting on carbon-nitrogen (but not peptide) bonds, in linear amides;GO:0016810,Level:4,hydrolase activity, acting on carbon-nitrogen (but not peptide) bonds;GO:0016787,Level:3,hydrolase activity;GO:0003824,Level:2,catalytic activity;GO:0003674,Level:1,molecular_function	NA	NA
NM_001250756.1	gene38775	lipoxygenase-2	56.4782	9.06172	2.63984	5e-05	0.00190513	UP	GO:0031408,Level:7,oxylipin biosynthetic process;GO:0031407,Level:6,oxylipin metabolic process;GO:0006633,Level:6,fatty acid biosynthetic process;GO:0008610,Level:5,lipid biosynthetic process;GO:0006631,Level:5,fatty acid metabolic process;GO:0044255,Level:4,cellular lipid metabolic process;GO:0044711,Level:4,single-organism biosynthetic process;GO:1901576,Level:4,organic substance biosynthetic p…	GO:0005737,Level:4,cytoplasm;GO:0044424,Level:3,intracellular part;GO:0044464,Level:2,cell part;GO:0005575,Level:1,cellular_component	GO:0005506,Level:7,iron ion binding;GO:0016165,Level:6,linoleate 13S-lipoxygenase activity;GO:0046914,Level:6,transition metal ion binding;GO:0016702,Level:5,oxidoreductase activity, acting on single donors with incorporation of molecular oxygen, incorporation of two atoms of oxygen;GO:0046872,Level:5,metal ion binding;GO:0051213,Level:4,dioxygenase activity;GO:0043169,Level:4,cation binding;GO:0…	K00454;K15718	map00591:Linoleic acid metabolism;map00592:alpha-Linolenic acid metabolism;;map00591:Linoleic acid metabolism
XM_006591855.2	gene33023	low molecular weight heat shock protein Hsp23.9, transcript variant X1	96.5374	235.427	-1.29	5e-05	0.00190513	DOWN	GO:0006950,Level:3,response to stress;GO:0050896,Level:2,response to stimulus;GO:0008150,Level:1,biological_process	GO:0005739,Level:5,mitochondrion;GO:0044444,Level:4,cytoplasmic part;GO:0043231,Level:4,intracellular membrane-bounded organelle;GO:0044424,Level:3,intracellular part;GO:0043227,Level:3,membrane-bounded organelle;GO:0043229,Level:3,intracellular organelle;GO:0043226,Level:2,organelle;GO:0044464,Level:2,cell part;GO:0005575,Level:1,cellular_component	NA	NA	NA
XM_003533146.3	gene25524	low-temperature-induced 65 kDa protein	96.5375	302.587	-1.64819	5e-05	0.00190513	DOWN	GO:0010150,Level:6,leaf senescence;GO:0009738,Level:6,abscisic acid-activated signaling pathway;GO:0009651,Level:5,response to salt stress;GO:0010260,Level:5,organ senescence;GO:0009737,Level:5,response to abscisic acid;GO:0009755,Level:5,hormone-mediated signaling pathway;GO:0001101,Level:4,response to acid;GO:0007165,Level:4,signal transduction;GO:0009414,Level:4,response to water deprivation;G…	GO:0005575,Level:1,cellular_component	GO:0003674,Level:1,molecular_function	NA	NA
NM_001251617.1	gene36825	maturation polypeptide	243.462	585.742	-1.27	0.00085	0.0164975	DOWN	NA	GO:0005737,Level:4,cytoplasm;GO:0005618,Level:4,cell wall;GO:0044424,Level:3,intracellular part;GO:0030312,Level:3,external encapsulating structure;GO:0005576,Level:2,extracellular region;GO:0044464,Level:2,cell part;GO:0005575,Level:1,cellular_component	NA	NA	NA
NM_001251339.1	gene37706	maturation protein pPM32	1031.17	2194.12	-1.08937	0.0108	0.0887224	DOWN	NA	NA	NA	NA	NA
XM_003519353.3	gene3025	metalloendoproteinase 5-MMP-like	760.515	362.701	1.07	0.01605	0.113888	UP	GO:0006508,Level:5,proteolysis;GO:0019538,Level:4,protein metabolic process;GO:0044238,Level:3,primary metabolic process;GO:0008152,Level:2,metabolic process;GO:0008150,Level:1,biological_process	GO:0031012,Level:2,extracellular matrix;GO:0005575,Level:1,cellular_component	GO:0008270,Level:7,zinc ion binding;GO:0004222,Level:7,metalloendopeptidase activity;GO:0046914,Level:6,transition metal ion binding;GO:0008237,Level:6,metallopeptidase activity;GO:0004175,Level:6,endopeptidase activity;GO:0070011,Level:5,peptidase activity, acting on L-amino acid peptides;GO:0046872,Level:5,metal ion binding;GO:0008233,Level:4,peptidase activity;GO:0043169,Level:4,cation binding…	NA	NA
NM_001251158.1	gene30694	MYB transcription factor MYB50	142.722	41.363	1.78679	5e-05	0.00190513	UP	GO:0006355,Level:7,regulation of transcription, DNA-templated;GO:0009738,Level:6,abscisic acid-activated signaling pathway;GO:0006351,Level:6,transcription, DNA-templated;GO:0046686,Level:6,response to cadmium ion;GO:0010468,Level:6,regulation of gene expression;GO:0009751,Level:5,response to salicylic acid;GO:0009733,Level:5,response to auxin;GO:0010038,Level:5,response to metal ion;GO:0060255,L…	GO:0005634,Level:5,nucleus;GO:0043231,Level:4,intracellular membrane-bounded organelle;GO:0043227,Level:3,membrane-bounded organelle;GO:0043229,Level:3,intracellular organelle;GO:0043226,Level:2,organelle;GO:0005575,Level:1,cellular_component	GO:0003677,Level:5,DNA binding;GO:0003676,Level:4,nucleic acid binding;GO:1901363,Level:3,heterocyclic compound binding;GO:0003700,Level:3,sequence-specific DNA binding transcription factor activity;GO:0003682,Level:3,chromatin binding;GO:0097159,Level:3,organic cyclic compound binding;GO:0001071,Level:2,nucleic acid binding transcription factor activity;GO:0005488,Level:2,binding;GO:0003674,Leve…	K09420	map04151:PI3K-Akt signaling pathway;map05166:HTLV-I infection
NM_001248786.1	gene9199	MYB transcription factor MYB68	52.8014	152.65	-1.53	5e-05	0.00190513	DOWN	GO:0006355,Level:7,regulation of transcription, DNA-templated;GO:0009738,Level:6,abscisic acid-activated signaling pathway;GO:0006351,Level:6,transcription, DNA-templated;GO:0046686,Level:6,response to cadmium ion;GO:0010468,Level:6,regulation of gene expression;GO:0009751,Level:5,response to salicylic acid;GO:0009733,Level:5,response to auxin;GO:0010038,Level:5,response to metal ion;GO:0060255,L…	GO:0005634,Level:5,nucleus;GO:0043231,Level:4,intracellular membrane-bounded organelle;GO:0043227,Level:3,membrane-bounded organelle;GO:0043229,Level:3,intracellular organelle;GO:0043226,Level:2,organelle;GO:0005575,Level:1,cellular_component	GO:0003677,Level:5,DNA binding;GO:0003676,Level:4,nucleic acid binding;GO:1901363,Level:3,heterocyclic compound binding;GO:0003700,Level:3,sequence-specific DNA binding transcription factor activity;GO:0003682,Level:3,chromatin binding;GO:0097159,Level:3,organic cyclic compound binding;GO:0001071,Level:2,nucleic acid binding transcription factor activity;GO:0005488,Level:2,binding;GO:0003674,Leve…	K09420	map04151:PI3K-Akt signaling pathway;map05166:HTLV-I infection
XM_003516756.3	gene79	NADP-dependent malic enzyme-like	17.1822	7.81803	1.13604	0.00125	0.021406	UP	GO:0006108,Level:8,malate metabolic process;GO:0043648,Level:7,dicarboxylic acid metabolic process;GO:0019752,Level:6,carboxylic acid metabolic process;GO:0043436,Level:5,oxoacid metabolic process;GO:0055114,Level:4,oxidation-reduction process;GO:0006082,Level:4,organic acid metabolic process;GO:0044237,Level:3,cellular metabolic process;GO:0044763,Level:3,single-organism cellular process;GO:0071…	GO:0005737,Level:4,cytoplasm;GO:0044424,Level:3,intracellular part;GO:0044464,Level:2,cell part;GO:0005575,Level:1,cellular_component	GO:0004470,Level:6,malic enzyme activity;GO:0004473,Level:6,malate dehydrogenase (decarboxylating) (NADP+) activity;GO:0016615,Level:5,malate dehydrogenase activity;GO:0046872,Level:5,metal ion binding;GO:0016616,Level:5,oxidoreductase activity, acting on the CH-OH group of donors, NAD or NADP as acceptor;GO:0051287,Level:5,NAD binding;GO:0016614,Level:4,oxidoreductase activity, acting on CH-OH g…	K00027	map00620:Pyruvate metabolism;map02020:Two-component system
NM_001248764.1	gene35095	napin-type 2S albumin 1 precursor	892.12	441.845	1.0137	0.00275	0.0365967	UP	NA	NA	GO:0045735,Level:2,nutrient reservoir activity;GO:0003674,Level:1,molecular_function	NA	NA
XM_006602952.2	gene52506	neurofilament medium polypeptide-like	13.4797	204.738	-3.92	5e-05	0.00190513	DOWN	NA	GO:0005739,Level:5,mitochondrion;GO:0044444,Level:4,cytoplasmic part;GO:0043231,Level:4,intracellular membrane-bounded organelle;GO:0044424,Level:3,intracellular part;GO:0043227,Level:3,membrane-bounded organelle;GO:0043229,Level:3,intracellular organelle;GO:0043226,Level:2,organelle;GO:0044464,Level:2,cell part;GO:0005575,Level:1,cellular_component	GO:0051087,Level:4,chaperone binding;GO:0005516,Level:4,calmodulin binding;GO:0005515,Level:3,protein binding;GO:0005488,Level:2,binding;GO:0003674,Level:1,molecular_function	NA	NA
XM_003552524.3	gene52328	ninja-family protein AFP3-like	173.732	385.628	-1.15035	0.00025	0.00690133	DOWN	GO:0045893,Level:8,positive regulation of transcription, DNA-templated;GO:0010557,Level:7,positive regulation of macromolecule biosynthetic process;GO:0006355,Level:7,regulation of transcription, DNA-templated;GO:0010628,Level:7,positive regulation of gene expression;GO:0051254,Level:7,positive regulation of RNA metabolic process;GO:0031328,Level:7,positive regulation of cellular biosynthetic pro…	GO:0005634,Level:5,nucleus;GO:0043231,Level:4,intracellular membrane-bounded organelle;GO:0043227,Level:3,membrane-bounded organelle;GO:0043229,Level:3,intracellular organelle;GO:0043226,Level:2,organelle;GO:0005575,Level:1,cellular_component	GO:0005515,Level:3,protein binding;GO:0005488,Level:2,binding;GO:0003674,Level:1,molecular_function	NA	NA
NM_001254215.2	gene6406	non-specific lipid-transfer protein 3-like	2757.15	1338.8	1.04	0.01095	0.0894219	UP	GO:0006869,Level:4,lipid transport;GO:0006810,Level:3,transport;GO:0044765,Level:3,single-organism transport;GO:0044699,Level:2,single-organism process;GO:0051234,Level:2,establishment of localization;GO:0008150,Level:1,biological_process	NA	GO:0008289,Level:3,lipid binding;GO:0005488,Level:2,binding;GO:0003674,Level:1,molecular_function	NA	NA
XM_003525845.3	gene16321	nudix hydrolase 19, chloroplastic	127.996	266.856	-1.05996	0.00045	0.0106463	DOWN	NA	GO:0009507,Level:6,chloroplast;GO:0005829,Level:5,cytosol;GO:0009536,Level:5,plastid;GO:0044444,Level:4,cytoplasmic part;GO:0043231,Level:4,intracellular membrane-bounded organelle;GO:0044424,Level:3,intracellular part;GO:0043227,Level:3,membrane-bounded organelle;GO:0043229,Level:3,intracellular organelle;GO:0043226,Level:2,organelle;GO:0044464,Level:2,cell part;GO:0005575,Level:1,cellular_compo…	GO:0000210,Level:8,NAD+ diphosphatase activity;GO:0004551,Level:7,nucleotide diphosphatase activity;GO:0016462,Level:6,pyrophosphatase activity;GO:0016818,Level:5,hydrolase activity, acting on acid anhydrides, in phosphorus-containing anhydrides;GO:0046872,Level:5,metal ion binding;GO:0016817,Level:4,hydrolase activity, acting on acid anhydrides;GO:0043169,Level:4,cation binding;GO:0016787,Level:…	K03426	map00760:Nicotinate and nicotinamide metabolism;map04146:Peroxisome
XM_006583768.2	gene19606	polyubiquitin	129.458	309.898	-1.26	0.0003	0.00791202	DOWN	GO:0002119,Level:6,nematode larval development;GO:0006915,Level:6,apoptotic process;GO:0002164,Level:5,larval development;GO:0009792,Level:5,embryo development ending in birth or egg hatching;GO:0012501,Level:5,programmed cell death;GO:0009790,Level:4,embryo development;GO:0009791,Level:4,post-embryonic development;GO:0008219,Level:4,cell death;GO:0044763,Level:3,single-organism cellular process;…	GO:0005634,Level:5,nucleus;GO:0005737,Level:4,cytoplasm;GO:0043231,Level:4,intracellular membrane-bounded organelle;GO:0044424,Level:3,intracellular part;GO:0043227,Level:3,membrane-bounded organelle;GO:0043229,Level:3,intracellular organelle;GO:0043226,Level:2,organelle;GO:0044464,Level:2,cell part;GO:0005575,Level:1,cellular_component	NA	K04551;K08770	map05012:Parkinson's disease;;map03320:PPAR signaling pathway
XM_006594069.2	gene36727	polyubiquitin 11	47.0382	117.287	-1.31814	5e-05	0.00190513	DOWN	GO:0006511,Level:8,ubiquitin-dependent protein catabolic process;GO:0019941,Level:7,modification-dependent protein catabolic process;GO:0051603,Level:6,proteolysis involved in cellular protein catabolic process;GO:0043632,Level:6,modification-dependent macromolecule catabolic process;GO:0006508,Level:5,proteolysis;GO:0044265,Level:5,cellular macromolecule catabolic process;GO:0044260,Level:4,cell…	GO:0005634,Level:5,nucleus;GO:0005737,Level:4,cytoplasm;GO:0043231,Level:4,intracellular membrane-bounded organelle;GO:0044424,Level:3,intracellular part;GO:0043227,Level:3,membrane-bounded organelle;GO:0043229,Level:3,intracellular organelle;GO:0043226,Level:2,organelle;GO:0044464,Level:2,cell part;GO:0005575,Level:1,cellular_component	NA	K08770;K04551	map03320:PPAR signaling pathway;;map05012:Parkinson's disease
XM_006593928.2	gene36517	polyubiquitin, transcript variant X2	75.9572	160.846	-1.08242	0.001	0.0184094	DOWN	GO:0002119,Level:6,nematode larval development;GO:0006915,Level:6,apoptotic process;GO:0012501,Level:5,programmed cell death;GO:0002164,Level:5,larval development;GO:0009792,Level:5,embryo development ending in birth or egg hatching;GO:0009790,Level:4,embryo development;GO:0009791,Level:4,post-embryonic development;GO:0008219,Level:4,cell death;GO:0044763,Level:3,single-organism cellular process;…	GO:0005634,Level:5,nucleus;GO:0005737,Level:4,cytoplasm;GO:0043231,Level:4,intracellular membrane-bounded organelle;GO:0044424,Level:3,intracellular part;GO:0043227,Level:3,membrane-bounded organelle;GO:0043229,Level:3,intracellular organelle;GO:0043226,Level:2,organelle;GO:0044464,Level:2,cell part;GO:0005575,Level:1,cellular_component	NA	K04551;K08770	map05012:Parkinson's disease;;map03320:PPAR signaling pathway
XM_014769819.1	gene47087	polyubiquitin-like	287.826	677.02	-1.23	0.00055	0.0122515	DOWN	GO:0006511,Level:8,ubiquitin-dependent protein catabolic process;GO:0019941,Level:7,modification-dependent protein catabolic process;GO:0051603,Level:6,proteolysis involved in cellular protein catabolic process;GO:0043632,Level:6,modification-dependent macromolecule catabolic process;GO:0006508,Level:5,proteolysis;GO:0044265,Level:5,cellular macromolecule catabolic process;GO:0044260,Level:4,cell…	GO:0005634,Level:5,nucleus;GO:0005737,Level:4,cytoplasm;GO:0043231,Level:4,intracellular membrane-bounded organelle;GO:0044424,Level:3,intracellular part;GO:0043227,Level:3,membrane-bounded organelle;GO:0043229,Level:3,intracellular organelle;GO:0043226,Level:2,organelle;GO:0044464,Level:2,cell part;GO:0005575,Level:1,cellular_component	NA	K04551;K08770	map05012:Parkinson's disease;;map03320:PPAR signaling pathway
XM_003544905.3	gene41358	probable acyl-activating enzyme 6	60.7713	128.774	-1.08337	0.0004	0.00984129	DOWN	GO:0006631,Level:5,fatty acid metabolic process;GO:0044255,Level:4,cellular lipid metabolic process;GO:0006629,Level:4,lipid metabolic process;GO:0044237,Level:3,cellular metabolic process;GO:0044763,Level:3,single-organism cellular process;GO:0071704,Level:3,organic substance metabolic process;GO:0044710,Level:3,single-organism metabolic process;GO:0044238,Level:3,primary metabolic process;GO:00…	GO:0005777,Level:6,peroxisome;GO:0042579,Level:5,microbody;GO:0044444,Level:4,cytoplasmic part;GO:0043231,Level:4,intracellular membrane-bounded organelle;GO:0044424,Level:3,intracellular part;GO:0043227,Level:3,membrane-bounded organelle;GO:0043229,Level:3,intracellular organelle;GO:0043226,Level:2,organelle;GO:0044464,Level:2,cell part;GO:0005575,Level:1,cellular_component	GO:0016874,Level:3,ligase activity;GO:0003824,Level:2,catalytic activity;GO:0003674,Level:1,molecular_function	K01911	map00130:Ubiquinone and other terpenoid-quinone biosynthesis;map01110:Biosynthesis of secondary metabolites
XM_003519335.3	gene5421	probable aquaporin PIP-type 7a	140.171	447.777	-1.67559	5e-05	0.00190513	DOWN	GO:0006810,Level:3,transport;GO:0006950,Level:3,response to stress;GO:0051234,Level:2,establishment of localization;GO:0050896,Level:2,response to stimulus;GO:0008150,Level:1,biological_process	GO:0005886,Level:3,plasma membrane;GO:0016021,Level:3,integral component of membrane;GO:0016020,Level:2,membrane;GO:0044425,Level:2,membrane part;GO:0044464,Level:2,cell part;GO:0005575,Level:1,cellular_component	GO:0005215,Level:2,transporter activity;GO:0003674,Level:1,molecular_function	K09864	map04964:Proximal tubule bicarbonate reclamation;map04976:Bile secretion
XM_003534021.3	gene25747	probable aquaporin TIP-type alpha	401.224	932.091	-1.21606	0.00175	0.0267422	DOWN	GO:0006810,Level:3,transport;GO:0051234,Level:2,establishment of localization;GO:0008150,Level:1,biological_process	GO:0005773,Level:5,vacuole;GO:0044444,Level:4,cytoplasmic part;GO:0043231,Level:4,intracellular membrane-bounded organelle;GO:0005774,Level:4,vacuolar membrane;GO:0044424,Level:3,intracellular part;GO:0043227,Level:3,membrane-bounded organelle;GO:0016021,Level:3,integral component of membrane;GO:0031090,Level:3,organelle membrane;GO:0043229,Level:3,intracellular organelle;GO:0016020,Level:2,membr…	GO:0005215,Level:2,transporter activity;GO:0003674,Level:1,molecular_function	K09864	map04964:Proximal tubule bicarbonate reclamation;map04976:Bile secretion
XM_003517889.2	gene37	probable caffeoyl-CoA O-methyltransferase At4g26220, transcript variant X2	183.028	58.9296	1.635	5e-05	0.00190513	UP	GO:0009809,Level:6,lignin biosynthetic process;GO:0009699,Level:5,phenylpropanoid biosynthetic process;GO:0009808,Level:5,lignin metabolic process;GO:0009698,Level:4,phenylpropanoid metabolic process;GO:0044763,Level:3,single-organism cellular process;GO:0032259,Level:3,methylation;GO:0008152,Level:2,metabolic process;GO:0044699,Level:2,single-organism process;GO:0009987,Level:2,cellular process;…	GO:0005829,Level:5,cytosol;GO:0044444,Level:4,cytoplasmic part;GO:0044424,Level:3,intracellular part;GO:0044464,Level:2,cell part;GO:0005575,Level:1,cellular_component	GO:0042409,Level:7,caffeoyl-CoA O-methyltransferase activity;GO:0008171,Level:6,O-methyltransferase activity;GO:0008757,Level:6,S-adenosylmethionine-dependent methyltransferase activity;GO:0008168,Level:5,methyltransferase activity;GO:0046872,Level:5,metal ion binding;GO:0016741,Level:4,transferase activity, transferring one-carbon groups;GO:0043169,Level:4,cation binding;GO:0016740,Level:3,trans…	K13272	map00944:Flavone and flavonol biosynthesis
NM_001251080.1	gene11468	protein disulfide isomerase-like protein	123.196	50.524	1.28592	0.0001	0.00340282	UP	GO:0045454,Level:5,cell redox homeostasis;GO:0006662,Level:5,glycerol ether metabolic process;GO:0050794,Level:4,regulation of cellular process;GO:0019725,Level:4,cellular homeostasis;GO:0018904,Level:4,ether metabolic process;GO:0044763,Level:3,single-organism cellular process;GO:0071704,Level:3,organic substance metabolic process;GO:0050789,Level:3,regulation of biological process;GO:0008152,Le…	GO:0005788,Level:5,endoplasmic reticulum lumen;GO:0005783,Level:5,endoplasmic reticulum;GO:0044432,Level:4,endoplasmic reticulum part;GO:0070013,Level:4,intracellular organelle lumen;GO:0044444,Level:4,cytoplasmic part;GO:0043231,Level:4,intracellular membrane-bounded organelle;GO:0044424,Level:3,intracellular part;GO:0044446,Level:3,intracellular organelle part;GO:0043227,Level:3,membrane-bounde…	GO:0003756,Level:6,protein disulfide isomerase activity;GO:0015035,Level:6,protein disulfide oxidoreductase activity;GO:0015036,Level:5,disulfide oxidoreductase activity;GO:0016864,Level:5,intramolecular oxidoreductase activity, transposing S-S bonds;GO:0016667,Level:4,oxidoreductase activity, acting on a sulfur group of donors;GO:0016860,Level:4,intramolecular oxidoreductase activity;GO:0016853,…	K09582	map04141:Protein processing in endoplasmic reticulum;map05110:Vibrio cholerae infection
XM_003552214.2	gene51687	protein SLE1	285.611	1176.72	-2.04265	5e-05	0.00190513	DOWN	GO:0006950,Level:3,response to stress;GO:0050896,Level:2,response to stimulus;GO:0008150,Level:1,biological_process	NA	NA	NA	NA
XM_006586022.2	gene23511	protein translation factor SUI1 homolog 2	94.3905	243.215	-1.36552	5e-05	0.00190513	DOWN	GO:0006417,Level:7,regulation of translation;GO:0006412,Level:6,translation;GO:0032268,Level:6,regulation of cellular protein metabolic process;GO:0034645,Level:5,cellular macromolecule biosynthetic process;GO:0031323,Level:5,regulation of cellular metabolic process;GO:0044267,Level:5,cellular protein metabolic process;GO:0044260,Level:4,cellular macromolecule metabolic process;GO:0006413,Level:4…	NA	GO:0003743,Level:7,translation initiation factor activity;GO:0008135,Level:6,translation factor activity, nucleic acid binding;GO:0003723,Level:5,RNA binding;GO:0003676,Level:4,nucleic acid binding;GO:1901363,Level:3,heterocyclic compound binding;GO:0097159,Level:3,organic cyclic compound binding;GO:0005488,Level:2,binding;GO:0003674,Level:1,molecular_function	NA	NA
XM_003522001.3	gene6336	protein transport protein Sec61 subunit beta-like	98.0606	45.5438	1.10642	0.00015	0.00465064	UP	GO:0009644,Level:7,response to high light intensity;GO:0009642,Level:6,response to light intensity;GO:0006457,Level:6,protein folding;GO:0009416,Level:5,response to light stimulus;GO:0042542,Level:5,response to hydrogen peroxide;GO:0034976,Level:5,response to endoplasmic reticulum stress;GO:0044267,Level:5,cellular protein metabolic process;GO:0044260,Level:4,cellular macromolecule metabolic proc…	GO:0005783,Level:5,endoplasmic reticulum;GO:0044444,Level:4,cytoplasmic part;GO:0043231,Level:4,intracellular membrane-bounded organelle;GO:0044424,Level:3,intracellular part;GO:0043227,Level:3,membrane-bounded organelle;GO:0005789,Level:3,endoplasmic reticulum membrane;GO:0016021,Level:3,integral component of membrane;GO:0043229,Level:3,intracellular organelle;GO:0016020,Level:2,membrane;GO:0043…	NA	NA	NA
NM_001255060.1	gene56587	putative universal stress protein SERP1273-like	123.454	46.8175	1.39885	5e-05	0.00190513	UP	GO:0002238,Level:5,response to molecule of fungal origin;GO:0010033,Level:4,response to organic substance;GO:0043207,Level:4,response to external biotic stimulus;GO:0009607,Level:3,response to biotic stimulus;GO:0006950,Level:3,response to stress;GO:0009605,Level:3,response to external stimulus;GO:0042221,Level:3,response to chemical;GO:0050896,Level:2,response to stimulus;GO:0008150,Level:1,biol…	GO:0005886,Level:3,plasma membrane;GO:0016020,Level:2,membrane;GO:0044464,Level:2,cell part;GO:0005575,Level:1,cellular_component	NA	NA	NA
XM_003551240.3	gene49467	REF/SRPP-like protein At1g67360, transcript variant X2	49.7835	119.802	-1.27	5e-05	0.00190513	DOWN	GO:0008150,Level:1,biological_process	GO:0005773,Level:5,vacuole;GO:0044444,Level:4,cytoplasmic part;GO:0043231,Level:4,intracellular membrane-bounded organelle;GO:0044424,Level:3,intracellular part;GO:0043227,Level:3,membrane-bounded organelle;GO:0043229,Level:3,intracellular organelle;GO:0043226,Level:2,organelle;GO:0044464,Level:2,cell part;GO:0005575,Level:1,cellular_component	NA	NA	NA
NM_001254017.2	gene36788	ribonucleoprotein At2g37220, chloroplastic-like	110.872	223.323	-1.01	0.00075	0.0152197	DOWN	GO:0006397,Level:7,mRNA processing;GO:0009697,Level:6,salicylic acid biosynthetic process;GO:0006396,Level:6,RNA processing;GO:0016071,Level:6,mRNA metabolic process;GO:0009814,Level:5,defense response, incompatible interaction;GO:0019684,Level:5,photosynthesis, light reaction;GO:0009737,Level:5,response to abscisic acid;GO:0042742,Level:5,defense response to bacterium;GO:0009696,Level:5,salicyli…	GO:0009534,Level:6,chloroplast thylakoid;GO:0009535,Level:6,chloroplast thylakoid membrane;GO:0009941,Level:6,chloroplast envelope;GO:0009507,Level:6,chloroplast;GO:0009570,Level:6,chloroplast stroma;GO:0010319,Level:5,stromule;GO:0044434,Level:5,chloroplast part;GO:0009526,Level:5,plastid envelope;GO:0031976,Level:5,plastid thylakoid;GO:0009536,Level:5,plastid;GO:0009532,Level:5,plastid stroma;G…	GO:0008266,Level:8,poly(U) RNA binding;GO:0008187,Level:7,poly-pyrimidine tract binding;GO:0003727,Level:6,single-stranded RNA binding;GO:0003723,Level:5,RNA binding;GO:0003676,Level:4,nucleic acid binding;GO:0000166,Level:4,nucleotide binding;GO:1901363,Level:3,heterocyclic compound binding;GO:0097159,Level:3,organic cyclic compound binding;GO:0036094,Level:3,small molecule binding;GO:0005488,Le…	K12831	map03040:Spliceosome
NM_001248636.1	gene35135	sali5-4a protein	10.1711	25.6914	-1.34	0.0001	0.00340282	DOWN	NA	NA	NA	NA	NA
XM_003521707.3	gene8595	sec-independent protein translocase protein TATA, chloroplastic-like	29.294	86.4703	-1.5616	5e-05	0.00190513	DOWN	GO:0045038,Level:6,protein import into chloroplast thylakoid membrane;GO:0043953,Level:6,protein transport by the Tat complex;GO:0009306,Level:5,protein secretion;GO:0071806,Level:5,protein transmembrane transport;GO:0006612,Level:5,protein targeting to membrane;GO:0044743,Level:5,intracellular protein transmembrane import;GO:0090150,Level:4,establishment of protein localization to membrane;GO:00…	GO:0009535,Level:6,chloroplast thylakoid membrane;GO:0009507,Level:6,chloroplast;GO:0044434,Level:5,chloroplast part;GO:0009536,Level:5,plastid;GO:0055035,Level:5,plastid thylakoid membrane;GO:0033281,Level:4,TAT protein transport complex;GO:0009579,Level:4,thylakoid;GO:0031361,Level:4,integral component of thylakoid membrane;GO:0042651,Level:4,thylakoid membrane;GO:0044435,Level:4,plastid part;G…	GO:0009977,Level:6,proton motive force dependent protein transmembrane transporter activity;GO:0015291,Level:5,secondary active transmembrane transporter activity;GO:0008320,Level:5,protein transmembrane transporter activity;GO:0008565,Level:4,protein transporter activity;GO:0022804,Level:4,active transmembrane transporter activity;GO:0022892,Level:3,substrate-specific transporter activity;GO:002…	NA	NA
XM_003526189.3	gene17048	seed biotin-containing protein SBP65-like, transcript variant X1	552.148	2349.31	-2.08911	0.0015	0.0241049	DOWN	NA	NA	NA	NA	NA
NM_001248013.1	gene12833	seed maturation protein	621.617	1493.81	-1.26489	0.0004	0.00984129	DOWN	NA	NA	NA	NA	NA
NM_001250577.1	gene29693	seed maturation protein PM24	907.215	1881.72	-1.05253	0.0156	0.11179	DOWN	NA	NA	NA	NA	NA
NM_001251038.1	gene57065	seed maturation protein PM26	1534.21	3110.82	-1.02	0.0418	0.199809	DOWN	NA	NA	NA	NA	NA
XM_006591858.2	gene32906	seed maturation protein PM27, transcript variant X1	145.075	473.741	-1.7073	5e-05	0.00190513	DOWN	NA	GO:0016021,Level:3,integral component of membrane;GO:0016020,Level:2,membrane;GO:0044425,Level:2,membrane part;GO:0005575,Level:1,cellular_component	NA	NA	NA
NM_001251384.2	gene48293	seed maturation protein PM35	500.815	1747.24	-1.80273	5e-05	0.00190513	DOWN	NA	NA	NA	NA	NA
NM_001251400.1	gene46994	seed maturation protein PM36	1532.82	3793.91	-1.3075	0.00525	0.0559961	DOWN	NA	NA	NA	NA	NA
XM_003554508.3	gene55008	stachyose synthase	57.1634	224.996	-1.97673	5e-05	0.00190513	DOWN	GO:0033532,Level:7,stachyose biosynthetic process;GO:0033531,Level:6,stachyose metabolic process;GO:0009312,Level:6,oligosaccharide biosynthetic process;GO:0016051,Level:5,carbohydrate biosynthetic process;GO:0009311,Level:5,oligosaccharide metabolic process;GO:0005975,Level:4,carbohydrate metabolic process;GO:0044711,Level:4,single-organism biosynthetic process;GO:1901576,Level:4,organic substan…	GO:0005737,Level:4,cytoplasm;GO:0044424,Level:3,intracellular part;GO:0044464,Level:2,cell part;GO:0005575,Level:1,cellular_component	GO:0047268,Level:7,galactinol-raffinose galactosyltransferase activity;GO:0008378,Level:6,galactosyltransferase activity;GO:0016758,Level:5,transferase activity, transferring hexosyl groups;GO:0016757,Level:4,transferase activity, transferring glycosyl groups;GO:0016740,Level:3,transferase activity;GO:0003824,Level:2,catalytic activity;GO:0003674,Level:1,molecular_function	K06611	map00052:Galactose metabolism
XM_003540043.3	gene34410	stem-specific protein TSJT1-like	265.27	113.033	1.23072	0.0002	0.00586194	UP	NA	NA	NA	NA	NA
XM_003543004.3	gene37729	stress-related protein	181.947	375.2	-1.04414	0.00105	0.0190752	DOWN	NA	NA	NA	NA	NA
XM_014763764.1	gene30355	UDP-glucose 4-epimerase GEPI48-like, transcript variant X1	48.3533	148.505	-1.61882	5e-05	0.00190513	DOWN	GO:0006012,Level:7,galactose metabolic process;GO:0019318,Level:6,hexose metabolic process;GO:0005996,Level:5,monosaccharide metabolic process;GO:0005975,Level:4,carbohydrate metabolic process;GO:0044723,Level:4,single-organism carbohydrate metabolic process;GO:0044237,Level:3,cellular metabolic process;GO:0071704,Level:3,organic substance metabolic process;GO:0044710,Level:3,single-organism meta…	NA	GO:0003978,Level:6,UDP-glucose 4-epimerase activity;GO:0016857,Level:5,racemase and epimerase activity, acting on carbohydrates and derivatives;GO:0050662,Level:4,coenzyme binding;GO:0016854,Level:4,racemase and epimerase activity;GO:0000166,Level:4,nucleotide binding;GO:0016853,Level:3,isomerase activity;GO:0048037,Level:3,cofactor binding;GO:0036094,Level:3,small molecule binding;GO:0003824,Lev…	K15917	map01120:Microbial metabolism in diverse environments
XM_003554355.3	gene54704	UDP-glycosyltransferase 73C2-like	392.204	114.358	1.77804	0.0003	0.00791202	UP	GO:0008152,Level:2,metabolic process;GO:0008150,Level:1,biological_process	NA	GO:0016758,Level:5,transferase activity, transferring hexosyl groups;GO:0016757,Level:4,transferase activity, transferring glycosyl groups;GO:0016740,Level:3,transferase activity;GO:0003824,Level:2,catalytic activity;GO:0003674,Level:1,molecular_function	K14595;K12939;K13235;K15774	map00906:Carotenoid biosynthesis;map01110:Biosynthesis of secondary metabolites;;map00942:Anthocyanin biosynthesis;;map00945:Stilbenoid, diarylheptanoid and gingerol biosynthesis;;map00965:Betalain biosynthesis;map01110:Biosynthesis of secondary metabolites
NM_001248946.2	gene41138	uncharacterized LOC100305728	43.1733	347.034	-3.00686	5e-05	0.00190513	DOWN	NA	NA	NA	NA	NA
NM_001250681.2	gene42894	uncharacterized LOC100305849	66.0549	132.27	-1.00175	0.00055	0.0122515	DOWN	GO:0003333,Level:6,amino acid transmembrane transport;GO:0034220,Level:5,ion transmembrane transport;GO:0006865,Level:5,amino acid transport;GO:0055085,Level:4,transmembrane transport;GO:0006811,Level:4,ion transport;GO:0071705,Level:4,nitrogen compound transport;GO:0044763,Level:3,single-organism cellular process;GO:0006810,Level:3,transport;GO:0044765,Level:3,single-organism transport;GO:004469…	GO:0009707,Level:6,chloroplast outer membrane;GO:0031359,Level:6,integral component of chloroplast outer membrane;GO:0009507,Level:6,chloroplast;GO:0009527,Level:5,plastid outer membrane;GO:0031355,Level:5,integral component of plastid outer membrane;GO:0044434,Level:5,chloroplast part;GO:0009536,Level:5,plastid;GO:0031969,Level:5,chloroplast membrane;GO:0031968,Level:4,organelle outer membrane;G…	GO:0015288,Level:7,porin activity;GO:0015171,Level:7,amino acid transmembrane transporter activity;GO:0022829,Level:6,wide pore channel activity;GO:0046943,Level:6,carboxylic acid transmembrane transporter activity;GO:0042803,Level:5,protein homodimerization activity;GO:0015267,Level:5,channel activity;GO:0005342,Level:5,organic acid transmembrane transporter activity;GO:0022891,Level:4,substrate…	NA	NA
NM_001248611.2	gene44888	uncharacterized LOC100305960	102.915	291.478	-1.50193	5e-05	0.00190513	DOWN	NA	NA	NA	NA	NA
NM_001248102.2	gene56883	uncharacterized LOC100306181	5.47659	27.4017	-2.32291	5e-05	0.00190513	DOWN	NA	NA	NA	NA	NA
NM_001249919.1	gene9404	uncharacterized LOC100306311	47.8522	128.678	-1.43	5e-05	0.00190513	DOWN	NA	NA	NA	NA	NA
NM_001250246.2	gene11894	uncharacterized LOC100306333	250.316	81.4975	1.61892	5e-05	0.00190513	UP	GO:0006952,Level:4,defense response;GO:0006950,Level:3,response to stress;GO:0050896,Level:2,response to stimulus;GO:0008150,Level:1,biological_process	GO:0005618,Level:4,cell wall;GO:0030312,Level:3,external encapsulating structure;GO:0005576,Level:2,extracellular region;GO:0044464,Level:2,cell part;GO:0005575,Level:1,cellular_component	NA	NA	NA
NM_001251472.1	gene3617	uncharacterized LOC100306409	125.016	47.1099	1.40801	5e-05	0.00190513	UP	GO:0006869,Level:4,lipid transport;GO:0006810,Level:3,transport;GO:0044765,Level:3,single-organism transport;GO:0044699,Level:2,single-organism process;GO:0051234,Level:2,establishment of localization;GO:0008150,Level:1,biological_process	NA	GO:0008289,Level:3,lipid binding;GO:0005488,Level:2,binding;GO:0003674,Level:1,molecular_function	NA	NA
NM_001248958.1	gene32832	uncharacterized LOC100499777	102.671	48.7753	1.07381	0.0005	0.0115187	UP	GO:0006869,Level:4,lipid transport;GO:0044765,Level:3,single-organism transport;GO:0044699,Level:2,single-organism process;GO:0008150,Level:1,biological_process	GO:0046658,Level:4,anchored component of plasma membrane;GO:0005886,Level:3,plasma membrane;GO:0031225,Level:3,anchored component of membrane;GO:0044459,Level:3,plasma membrane part;GO:0016020,Level:2,membrane;GO:0044425,Level:2,membrane part;GO:0044464,Level:2,cell part;GO:0005575,Level:1,cellular_component	GO:0003674,Level:1,molecular_function	NA	NA
NM_001248538.2	gene26495	uncharacterized LOC100500003	1417.43	349.959	2.02	5e-05	0.00190513	UP	GO:0019344,Level:7,cysteine biosynthetic process;GO:0009740,Level:7,gibberellic acid mediated signaling pathway;GO:0000097,Level:6,sulfur amino acid biosynthetic process;GO:0006534,Level:6,cysteine metabolic process;GO:0010476,Level:6,gibberellin mediated signaling pathway;GO:0000096,Level:5,sulfur amino acid metabolic process;GO:0009755,Level:5,hormone-mediated signaling pathway;GO:0044272,Level…	GO:0005576,Level:2,extracellular region;GO:0005575,Level:1,cellular_component	NA	NA	NA
NM_001250257.2	gene1410	uncharacterized LOC100500126	638.341	1425.83	-1.1594	0.00305	0.0391845	DOWN	NA	NA	NA	NA	NA
NM_001248581.1	gene37090	uncharacterized LOC100500262	71.2502	259.528	-1.86492	5e-05	0.00190513	DOWN	NA	NA	NA	NA	NA
NM_001249310.2	gene54572	uncharacterized LOC100500314	138.705	346.52	-1.32092	5e-05	0.00190513	DOWN	GO:0006334,Level:7,nucleosome assembly;GO:0034728,Level:6,nucleosome organization;GO:0065004,Level:6,protein-DNA complex assembly;GO:0006461,Level:6,protein complex assembly;GO:0065003,Level:5,macromolecular complex assembly;GO:0071824,Level:5,protein-DNA complex subunit organization;GO:0006325,Level:5,chromatin organization;GO:0071822,Level:5,protein complex subunit organization;GO:0043933,Level…	GO:0000786,Level:5,nucleosome;GO:0005694,Level:5,chromosome;GO:0005634,Level:5,nucleus;GO:0044815,Level:4,DNA packaging complex;GO:0043232,Level:4,intracellular non-membrane-bounded organelle;GO:0044427,Level:4,chromosomal part;GO:1990104,Level:4,DNA bending complex;GO:0043231,Level:4,intracellular membrane-bounded organelle;GO:0043228,Level:3,non-membrane-bounded organelle;GO:0044446,Level:3,int…	GO:0003677,Level:5,DNA binding;GO:0046982,Level:5,protein heterodimerization activity;GO:0046983,Level:4,protein dimerization activity;GO:0003676,Level:4,nucleic acid binding;GO:1901363,Level:3,heterocyclic compound binding;GO:0097159,Level:3,organic cyclic compound binding;GO:0005515,Level:3,protein binding;GO:0005488,Level:2,binding;GO:0003674,Level:1,molecular_function	K11252	map05034:Alcoholism;map05203:Viral carcinogenesis;map05322:Systemic lupus erythematosus
NM_001250404.1	gene25784	uncharacterized LOC100500648	411.239	120.761	1.77	5e-05	0.00190513	UP	GO:0010951,Level:8,negative regulation of endopeptidase activity;GO:0010466,Level:7,negative regulation of peptidase activity;GO:0052548,Level:7,regulation of endopeptidase activity;GO:0051346,Level:6,negative regulation of hydrolase activity;GO:0052547,Level:6,regulation of peptidase activity;GO:0043086,Level:5,negative regulation of catalytic activity;GO:0051336,Level:5,regulation of hydrolase …	NA	GO:0004866,Level:5,endopeptidase inhibitor activity;GO:0030414,Level:4,peptidase inhibitor activity;GO:0061135,Level:4,endopeptidase regulator activity;GO:0004857,Level:3,enzyme inhibitor activity;GO:0061134,Level:3,peptidase regulator activity;GO:0030234,Level:2,enzyme regulator activity;GO:0003674,Level:1,molecular_function	NA	NA
NM_001248680.2	gene19611	uncharacterized LOC100526893	123.418	311.627	-1.33626	5e-05	0.00190513	DOWN	GO:0051259,Level:7,protein oligomerization;GO:0006461,Level:6,protein complex assembly;GO:0006457,Level:6,protein folding;GO:0065003,Level:5,macromolecular complex assembly;GO:0044267,Level:5,cellular protein metabolic process;GO:0071822,Level:5,protein complex subunit organization;GO:0009651,Level:5,response to salt stress;GO:0044260,Level:4,cellular macromolecule metabolic process;GO:0006970,Le…	GO:0005737,Level:4,cytoplasm;GO:0044424,Level:3,intracellular part;GO:0044464,Level:2,cell part;GO:0005575,Level:1,cellular_component	NA	NA	NA
NM_001249546.2	gene39764	uncharacterized LOC100527212	276.877	10.471	4.72478	5e-05	0.00190513	UP	NA	NA	NA	NA	NA
XM_003531695.3	gene22464	uncharacterized LOC100527649	112.363	48.1543	1.22244	5e-05	0.00190513	UP	NA	NA	NA	NA	NA
XM_003519170.3	gene5066	uncharacterized LOC100776129	36.1148	297.606	-3.04274	5e-05	0.00190513	DOWN	NA	NA	NA	NA	NA
XM_006595697.2	gene39330	uncharacterized LOC100778027, transcript variant X2	68.0509	348.669	-2.35717	5e-05	0.00190513	DOWN	NA	NA	NA	NA	NA
XM_014776484.1	gene15690	uncharacterized LOC100778708, transcript variant X2	388.044	843.216	-1.11968	0.00285	0.0374457	DOWN	NA	NA	NA	NA	NA
XM_014773452.1	gene6228	uncharacterized LOC100781148, transcript variant X2	56.8655	164.408	-1.53165	5e-05	0.00190513	DOWN	NA	NA	NA	NA	NA
XM_003520630.2	gene8022	uncharacterized LOC100785774	402.874	1551.88	-1.94561	5e-05	0.00190513	DOWN	NA	NA	NA	NA	NA
XM_003523109.2	gene8963	uncharacterized LOC100788468	560.168	2004.34	-1.8392	5e-05	0.00190513	DOWN	NA	NA	NA	NA	NA
XM_003525721.3	gene12089	uncharacterized LOC100790082	90.2469	215.703	-1.25709	0.0001	0.00340282	DOWN	NA	NA	NA	NA	NA
XM_006594351.1	gene37340	uncharacterized LOC100790797, transcript variant X1	215.388	456.749	-1.08446	0.0007	0.0145518	DOWN	NA	NA	NA	NA	NA
XM_003546608.3	gene43762	uncharacterized LOC100800510	634.982	287.19	1.14471	0.0003	0.00791202	UP	NA	NA	NA	NA	NA
XM_003537757.3	gene31234	uncharacterized LOC100802385	130.527	372.935	-1.51458	5e-05	0.00190513	DOWN	GO:0051881,Level:5,regulation of mitochondrial membrane potential;GO:0008219,Level:4,cell death;GO:0042391,Level:4,regulation of membrane potential;GO:0044763,Level:3,single-organism cellular process;GO:0016265,Level:3,death;GO:0065008,Level:3,regulation of biological quality;GO:0044699,Level:2,single-organism process;GO:0009987,Level:2,cellular process;GO:0065007,Level:2,biological regulation;GO…	GO:0005741,Level:5,mitochondrial outer membrane;GO:0005737,Level:4,cytoplasm;GO:0031968,Level:4,organelle outer membrane;GO:0098588,Level:4,bounding membrane of organelle;GO:0031966,Level:4,mitochondrial membrane;GO:0019867,Level:3,outer membrane;GO:0044424,Level:3,intracellular part;GO:0031090,Level:3,organelle membrane;GO:0016020,Level:2,membrane;GO:0044422,Level:2,organelle part;GO:0044464,Lev…	GO:0031625,Level:6,ubiquitin protein ligase binding;GO:0044389,Level:5,small conjugating protein ligase binding;GO:0019899,Level:4,enzyme binding;GO:0005515,Level:3,protein binding;GO:0005488,Level:2,binding;GO:0003674,Level:1,molecular_function	NA	NA
XM_003531957.3	gene23201	uncharacterized LOC100808684	2.24116	7.16682	-1.67709	0.00015	0.00465064	DOWN	NA	NA	NA	NA	NA
XM_003553532.3	gene54736	uncharacterized LOC100808941	162.424	1010.78	-2.64	5e-05	0.00190513	DOWN	NA	NA	NA	NA	NA
XM_003553684.3	gene55203	uncharacterized LOC100811813	194.211	426.874	-1.14	0.0009	0.0171462	DOWN	GO:0030001,Level:6,metal ion transport;GO:0006812,Level:5,cation transport;GO:0010286,Level:5,heat acclimation;GO:0009408,Level:4,response to heat;GO:0006811,Level:4,ion transport;GO:0006950,Level:3,response to stress;GO:0044765,Level:3,single-organism transport;GO:0044699,Level:2,single-organism process;GO:0050896,Level:2,response to stimulus;GO:0008150,Level:1,biological_process	GO:0005634,Level:5,nucleus;GO:0031965,Level:4,nuclear membrane;GO:0043231,Level:4,intracellular membrane-bounded organelle;GO:0009506,Level:4,plasmodesma;GO:0005886,Level:3,plasma membrane;GO:0005911,Level:3,cell-cell junction;GO:0043227,Level:3,membrane-bounded organelle;GO:0031090,Level:3,organelle membrane;GO:0043229,Level:3,intracellular organelle;GO:0016020,Level:2,membrane;GO:0044422,Level:…	GO:0046872,Level:5,metal ion binding;GO:0043169,Level:4,cation binding;GO:0005515,Level:3,protein binding;GO:0043167,Level:3,ion binding;GO:0005488,Level:2,binding;GO:0003674,Level:1,molecular_function	NA	NA
XM_003530796.3	gene23771	uncharacterized LOC100812072	174.864	53.2899	1.7143	5e-05	0.00190513	UP	NA	NA	NA	NA	NA
XM_014764846.1	gene35214	uncharacterized LOC100813977	96.3522	205.076	-1.08977	0.0008	0.0157809	DOWN	NA	NA	NA	NA	NA
XM_006594388.2	gene37442	uncharacterized LOC100820034	81.1516	198.918	-1.29348	5e-05	0.00190513	DOWN	NA	NA	NA	NA	NA
XM_006583496.1	gene18751	uncharacterized LOC100820064	293.696	139.333	1.07579	0.0007	0.0145518	UP	NA	NA	NA	NA	NA
XM_003523252.3	gene11255	uncharacterized LOC100820369	44.5268	169.014	-1.92439	5e-05	0.00190513	DOWN	NA	NA	NA	NA	NA
XM_006580272.2	gene13621	uncharacterized LOC102660360	98.2741	276.471	-1.49224	5e-05	0.00190513	DOWN	NA	NA	NA	NA	NA
XM_006594167.2	gene36902	uncharacterized LOC102661202	66.4338	159.843	-1.26667	5e-05	0.00190513	DOWN	NA	NA	NA	NA	NA
XM_006601404.2	gene48247	uncharacterized LOC102663474	3.37825	8.81852	-1.38426	0.0109	0.0892653	DOWN	NA	NA	NA	NA	NA
XM_006602620.2	gene51719	uncharacterized LOC102668200	102.952	210.198	-1.02978	0.00055	0.0122515	DOWN	NA	NA	NA	NA	NA
XM_006587741.2	gene26615	uncharacterized LOC102670090, transcript variant X3	37.0114	150.281	-2.02	5e-05	0.00190513	DOWN	NA	NA	NA	NA	NA
XM_014764844.1	gene34979	uncharacterized LOC106795394	127.465	261.998	-1.03946	0.0008	0.0157809	DOWN	NA	NA	NA	NA	NA
XM_014765084.1	gene35180	uncharacterized LOC547601	277.423	97.9676	1.50171	5e-05	0.00190513	UP	NA	NA	NA	NA	NA
XM_003516925.3	gene1458	UPF0098 protein TC_0109-like	329.758	667.376	-1.01709	0.00165	0.0255103	DOWN	NA	NA	NA	NA	NA
NM_001255049.2	gene33214	WD-40 repeat-containing protein MSI2-like	23.7276	61.2821	-1.37	5e-05	0.00190513	DOWN	GO:0000911,Level:7,cytokinesis by cell plate formation;GO:0006355,Level:7,regulation of transcription, DNA-templated;GO:0051567,Level:7,histone H3-K9 methylation;GO:0010564,Level:6,regulation of cell cycle process;GO:0016568,Level:6,chromatin modification;GO:1902410,Level:6,mitotic cytokinetic process;GO:0006351,Level:6,transcription, DNA-templated;GO:0034968,Level:6,histone lysine methylation;GO…	GO:0080008,Level:6,Cul4-RING E3 ubiquitin ligase complex;GO:0005829,Level:5,cytosol;GO:0031461,Level:5,cullin-RING ubiquitin ligase complex;GO:0005634,Level:5,nucleus;GO:0000151,Level:4,ubiquitin ligase complex;GO:0044444,Level:4,cytoplasmic part;GO:0043231,Level:4,intracellular membrane-bounded organelle;GO:0044424,Level:3,intracellular part;GO:0043227,Level:3,membrane-bounded organelle;GO:00432…	NA	K13341	map04146:Peroxisome
NM_001250384.1	gene21736	WRKY6	120.455	316.209	-1.39239	5e-05	0.00190513	DOWN	GO:0006355,Level:7,regulation of transcription, DNA-templated;GO:0009867,Level:6,jasmonic acid mediated signaling pathway;GO:0006351,Level:6,transcription, DNA-templated;GO:0010468,Level:6,regulation of gene expression;GO:0060255,Level:5,regulation of macromolecule metabolic process;GO:0042742,Level:5,defense response to bacterium;GO:0009755,Level:5,hormone-mediated signaling pathway;GO:0050832,L…	GO:0005634,Level:5,nucleus;GO:0043231,Level:4,intracellular membrane-bounded organelle;GO:0043227,Level:3,membrane-bounded organelle;GO:0043229,Level:3,intracellular organelle;GO:0043226,Level:2,organelle;GO:0005575,Level:1,cellular_component	GO:0043565,Level:6,sequence-specific DNA binding;GO:0003677,Level:5,DNA binding;GO:0003676,Level:4,nucleic acid binding;GO:1901363,Level:3,heterocyclic compound binding;GO:0003700,Level:3,sequence-specific DNA binding transcription factor activity;GO:0097159,Level:3,organic cyclic compound binding;GO:0001071,Level:2,nucleic acid binding transcription factor activity;GO:0005488,Level:2,binding;GO:…	K13423	map04626:Plant-pathogen interaction
XM_003552564.3	gene49433	xyloglucan endotransglucosylase/hydrolase 2	344.373	17.6936	4.28	5e-05	0.00190513	UP	GO:0006073,Level:6,cellular glucan metabolic process;GO:0044264,Level:5,cellular polysaccharide metabolic process;GO:0005975,Level:4,carbohydrate metabolic process;GO:0044260,Level:4,cellular macromolecule metabolic process;GO:0044262,Level:4,cellular carbohydrate metabolic process;GO:0044237,Level:3,cellular metabolic process;GO:0071704,Level:3,organic substance metabolic process;GO:0044238,Leve…	GO:0005618,Level:4,cell wall;GO:0048046,Level:3,apoplast;GO:0030312,Level:3,external encapsulating structure;GO:0005576,Level:2,extracellular region;GO:0044464,Level:2,cell part;GO:0005575,Level:1,cellular_component	GO:0016762,Level:6,xyloglucan:xyloglucosyl transferase activity;GO:0016758,Level:5,transferase activity, transferring hexosyl groups;GO:0004553,Level:5,hydrolase activity, hydrolyzing O-glycosyl compounds;GO:0016757,Level:4,transferase activity, transferring glycosyl groups;GO:0016798,Level:4,hydrolase activity, acting on glycosyl bonds;GO:0016740,Level:3,transferase activity;GO:0016787,Level:3,h…	K14504	map04075:Plant hormone signal transduction
XM_003516219.3	gene45	zinc finger CCCH domain-containing protein 20	471.464	213.739	1.1413	0.0029	0.0379648	UP	GO:0006355,Level:7,regulation of transcription, DNA-templated;GO:0006661,Level:7,phosphatidylinositol biosynthetic process;GO:0010150,Level:6,leaf senescence;GO:0009867,Level:6,jasmonic acid mediated signaling pathway;GO:0046474,Level:6,glycerophospholipid biosynthetic process;GO:0010468,Level:6,regulation of gene expression;GO:0008654,Level:5,phospholipid biosynthetic process;GO:0060255,Level:5,…	GO:0005634,Level:5,nucleus;GO:0043231,Level:4,intracellular membrane-bounded organelle;GO:0005886,Level:3,plasma membrane;GO:0043227,Level:3,membrane-bounded organelle;GO:0043229,Level:3,intracellular organelle;GO:0016020,Level:2,membrane;GO:0043226,Level:2,organelle;GO:0044464,Level:2,cell part;GO:0005575,Level:1,cellular_component	GO:0008270,Level:7,zinc ion binding;GO:0046914,Level:6,transition metal ion binding;GO:0003677,Level:5,DNA binding;GO:0046872,Level:5,metal ion binding;GO:0003676,Level:4,nucleic acid binding;GO:0043169,Level:4,cation binding;GO:1901363,Level:3,heterocyclic compound binding;GO:0003700,Level:3,sequence-specific DNA binding transcription factor activity;GO:0097159,Level:3,organic cyclic compound bi…	NA	NA

## Sheet: TW-1-M-2vsTW-1-2
Gene_ID	Gene	Gene_Anotation	TW-1-M-2	TW-1-2	log2(FoldChange)	P_value	Q_value	Regulation	GO(biological_process)	GO(cellular_component)	GO(molecular_function)	KEGG_Orthology_ID	KEGG_pathway_ID
XM_003517519.3	gene2638	12-oxophytodienoate reductase 2	45.5265	413.426	-3.18285	5e-05	0.000507054	DOWN	GO:0009695,Level:8,jasmonic acid biosynthetic process;GO:0072330,Level:7,monocarboxylic acid biosynthetic process;GO:0031408,Level:7,oxylipin biosynthetic process;GO:0031407,Level:6,oxylipin metabolic process;GO:0046394,Level:6,carboxylic acid biosynthetic process;GO:0006633,Level:6,fatty acid biosynthetic process;GO:0008610,Level:5,lipid biosynthetic process;GO:0016053,Level:5,organic acid biosy…	GO:0005737,Level:4,cytoplasm;GO:0044424,Level:3,intracellular part;GO:0044464,Level:2,cell part;GO:0005575,Level:1,cellular_component	GO:0016629,Level:6,12-oxophytodienoate reductase activity;GO:0010181,Level:5,FMN binding;GO:0016628,Level:5,oxidoreductase activity, acting on the CH-CH group of donors, NAD or NADP as acceptor;GO:0032553,Level:4,ribonucleotide binding;GO:0016627,Level:4,oxidoreductase activity, acting on the CH-CH group of donors;GO:0050662,Level:4,coenzyme binding;GO:0043168,Level:4,anion binding;GO:0048037,Lev…	K10680	map00633:Nitrotoluene degradation;map01120:Microbial metabolism in diverse environments
XM_003522707.3	gene9686	14-3-3-like protein B	176.6	57.6412	1.61531	5e-05	0.000507054	UP	NA	NA	GO:0019904,Level:4,protein domain specific binding;GO:0005515,Level:3,protein binding;GO:0005488,Level:2,binding;GO:0003674,Level:1,molecular_function	K16197	map04110:Cell cycle;map04114:Oocyte meiosis;map04151:PI3K-Akt signaling pathway;map05161:Hepatitis B;map05169:Epstein-Barr virus infection;map05203:Viral carcinogenesis
XM_003544098.3	gene39662	17.3 kDa class I heat shock protein	497.586	1597.55	-1.68	5e-05	0.000507054	DOWN	GO:0006950,Level:3,response to stress;GO:0050896,Level:2,response to stimulus;GO:0008150,Level:1,biological_process	GO:0005737,Level:4,cytoplasm;GO:0044424,Level:3,intracellular part;GO:0044464,Level:2,cell part;GO:0005575,Level:1,cellular_component	NA	NA	NA
XM_003533874.2	gene25182	18 kDa seed maturation protein-like	217.848	2670.27	-3.62	5e-05	0.000507054	DOWN	GO:0009790,Level:4,embryo development;GO:0006970,Level:4,response to osmotic stress;GO:0048316,Level:4,seed development;GO:0009414,Level:4,response to water deprivation;GO:0006950,Level:3,response to stress;GO:0044702,Level:3,single organism reproductive process;GO:0009628,Level:3,response to abiotic stimulus;GO:0048856,Level:3,anatomical structure development;GO:0044767,Level:3,single-organism d…	NA	NA	NA	NA
XM_003519324.2	gene5395	18.2 kDa class I heat shock protein	51.7681	375.83	-2.85994	5e-05	0.000507054	DOWN	GO:0006950,Level:3,response to stress;GO:0050896,Level:2,response to stimulus;GO:0008150,Level:1,biological_process	GO:0005737,Level:4,cytoplasm;GO:0044424,Level:3,intracellular part;GO:0044464,Level:2,cell part;GO:0005575,Level:1,cellular_component	NA	NA	NA
NM_001248248.2	gene19610	18.5 kDa class I heat shock protein	64.0347	333.198	-2.37945	5e-05	0.000507054	DOWN	GO:0051259,Level:7,protein oligomerization;GO:0006461,Level:6,protein complex assembly;GO:0006457,Level:6,protein folding;GO:0065003,Level:5,macromolecular complex assembly;GO:0044267,Level:5,cellular protein metabolic process;GO:0071822,Level:5,protein complex subunit organization;GO:0009651,Level:5,response to salt stress;GO:0044260,Level:4,cellular macromolecule metabolic process;GO:0006970,Le…	GO:0005737,Level:4,cytoplasm;GO:0044424,Level:3,intracellular part;GO:0044464,Level:2,cell part;GO:0005575,Level:1,cellular_component	NA	NA	NA
XM_003537920.3	gene31498	18.5 kDa class I heat shock protein-like	270.638	649.96	-1.26399	0.0001	0.000908966	DOWN	GO:0051259,Level:7,protein oligomerization;GO:0006461,Level:6,protein complex assembly;GO:0006457,Level:6,protein folding;GO:0065003,Level:5,macromolecular complex assembly;GO:0044267,Level:5,cellular protein metabolic process;GO:0071822,Level:5,protein complex subunit organization;GO:0009651,Level:5,response to salt stress;GO:0044260,Level:4,cellular macromolecule metabolic process;GO:0006970,Le…	GO:0005737,Level:4,cytoplasm;GO:0044424,Level:3,intracellular part;GO:0044464,Level:2,cell part;GO:0005575,Level:1,cellular_component	NA	NA	NA
XM_003525262.3	gene13922	1-aminocyclopropane-1-carboxylate oxidase 1	1160.28	240.427	2.27	5e-05	0.000507054	UP	GO:0071281,Level:7,cellular response to iron ion;GO:0009693,Level:6,ethylene biosynthetic process;GO:0051365,Level:6,cellular response to potassium ion starvation;GO:0071398,Level:6,cellular response to fatty acid;GO:0010039,Level:6,response to iron ion;GO:0071248,Level:6,cellular response to metal ion;GO:0071732,Level:6,cellular response to nitric oxide;GO:0010089,Level:6,xylem development;GO:00…	GO:0005575,Level:1,cellular_component	GO:0009815,Level:6,1-aminocyclopropane-1-carboxylate oxidase activity;GO:0016641,Level:5,oxidoreductase activity, acting on the CH-NH2 group of donors, oxygen as acceptor;GO:0046872,Level:5,metal ion binding;GO:0016706,Level:5,oxidoreductase activity, acting on paired donors, with incorporation or reduction of molecular oxygen, 2-oxoglutarate as one donor, and incorporation of one atom each of ox…	K05933	map00270:Cysteine and methionine metabolism;map01110:Biosynthesis of secondary metabolites
XM_003530496.3	gene20644	1-aminocyclopropane-1-carboxylate oxidase 1-like	326.818	56.2496	2.54	5e-05	0.000507054	UP	GO:0071281,Level:7,cellular response to iron ion;GO:0009693,Level:6,ethylene biosynthetic process;GO:0051365,Level:6,cellular response to potassium ion starvation;GO:0071398,Level:6,cellular response to fatty acid;GO:0010039,Level:6,response to iron ion;GO:0071248,Level:6,cellular response to metal ion;GO:0071732,Level:6,cellular response to nitric oxide;GO:0010089,Level:6,xylem development;GO:00…	GO:0005575,Level:1,cellular_component	GO:0009815,Level:6,1-aminocyclopropane-1-carboxylate oxidase activity;GO:0016641,Level:5,oxidoreductase activity, acting on the CH-NH2 group of donors, oxygen as acceptor;GO:0046872,Level:5,metal ion binding;GO:0016706,Level:5,oxidoreductase activity, acting on paired donors, with incorporation or reduction of molecular oxygen, 2-oxoglutarate as one donor, and incorporation of one atom each of ox…	K05933	map00270:Cysteine and methionine metabolism;map01110:Biosynthesis of secondary metabolites
XM_003529605.2	gene20259	1-aminocyclopropane-1-carboxylate oxidase-like	446.817	204.574	1.12706	0.0019	0.0092628	UP	GO:0009693,Level:6,ethylene biosynthetic process;GO:0043450,Level:5,alkene biosynthetic process;GO:0009692,Level:5,ethylene metabolic process;GO:0055114,Level:4,oxidation-reduction process;GO:0044249,Level:4,cellular biosynthetic process;GO:0043449,Level:4,cellular alkene metabolic process;GO:0009835,Level:4,fruit ripening;GO:0044237,Level:3,cellular metabolic process;GO:0009058,Level:3,biosynthe…	NA	GO:0009815,Level:6,1-aminocyclopropane-1-carboxylate oxidase activity;GO:0016641,Level:5,oxidoreductase activity, acting on the CH-NH2 group of donors, oxygen as acceptor;GO:0046872,Level:5,metal ion binding;GO:0016706,Level:5,oxidoreductase activity, acting on paired donors, with incorporation or reduction of molecular oxygen, 2-oxoglutarate as one donor, and incorporation of one atom each of ox…	K05933	map00270:Cysteine and methionine metabolism;map01110:Biosynthesis of secondary metabolites
NM_001250373.1	gene30761	24 kDa seed maturation protein	123.123	486.388	-1.98	5e-05	0.000507054	DOWN	GO:0071786,Level:5,endoplasmic reticulum tubular network organization;GO:0007029,Level:4,endoplasmic reticulum organization;GO:0006996,Level:3,organelle organization;GO:0009987,Level:2,cellular process;GO:0008150,Level:1,biological_process	GO:0071458,Level:5,integral component of cytoplasmic side of endoplasmic reticulum membrane;GO:0005783,Level:5,endoplasmic reticulum;GO:0071782,Level:5,endoplasmic reticulum tubular network;GO:0030176,Level:4,integral component of endoplasmic reticulum membrane;GO:0044432,Level:4,endoplasmic reticulum part;GO:0044444,Level:4,cytoplasmic part;GO:0043231,Level:4,intracellular membrane-bounded organ…	GO:0003674,Level:1,molecular_function	NA	NA
XM_003531664.3	gene22387	26.5 kDa heat shock protein, mitochondrial	19.8099	228.238	-3.52625	5e-05	0.000507054	DOWN	GO:0009644,Level:7,response to high light intensity;GO:0009642,Level:6,response to light intensity;GO:0006457,Level:6,protein folding;GO:0009416,Level:5,response to light stimulus;GO:0042542,Level:5,response to hydrogen peroxide;GO:0044267,Level:5,cellular protein metabolic process;GO:0010286,Level:5,heat acclimation;GO:0044260,Level:4,cellular macromolecule metabolic process;GO:0009408,Level:4,r…	GO:0005739,Level:5,mitochondrion;GO:0044444,Level:4,cytoplasmic part;GO:0043231,Level:4,intracellular membrane-bounded organelle;GO:0044424,Level:3,intracellular part;GO:0043227,Level:3,membrane-bounded organelle;GO:0043229,Level:3,intracellular organelle;GO:0043226,Level:2,organelle;GO:0044464,Level:2,cell part;GO:0005575,Level:1,cellular_component	GO:0003674,Level:1,molecular_function	NA	NA
NM_001250299.2	gene2676	2-hydroxyisoflavanone dehydratase	148.017	308.306	-1.06	0.00875	0.0295045	DOWN	GO:0048765,Level:7,root hair cell differentiation;GO:0048764,Level:6,trichoblast maturation;GO:0048469,Level:5,cell maturation;GO:0021700,Level:4,developmental maturation;GO:0048869,Level:4,cellular developmental process;GO:0044763,Level:3,single-organism cellular process;GO:0044767,Level:3,single-organism developmental process;GO:0008152,Level:2,metabolic process;GO:0044699,Level:2,single-organi…	GO:0005575,Level:1,cellular_component	GO:0080030,Level:6,methyl indole-3-acetate esterase activity;GO:0080031,Level:6,methyl salicylate esterase activity;GO:0050253,Level:6,retinyl-palmitate esterase activity;GO:0080032,Level:6,methyl jasmonate esterase activity;GO:0052689,Level:5,carboxylic ester hydrolase activity;GO:0016788,Level:4,hydrolase activity, acting on ester bonds;GO:0016787,Level:3,hydrolase activity;GO:0003824,Level:2,c…	K13258	map00943:Isoflavonoid biosynthesis;map01110:Biosynthesis of secondary metabolites
XM_006576204.2	gene8011	35 kDa seed maturation protein, transcript variant X1	208.048	1472.18	-2.82297	5e-05	0.000507054	DOWN	NA	GO:0005737,Level:4,cytoplasm;GO:0005618,Level:4,cell wall;GO:0044424,Level:3,intracellular part;GO:0030312,Level:3,external encapsulating structure;GO:0005576,Level:2,extracellular region;GO:0044464,Level:2,cell part;GO:0005575,Level:1,cellular_component	NA	NA	NA
XM_003549692.3	gene47759	36.4 kDa proline-rich protein	135.341	32.8564	2.04235	5e-05	0.000507054	UP	GO:0006869,Level:4,lipid transport;GO:0044765,Level:3,single-organism transport;GO:0044699,Level:2,single-organism process;GO:0008150,Level:1,biological_process	NA	NA	NA	NA
NM_001255098.2	gene30217	40S ribosomal protein S20-2-like	245.158	81.1566	1.59493	5e-05	0.000507054	UP	GO:0006412,Level:6,translation;GO:0001510,Level:5,RNA methylation;GO:0034645,Level:5,cellular macromolecule biosynthetic process;GO:0044267,Level:5,cellular protein metabolic process;GO:0044260,Level:4,cellular macromolecule metabolic process;GO:0043414,Level:4,macromolecule methylation;GO:0044249,Level:4,cellular biosynthetic process;GO:0019538,Level:4,protein metabolic process;GO:0044237,Level:…	GO:0022627,Level:6,cytosolic small ribosomal subunit;GO:0005730,Level:5,nucleolus;GO:0005829,Level:5,cytosol;GO:0015935,Level:5,small ribosomal subunit;GO:0044445,Level:5,cytosolic part;GO:0022626,Level:5,cytosolic ribosome;GO:0005840,Level:4,ribosome;GO:0043232,Level:4,intracellular non-membrane-bounded organelle;GO:0044428,Level:4,nuclear part;GO:0005618,Level:4,cell wall;GO:0044444,Level:4,cyt…	GO:0003723,Level:5,RNA binding;GO:0003676,Level:4,nucleic acid binding;GO:0003735,Level:3,structural constituent of ribosome;GO:1901363,Level:3,heterocyclic compound binding;GO:0097159,Level:3,organic cyclic compound binding;GO:0005198,Level:2,structural molecule activity;GO:0005488,Level:2,binding;GO:0003674,Level:1,molecular_function	K02969	map03010:Ribosome
XM_003533345.3	gene24446	40S ribosomal protein S21	508.598	250.118	1.02391	0.0013	0.00691859	UP	GO:0000447,Level:10,endonucleolytic cleavage in ITS1 to separate SSU-rRNA from 5.8S rRNA and LSU-rRNA from tricistronic rRNA transcript (SSU-rRNA, 5.8S rRNA, LSU-rRNA);GO:0000461,Level:10,endonucleolytic cleavage to generate mature 3'-end of SSU-rRNA from (SSU-rRNA, 5.8S rRNA, LSU-rRNA);GO:0000479,Level:9,endonucleolytic cleavage of tricistronic rRNA transcript (SSU-rRNA, 5.8S rRNA, LSU-rRNA);GO:…	GO:0022627,Level:6,cytosolic small ribosomal subunit;GO:0015935,Level:5,small ribosomal subunit;GO:0044445,Level:5,cytosolic part;GO:0022626,Level:5,cytosolic ribosome;GO:0005840,Level:4,ribosome;GO:0044444,Level:4,cytoplasmic part;GO:0044391,Level:4,ribosomal subunit;GO:0044424,Level:3,intracellular part;GO:0044446,Level:3,intracellular organelle part;GO:0005622,Level:3,intracellular;GO:0030529,…	GO:0003735,Level:3,structural constituent of ribosome;GO:0005198,Level:2,structural molecule activity;GO:0003674,Level:1,molecular_function	K02971	map03010:Ribosome
NM_001253047.2	gene15565	40S ribosomal protein S26-1-like	299.087	125.864	1.2487	5e-05	0.000507054	UP	GO:0006412,Level:6,translation;GO:0034645,Level:5,cellular macromolecule biosynthetic process;GO:0044267,Level:5,cellular protein metabolic process;GO:0044260,Level:4,cellular macromolecule metabolic process;GO:0044249,Level:4,cellular biosynthetic process;GO:0019538,Level:4,protein metabolic process;GO:0044237,Level:3,cellular metabolic process;GO:0009058,Level:3,biosynthetic process;GO:0044238,…	GO:0022627,Level:6,cytosolic small ribosomal subunit;GO:0005829,Level:5,cytosol;GO:0015935,Level:5,small ribosomal subunit;GO:0044445,Level:5,cytosolic part;GO:0005840,Level:4,ribosome;GO:0044444,Level:4,cytoplasmic part;GO:0044391,Level:4,ribosomal subunit;GO:0044424,Level:3,intracellular part;GO:0044446,Level:3,intracellular organelle part;GO:0005622,Level:3,intracellular;GO:0030529,Level:3,rib…	GO:0003735,Level:3,structural constituent of ribosome;GO:0005198,Level:2,structural molecule activity;GO:0003674,Level:1,molecular_function	K02976	map03010:Ribosome
XM_003536539.2	gene29812	40S ribosomal protein S29	1394.39	673.058	1.05083	0.0015	0.00772922	UP	NA	NA	NA	NA	NA
XM_003555937.3	gene56910	40S ribosomal protein S29	902.093	364.281	1.31	5e-05	0.000507054	UP	NA	NA	NA	NA	NA
XM_003525800.3	gene12158	40S ribosomal protein S30	176.499	76.2397	1.21105	5e-05	0.000507054	UP	NA	NA	NA	NA	NA
XM_003544009.3	gene39587	40S ribosomal protein S4-1	319.834	156.17	1.03	0.0008	0.00476069	UP	GO:0009220,Level:8,pyrimidine ribonucleotide biosynthetic process;GO:0006221,Level:7,pyrimidine nucleotide biosynthetic process;GO:0009260,Level:7,ribonucleotide biosynthetic process;GO:0009218,Level:7,pyrimidine ribonucleotide metabolic process;GO:0009259,Level:6,ribonucleotide metabolic process;GO:0009165,Level:6,nucleotide biosynthetic process;GO:0072528,Level:6,pyrimidine-containing compound …	GO:0005829,Level:5,cytosol;GO:0022626,Level:5,cytosolic ribosome;GO:0005794,Level:5,Golgi apparatus;GO:0005737,Level:4,cytoplasm;GO:0005840,Level:4,ribosome;GO:0044444,Level:4,cytoplasmic part;GO:0043231,Level:4,intracellular membrane-bounded organelle;GO:0005774,Level:4,vacuolar membrane;GO:0044424,Level:3,intracellular part;GO:0043227,Level:3,membrane-bounded organelle;GO:0005622,Level:3,intrac…	GO:0019843,Level:6,rRNA binding;GO:0003723,Level:5,RNA binding;GO:0003676,Level:4,nucleic acid binding;GO:0003735,Level:3,structural constituent of ribosome;GO:1901363,Level:3,heterocyclic compound binding;GO:0097159,Level:3,organic cyclic compound binding;GO:0005515,Level:3,protein binding;GO:0005198,Level:2,structural molecule activity;GO:0005488,Level:2,binding;GO:0003674,Level:1,molecular_fun…	K02987	map03010:Ribosome
XM_003529286.3	gene19596	40S ribosomal protein S6	280.436	127.992	1.13162	0.0002	0.00160842	UP	GO:0006412,Level:6,translation;GO:0034645,Level:5,cellular macromolecule biosynthetic process;GO:0044267,Level:5,cellular protein metabolic process;GO:0044260,Level:4,cellular macromolecule metabolic process;GO:0044249,Level:4,cellular biosynthetic process;GO:0019538,Level:4,protein metabolic process;GO:0044237,Level:3,cellular metabolic process;GO:0009058,Level:3,biosynthetic process;GO:0044238,…	GO:0005840,Level:4,ribosome;GO:0005622,Level:3,intracellular;GO:0030529,Level:3,ribonucleoprotein complex;GO:0032991,Level:2,macromolecular complex;GO:0044464,Level:2,cell part;GO:0005575,Level:1,cellular_component	GO:0003735,Level:3,structural constituent of ribosome;GO:0005198,Level:2,structural molecule activity;GO:0003674,Level:1,molecular_function	K02991	map03010:Ribosome;map04066:HIF-1 signaling pathway;map04150:mTOR signaling pathway;map04151:PI3K-Akt signaling pathway;map04910:Insulin signaling pathway
NM_001248897.1	gene5493	40S ribosomal S4 protein	336.239	163.301	1.04195	0.00105	0.00587015	UP	GO:0009220,Level:8,pyrimidine ribonucleotide biosynthetic process;GO:0006221,Level:7,pyrimidine nucleotide biosynthetic process;GO:0009260,Level:7,ribonucleotide biosynthetic process;GO:0009218,Level:7,pyrimidine ribonucleotide metabolic process;GO:0009259,Level:6,ribonucleotide metabolic process;GO:0009165,Level:6,nucleotide biosynthetic process;GO:0072528,Level:6,pyrimidine-containing compound …	GO:0005829,Level:5,cytosol;GO:0022626,Level:5,cytosolic ribosome;GO:0005794,Level:5,Golgi apparatus;GO:0005737,Level:4,cytoplasm;GO:0005840,Level:4,ribosome;GO:0044444,Level:4,cytoplasmic part;GO:0043231,Level:4,intracellular membrane-bounded organelle;GO:0005774,Level:4,vacuolar membrane;GO:0044424,Level:3,intracellular part;GO:0043227,Level:3,membrane-bounded organelle;GO:0005622,Level:3,intrac…	GO:0019843,Level:6,rRNA binding;GO:0003723,Level:5,RNA binding;GO:0003676,Level:4,nucleic acid binding;GO:0003735,Level:3,structural constituent of ribosome;GO:1901363,Level:3,heterocyclic compound binding;GO:0097159,Level:3,organic cyclic compound binding;GO:0005515,Level:3,protein binding;GO:0005198,Level:2,structural molecule activity;GO:0005488,Level:2,binding;GO:0003674,Level:1,molecular_fun…	K02987	map03010:Ribosome
XM_014767253.1	gene4205	50S ribosomal protein L24-like, transcript variant X2	1.8444	0.748222	1.30161	0.02705	0.0698537	UP	GO:0006412,Level:6,translation;GO:0034645,Level:5,cellular macromolecule biosynthetic process;GO:0044267,Level:5,cellular protein metabolic process;GO:0044260,Level:4,cellular macromolecule metabolic process;GO:0044249,Level:4,cellular biosynthetic process;GO:0019538,Level:4,protein metabolic process;GO:0044237,Level:3,cellular metabolic process;GO:0009058,Level:3,biosynthetic process;GO:0044238,…	GO:0005840,Level:4,ribosome;GO:0005622,Level:3,intracellular;GO:0030529,Level:3,ribonucleoprotein complex;GO:0032991,Level:2,macromolecular complex;GO:0044464,Level:2,cell part;GO:0005575,Level:1,cellular_component	GO:0019843,Level:6,rRNA binding;GO:0003723,Level:5,RNA binding;GO:0003676,Level:4,nucleic acid binding;GO:0003735,Level:3,structural constituent of ribosome;GO:1901363,Level:3,heterocyclic compound binding;GO:0097159,Level:3,organic cyclic compound binding;GO:0005198,Level:2,structural molecule activity;GO:0005488,Level:2,binding;GO:0003674,Level:1,molecular_function	K02895	map03010:Ribosome
NM_001251209.1	gene36530	51 kDa seed maturation protein	91.4436	1003.89	-3.46	5e-05	0.000507054	DOWN	NA	NA	NA	NA	NA
XM_003529588.3	gene20231	5'-adenylylsulfate reductase 3, chloroplastic-like	77.7054	311.774	-2.00441	5e-05	0.000507054	DOWN	GO:0019344,Level:7,cysteine biosynthetic process;GO:0000097,Level:6,sulfur amino acid biosynthetic process;GO:0006534,Level:6,cysteine metabolic process;GO:0000096,Level:5,sulfur amino acid metabolic process;GO:0044272,Level:5,sulfur compound biosynthetic process;GO:0045454,Level:5,cell redox homeostasis;GO:0008652,Level:5,cellular amino acid biosynthetic process;GO:0000103,Level:5,sulfate assimi…	GO:0009507,Level:6,chloroplast;GO:0009536,Level:5,plastid;GO:0044444,Level:4,cytoplasmic part;GO:0043231,Level:4,intracellular membrane-bounded organelle;GO:0044424,Level:3,intracellular part;GO:0043227,Level:3,membrane-bounded organelle;GO:0043229,Level:3,intracellular organelle;GO:0043226,Level:2,organelle;GO:0044464,Level:2,cell part;GO:0005575,Level:1,cellular_component	GO:0033741,Level:6,adenylyl-sulfate reductase (glutathione) activity;GO:0009973,Level:5,adenylyl-sulfate reductase activity;GO:0016671,Level:5,oxidoreductase activity, acting on a sulfur group of donors, disulfide as acceptor;GO:0046872,Level:5,metal ion binding;GO:0051539,Level:5,4 iron, 4 sulfur cluster binding;GO:0051536,Level:4,iron-sulfur cluster binding;GO:0016667,Level:4,oxidoreductase act…	K05907	map00920:Sulfur metabolism;map01120:Microbial metabolism in diverse environments
XM_003521777.3	gene8735	60S acidic ribosomal protein P1-3	386.793	156.789	1.3	5e-05	0.000507054	UP	GO:0006414,Level:6,translational elongation;GO:0034645,Level:5,cellular macromolecule biosynthetic process;GO:0044260,Level:4,cellular macromolecule metabolic process;GO:0044249,Level:4,cellular biosynthetic process;GO:0044237,Level:3,cellular metabolic process;GO:0009058,Level:3,biosynthetic process;GO:0008152,Level:2,metabolic process;GO:0009987,Level:2,cellular process;GO:0008150,Level:1,biolo…	GO:0005829,Level:5,cytosol;GO:0022626,Level:5,cytosolic ribosome;GO:0005634,Level:5,nucleus;GO:0005840,Level:4,ribosome;GO:0044444,Level:4,cytoplasmic part;GO:0043231,Level:4,intracellular membrane-bounded organelle;GO:0005886,Level:3,plasma membrane;GO:0044424,Level:3,intracellular part;GO:0043227,Level:3,membrane-bounded organelle;GO:0005622,Level:3,intracellular;GO:0030529,Level:3,ribonucleopr…	GO:0003735,Level:3,structural constituent of ribosome;GO:0005515,Level:3,protein binding;GO:0005198,Level:2,structural molecule activity;GO:0005488,Level:2,binding;GO:0003674,Level:1,molecular_function	NA	NA
XM_003543391.3	gene38475	60S acidic ribosomal protein P2B	479.198	220.086	1.12255	0.00025	0.00192498	UP	GO:0006414,Level:6,translational elongation;GO:0034645,Level:5,cellular macromolecule biosynthetic process;GO:0044260,Level:4,cellular macromolecule metabolic process;GO:0044249,Level:4,cellular biosynthetic process;GO:0044237,Level:3,cellular metabolic process;GO:0009058,Level:3,biosynthetic process;GO:0008152,Level:2,metabolic process;GO:0009987,Level:2,cellular process;GO:0008150,Level:1,biolo…	GO:0005840,Level:4,ribosome;GO:0005622,Level:3,intracellular;GO:0030529,Level:3,ribonucleoprotein complex;GO:0032991,Level:2,macromolecular complex;GO:0044464,Level:2,cell part;GO:0005575,Level:1,cellular_component	GO:0003735,Level:3,structural constituent of ribosome;GO:0005198,Level:2,structural molecule activity;GO:0003674,Level:1,molecular_function	NA	NA
XM_003553138.3	gene49921	60S ribosomal protein L10	199.392	1127.21	-2.49908	5e-05	0.000507054	DOWN	GO:0006412,Level:6,translation;GO:0034645,Level:5,cellular macromolecule biosynthetic process;GO:0044267,Level:5,cellular protein metabolic process;GO:0044260,Level:4,cellular macromolecule metabolic process;GO:0044249,Level:4,cellular biosynthetic process;GO:0019538,Level:4,protein metabolic process;GO:0044237,Level:3,cellular metabolic process;GO:0009058,Level:3,biosynthetic process;GO:0044238,…	GO:0005840,Level:4,ribosome;GO:0005622,Level:3,intracellular;GO:0030529,Level:3,ribonucleoprotein complex;GO:0032991,Level:2,macromolecular complex;GO:0044464,Level:2,cell part;GO:0005575,Level:1,cellular_component	GO:0003735,Level:3,structural constituent of ribosome;GO:0005198,Level:2,structural molecule activity;GO:0003674,Level:1,molecular_function	K02866	map03010:Ribosome
NM_001254690.2	gene24511	60S ribosomal protein L27-like	628.682	259.834	1.27474	5e-05	0.000507054	UP	GO:0006412,Level:6,translation;GO:0034645,Level:5,cellular macromolecule biosynthetic process;GO:0044267,Level:5,cellular protein metabolic process;GO:0044260,Level:4,cellular macromolecule metabolic process;GO:0044249,Level:4,cellular biosynthetic process;GO:0019538,Level:4,protein metabolic process;GO:0044237,Level:3,cellular metabolic process;GO:0009058,Level:3,biosynthetic process;GO:0044238,…	GO:0005840,Level:4,ribosome;GO:0005622,Level:3,intracellular;GO:0030529,Level:3,ribonucleoprotein complex;GO:0032991,Level:2,macromolecular complex;GO:0044464,Level:2,cell part;GO:0005575,Level:1,cellular_component	GO:0003735,Level:3,structural constituent of ribosome;GO:0005198,Level:2,structural molecule activity;GO:0003674,Level:1,molecular_function	K02901	map03010:Ribosome
XM_003529489.3	gene20025	60S ribosomal protein L29-1	609.766	273.691	1.15571	0.00025	0.00192498	UP	NA	NA	NA	NA	NA
XM_003536369.3	gene29464	60S ribosomal protein L3	326.781	141.249	1.21009	0.0008	0.00476069	UP	GO:0006412,Level:6,translation;GO:0034645,Level:5,cellular macromolecule biosynthetic process;GO:0044267,Level:5,cellular protein metabolic process;GO:0044260,Level:4,cellular macromolecule metabolic process;GO:0044249,Level:4,cellular biosynthetic process;GO:0019538,Level:4,protein metabolic process;GO:0044237,Level:3,cellular metabolic process;GO:0009058,Level:3,biosynthetic process;GO:0044238,…	GO:0022625,Level:6,cytosolic large ribosomal subunit;GO:0005730,Level:5,nucleolus;GO:0044445,Level:5,cytosolic part;GO:0022626,Level:5,cytosolic ribosome;GO:0015934,Level:5,large ribosomal subunit;GO:0005773,Level:5,vacuole;GO:0005737,Level:4,cytoplasm;GO:0005840,Level:4,ribosome;GO:0043232,Level:4,intracellular non-membrane-bounded organelle;GO:0044428,Level:4,nuclear part;GO:0005618,Level:4,cel…	GO:0003735,Level:3,structural constituent of ribosome;GO:0005198,Level:2,structural molecule activity;GO:0003674,Level:1,molecular_function	K02925	map03010:Ribosome
XM_003518678.3	gene3808	60S ribosomal protein L34	431.174	209.828	1.03907	0.0008	0.00476069	UP	GO:0006412,Level:6,translation;GO:0034645,Level:5,cellular macromolecule biosynthetic process;GO:0044267,Level:5,cellular protein metabolic process;GO:0044260,Level:4,cellular macromolecule metabolic process;GO:0044249,Level:4,cellular biosynthetic process;GO:0019538,Level:4,protein metabolic process;GO:0044237,Level:3,cellular metabolic process;GO:0009058,Level:3,biosynthetic process;GO:0044238,…	GO:0005840,Level:4,ribosome;GO:0005622,Level:3,intracellular;GO:0030529,Level:3,ribonucleoprotein complex;GO:0032991,Level:2,macromolecular complex;GO:0044464,Level:2,cell part;GO:0005575,Level:1,cellular_component	GO:0003735,Level:3,structural constituent of ribosome;GO:0005198,Level:2,structural molecule activity;GO:0003674,Level:1,molecular_function	K02915	map03010:Ribosome
XM_003542904.3	gene37538	60S ribosomal protein L38	308.164	138.438	1.15446	0.00025	0.00192498	UP	NA	NA	NA	NA	NA
XM_003543524.3	gene38754	60S ribosomal protein L38, transcript variant X2	262.278	109.057	1.26602	5e-05	0.000507054	UP	GO:0006412,Level:6,translation;GO:0001510,Level:5,RNA methylation;GO:0034645,Level:5,cellular macromolecule biosynthetic process;GO:0044267,Level:5,cellular protein metabolic process;GO:0044260,Level:4,cellular macromolecule metabolic process;GO:0043414,Level:4,macromolecule methylation;GO:0044249,Level:4,cellular biosynthetic process;GO:0019538,Level:4,protein metabolic process;GO:0044237,Level:…	GO:0022625,Level:6,cytosolic large ribosomal subunit;GO:0044445,Level:5,cytosolic part;GO:0022626,Level:5,cytosolic ribosome;GO:0015934,Level:5,large ribosomal subunit;GO:0005840,Level:4,ribosome;GO:0044444,Level:4,cytoplasmic part;GO:0044391,Level:4,ribosomal subunit;GO:0044424,Level:3,intracellular part;GO:0044446,Level:3,intracellular organelle part;GO:0005622,Level:3,intracellular;GO:0030529,…	GO:0003735,Level:3,structural constituent of ribosome;GO:0005198,Level:2,structural molecule activity;GO:0003674,Level:1,molecular_function	NA	NA
XM_003522417.2	gene9402	60S ribosomal protein L39	1182.66	403.108	1.55279	5e-05	0.000507054	UP	NA	NA	NA	NA	NA
XM_003547541.3	gene42021	60S ribosomal protein L44	277.365	120.002	1.21	0.0001	0.000908966	UP	GO:0006412,Level:6,translation;GO:0034645,Level:5,cellular macromolecule biosynthetic process;GO:0044267,Level:5,cellular protein metabolic process;GO:0044260,Level:4,cellular macromolecule metabolic process;GO:0044249,Level:4,cellular biosynthetic process;GO:0019538,Level:4,protein metabolic process;GO:0044237,Level:3,cellular metabolic process;GO:0009058,Level:3,biosynthetic process;GO:0044238,…	GO:0005840,Level:4,ribosome;GO:0005622,Level:3,intracellular;GO:0030529,Level:3,ribonucleoprotein complex;GO:0032991,Level:2,macromolecular complex;GO:0044464,Level:2,cell part;GO:0005575,Level:1,cellular_component	GO:0003735,Level:3,structural constituent of ribosome;GO:0005198,Level:2,structural molecule activity;GO:0003674,Level:1,molecular_function	NA	NA
XM_006579383.2	gene13554	60S ribosomal protein L6-like, transcript variant X1	211.061	98.3986	1.1	0.0003	0.00221254	UP	GO:0006412,Level:6,translation;GO:0034645,Level:5,cellular macromolecule biosynthetic process;GO:0044267,Level:5,cellular protein metabolic process;GO:0044260,Level:4,cellular macromolecule metabolic process;GO:0044249,Level:4,cellular biosynthetic process;GO:0019538,Level:4,protein metabolic process;GO:0044237,Level:3,cellular metabolic process;GO:0009058,Level:3,biosynthetic process;GO:0044238,…	GO:0005840,Level:4,ribosome;GO:0005622,Level:3,intracellular;GO:0030529,Level:3,ribonucleoprotein complex;GO:0032991,Level:2,macromolecular complex;GO:0044464,Level:2,cell part;GO:0005575,Level:1,cellular_component	GO:0003735,Level:3,structural constituent of ribosome;GO:0005198,Level:2,structural molecule activity;GO:0003674,Level:1,molecular_function	K02934	map03010:Ribosome
XM_003537741.3	gene31200	60S ribosomal protein L7a	338.058	154.887	1.13	0.0007	0.00429452	UP	GO:0042254,Level:5,ribosome biogenesis;GO:0022613,Level:4,ribonucleoprotein complex biogenesis;GO:0044085,Level:3,cellular component biogenesis;GO:0071840,Level:2,cellular component organization or biogenesis;GO:0008150,Level:1,biological_process	GO:0022625,Level:6,cytosolic large ribosomal subunit;GO:0009507,Level:6,chloroplast;GO:0005730,Level:5,nucleolus;GO:0044445,Level:5,cytosolic part;GO:0009536,Level:5,plastid;GO:0022626,Level:5,cytosolic ribosome;GO:0015934,Level:5,large ribosomal subunit;GO:0005840,Level:4,ribosome;GO:0043232,Level:4,intracellular non-membrane-bounded organelle;GO:0044428,Level:4,nuclear part;GO:0044444,Level:4,c…	NA	NA	NA
XM_003537581.3	gene30927	60S ribosomal protein L8-3	420.539	188.064	1.16	0.00045	0.00304266	UP	GO:0006412,Level:6,translation;GO:0034645,Level:5,cellular macromolecule biosynthetic process;GO:0044267,Level:5,cellular protein metabolic process;GO:0044260,Level:4,cellular macromolecule metabolic process;GO:0044249,Level:4,cellular biosynthetic process;GO:0019538,Level:4,protein metabolic process;GO:0044237,Level:3,cellular metabolic process;GO:0009058,Level:3,biosynthetic process;GO:0044238,…	GO:0022625,Level:6,cytosolic large ribosomal subunit;GO:0044445,Level:5,cytosolic part;GO:0022626,Level:5,cytosolic ribosome;GO:0015934,Level:5,large ribosomal subunit;GO:0005773,Level:5,vacuole;GO:0005840,Level:4,ribosome;GO:0044444,Level:4,cytoplasmic part;GO:0043231,Level:4,intracellular membrane-bounded organelle;GO:0044391,Level:4,ribosomal subunit;GO:0005886,Level:3,plasma membrane;GO:00444…	GO:0003723,Level:5,RNA binding;GO:0003676,Level:4,nucleic acid binding;GO:0003735,Level:3,structural constituent of ribosome;GO:1901363,Level:3,heterocyclic compound binding;GO:0097159,Level:3,organic cyclic compound binding;GO:0005198,Level:2,structural molecule activity;GO:0005488,Level:2,binding;GO:0003674,Level:1,molecular_function	K02938	map03010:Ribosome
NM_001248881.1	gene7760	A2B1a precursor	57.1597	176.931	-1.63	5e-05	0.000507054	DOWN	NA	NA	GO:0045735,Level:2,nutrient reservoir activity;GO:0003674,Level:1,molecular_function	NA	NA
XM_003540150.3	gene34732	ABC transporter F family member 1, transcript variant X1	57.2258	240.966	-2.07409	5e-05	0.000507054	DOWN	GO:0006007,Level:8,glucose catabolic process;GO:0006200,Level:8,ATP catabolic process;GO:0006006,Level:7,glucose metabolic process;GO:0019320,Level:7,hexose catabolic process;GO:0009154,Level:7,purine ribonucleotide catabolic process;GO:0019318,Level:6,hexose metabolic process;GO:0046365,Level:6,monosaccharide catabolic process;GO:0009261,Level:6,ribonucleotide catabolic process;GO:0019243,Level:…	GO:0005886,Level:3,plasma membrane;GO:0016020,Level:2,membrane;GO:0044464,Level:2,cell part;GO:0005575,Level:1,cellular_component	GO:0016887,Level:8,ATPase activity;GO:0017111,Level:7,nucleoside-triphosphatase activity;GO:0005524,Level:6,ATP binding;GO:0016462,Level:6,pyrophosphatase activity;GO:0016818,Level:5,hydrolase activity, acting on acid anhydrides, in phosphorus-containing anhydrides;GO:0035639,Level:5,purine ribonucleoside triphosphate binding;GO:0043168,Level:4,anion binding;GO:0000166,Level:4,nucleotide binding;…	K18230	map02010:ABC transporters
XM_003542953.3	gene37621	abscisic acid receptor PYL12-like	656.208	1350.98	-1.04	0.00985	0.0323855	DOWN	GO:0010029,Level:8,regulation of seed germination;GO:1900140,Level:7,regulation of seedling development;GO:0048580,Level:6,regulation of post-embryonic development;GO:0009738,Level:6,abscisic acid-activated signaling pathway;GO:0009755,Level:5,hormone-mediated signaling pathway;GO:2000026,Level:5,regulation of multicellular organismal development;GO:0007165,Level:4,signal transduction;GO:0051239,…	GO:0005634,Level:5,nucleus;GO:0005737,Level:4,cytoplasm;GO:0043231,Level:4,intracellular membrane-bounded organelle;GO:0044424,Level:3,intracellular part;GO:0043227,Level:3,membrane-bounded organelle;GO:0043229,Level:3,intracellular organelle;GO:0043226,Level:2,organelle;GO:0044464,Level:2,cell part;GO:0005575,Level:1,cellular_component	GO:0042803,Level:5,protein homodimerization activity;GO:0046983,Level:4,protein dimerization activity;GO:0010427,Level:4,abscisic acid binding;GO:0042802,Level:4,identical protein binding;GO:0042562,Level:3,hormone binding;GO:0005515,Level:3,protein binding;GO:0004872,Level:2,receptor activity;GO:0005488,Level:2,binding;GO:0003674,Level:1,molecular_function	K14496	map04075:Plant hormone signal transduction
NM_001252731.2	gene3645	actin-11-like	191.04	92.8678	1.04	0.0007	0.00429452	UP	GO:0006094,Level:8,gluconeogenesis;GO:0006006,Level:7,glucose metabolic process;GO:0019319,Level:7,hexose biosynthetic process;GO:0046364,Level:6,monosaccharide biosynthetic process;GO:0019318,Level:6,hexose metabolic process;GO:0010498,Level:6,proteasomal protein catabolic process;GO:0030163,Level:5,protein catabolic process;GO:0005996,Level:5,monosaccharide metabolic process;GO:0016051,Level:5,…	GO:0009941,Level:6,chloroplast envelope;GO:0009570,Level:6,chloroplast stroma;GO:0044434,Level:5,chloroplast part;GO:0009526,Level:5,plastid envelope;GO:0005739,Level:5,mitochondrion;GO:0005856,Level:5,cytoskeleton;GO:0009532,Level:5,plastid stroma;GO:0005737,Level:4,cytoplasm;GO:0043232,Level:4,intracellular non-membrane-bounded organelle;GO:0044435,Level:4,plastid part;GO:0044444,Level:4,cytopl…	GO:0005524,Level:6,ATP binding;GO:0035639,Level:5,purine ribonucleoside triphosphate binding;GO:0043168,Level:4,anion binding;GO:0000166,Level:4,nucleotide binding;GO:1901265,Level:4,nucleoside phosphate binding;GO:1901363,Level:3,heterocyclic compound binding;GO:0097159,Level:3,organic cyclic compound binding;GO:0043167,Level:3,ion binding;GO:0005200,Level:3,structural constituent of cytoskeleto…	K12314;K12315;K05692;K12313	map04260:Cardiac muscle contraction;map05410:Hypertrophic cardiomyopathy (HCM);map05414:Dilated cardiomyopathy (DCM);;map04270:Vascular smooth muscle contraction;;map04145:Phagosome;map04510:Focal adhesion;map04520:Adherens junction;map04530:Tight junction;map04670:Leukocyte transendothelial migration;map04745:Phototransduction - fly;map04810:Regulation of actin cytoskeleton;map05100:Bacterial in…
XM_003523194.3	gene11167	actin-7, transcript variant X1	172.215	75.1227	1.19689	0.00045	0.00304266	UP	GO:0006094,Level:8,gluconeogenesis;GO:0006007,Level:8,glucose catabolic process;GO:0010053,Level:8,root epidermal cell differentiation;GO:0006006,Level:7,glucose metabolic process;GO:0009913,Level:7,epidermal cell differentiation;GO:0019320,Level:7,hexose catabolic process;GO:0019319,Level:7,hexose biosynthetic process;GO:0030855,Level:6,epithelial cell differentiation;GO:0046364,Level:6,monosacc…	GO:0009941,Level:6,chloroplast envelope;GO:0009570,Level:6,chloroplast stroma;GO:0005730,Level:5,nucleolus;GO:0005829,Level:5,cytosol;GO:0044434,Level:5,chloroplast part;GO:0009526,Level:5,plastid envelope;GO:0005739,Level:5,mitochondrion;GO:0005856,Level:5,cytoskeleton;GO:0009532,Level:5,plastid stroma;GO:0005737,Level:4,cytoplasm;GO:0043232,Level:4,intracellular non-membrane-bounded organelle;G…	GO:0005524,Level:6,ATP binding;GO:0035639,Level:5,purine ribonucleoside triphosphate binding;GO:0043168,Level:4,anion binding;GO:0000166,Level:4,nucleotide binding;GO:1901265,Level:4,nucleoside phosphate binding;GO:1901363,Level:3,heterocyclic compound binding;GO:0097159,Level:3,organic cyclic compound binding;GO:0005515,Level:3,protein binding;GO:0043167,Level:3,ion binding;GO:0005200,Level:3,st…	K12314;K12315;K05692;K12313	map04260:Cardiac muscle contraction;map05410:Hypertrophic cardiomyopathy (HCM);map05414:Dilated cardiomyopathy (DCM);;map04270:Vascular smooth muscle contraction;;map04145:Phagosome;map04510:Focal adhesion;map04520:Adherens junction;map04530:Tight junction;map04670:Leukocyte transendothelial migration;map04745:Phototransduction - fly;map04810:Regulation of actin cytoskeleton;map05100:Bacterial in…
NM_001248635.1	gene12186	acyl-CoA oxidase	55.391	117.437	-1.08	0.00045	0.00304266	DOWN	GO:0009695,Level:8,jasmonic acid biosynthetic process;GO:0006635,Level:7,fatty acid beta-oxidation;GO:0072330,Level:7,monocarboxylic acid biosynthetic process;GO:0043069,Level:7,negative regulation of programmed cell death;GO:0060548,Level:6,negative regulation of cell death;GO:0009062,Level:6,fatty acid catabolic process;GO:0043067,Level:6,regulation of programmed cell death;GO:0001676,Level:6,l…	GO:0005777,Level:6,peroxisome;GO:0005829,Level:5,cytosol;GO:0042579,Level:5,microbody;GO:0044444,Level:4,cytoplasmic part;GO:0043231,Level:4,intracellular membrane-bounded organelle;GO:0009506,Level:4,plasmodesma;GO:0044424,Level:3,intracellular part;GO:0005911,Level:3,cell-cell junction;GO:0043227,Level:3,membrane-bounded organelle;GO:0043229,Level:3,intracellular organelle;GO:0030054,Level:2,ce…	GO:0003997,Level:6,acyl-CoA oxidase activity;GO:0016634,Level:5,oxidoreductase activity, acting on the CH-CH group of donors, oxygen as acceptor;GO:0050660,Level:5,flavin adenine dinucleotide binding;GO:0003995,Level:5,acyl-CoA dehydrogenase activity;GO:0043168,Level:4,anion binding;GO:0000166,Level:4,nucleotide binding;GO:0016627,Level:4,oxidoreductase activity, acting on the CH-CH group of dono…	K00232;K10214	map00071:Fatty acid metabolism;map00592:alpha-Linolenic acid metabolism;map01040:Biosynthesis of unsaturated fatty acids;map03320:PPAR signaling pathway;map04146:Peroxisome;;map00120:Primary bile acid biosynthesis;map03320:PPAR signaling pathway;map04146:Peroxisome
NM_001255765.2	gene36784	adenosine kinase 2-like	322.919	100.862	1.67879	5e-05	0.000507054	UP	GO:0044209,Level:8,AMP salvage;GO:0006169,Level:8,adenosine salvage;GO:0032261,Level:7,purine nucleotide salvage;GO:0006166,Level:7,purine ribonucleoside salvage;GO:0043174,Level:6,nucleoside salvage;GO:0016310,Level:6,phosphorylation;GO:0043173,Level:6,nucleotide salvage;GO:0043101,Level:6,purine-containing compound salvage;GO:0006796,Level:5,phosphate-containing compound metabolic process;GO:00…	GO:0005829,Level:5,cytosol;GO:0044444,Level:4,cytoplasmic part;GO:0005886,Level:3,plasma membrane;GO:0044424,Level:3,intracellular part;GO:0016020,Level:2,membrane;GO:0044464,Level:2,cell part;GO:0005575,Level:1,cellular_component	GO:0004001,Level:8,adenosine kinase activity;GO:0019206,Level:7,nucleoside kinase activity;GO:0005507,Level:7,copper ion binding;GO:0046914,Level:6,transition metal ion binding;GO:0005524,Level:6,ATP binding;GO:0019205,Level:6,nucleobase-containing compound kinase activity;GO:0016301,Level:5,kinase activity;GO:0046872,Level:5,metal ion binding;GO:0016773,Level:5,phosphotransferase activity, alcoh…	K00856	map00230:Purine metabolism
XM_003524878.3	gene13249	adenosylhomocysteinase-like	322.834	140.962	1.19549	0.0007	0.00429452	UP	GO:0006730,Level:4,one-carbon metabolic process;GO:0044237,Level:3,cellular metabolic process;GO:0044763,Level:3,single-organism cellular process;GO:0008152,Level:2,metabolic process;GO:0044699,Level:2,single-organism process;GO:0009987,Level:2,cellular process;GO:0008150,Level:1,biological_process	NA	GO:0004013,Level:6,adenosylhomocysteinase activity;GO:0016802,Level:5,trialkylsulfonium hydrolase activity;GO:0016801,Level:4,hydrolase activity, acting on ether bonds;GO:0016787,Level:3,hydrolase activity;GO:0003824,Level:2,catalytic activity;GO:0003674,Level:1,molecular_function	K01251	map00270:Cysteine and methionine metabolism
XM_003531394.3	gene21848	ADP,ATP carrier protein 1, mitochondrial	154.459	74.9175	1.04385	0.0002	0.00160842	UP	GO:0055085,Level:4,transmembrane transport;GO:0044763,Level:3,single-organism cellular process;GO:0006810,Level:3,transport;GO:0044765,Level:3,single-organism transport;GO:0044699,Level:2,single-organism process;GO:0051234,Level:2,establishment of localization;GO:0009987,Level:2,cellular process;GO:0008150,Level:1,biological_process	GO:0005743,Level:5,mitochondrial inner membrane;GO:0005739,Level:5,mitochondrion;GO:0019866,Level:4,organelle inner membrane;GO:0044444,Level:4,cytoplasmic part;GO:0043231,Level:4,intracellular membrane-bounded organelle;GO:0031966,Level:4,mitochondrial membrane;GO:0044424,Level:3,intracellular part;GO:0043227,Level:3,membrane-bounded organelle;GO:0016021,Level:3,integral component of membrane;GO…	GO:0005215,Level:2,transporter activity;GO:0003674,Level:1,molecular_function	K05863	map04020:Calcium signaling pathway;map05012:Parkinson's disease;map05016:Huntington's disease;map05166:HTLV-I infection
NM_001289328.1	gene44384	ADP,ATP carrier protein 1, mitochondrial-like	388.031	174.216	1.16	0.0003	0.00221254	UP	GO:0055085,Level:4,transmembrane transport;GO:0044763,Level:3,single-organism cellular process;GO:0006810,Level:3,transport;GO:0044765,Level:3,single-organism transport;GO:0044699,Level:2,single-organism process;GO:0051234,Level:2,establishment of localization;GO:0009987,Level:2,cellular process;GO:0008150,Level:1,biological_process	GO:0005743,Level:5,mitochondrial inner membrane;GO:0005739,Level:5,mitochondrion;GO:0019866,Level:4,organelle inner membrane;GO:0044444,Level:4,cytoplasmic part;GO:0043231,Level:4,intracellular membrane-bounded organelle;GO:0031966,Level:4,mitochondrial membrane;GO:0044424,Level:3,intracellular part;GO:0043227,Level:3,membrane-bounded organelle;GO:0016021,Level:3,integral component of membrane;GO…	GO:0005215,Level:2,transporter activity;GO:0003674,Level:1,molecular_function	K05863	map04020:Calcium signaling pathway;map05012:Parkinson's disease;map05016:Huntington's disease;map05166:HTLV-I infection
XM_003542763.3	gene37256	albumin-1-like	85.376	34.3427	1.31	5e-05	0.000507054	UP	GO:0009405,Level:3,pathogenesis;GO:0051704,Level:2,multi-organism process;GO:0008150,Level:1,biological_process	NA	GO:0045735,Level:2,nutrient reservoir activity;GO:0003674,Level:1,molecular_function	NA	NA
NM_001280572.1	gene58169	allergen Gly m Bd 28K	72.8646	725.925	-3.31653	5e-05	0.000507054	DOWN	GO:0042742,Level:5,defense response to bacterium;GO:0050832,Level:5,defense response to fungus;GO:0098542,Level:4,defense response to other organism;GO:0006952,Level:4,defense response;GO:0009620,Level:4,response to fungus;GO:0009617,Level:4,response to bacterium;GO:0031640,Level:3,killing of cells of other organism;GO:0006950,Level:3,response to stress;GO:0051707,Level:3,response to other organi…	GO:0005576,Level:2,extracellular region;GO:0005575,Level:1,cellular_component	GO:0045735,Level:2,nutrient reservoir activity;GO:0003674,Level:1,molecular_function	NA	NA
NM_001254001.2	gene53345	altered inheritance of mitochondria protein 32-like	86.6914	275.894	-1.67015	5e-05	0.000507054	DOWN	NA	NA	NA	NA	NA
NM_001250856.1	gene58187	ascorbate peroxidase 1, cytosolic	270.578	105.846	1.35	5e-05	0.000507054	UP	GO:0042744,Level:4,hydrogen peroxide catabolic process;GO:0055114,Level:4,oxidation-reduction process;GO:0006979,Level:4,response to oxidative stress;GO:0044763,Level:3,single-organism cellular process;GO:0006950,Level:3,response to stress;GO:0044710,Level:3,single-organism metabolic process;GO:0008152,Level:2,metabolic process;GO:0044699,Level:2,single-organism process;GO:0050896,Level:2,respons…	GO:0005737,Level:4,cytoplasm;GO:0044424,Level:3,intracellular part;GO:0044464,Level:2,cell part;GO:0005575,Level:1,cellular_component	GO:0020037,Level:5,heme binding;GO:0046872,Level:5,metal ion binding;GO:0046906,Level:4,tetrapyrrole binding;GO:0016688,Level:4,L-ascorbate peroxidase activity;GO:0043169,Level:4,cation binding;GO:1901363,Level:3,heterocyclic compound binding;GO:0097159,Level:3,organic cyclic compound binding;GO:0016491,Level:3,oxidoreductase activity;GO:0004601,Level:3,peroxidase activity;GO:0043167,Level:3,ion …	K00434	map00053:Ascorbate and aldarate metabolism;map00480:Glutathione metabolism
XM_006600173.2	gene46787	aspartic proteinase 1, transcript variant X1	36.4567	196.735	-2.432	5e-05	0.000507054	DOWN	GO:0006508,Level:5,proteolysis;GO:0006629,Level:4,lipid metabolic process;GO:0019538,Level:4,protein metabolic process;GO:0071704,Level:3,organic substance metabolic process;GO:0044710,Level:3,single-organism metabolic process;GO:0044238,Level:3,primary metabolic process;GO:0008152,Level:2,metabolic process;GO:0044699,Level:2,single-organism process;GO:0008150,Level:1,biological_process	GO:0005773,Level:5,vacuole;GO:0044444,Level:4,cytoplasmic part;GO:0043231,Level:4,intracellular membrane-bounded organelle;GO:0044424,Level:3,intracellular part;GO:0043227,Level:3,membrane-bounded organelle;GO:0043229,Level:3,intracellular organelle;GO:0043226,Level:2,organelle;GO:0044464,Level:2,cell part;GO:0005575,Level:1,cellular_component	GO:0004190,Level:7,aspartic-type endopeptidase activity;GO:0070001,Level:6,aspartic-type peptidase activity;GO:0004175,Level:6,endopeptidase activity;GO:0070011,Level:5,peptidase activity, acting on L-amino acid peptides;GO:0008233,Level:4,peptidase activity;GO:0016787,Level:3,hydrolase activity;GO:0003824,Level:2,catalytic activity;GO:0003674,Level:1,molecular_function	K08565	map04142:Lysosome
XM_003529597.3	gene20243	aspartic proteinase-like	53.076	157.718	-1.57122	5e-05	0.000507054	DOWN	GO:0006508,Level:5,proteolysis;GO:0006629,Level:4,lipid metabolic process;GO:0019538,Level:4,protein metabolic process;GO:0071704,Level:3,organic substance metabolic process;GO:0044710,Level:3,single-organism metabolic process;GO:0044238,Level:3,primary metabolic process;GO:0008152,Level:2,metabolic process;GO:0044699,Level:2,single-organism process;GO:0008150,Level:1,biological_process	GO:0005773,Level:5,vacuole;GO:0044444,Level:4,cytoplasmic part;GO:0043231,Level:4,intracellular membrane-bounded organelle;GO:0044424,Level:3,intracellular part;GO:0043227,Level:3,membrane-bounded organelle;GO:0043229,Level:3,intracellular organelle;GO:0043226,Level:2,organelle;GO:0044464,Level:2,cell part;GO:0005575,Level:1,cellular_component	GO:0004190,Level:7,aspartic-type endopeptidase activity;GO:0070001,Level:6,aspartic-type peptidase activity;GO:0004175,Level:6,endopeptidase activity;GO:0070011,Level:5,peptidase activity, acting on L-amino acid peptides;GO:0008233,Level:4,peptidase activity;GO:0016787,Level:3,hydrolase activity;GO:0003824,Level:2,catalytic activity;GO:0003674,Level:1,molecular_function	K01382	map04142:Lysosome
XM_003529507.3	gene17507	ATP synthase subunit epsilon, mitochondrial	187.376	68.1135	1.46	5e-05	0.000507054	UP	GO:0006754,Level:9,ATP biosynthetic process;GO:0009206,Level:8,purine ribonucleoside triphosphate biosynthetic process;GO:0009168,Level:8,purine ribonucleoside monophosphate biosynthetic process;GO:0015986,Level:8,ATP synthesis coupled proton transport;GO:0046034,Level:8,ATP metabolic process;GO:0009152,Level:8,purine ribonucleotide biosynthetic process;GO:0046129,Level:8,purine ribonucleoside bi…	GO:0005743,Level:5,mitochondrial inner membrane;GO:0005739,Level:5,mitochondrion;GO:0019866,Level:4,organelle inner membrane;GO:0045261,Level:4,proton-transporting ATP synthase complex, catalytic core F(1);GO:0044444,Level:4,cytoplasmic part;GO:0043231,Level:4,intracellular membrane-bounded organelle;GO:0031966,Level:4,mitochondrial membrane;GO:0000275,Level:4,mitochondrial proton-transporting AT…	GO:0046961,Level:8,proton-transporting ATPase activity, rotational mechanism;GO:0046933,Level:8,proton-transporting ATP synthase activity, rotational mechanism;GO:0019829,Level:7,cation-transporting ATPase activity;GO:0044769,Level:7,ATPase activity, coupled to transmembrane movement of ions, rotational mechanism;GO:0042625,Level:6,ATPase activity, coupled to transmembrane movement of ions;GO:000…	NA	NA
XM_003554211.3	gene52859	ATP-dependent zinc metalloprotease YME1L1-like	229.327	806.221	-1.81377	5e-05	0.000507054	DOWN	GO:0006200,Level:8,ATP catabolic process;GO:0051131,Level:8,chaperone-mediated protein complex assembly;GO:0043623,Level:7,cellular protein complex assembly;GO:0009154,Level:7,purine ribonucleotide catabolic process;GO:0034622,Level:6,cellular macromolecular complex assembly;GO:0009261,Level:6,ribonucleotide catabolic process;GO:0006461,Level:6,protein complex assembly;GO:0065003,Level:5,macromol…	GO:0005743,Level:5,mitochondrial inner membrane;GO:0005739,Level:5,mitochondrion;GO:0019866,Level:4,organelle inner membrane;GO:0044444,Level:4,cytoplasmic part;GO:0043231,Level:4,intracellular membrane-bounded organelle;GO:0031966,Level:4,mitochondrial membrane;GO:0044424,Level:3,intracellular part;GO:0043227,Level:3,membrane-bounded organelle;GO:0016021,Level:3,integral component of membrane;GO…	GO:0016887,Level:8,ATPase activity;GO:0017111,Level:7,nucleoside-triphosphatase activity;GO:0005524,Level:6,ATP binding;GO:0016462,Level:6,pyrophosphatase activity;GO:0016818,Level:5,hydrolase activity, acting on acid anhydrides, in phosphorus-containing anhydrides;GO:0035639,Level:5,purine ribonucleoside triphosphate binding;GO:0043168,Level:4,anion binding;GO:0000166,Level:4,nucleotide binding;…	NA	NA
NM_001253072.1	gene44607	auxin-induced protein 15A-like	80.4645	228.269	-1.5	5e-05	0.000507054	DOWN	GO:0009734,Level:6,auxin-activated signaling pathway;GO:0009755,Level:5,hormone-mediated signaling pathway;GO:0007165,Level:4,signal transduction;GO:0051716,Level:3,cellular response to stimulus;GO:0050896,Level:2,response to stimulus;GO:0009987,Level:2,cellular process;GO:0008150,Level:1,biological_process	NA	NA	NA	NA
XM_003542836.3	gene37398	basic 7S globulin	70.9597	204.451	-1.52669	5e-05	0.000507054	DOWN	GO:0006508,Level:5,proteolysis;GO:0019538,Level:4,protein metabolic process;GO:0044238,Level:3,primary metabolic process;GO:0008152,Level:2,metabolic process;GO:0008150,Level:1,biological_process	NA	GO:0004190,Level:7,aspartic-type endopeptidase activity;GO:0070001,Level:6,aspartic-type peptidase activity;GO:0004175,Level:6,endopeptidase activity;GO:0070011,Level:5,peptidase activity, acting on L-amino acid peptides;GO:0008233,Level:4,peptidase activity;GO:0016787,Level:3,hydrolase activity;GO:0045735,Level:2,nutrient reservoir activity;GO:0003824,Level:2,catalytic activity;GO:0003674,Level:…	NA	NA
XM_003542835.3	gene37396	basic 7S globulin-like	89.1162	248.82	-1.48134	0.00025	0.00192498	DOWN	GO:0006508,Level:5,proteolysis;GO:0019538,Level:4,protein metabolic process;GO:0044238,Level:3,primary metabolic process;GO:0008152,Level:2,metabolic process;GO:0008150,Level:1,biological_process	NA	GO:0004190,Level:7,aspartic-type endopeptidase activity;GO:0070001,Level:6,aspartic-type peptidase activity;GO:0004175,Level:6,endopeptidase activity;GO:0070011,Level:5,peptidase activity, acting on L-amino acid peptides;GO:0008233,Level:4,peptidase activity;GO:0016787,Level:3,hydrolase activity;GO:0045735,Level:2,nutrient reservoir activity;GO:0003824,Level:2,catalytic activity;GO:0003674,Level:…	NA	NA
NM_001251545.1	gene7459	beta-1,3-endoglucanase	796.671	264.925	1.5884	5e-05	0.000507054	UP	GO:0009627,Level:6,systemic acquired resistance;GO:0009814,Level:5,defense response, incompatible interaction;GO:0098542,Level:4,defense response to other organism;GO:0005975,Level:4,carbohydrate metabolic process;GO:0006952,Level:4,defense response;GO:0045087,Level:4,innate immune response;GO:0006950,Level:3,response to stress;GO:0006955,Level:3,immune response;GO:0051707,Level:3,response to oth…	GO:0005773,Level:5,vacuole;GO:0044444,Level:4,cytoplasmic part;GO:0043231,Level:4,intracellular membrane-bounded organelle;GO:0044424,Level:3,intracellular part;GO:0043227,Level:3,membrane-bounded organelle;GO:0043229,Level:3,intracellular organelle;GO:0043226,Level:2,organelle;GO:0044464,Level:2,cell part;GO:0005575,Level:1,cellular_component	GO:0042973,Level:8,glucan endo-1,3-beta-D-glucosidase activity;GO:0008422,Level:7,beta-glucosidase activity;GO:0015926,Level:6,glucosidase activity;GO:0004553,Level:5,hydrolase activity, hydrolyzing O-glycosyl compounds;GO:0016798,Level:4,hydrolase activity, acting on glycosyl bonds;GO:0043169,Level:4,cation binding;GO:0016787,Level:3,hydrolase activity;GO:0043167,Level:3,ion binding;GO:0003824,L…	NA	NA
XM_003534038.3	gene25830	beta-amylase 1, chloroplastic	18.3781	142.801	-2.95794	5e-05	0.000507054	DOWN	GO:0005983,Level:7,starch catabolic process;GO:0044247,Level:6,cellular polysaccharide catabolic process;GO:0000272,Level:6,polysaccharide catabolic process;GO:0044264,Level:5,cellular polysaccharide metabolic process;GO:0016052,Level:5,carbohydrate catabolic process;GO:0005976,Level:5,polysaccharide metabolic process;GO:0044275,Level:5,cellular carbohydrate catabolic process;GO:0009057,Level:5,m…	GO:0009507,Level:6,chloroplast;GO:0005829,Level:5,cytosol;GO:0009536,Level:5,plastid;GO:0005634,Level:5,nucleus;GO:0044444,Level:4,cytoplasmic part;GO:0043231,Level:4,intracellular membrane-bounded organelle;GO:0044424,Level:3,intracellular part;GO:0043227,Level:3,membrane-bounded organelle;GO:0043229,Level:3,intracellular organelle;GO:0043226,Level:2,organelle;GO:0044464,Level:2,cell part;GO:000…	GO:0016161,Level:7,beta-amylase activity;GO:0016160,Level:6,amylase activity;GO:0004553,Level:5,hydrolase activity, hydrolyzing O-glycosyl compounds;GO:0016798,Level:4,hydrolase activity, acting on glycosyl bonds;GO:0043169,Level:4,cation binding;GO:0016787,Level:3,hydrolase activity;GO:0043167,Level:3,ion binding;GO:0003824,Level:2,catalytic activity;GO:0005488,Level:2,binding;GO:0003674,Level:1…	K01177	map00500:Starch and sucrose metabolism
NM_001249225.1	gene23839	beta-amyrin and sophoradiol 24-hydroxylase	181.002	81.2474	1.15562	0.00015	0.00127379	UP	GO:0055114,Level:4,oxidation-reduction process;GO:0044710,Level:3,single-organism metabolic process;GO:0008152,Level:2,metabolic process;GO:0044699,Level:2,single-organism process;GO:0008150,Level:1,biological_process	GO:0016021,Level:3,integral component of membrane;GO:0016020,Level:2,membrane;GO:0044425,Level:2,membrane part;GO:0005575,Level:1,cellular_component	GO:0005506,Level:7,iron ion binding;GO:0046914,Level:6,transition metal ion binding;GO:0020037,Level:5,heme binding;GO:0046872,Level:5,metal ion binding;GO:0004497,Level:4,monooxygenase activity;GO:0016705,Level:4,oxidoreductase activity, acting on paired donors, with incorporation or reduction of molecular oxygen;GO:0046906,Level:4,tetrapyrrole binding;GO:0043169,Level:4,cation binding;GO:190136…	K13083;K13257;K05280;K13261;K15814	map00941:Flavonoid biosynthesis;map00944:Flavone and flavonol biosynthesis;map01110:Biosynthesis of secondary metabolites;;map00943:Isoflavonoid biosynthesis;map01110:Biosynthesis of secondary metabolites;;map00941:Flavonoid biosynthesis;map00944:Flavone and flavonol biosynthesis;map01110:Biosynthesis of secondary metabolites;;map00943:Isoflavonoid biosynthesis;;map00909:Sesquiterpenoid and trite…
NM_001250387.1	gene29683	beta-conglycinin alpha prime subunit	63.8204	249.273	-1.96564	5e-05	0.000507054	DOWN	NA	GO:0033095,Level:6,aleurone grain;GO:0016023,Level:5,cytoplasmic membrane-bounded vesicle;GO:0005773,Level:5,vacuole;GO:0031988,Level:4,membrane-bounded vesicle;GO:0044444,Level:4,cytoplasmic part;GO:0043231,Level:4,intracellular membrane-bounded organelle;GO:0031410,Level:4,cytoplasmic vesicle;GO:0044424,Level:3,intracellular part;GO:0043227,Level:3,membrane-bounded organelle;GO:0031982,Level:3,…	GO:0045735,Level:2,nutrient reservoir activity;GO:0003674,Level:1,molecular_function	NA	NA
XM_003536477.3	gene29685	beta-conglycinin, beta chain-like	79.7614	296.841	-1.89593	5e-05	0.000507054	DOWN	NA	GO:0033095,Level:6,aleurone grain;GO:0016023,Level:5,cytoplasmic membrane-bounded vesicle;GO:0005773,Level:5,vacuole;GO:0031988,Level:4,membrane-bounded vesicle;GO:0044444,Level:4,cytoplasmic part;GO:0043231,Level:4,intracellular membrane-bounded organelle;GO:0031410,Level:4,cytoplasmic vesicle;GO:0044424,Level:3,intracellular part;GO:0043227,Level:3,membrane-bounded organelle;GO:0031982,Level:3,…	GO:0045735,Level:2,nutrient reservoir activity;GO:0003674,Level:1,molecular_function	NA	NA
XM_003534098.2	gene25925	beta-glucosidase 44	121.138	394.568	-1.70362	5e-05	0.000507054	DOWN	GO:0005975,Level:4,carbohydrate metabolic process;GO:0071704,Level:3,organic substance metabolic process;GO:0044238,Level:3,primary metabolic process;GO:0008152,Level:2,metabolic process;GO:0008150,Level:1,biological_process	GO:0022626,Level:5,cytosolic ribosome;GO:0009505,Level:5,plant-type cell wall;GO:0005840,Level:4,ribosome;GO:0005618,Level:4,cell wall;GO:0030529,Level:3,ribonucleoprotein complex;GO:0030312,Level:3,external encapsulating structure;GO:0005576,Level:2,extracellular region;GO:0032991,Level:2,macromolecular complex;GO:0044464,Level:2,cell part;GO:0005575,Level:1,cellular_component	GO:0080083,Level:8,beta-gentiobiose beta-glucosidase activity;GO:0080082,Level:8,esculin beta-glucosidase activity;GO:0080081,Level:8,4-methylumbelliferyl-beta-D-glucopyranoside beta-glucosidase activity;GO:0080079,Level:8,cellobiose glucosidase activity;GO:0047668,Level:8,amygdalin beta-glucosidase activity;GO:0008422,Level:7,beta-glucosidase activity;GO:0004567,Level:7,beta-mannosidase activity…	K17194;K01188;K15748;K01237;K17192;K12693;K12695;K13031;K13032	map00942:Anthocyanin biosynthesis;;map00460:Cyanoamino acid metabolism;map00500:Starch and sucrose metabolism;map00940:Phenylpropanoid biosynthesis;map01110:Biosynthesis of secondary metabolites;;map00906:Carotenoid biosynthesis;;map00380:Tryptophan metabolism;;map00942:Anthocyanin biosynthesis;;map00901:Indole alkaloid biosynthesis;map01110:Biosynthesis of secondary metabolites;;map00901:Indole …
NM_001252709.1	gene7381	beta-tubulin	577.263	173.21	1.73671	5e-05	0.000507054	UP	GO:0006184,Level:8,GTP catabolic process;GO:0051258,Level:8,protein polymerization;GO:0043623,Level:7,cellular protein complex assembly;GO:0009154,Level:7,purine ribonucleotide catabolic process;GO:0034622,Level:6,cellular macromolecular complex assembly;GO:0009261,Level:6,ribonucleotide catabolic process;GO:0006461,Level:6,protein complex assembly;GO:0065003,Level:5,macromolecular complex assemb…	GO:0005856,Level:5,cytoskeleton;GO:0005737,Level:4,cytoplasm;GO:0043232,Level:4,intracellular non-membrane-bounded organelle;GO:0005874,Level:4,microtubule;GO:0043228,Level:3,non-membrane-bounded organelle;GO:0044424,Level:3,intracellular part;GO:0043234,Level:3,protein complex;GO:0043229,Level:3,intracellular organelle;GO:0043226,Level:2,organelle;GO:0032991,Level:2,macromolecular complex;GO:004…	GO:0003924,Level:8,GTPase activity;GO:0017111,Level:7,nucleoside-triphosphatase activity;GO:0016462,Level:6,pyrophosphatase activity;GO:0005525,Level:6,GTP binding;GO:0016818,Level:5,hydrolase activity, acting on acid anhydrides, in phosphorus-containing anhydrides;GO:0035639,Level:5,purine ribonucleoside triphosphate binding;GO:0043168,Level:4,anion binding;GO:0000166,Level:4,nucleotide binding;…	K07374;K07375	map04145:Phagosome;map04540:Gap junction;map05130:Pathogenic Escherichia coli infection;;map04145:Phagosome;map04540:Gap junction;map05130:Pathogenic Escherichia coli infection
XM_003522836.3	gene8873	bifunctional phosphatase IMPL2, chloroplastic	7.27867	25.9976	-1.83663	5e-05	0.000507054	DOWN	GO:0046854,Level:7,phosphatidylinositol phosphorylation;GO:0000105,Level:6,histidine biosynthetic process;GO:0046834,Level:6,lipid phosphorylation;GO:0030258,Level:5,lipid modification;GO:0018130,Level:5,heterocycle biosynthetic process;GO:1901362,Level:5,organic cyclic compound biosynthetic process;GO:0006021,Level:5,inositol biosynthetic process;GO:0019438,Level:5,aromatic compound biosynthetic…	GO:0009507,Level:6,chloroplast;GO:0009536,Level:5,plastid;GO:0044444,Level:4,cytoplasmic part;GO:0043231,Level:4,intracellular membrane-bounded organelle;GO:0044424,Level:3,intracellular part;GO:0043227,Level:3,membrane-bounded organelle;GO:0043229,Level:3,intracellular organelle;GO:0043226,Level:2,organelle;GO:0044464,Level:2,cell part;GO:0005575,Level:1,cellular_component	GO:0008934,Level:9,inositol monophosphate 1-phosphatase activity;GO:0052833,Level:9,inositol monophosphate 4-phosphatase activity;GO:0052832,Level:9,inositol monophosphate 3-phosphatase activity;GO:0052834,Level:8,inositol monophosphate phosphatase activity;GO:0052745,Level:7,inositol phosphate phosphatase activity;GO:0004401,Level:7,histidinol-phosphatase activity;GO:0016791,Level:6,phosphatase …	K18649	map00053:Ascorbate and aldarate metabolism;map00340:Histidine metabolism;map00562:Inositol phosphate metabolism;map01110:Biosynthesis of secondary metabolites;map04070:Phosphatidylinositol signaling system
XM_003534238.3	gene26207	binding partner of ACD11 1-like	65.2653	156.146	-1.25851	5e-05	0.000507054	DOWN	GO:0033554,Level:4,cellular response to stress;GO:0051716,Level:3,cellular response to stimulus;GO:0006950,Level:3,response to stress;GO:0050896,Level:2,response to stimulus;GO:0009987,Level:2,cellular process;GO:0008150,Level:1,biological_process	GO:0005829,Level:5,cytosol;GO:0044444,Level:4,cytoplasmic part;GO:0044424,Level:3,intracellular part;GO:0044464,Level:2,cell part;GO:0005575,Level:1,cellular_component	GO:0003723,Level:5,RNA binding;GO:0003676,Level:4,nucleic acid binding;GO:0000166,Level:4,nucleotide binding;GO:1901363,Level:3,heterocyclic compound binding;GO:0097159,Level:3,organic cyclic compound binding;GO:0036094,Level:3,small molecule binding;GO:0005488,Level:2,binding;GO:0003674,Level:1,molecular_function	NA	NA
NM_001249286.1	gene46554	Bowman-Birk proteinase isoinhibitor D-II	81.8196	800.709	-3.29076	5e-05	0.000507054	DOWN	GO:0010466,Level:7,negative regulation of peptidase activity;GO:0051346,Level:6,negative regulation of hydrolase activity;GO:0052547,Level:6,regulation of peptidase activity;GO:0043086,Level:5,negative regulation of catalytic activity;GO:0051336,Level:5,regulation of hydrolase activity;GO:0044092,Level:4,negative regulation of molecular function;GO:0050790,Level:4,regulation of catalytic activity…	GO:0005576,Level:2,extracellular region;GO:0005575,Level:1,cellular_component	GO:0004867,Level:6,serine-type endopeptidase inhibitor activity;GO:0004866,Level:5,endopeptidase inhibitor activity;GO:0030414,Level:4,peptidase inhibitor activity;GO:0061135,Level:4,endopeptidase regulator activity;GO:0004857,Level:3,enzyme inhibitor activity;GO:0061134,Level:3,peptidase regulator activity;GO:0030234,Level:2,enzyme regulator activity;GO:0003674,Level:1,molecular_function	NA	NA
XM_003521745.3	gene8670	BTB/POZ domain-containing protein POB1-like	63.5894	281.35	-2.15	5e-05	0.000507054	DOWN	GO:0016567,Level:9,protein ubiquitination;GO:0032446,Level:8,protein modification by small protein conjugation;GO:0010114,Level:7,response to red light;GO:0070647,Level:7,protein modification by small protein conjugation or removal;GO:0009639,Level:6,response to red or far red light;GO:0006464,Level:6,cellular protein modification process;GO:0009954,Level:6,proximal/distal pattern formation;GO:00…	GO:0005634,Level:5,nucleus;GO:0043231,Level:4,intracellular membrane-bounded organelle;GO:0043227,Level:3,membrane-bounded organelle;GO:0043229,Level:3,intracellular organelle;GO:0043226,Level:2,organelle;GO:0005575,Level:1,cellular_component	GO:0046982,Level:5,protein heterodimerization activity;GO:0042803,Level:5,protein homodimerization activity;GO:0046983,Level:4,protein dimerization activity;GO:0042802,Level:4,identical protein binding;GO:0005515,Level:3,protein binding;GO:0005488,Level:2,binding;GO:0003674,Level:1,molecular_function	K10456	map04120:Ubiquitin mediated proteolysis
NM_001250414.2	gene29131	Ca+2-binding EF hand protein	128.364	978.656	-2.93	5e-05	0.000507054	DOWN	GO:0055114,Level:4,oxidation-reduction process;GO:0044710,Level:3,single-organism metabolic process;GO:0008152,Level:2,metabolic process;GO:0044699,Level:2,single-organism process;GO:0008150,Level:1,biological_process	GO:0005783,Level:5,endoplasmic reticulum;GO:0005811,Level:5,lipid particle;GO:0043232,Level:4,intracellular non-membrane-bounded organelle;GO:0044444,Level:4,cytoplasmic part;GO:0043231,Level:4,intracellular membrane-bounded organelle;GO:0043228,Level:3,non-membrane-bounded organelle;GO:0044424,Level:3,intracellular part;GO:0043227,Level:3,membrane-bounded organelle;GO:0031090,Level:3,organelle m…	GO:0046872,Level:5,metal ion binding;GO:0043169,Level:4,cation binding;GO:0016491,Level:3,oxidoreductase activity;GO:0043167,Level:3,ion binding;GO:0003824,Level:2,catalytic activity;GO:0005488,Level:2,binding;GO:0003674,Level:1,molecular_function	K17991	map00073:Cutin, suberine and wax biosynthesis
XM_003545425.3	gene39428	calmodulin	290.588	142.703	1.02596	0.00065	0.00405166	UP	NA	NA	NA	NA	NA
NM_001248187.2	gene15745	calnexin	248.491	123.879	1.00427	0.00145	0.00752766	UP	GO:0006457,Level:6,protein folding;GO:0044267,Level:5,cellular protein metabolic process;GO:0044260,Level:4,cellular macromolecule metabolic process;GO:0019538,Level:4,protein metabolic process;GO:0044237,Level:3,cellular metabolic process;GO:0044238,Level:3,primary metabolic process;GO:0008152,Level:2,metabolic process;GO:0009987,Level:2,cellular process;GO:0008150,Level:1,biological_process	GO:0005783,Level:5,endoplasmic reticulum;GO:0044444,Level:4,cytoplasmic part;GO:0043231,Level:4,intracellular membrane-bounded organelle;GO:0044424,Level:3,intracellular part;GO:0043227,Level:3,membrane-bounded organelle;GO:0005789,Level:3,endoplasmic reticulum membrane;GO:0016021,Level:3,integral component of membrane;GO:0043229,Level:3,intracellular organelle;GO:0016020,Level:2,membrane;GO:0043…	GO:0005509,Level:6,calcium ion binding;GO:0046872,Level:5,metal ion binding;GO:0051082,Level:4,unfolded protein binding;GO:0043169,Level:4,cation binding;GO:0030246,Level:3,carbohydrate binding;GO:0005515,Level:3,protein binding;GO:0043167,Level:3,ion binding;GO:0005488,Level:2,binding;GO:0003674,Level:1,molecular_function	K08054	map04141:Protein processing in endoplasmic reticulum;map04145:Phagosome;map04612:Antigen processing and presentation;map05166:HTLV-I infection
XM_003555759.2	gene56585	calreticulin	256.015	109.197	1.2293	5e-05	0.000507054	UP	GO:0006457,Level:6,protein folding;GO:0044267,Level:5,cellular protein metabolic process;GO:0044260,Level:4,cellular macromolecule metabolic process;GO:0019538,Level:4,protein metabolic process;GO:0044237,Level:3,cellular metabolic process;GO:0044238,Level:3,primary metabolic process;GO:0008152,Level:2,metabolic process;GO:0009987,Level:2,cellular process;GO:0008150,Level:1,biological_process	GO:0005788,Level:5,endoplasmic reticulum lumen;GO:0005783,Level:5,endoplasmic reticulum;GO:0044432,Level:4,endoplasmic reticulum part;GO:0070013,Level:4,intracellular organelle lumen;GO:0044444,Level:4,cytoplasmic part;GO:0043231,Level:4,intracellular membrane-bounded organelle;GO:0044424,Level:3,intracellular part;GO:0044446,Level:3,intracellular organelle part;GO:0043227,Level:3,membrane-bounde…	GO:0005509,Level:6,calcium ion binding;GO:0046872,Level:5,metal ion binding;GO:0051082,Level:4,unfolded protein binding;GO:0043169,Level:4,cation binding;GO:0030246,Level:3,carbohydrate binding;GO:0005515,Level:3,protein binding;GO:0043167,Level:3,ion binding;GO:0005488,Level:2,binding;GO:0003674,Level:1,molecular_function	K08057	map04141:Protein processing in endoplasmic reticulum;map04145:Phagosome;map04612:Antigen processing and presentation;map05142:Chagas disease (American trypanosomiasis);map05166:HTLV-I infection
NM_001249422.2	gene28728	calreticulin-1	296.929	108.679	1.45005	5e-05	0.000507054	UP	GO:0006457,Level:6,protein folding;GO:0044267,Level:5,cellular protein metabolic process;GO:0044260,Level:4,cellular macromolecule metabolic process;GO:0019538,Level:4,protein metabolic process;GO:0044237,Level:3,cellular metabolic process;GO:0044238,Level:3,primary metabolic process;GO:0008152,Level:2,metabolic process;GO:0009987,Level:2,cellular process;GO:0008150,Level:1,biological_process	GO:0005788,Level:5,endoplasmic reticulum lumen;GO:0005783,Level:5,endoplasmic reticulum;GO:0044432,Level:4,endoplasmic reticulum part;GO:0070013,Level:4,intracellular organelle lumen;GO:0044444,Level:4,cytoplasmic part;GO:0043231,Level:4,intracellular membrane-bounded organelle;GO:0044424,Level:3,intracellular part;GO:0044446,Level:3,intracellular organelle part;GO:0043227,Level:3,membrane-bounde…	GO:0005509,Level:6,calcium ion binding;GO:0046872,Level:5,metal ion binding;GO:0051082,Level:4,unfolded protein binding;GO:0043169,Level:4,cation binding;GO:0030246,Level:3,carbohydrate binding;GO:0005515,Level:3,protein binding;GO:0043167,Level:3,ion binding;GO:0005488,Level:2,binding;GO:0003674,Level:1,molecular_function	K08057	map04141:Protein processing in endoplasmic reticulum;map04145:Phagosome;map04612:Antigen processing and presentation;map05142:Chagas disease (American trypanosomiasis);map05166:HTLV-I infection
XM_003535887.3	gene27113	calvin cycle protein CP12-2, chloroplastic	84.9175	276.795	-1.70469	5e-05	0.000507054	DOWN	GO:0018316,Level:8,peptide cross-linking via L-cystine;GO:0010218,Level:7,response to far red light;GO:0018149,Level:7,peptide cross-linking;GO:0010114,Level:7,response to red light;GO:0009744,Level:7,response to sucrose;GO:0010155,Level:7,regulation of proton transport;GO:0009644,Level:7,response to high light intensity;GO:0019253,Level:7,reductive pentose-phosphate cycle;GO:0080153,Level:7,nega…	GO:0009507,Level:6,chloroplast;GO:0009570,Level:6,chloroplast stroma;GO:0044434,Level:5,chloroplast part;GO:0009536,Level:5,plastid;GO:0009532,Level:5,plastid stroma;GO:0044435,Level:4,plastid part;GO:0044444,Level:4,cytoplasmic part;GO:0043231,Level:4,intracellular membrane-bounded organelle;GO:0044424,Level:3,intracellular part;GO:0044446,Level:3,intracellular organelle part;GO:0043227,Level:3,…	GO:0016151,Level:7,nickel cation binding;GO:0005507,Level:7,copper ion binding;GO:0046914,Level:6,transition metal ion binding;GO:0046872,Level:5,metal ion binding;GO:0043169,Level:4,cation binding;GO:0005515,Level:3,protein binding;GO:0043167,Level:3,ion binding;GO:0005488,Level:2,binding;GO:0003674,Level:1,molecular_function	NA	NA
NM_001250642.1	gene8950	catalase	62	192.975	-1.63808	5e-05	0.000507054	DOWN	GO:0042744,Level:4,hydrogen peroxide catabolic process;GO:0055114,Level:4,oxidation-reduction process;GO:0006979,Level:4,response to oxidative stress;GO:0044763,Level:3,single-organism cellular process;GO:0006950,Level:3,response to stress;GO:0044710,Level:3,single-organism metabolic process;GO:0008152,Level:2,metabolic process;GO:0044699,Level:2,single-organism process;GO:0050896,Level:2,respons…	GO:0009514,Level:7,glyoxysome;GO:0005777,Level:6,peroxisome;GO:0042579,Level:5,microbody;GO:0044444,Level:4,cytoplasmic part;GO:0043231,Level:4,intracellular membrane-bounded organelle;GO:0044424,Level:3,intracellular part;GO:0043227,Level:3,membrane-bounded organelle;GO:0043229,Level:3,intracellular organelle;GO:0043226,Level:2,organelle;GO:0044464,Level:2,cell part;GO:0005575,Level:1,cellular_c…	GO:0020037,Level:5,heme binding;GO:0046872,Level:5,metal ion binding;GO:0004096,Level:4,catalase activity;GO:0046906,Level:4,tetrapyrrole binding;GO:0043169,Level:4,cation binding;GO:1901363,Level:3,heterocyclic compound binding;GO:0097159,Level:3,organic cyclic compound binding;GO:0016491,Level:3,oxidoreductase activity;GO:0004601,Level:3,peroxidase activity;GO:0043167,Level:3,ion binding;GO:001…	K03781	map00380:Tryptophan metabolism;map00630:Glyoxylate and dicarboxylate metabolism;map01110:Biosynthesis of secondary metabolites;map04146:Peroxisome;map05014:Amyotrophic lateral sclerosis (ALS)
NM_001248290.1	gene57984	chalcone isomerase	164.583	472.763	-1.5223	0.00065	0.00405166	DOWN	GO:0009733,Level:5,response to auxin;GO:0009813,Level:5,flavonoid biosynthetic process;GO:0009812,Level:4,flavonoid metabolic process;GO:1901576,Level:4,organic substance biosynthetic process;GO:0009725,Level:4,response to hormone;GO:0009058,Level:3,biosynthetic process;GO:0071704,Level:3,organic substance metabolic process;GO:0009719,Level:3,response to endogenous stimulus;GO:0008152,Level:2,met…	NA	GO:0045430,Level:5,chalcone isomerase activity;GO:0016872,Level:4,intramolecular lyase activity;GO:0016853,Level:3,isomerase activity;GO:0003824,Level:2,catalytic activity;GO:0003674,Level:1,molecular_function	K01859	map00941:Flavonoid biosynthesis;map01110:Biosynthesis of secondary metabolites
XM_006581781.2	gene15772	chaperone protein ClpC, chloroplastic, transcript variant X2	81.5388	211.38	-1.37428	5e-05	0.000507054	DOWN	GO:0019538,Level:4,protein metabolic process;GO:0044238,Level:3,primary metabolic process;GO:0008152,Level:2,metabolic process;GO:0008150,Level:1,biological_process	GO:0009507,Level:6,chloroplast;GO:0009536,Level:5,plastid;GO:0044444,Level:4,cytoplasmic part;GO:0043231,Level:4,intracellular membrane-bounded organelle;GO:0044424,Level:3,intracellular part;GO:0043227,Level:3,membrane-bounded organelle;GO:0043229,Level:3,intracellular organelle;GO:0043226,Level:2,organelle;GO:0044464,Level:2,cell part;GO:0005575,Level:1,cellular_component	GO:0017111,Level:7,nucleoside-triphosphatase activity;GO:0005524,Level:6,ATP binding;GO:0016462,Level:6,pyrophosphatase activity;GO:0016818,Level:5,hydrolase activity, acting on acid anhydrides, in phosphorus-containing anhydrides;GO:0035639,Level:5,purine ribonucleoside triphosphate binding;GO:0043168,Level:4,anion binding;GO:0000166,Level:4,nucleotide binding;GO:1901265,Level:4,nucleoside phosp…	K11907	map03070:Bacterial secretion system
XM_003538499.3	gene32827	chaperone protein DnaJ-like	32.3143	156.577	-2.27663	5e-05	0.000507054	DOWN	NA	NA	NA	NA	NA
XM_006593250.1	gene38057	chilling-induced protein, transcript variant X1	58.5598	347.593	-2.56941	5e-05	0.000507054	DOWN	NA	NA	NA	NA	NA
NM_001248354.1	gene12994	chlorophyll a/b-binding protein	226.937	76.5028	1.56871	5e-05	0.000507054	UP	GO:0018298,Level:7,protein-chromophore linkage;GO:0006464,Level:6,cellular protein modification process;GO:0036211,Level:5,protein modification process;GO:0044267,Level:5,cellular protein metabolic process;GO:0009765,Level:5,photosynthesis, light harvesting;GO:0006091,Level:4,generation of precursor metabolites and energy;GO:0044260,Level:4,cellular macromolecule metabolic process;GO:0019538,Leve…	GO:0009535,Level:6,chloroplast thylakoid membrane;GO:0009507,Level:6,chloroplast;GO:0044434,Level:5,chloroplast part;GO:0009536,Level:5,plastid;GO:0055035,Level:5,plastid thylakoid membrane;GO:0009522,Level:4,photosystem I;GO:0009579,Level:4,thylakoid;GO:0042651,Level:4,thylakoid membrane;GO:0009523,Level:4,photosystem II;GO:0044435,Level:4,plastid part;GO:0044444,Level:4,cytoplasmic part;GO:0043…	GO:0016168,Level:5,chlorophyll binding;GO:0046872,Level:5,metal ion binding;GO:0046906,Level:4,tetrapyrrole binding;GO:0043169,Level:4,cation binding;GO:1901363,Level:3,heterocyclic compound binding;GO:0097159,Level:3,organic cyclic compound binding;GO:0043167,Level:3,ion binding;GO:0005488,Level:2,binding;GO:0003674,Level:1,molecular_function	K08914;K08913;K08912	map00196:Photosynthesis - antenna proteins;;map00196:Photosynthesis - antenna proteins;;map00196:Photosynthesis - antenna proteins
NM_001254348.2	gene21155	chlorophyll a-b binding protein 3, chloroplastic-like	528.833	169.244	1.64	5e-05	0.000507054	UP	GO:0018298,Level:7,protein-chromophore linkage;GO:0006464,Level:6,cellular protein modification process;GO:0036211,Level:5,protein modification process;GO:0044267,Level:5,cellular protein metabolic process;GO:0009765,Level:5,photosynthesis, light harvesting;GO:0006091,Level:4,generation of precursor metabolites and energy;GO:0044260,Level:4,cellular macromolecule metabolic process;GO:0019538,Leve…	GO:0009535,Level:6,chloroplast thylakoid membrane;GO:0009507,Level:6,chloroplast;GO:0044434,Level:5,chloroplast part;GO:0009536,Level:5,plastid;GO:0055035,Level:5,plastid thylakoid membrane;GO:0009522,Level:4,photosystem I;GO:0009579,Level:4,thylakoid;GO:0042651,Level:4,thylakoid membrane;GO:0009523,Level:4,photosystem II;GO:0044435,Level:4,plastid part;GO:0044444,Level:4,cytoplasmic part;GO:0043…	GO:0016168,Level:5,chlorophyll binding;GO:0046872,Level:5,metal ion binding;GO:0046906,Level:4,tetrapyrrole binding;GO:0043169,Level:4,cation binding;GO:1901363,Level:3,heterocyclic compound binding;GO:0097159,Level:3,organic cyclic compound binding;GO:0043167,Level:3,ion binding;GO:0005488,Level:2,binding;GO:0003674,Level:1,molecular_function	K08914;K08913;K08912	map00196:Photosynthesis - antenna proteins;;map00196:Photosynthesis - antenna proteins;;map00196:Photosynthesis - antenna proteins
NM_001250282.1	gene46867	copper amino oxidase	1117.83	454.134	1.29951	0.0075	0.0262745	UP	GO:0097185,Level:6,cellular response to azide;GO:0097184,Level:5,response to azide;GO:0009308,Level:5,amine metabolic process;GO:1901699,Level:5,cellular response to nitrogen compound;GO:0071241,Level:5,cellular response to inorganic substance;GO:1901698,Level:4,response to nitrogen compound;GO:1901564,Level:4,organonitrogen compound metabolic process;GO:0010035,Level:4,response to inorganic subs…	NA	GO:0005507,Level:7,copper ion binding;GO:0052597,Level:6,diamine oxidase activity;GO:0052593,Level:6,tryptamine:oxygen oxidoreductase (deaminating) activity;GO:0008131,Level:6,primary amine oxidase activity;GO:0046914,Level:6,transition metal ion binding;GO:0052596,Level:6,phenethylamine:oxygen oxidoreductase (deaminating) activity;GO:0052594,Level:6,aminoacetone:oxygen oxidoreductase(deaminating…	K00276	map00260:Glycine, serine and threonine metabolism;map00350:Tyrosine metabolism;map00360:Phenylalanine metabolism;map00410:beta-Alanine metabolism;map00950:Isoquinoline alkaloid biosynthesis;map00960:Tropane, piperidine and pyridine alkaloid biosynthesis;map01110:Biosynthesis of secondary metabolites
NM_001249749.1	gene48029	cysteine proteinase	108.144	288.995	-1.42	5e-05	0.000507054	DOWN	GO:0006508,Level:5,proteolysis;GO:0019538,Level:4,protein metabolic process;GO:0044238,Level:3,primary metabolic process;GO:0008152,Level:2,metabolic process;GO:0008150,Level:1,biological_process	NA	GO:0004197,Level:7,cysteine-type endopeptidase activity;GO:0008234,Level:6,cysteine-type peptidase activity;GO:0004175,Level:6,endopeptidase activity;GO:0070011,Level:5,peptidase activity, acting on L-amino acid peptides;GO:0008233,Level:4,peptidase activity;GO:0016787,Level:3,hydrolase activity;GO:0003824,Level:2,catalytic activity;GO:0003674,Level:1,molecular_function	K01369	map04142:Lysosome;map04612:Antigen processing and presentation
XM_003546139.3	gene42649	cysteine proteinase inhibitor 1	729.914	328.09	1.15	0.00045	0.00304266	UP	GO:0010466,Level:7,negative regulation of peptidase activity;GO:0051346,Level:6,negative regulation of hydrolase activity;GO:0052547,Level:6,regulation of peptidase activity;GO:0043086,Level:5,negative regulation of catalytic activity;GO:0051336,Level:5,regulation of hydrolase activity;GO:0044092,Level:4,negative regulation of molecular function;GO:0006952,Level:4,defense response;GO:0050790,Leve…	GO:0005576,Level:2,extracellular region;GO:0005575,Level:1,cellular_component	GO:0004869,Level:6,cysteine-type endopeptidase inhibitor activity;GO:0004866,Level:5,endopeptidase inhibitor activity;GO:0030414,Level:4,peptidase inhibitor activity;GO:0061135,Level:4,endopeptidase regulator activity;GO:0004857,Level:3,enzyme inhibitor activity;GO:0061134,Level:3,peptidase regulator activity;GO:0030234,Level:2,enzyme regulator activity;GO:0003674,Level:1,molecular_function	NA	NA
XM_003552846.3	gene49439	cysteine proteinase inhibitor 4-like	615.085	1387.83	-1.17397	0.00065	0.00405166	DOWN	GO:0010466,Level:7,negative regulation of peptidase activity;GO:0051346,Level:6,negative regulation of hydrolase activity;GO:0009062,Level:6,fatty acid catabolic process;GO:0052547,Level:6,regulation of peptidase activity;GO:0043086,Level:5,negative regulation of catalytic activity;GO:0051336,Level:5,regulation of hydrolase activity;GO:0044242,Level:5,cellular lipid catabolic process;GO:0006631,L…	GO:0005576,Level:2,extracellular region;GO:0005575,Level:1,cellular_component	GO:0004869,Level:6,cysteine-type endopeptidase inhibitor activity;GO:0004866,Level:5,endopeptidase inhibitor activity;GO:0030414,Level:4,peptidase inhibitor activity;GO:0061135,Level:4,endopeptidase regulator activity;GO:0004857,Level:3,enzyme inhibitor activity;GO:0061134,Level:3,peptidase regulator activity;GO:0030234,Level:2,enzyme regulator activity;GO:0003674,Level:1,molecular_function	NA	NA
XM_003540939.3	gene33264	cysteine proteinase RD19a-like	25.4435	199.677	-2.9723	5e-05	0.000507054	DOWN	GO:0046686,Level:6,response to cadmium ion;GO:0010038,Level:5,response to metal ion;GO:0042742,Level:5,defense response to bacterium;GO:0009651,Level:5,response to salt stress;GO:0006508,Level:5,proteolysis;GO:0006833,Level:5,water transport;GO:0006972,Level:5,hyperosmotic response;GO:0098542,Level:4,defense response to other organism;GO:0007030,Level:4,Golgi organization;GO:0006970,Level:4,respo…	GO:0005773,Level:5,vacuole;GO:0005634,Level:5,nucleus;GO:0044444,Level:4,cytoplasmic part;GO:0043231,Level:4,intracellular membrane-bounded organelle;GO:0044424,Level:3,intracellular part;GO:0043227,Level:3,membrane-bounded organelle;GO:0043229,Level:3,intracellular organelle;GO:0043226,Level:2,organelle;GO:0044464,Level:2,cell part;GO:0005575,Level:1,cellular_component	GO:0004197,Level:7,cysteine-type endopeptidase activity;GO:0008234,Level:6,cysteine-type peptidase activity;GO:0004175,Level:6,endopeptidase activity;GO:0070011,Level:5,peptidase activity, acting on L-amino acid peptides;GO:0008233,Level:4,peptidase activity;GO:0016787,Level:3,hydrolase activity;GO:0003824,Level:2,catalytic activity;GO:0003674,Level:1,molecular_function	K01373	map04142:Lysosome
XM_003518077.3	gene3386	cysteine-rich and transmembrane domain-containing protein A-like	109.089	322.267	-1.56	5e-05	0.000507054	DOWN	NA	NA	NA	NA	NA
XM_006598136.2	gene44215	cysteine-rich and transmembrane domain-containing protein A-like, transcript variant X2	32.1816	242.697	-2.91	5e-05	0.000507054	DOWN	NA	NA	NA	NA	NA
NM_001249732.1	gene2790	cytosolic malate dehydrogenase	227.707	96.7008	1.23558	0.00015	0.00127379	UP	GO:0006108,Level:8,malate metabolic process;GO:0043648,Level:7,dicarboxylic acid metabolic process;GO:0019752,Level:6,carboxylic acid metabolic process;GO:0043436,Level:5,oxoacid metabolic process;GO:0005975,Level:4,carbohydrate metabolic process;GO:0006099,Level:4,tricarboxylic acid cycle;GO:0055114,Level:4,oxidation-reduction process;GO:0044262,Level:4,cellular carbohydrate metabolic process;GO…	GO:0005737,Level:4,cytoplasm;GO:0044424,Level:3,intracellular part;GO:0044464,Level:2,cell part;GO:0005575,Level:1,cellular_component	GO:0030060,Level:6,L-malate dehydrogenase activity;GO:0016615,Level:5,malate dehydrogenase activity;GO:0016616,Level:5,oxidoreductase activity, acting on the CH-OH group of donors, NAD or NADP as acceptor;GO:0016614,Level:4,oxidoreductase activity, acting on CH-OH group of donors;GO:0000166,Level:4,nucleotide binding;GO:0016491,Level:3,oxidoreductase activity;GO:0036094,Level:3,small molecule bin…	K00025;K00024	map00020:Citrate cycle (TCA cycle);map00270:Cysteine and methionine metabolism;map00620:Pyruvate metabolism;map00630:Glyoxylate and dicarboxylate metabolism;map00710:Carbon fixation in photosynthetic organisms;map01110:Biosynthesis of secondary metabolites;map01120:Microbial metabolism in diverse environments;map04964:Proximal tubule bicarbonate reclamation;;map00020:Citrate cycle (TCA cycle);map…
XM_003551002.3	gene46729	DEAD-box ATP-dependent RNA helicase 21-like	55.2959	127.107	-1.2008	5e-05	0.000507054	DOWN	GO:0008380,Level:7,RNA splicing;GO:0006397,Level:7,mRNA processing;GO:0006396,Level:6,RNA processing;GO:0016071,Level:6,mRNA metabolic process;GO:0016070,Level:5,RNA metabolic process;GO:0006486,Level:4,protein glycosylation;GO:0044260,Level:4,cellular macromolecule metabolic process;GO:0044237,Level:3,cellular metabolic process;GO:0044763,Level:3,single-organism cellular process;GO:0008152,Level…	GO:0005634,Level:5,nucleus;GO:0005737,Level:4,cytoplasm;GO:0043231,Level:4,intracellular membrane-bounded organelle;GO:0044424,Level:3,intracellular part;GO:0043227,Level:3,membrane-bounded organelle;GO:0043229,Level:3,intracellular organelle;GO:0043226,Level:2,organelle;GO:0044464,Level:2,cell part;GO:0005575,Level:1,cellular_component	GO:0008026,Level:10,ATP-dependent helicase activity;GO:0042623,Level:9,ATPase activity, coupled;GO:0070035,Level:9,purine NTP-dependent helicase activity;GO:0004386,Level:8,helicase activity;GO:0016887,Level:8,ATPase activity;GO:0017111,Level:7,nucleoside-triphosphatase activity;GO:0005524,Level:6,ATP binding;GO:0016462,Level:6,pyrophosphatase activity;GO:0016818,Level:5,hydrolase activity, actin…	K12858	map03040:Spliceosome
XM_006581297.2	gene14832	DEAD-box ATP-dependent RNA helicase 56, transcript variant X3	53.419	156.974	-1.5551	5e-05	0.000507054	DOWN	GO:0008380,Level:7,RNA splicing;GO:0006397,Level:7,mRNA processing;GO:0006396,Level:6,RNA processing;GO:0016071,Level:6,mRNA metabolic process;GO:0051028,Level:5,mRNA transport;GO:0016070,Level:5,RNA metabolic process;GO:0050658,Level:4,RNA transport;GO:0044260,Level:4,cellular macromolecule metabolic process;GO:0044237,Level:3,cellular metabolic process;GO:0006810,Level:3,transport;GO:0051236,Le…	GO:0005829,Level:5,cytosol;GO:0005634,Level:5,nucleus;GO:0005618,Level:4,cell wall;GO:0044444,Level:4,cytoplasmic part;GO:0043231,Level:4,intracellular membrane-bounded organelle;GO:0009506,Level:4,plasmodesma;GO:0044424,Level:3,intracellular part;GO:0005911,Level:3,cell-cell junction;GO:0043227,Level:3,membrane-bounded organelle;GO:0030312,Level:3,external encapsulating structure;GO:0043229,Leve…	GO:0008026,Level:10,ATP-dependent helicase activity;GO:0042623,Level:9,ATPase activity, coupled;GO:0070035,Level:9,purine NTP-dependent helicase activity;GO:0004386,Level:8,helicase activity;GO:0016887,Level:8,ATPase activity;GO:0017111,Level:7,nucleoside-triphosphatase activity;GO:0005524,Level:6,ATP binding;GO:0016462,Level:6,pyrophosphatase activity;GO:0016818,Level:5,hydrolase activity, actin…	K12812	map03013:RNA transport;map03015:mRNA surveillance pathway;map03040:Spliceosome;map05164:Influenza A
XM_006586257.2	gene20412	defensin Ec-AMP-D1-like	39.9717	408.968	-3.35	5e-05	0.000507054	DOWN	GO:0050832,Level:5,defense response to fungus;GO:0098542,Level:4,defense response to other organism;GO:0006952,Level:4,defense response;GO:0009620,Level:4,response to fungus;GO:0031640,Level:3,killing of cells of other organism;GO:0006950,Level:3,response to stress;GO:0051707,Level:3,response to other organism;GO:0001906,Level:2,cell killing;GO:0051704,Level:2,multi-organism process;GO:0050896,Le…	GO:0005576,Level:2,extracellular region;GO:0005575,Level:1,cellular_component	NA	NA	NA
XM_003543198.3	gene38087	defensin-like protein	9979.41	25567.1	-1.35726	0.0468	0.105448	DOWN	GO:0050832,Level:5,defense response to fungus;GO:0098542,Level:4,defense response to other organism;GO:0006952,Level:4,defense response;GO:0009620,Level:4,response to fungus;GO:0031640,Level:3,killing of cells of other organism;GO:0006950,Level:3,response to stress;GO:0051707,Level:3,response to other organism;GO:0001906,Level:2,cell killing;GO:0051704,Level:2,multi-organism process;GO:0050896,Le…	GO:0005576,Level:2,extracellular region;GO:0005575,Level:1,cellular_component	NA	NA	NA
XM_003525107.3	gene13687	defensin-like protein 1	871.337	8136	-3.22302	5e-05	0.000507054	DOWN	GO:0050832,Level:5,defense response to fungus;GO:0098542,Level:4,defense response to other organism;GO:0006952,Level:4,defense response;GO:0009620,Level:4,response to fungus;GO:0031640,Level:3,killing of cells of other organism;GO:0006950,Level:3,response to stress;GO:0051707,Level:3,response to other organism;GO:0001906,Level:2,cell killing;GO:0051704,Level:2,multi-organism process;GO:0050896,Le…	GO:0005576,Level:2,extracellular region;GO:0005575,Level:1,cellular_component	NA	NA	NA
NM_001248850.1	gene39892	dehydration responsive element binding protein	61.6053	139.287	-1.17693	5e-05	0.000507054	DOWN	GO:0045893,Level:8,positive regulation of transcription, DNA-templated;GO:0010557,Level:7,positive regulation of macromolecule biosynthetic process;GO:0006355,Level:7,regulation of transcription, DNA-templated;GO:0010628,Level:7,positive regulation of gene expression;GO:0051254,Level:7,positive regulation of RNA metabolic process;GO:0031328,Level:7,positive regulation of cellular biosynthetic pro…	GO:0005634,Level:5,nucleus;GO:0043231,Level:4,intracellular membrane-bounded organelle;GO:0043227,Level:3,membrane-bounded organelle;GO:0043229,Level:3,intracellular organelle;GO:0043226,Level:2,organelle;GO:0005575,Level:1,cellular_component	GO:0003677,Level:5,DNA binding;GO:0003676,Level:4,nucleic acid binding;GO:1901363,Level:3,heterocyclic compound binding;GO:0003700,Level:3,sequence-specific DNA binding transcription factor activity;GO:0097159,Level:3,organic cyclic compound binding;GO:0001071,Level:2,nucleic acid binding transcription factor activity;GO:0005488,Level:2,binding;GO:0003674,Level:1,molecular_function	K13434	map04626:Plant-pathogen interaction
XM_003527831.2	gene14444	dehydration-responsive element-binding protein 2D	10.3136	209.137	-4.34	5e-05	0.000507054	DOWN	GO:0006355,Level:7,regulation of transcription, DNA-templated;GO:0006351,Level:6,transcription, DNA-templated;GO:0010468,Level:6,regulation of gene expression;GO:0060255,Level:5,regulation of macromolecule metabolic process;GO:0034645,Level:5,cellular macromolecule biosynthetic process;GO:0010200,Level:5,response to chitin;GO:0010243,Level:4,response to organonitrogen compound;GO:0044260,Level:4,…	GO:0005634,Level:5,nucleus;GO:0043231,Level:4,intracellular membrane-bounded organelle;GO:0043227,Level:3,membrane-bounded organelle;GO:0043229,Level:3,intracellular organelle;GO:0043226,Level:2,organelle;GO:0005575,Level:1,cellular_component	GO:0003677,Level:5,DNA binding;GO:0003676,Level:4,nucleic acid binding;GO:1901363,Level:3,heterocyclic compound binding;GO:0003700,Level:3,sequence-specific DNA binding transcription factor activity;GO:0097159,Level:3,organic cyclic compound binding;GO:0001071,Level:2,nucleic acid binding transcription factor activity;GO:0005488,Level:2,binding;GO:0003674,Level:1,molecular_function	K13432	map04626:Plant-pathogen interaction
XM_006586276.1	gene20830	dehydrin Xero 1-like	401.986	1821.81	-2.18	5e-05	0.000507054	DOWN	NA	NA	NA	NA	NA
NM_001289232.1	gene26655	desiccation protectant protein Lea14 homolog	786.206	2317	-1.55928	5e-05	0.000507054	DOWN	GO:0009269,Level:5,response to desiccation;GO:0009414,Level:4,response to water deprivation;GO:0006950,Level:3,response to stress;GO:0050896,Level:2,response to stimulus;GO:0008150,Level:1,biological_process	NA	NA	NA	NA
NM_001248671.1	gene46942	desiccation protective protein LEA5	4033.12	9955.03	-1.30353	0.00645	0.0233776	DOWN	GO:0006950,Level:3,response to stress;GO:0050896,Level:2,response to stimulus;GO:0008150,Level:1,biological_process	NA	NA	NA	NA
XM_006576919.2	gene7840	dolichyl-diphosphooligosaccharide--protein glycosyltransferase subunit 4A	236.779	110.339	1.10159	0.0004	0.00278443	UP	NA	NA	NA	NA	NA
XM_006604468.2	gene54561	dolichyl-diphosphooligosaccharide--protein glycosyltransferase subunit 4A	223.879	104.715	1.1	0.00035	0.00250242	UP	NA	NA	NA	NA	NA
NM_001280568.1	gene51734	DRE-binding protein 2D%3B2	74.9119	196.136	-1.38859	5e-05	0.000507054	DOWN	GO:0006355,Level:7,regulation of transcription, DNA-templated;GO:0006351,Level:6,transcription, DNA-templated;GO:0010468,Level:6,regulation of gene expression;GO:0060255,Level:5,regulation of macromolecule metabolic process;GO:0034645,Level:5,cellular macromolecule biosynthetic process;GO:0044260,Level:4,cellular macromolecule metabolic process;GO:0044249,Level:4,cellular biosynthetic process;GO:…	GO:0005634,Level:5,nucleus;GO:0043231,Level:4,intracellular membrane-bounded organelle;GO:0043227,Level:3,membrane-bounded organelle;GO:0043229,Level:3,intracellular organelle;GO:0043226,Level:2,organelle;GO:0005575,Level:1,cellular_component	GO:0003677,Level:5,DNA binding;GO:0003676,Level:4,nucleic acid binding;GO:1901363,Level:3,heterocyclic compound binding;GO:0003700,Level:3,sequence-specific DNA binding transcription factor activity;GO:0097159,Level:3,organic cyclic compound binding;GO:0001071,Level:2,nucleic acid binding transcription factor activity;GO:0005488,Level:2,binding;GO:0003674,Level:1,molecular_function	K13434	map04626:Plant-pathogen interaction
XM_003543349.3	gene38407	E3 ubiquitin-protein ligase RHF2A	58.4006	164.355	-1.49276	5e-05	0.000507054	DOWN	GO:0016567,Level:9,protein ubiquitination;GO:0032446,Level:8,protein modification by small protein conjugation;GO:0006635,Level:7,fatty acid beta-oxidation;GO:0070647,Level:7,protein modification by small protein conjugation or removal;GO:0009697,Level:6,salicylic acid biosynthetic process;GO:0009627,Level:6,systemic acquired resistance;GO:0019395,Level:6,fatty acid oxidation;GO:0051603,Level:6,p…	GO:0005886,Level:3,plasma membrane;GO:0016020,Level:2,membrane;GO:0044464,Level:2,cell part;GO:0005575,Level:1,cellular_component	GO:0008270,Level:7,zinc ion binding;GO:0046914,Level:6,transition metal ion binding;GO:0046872,Level:5,metal ion binding;GO:0043169,Level:4,cation binding;GO:0016874,Level:3,ligase activity;GO:0043167,Level:3,ion binding;GO:0003824,Level:2,catalytic activity;GO:0005488,Level:2,binding;GO:0003674,Level:1,molecular_function	NA	NA
NM_001248825.1	gene57099	early light-induced protein	416.77	102.271	2.02685	5e-05	0.000507054	UP	NA	GO:0009507,Level:6,chloroplast;GO:0009536,Level:5,plastid;GO:0031969,Level:5,chloroplast membrane;GO:0044444,Level:4,cytoplasmic part;GO:0042170,Level:4,plastid membrane;GO:0043231,Level:4,intracellular membrane-bounded organelle;GO:0044424,Level:3,intracellular part;GO:0043227,Level:3,membrane-bounded organelle;GO:0016021,Level:3,integral component of membrane;GO:0031090,Level:3,organelle membra…	NA	NA	NA
NM_001253073.1	gene47824	early nodulin-93-like	513.184	238.803	1.10365	0.0005	0.00330533	UP	GO:0009877,Level:5,nodulation;GO:0044403,Level:4,symbiosis, encompassing mutualism through parasitism;GO:0044419,Level:3,interspecies interaction between organisms;GO:0051704,Level:2,multi-organism process;GO:0008150,Level:1,biological_process	GO:0016021,Level:3,integral component of membrane;GO:0016020,Level:2,membrane;GO:0044425,Level:2,membrane part;GO:0005575,Level:1,cellular_component	NA	NA	NA
NM_001250358.1	gene6560	Em protein	174.589	4584.6	-4.71476	5e-05	0.000507054	DOWN	GO:0016567,Level:9,protein ubiquitination;GO:0032446,Level:8,protein modification by small protein conjugation;GO:0070647,Level:7,protein modification by small protein conjugation or removal;GO:0010182,Level:6,sugar mediated signaling pathway;GO:0006464,Level:6,cellular protein modification process;GO:0016114,Level:6,terpenoid biosynthetic process;GO:0009756,Level:5,carbohydrate mediated signalin…	GO:0005575,Level:1,cellular_component	GO:0003674,Level:1,molecular_function	NA	NA
XM_003535208.2	gene27626	embryonic protein DC-8-like	267.953	2348.62	-3.13	5e-05	0.000507054	DOWN	NA	GO:0005737,Level:4,cytoplasm;GO:0005618,Level:4,cell wall;GO:0044424,Level:3,intracellular part;GO:0030312,Level:3,external encapsulating structure;GO:0005576,Level:2,extracellular region;GO:0044464,Level:2,cell part;GO:0005575,Level:1,cellular_component	NA	NA	NA
NM_001250342.1	gene31117	endo-1,3-beta-glucanase	59.2309	540.571	-3.19006	5e-05	0.000507054	DOWN	GO:0005975,Level:4,carbohydrate metabolic process;GO:0006952,Level:4,defense response;GO:0006950,Level:3,response to stress;GO:0071704,Level:3,organic substance metabolic process;GO:0044238,Level:3,primary metabolic process;GO:0008152,Level:2,metabolic process;GO:0050896,Level:2,response to stimulus;GO:0008150,Level:1,biological_process	GO:0005615,Level:3,extracellular space;GO:0005576,Level:2,extracellular region;GO:0044421,Level:2,extracellular region part;GO:0005575,Level:1,cellular_component	GO:0042973,Level:8,glucan endo-1,3-beta-D-glucosidase activity;GO:0008422,Level:7,beta-glucosidase activity;GO:0015926,Level:6,glucosidase activity;GO:0004553,Level:5,hydrolase activity, hydrolyzing O-glycosyl compounds;GO:0016798,Level:4,hydrolase activity, acting on glycosyl bonds;GO:0043169,Level:4,cation binding;GO:0016787,Level:3,hydrolase activity;GO:0043167,Level:3,ion binding;GO:0003824,L…	NA	NA
NM_001255726.2	gene44847	endo-xyloglucan transferase	323.321	100.331	1.6882	5e-05	0.000507054	UP	GO:0006073,Level:6,cellular glucan metabolic process;GO:0044264,Level:5,cellular polysaccharide metabolic process;GO:0005975,Level:4,carbohydrate metabolic process;GO:0044260,Level:4,cellular macromolecule metabolic process;GO:0044262,Level:4,cellular carbohydrate metabolic process;GO:0044237,Level:3,cellular metabolic process;GO:0071704,Level:3,organic substance metabolic process;GO:0044238,Leve…	GO:0005618,Level:4,cell wall;GO:0048046,Level:3,apoplast;GO:0030312,Level:3,external encapsulating structure;GO:0005576,Level:2,extracellular region;GO:0044464,Level:2,cell part;GO:0005575,Level:1,cellular_component	GO:0016762,Level:6,xyloglucan:xyloglucosyl transferase activity;GO:0016758,Level:5,transferase activity, transferring hexosyl groups;GO:0004553,Level:5,hydrolase activity, hydrolyzing O-glycosyl compounds;GO:0016757,Level:4,transferase activity, transferring glycosyl groups;GO:0016798,Level:4,hydrolase activity, acting on glycosyl bonds;GO:0016740,Level:3,transferase activity;GO:0016787,Level:3,h…	K14504	map04075:Plant hormone signal transduction
NM_001250400.1	gene54742	enolase	193.411	95.0858	1.02	0.00125	0.00670408	UP	GO:0006096,Level:4,glycolytic process;GO:0044763,Level:3,single-organism cellular process;GO:0044699,Level:2,single-organism process;GO:0009987,Level:2,cellular process;GO:0008150,Level:1,biological_process	GO:0000015,Level:5,phosphopyruvate hydratase complex;GO:0005737,Level:4,cytoplasm;GO:1902494,Level:4,catalytic complex;GO:0044424,Level:3,intracellular part;GO:0043234,Level:3,protein complex;GO:0032991,Level:2,macromolecular complex;GO:0044464,Level:2,cell part;GO:0005575,Level:1,cellular_component	GO:0000287,Level:6,magnesium ion binding;GO:0004634,Level:6,phosphopyruvate hydratase activity;GO:0016836,Level:5,hydro-lyase activity;GO:0046872,Level:5,metal ion binding;GO:0016835,Level:4,carbon-oxygen lyase activity;GO:0043169,Level:4,cation binding;GO:0016829,Level:3,lyase activity;GO:0043167,Level:3,ion binding;GO:0003824,Level:2,catalytic activity;GO:0005488,Level:2,binding;GO:0003674,Leve…	K01689	map00010:Glycolysis / Gluconeogenesis;map00680:Methane metabolism;map01110:Biosynthesis of secondary metabolites;map01120:Microbial metabolism in diverse environments;map03018:RNA degradation;map04066:HIF-1 signaling pathway
XM_003521390.3	gene8026	enolase	260.529	117.904	1.14383	0.0004	0.00278443	UP	GO:0006096,Level:4,glycolytic process;GO:0044763,Level:3,single-organism cellular process;GO:0044699,Level:2,single-organism process;GO:0009987,Level:2,cellular process;GO:0008150,Level:1,biological_process	GO:0000015,Level:5,phosphopyruvate hydratase complex;GO:0005737,Level:4,cytoplasm;GO:1902494,Level:4,catalytic complex;GO:0044424,Level:3,intracellular part;GO:0043234,Level:3,protein complex;GO:0032991,Level:2,macromolecular complex;GO:0044464,Level:2,cell part;GO:0005575,Level:1,cellular_component	GO:0000287,Level:6,magnesium ion binding;GO:0004634,Level:6,phosphopyruvate hydratase activity;GO:0016836,Level:5,hydro-lyase activity;GO:0046872,Level:5,metal ion binding;GO:0016835,Level:4,carbon-oxygen lyase activity;GO:0043169,Level:4,cation binding;GO:0016829,Level:3,lyase activity;GO:0043167,Level:3,ion binding;GO:0003824,Level:2,catalytic activity;GO:0005488,Level:2,binding;GO:0003674,Leve…	K01689	map00010:Glycolysis / Gluconeogenesis;map00680:Methane metabolism;map01110:Biosynthesis of secondary metabolites;map01120:Microbial metabolism in diverse environments;map03018:RNA degradation;map04066:HIF-1 signaling pathway
XM_003533995.3	gene25681	enolase	260.467	101.689	1.35695	0.00015	0.00127379	UP	GO:0006096,Level:4,glycolytic process;GO:0044763,Level:3,single-organism cellular process;GO:0044699,Level:2,single-organism process;GO:0009987,Level:2,cellular process;GO:0008150,Level:1,biological_process	GO:0000015,Level:5,phosphopyruvate hydratase complex;GO:0005737,Level:4,cytoplasm;GO:1902494,Level:4,catalytic complex;GO:0044424,Level:3,intracellular part;GO:0043234,Level:3,protein complex;GO:0032991,Level:2,macromolecular complex;GO:0044464,Level:2,cell part;GO:0005575,Level:1,cellular_component	GO:0000287,Level:6,magnesium ion binding;GO:0004634,Level:6,phosphopyruvate hydratase activity;GO:0016836,Level:5,hydro-lyase activity;GO:0046872,Level:5,metal ion binding;GO:0016835,Level:4,carbon-oxygen lyase activity;GO:0043169,Level:4,cation binding;GO:0016829,Level:3,lyase activity;GO:0043167,Level:3,ion binding;GO:0003824,Level:2,catalytic activity;GO:0005488,Level:2,binding;GO:0003674,Leve…	K01689	map00010:Glycolysis / Gluconeogenesis;map00680:Methane metabolism;map01110:Biosynthesis of secondary metabolites;map01120:Microbial metabolism in diverse environments;map03018:RNA degradation;map04066:HIF-1 signaling pathway
XM_003543164.3	gene38009	epidermis-specific secreted glycoprotein EP1-like	134.835	384.076	-1.51019	5e-05	0.000507054	DOWN	GO:0006833,Level:5,water transport;GO:0042044,Level:4,fluid transport;GO:0044765,Level:3,single-organism transport;GO:0044699,Level:2,single-organism process;GO:0008150,Level:1,biological_process	GO:0005576,Level:2,extracellular region;GO:0005575,Level:1,cellular_component	GO:0030246,Level:3,carbohydrate binding;GO:0005488,Level:2,binding;GO:0003674,Level:1,molecular_function	NA	NA
NM_001254581.2	gene49514	estradiol 17-beta-dehydrogenase 12-like	206.982	98.3572	1.0734	0.00095	0.00542312	UP	GO:0010811,Level:7,positive regulation of cell-substrate adhesion;GO:0045785,Level:6,positive regulation of cell adhesion;GO:0006694,Level:6,steroid biosynthetic process;GO:0010810,Level:6,regulation of cell-substrate adhesion;GO:0006633,Level:6,fatty acid biosynthetic process;GO:0008610,Level:5,lipid biosynthetic process;GO:0008202,Level:5,steroid metabolic process;GO:0006703,Level:5,estrogen bi…	GO:0005783,Level:5,endoplasmic reticulum;GO:0044444,Level:4,cytoplasmic part;GO:0043231,Level:4,intracellular membrane-bounded organelle;GO:0044424,Level:3,intracellular part;GO:0043227,Level:3,membrane-bounded organelle;GO:0005789,Level:3,endoplasmic reticulum membrane;GO:0016021,Level:3,integral component of membrane;GO:0043229,Level:3,intracellular organelle;GO:0016020,Level:2,membrane;GO:0031…	GO:0004303,Level:6,estradiol 17-beta-dehydrogenase activity;GO:0033764,Level:5,steroid dehydrogenase activity, acting on the CH-OH group of donors, NAD or NADP as acceptor;GO:0005518,Level:5,collagen binding;GO:0001968,Level:4,fibronectin binding;GO:0016229,Level:4,steroid dehydrogenase activity;GO:0032403,Level:4,protein complex binding;GO:0008201,Level:4,heparin binding;GO:0000166,Level:4,nucle…	K10251	map00062:Fatty acid elongation;map00140:Steroid hormone biosynthesis;map01040:Biosynthesis of unsaturated fatty acids;map01110:Biosynthesis of secondary metabolites
XM_003545948.3	gene42281	ethylene-responsive transcription factor 12-like	374.843	794.408	-1.08359	0.00395	0.0161418	DOWN	GO:0006355,Level:7,regulation of transcription, DNA-templated;GO:0009873,Level:6,ethylene-activated signaling pathway;GO:0006351,Level:6,transcription, DNA-templated;GO:0010468,Level:6,regulation of gene expression;GO:0000160,Level:5,phosphorelay signal transduction system;GO:0060255,Level:5,regulation of macromolecule metabolic process;GO:0009755,Level:5,hormone-mediated signaling pathway;GO:003…	GO:0005634,Level:5,nucleus;GO:0043231,Level:4,intracellular membrane-bounded organelle;GO:0043227,Level:3,membrane-bounded organelle;GO:0043229,Level:3,intracellular organelle;GO:0043226,Level:2,organelle;GO:0005575,Level:1,cellular_component	GO:0003677,Level:5,DNA binding;GO:0003676,Level:4,nucleic acid binding;GO:1901363,Level:3,heterocyclic compound binding;GO:0003700,Level:3,sequence-specific DNA binding transcription factor activity;GO:0097159,Level:3,organic cyclic compound binding;GO:0001071,Level:2,nucleic acid binding transcription factor activity;GO:0005488,Level:2,binding;GO:0003674,Level:1,molecular_function	K13434	map04626:Plant-pathogen interaction
XM_003527983.3	gene15603	ethylene-responsive transcription factor ERF110-like	34.7252	249.795	-2.84669	5e-05	0.000507054	DOWN	GO:0006355,Level:7,regulation of transcription, DNA-templated;GO:0009873,Level:6,ethylene-activated signaling pathway;GO:0006351,Level:6,transcription, DNA-templated;GO:0010468,Level:6,regulation of gene expression;GO:0000160,Level:5,phosphorelay signal transduction system;GO:0060255,Level:5,regulation of macromolecule metabolic process;GO:0009755,Level:5,hormone-mediated signaling pathway;GO:005…	GO:0005634,Level:5,nucleus;GO:0043231,Level:4,intracellular membrane-bounded organelle;GO:0043227,Level:3,membrane-bounded organelle;GO:0043229,Level:3,intracellular organelle;GO:0043226,Level:2,organelle;GO:0005575,Level:1,cellular_component	GO:0003677,Level:5,DNA binding;GO:0003676,Level:4,nucleic acid binding;GO:1901363,Level:3,heterocyclic compound binding;GO:0003700,Level:3,sequence-specific DNA binding transcription factor activity;GO:0097159,Level:3,organic cyclic compound binding;GO:0001071,Level:2,nucleic acid binding transcription factor activity;GO:0005488,Level:2,binding;GO:0003674,Level:1,molecular_function	K13432	map04626:Plant-pathogen interaction
NM_001256464.1	gene24409	ethylene-responsive transcription factor RAP2-3-like	668.14	1576.5	-1.2385	0.0005	0.00330533	DOWN	GO:0045893,Level:8,positive regulation of transcription, DNA-templated;GO:0010557,Level:7,positive regulation of macromolecule biosynthetic process;GO:0006355,Level:7,regulation of transcription, DNA-templated;GO:0010628,Level:7,positive regulation of gene expression;GO:0051254,Level:7,positive regulation of RNA metabolic process;GO:0031328,Level:7,positive regulation of cellular biosynthetic pro…	GO:0005634,Level:5,nucleus;GO:0005737,Level:4,cytoplasm;GO:0043231,Level:4,intracellular membrane-bounded organelle;GO:0005886,Level:3,plasma membrane;GO:0044424,Level:3,intracellular part;GO:0043227,Level:3,membrane-bounded organelle;GO:0043229,Level:3,intracellular organelle;GO:0016020,Level:2,membrane;GO:0043226,Level:2,organelle;GO:0044464,Level:2,cell part;GO:0005575,Level:1,cellular_compone…	GO:0003677,Level:5,DNA binding;GO:0003676,Level:4,nucleic acid binding;GO:1901363,Level:3,heterocyclic compound binding;GO:0003700,Level:3,sequence-specific DNA binding transcription factor activity;GO:0097159,Level:3,organic cyclic compound binding;GO:0005515,Level:3,protein binding;GO:0001071,Level:2,nucleic acid binding transcription factor activity;GO:0005488,Level:2,binding;GO:0003674,Level:…	K13433	map04626:Plant-pathogen interaction
XM_003546320.3	gene42969	ethylene-responsive transcription factor RAP2-3-like	1167.92	3510.15	-1.59	0.00065	0.00405166	DOWN	GO:0045893,Level:8,positive regulation of transcription, DNA-templated;GO:0010557,Level:7,positive regulation of macromolecule biosynthetic process;GO:0006355,Level:7,regulation of transcription, DNA-templated;GO:0010628,Level:7,positive regulation of gene expression;GO:0051254,Level:7,positive regulation of RNA metabolic process;GO:0031328,Level:7,positive regulation of cellular biosynthetic pro…	GO:0005634,Level:5,nucleus;GO:0005737,Level:4,cytoplasm;GO:0043231,Level:4,intracellular membrane-bounded organelle;GO:0005886,Level:3,plasma membrane;GO:0044424,Level:3,intracellular part;GO:0043227,Level:3,membrane-bounded organelle;GO:0043229,Level:3,intracellular organelle;GO:0016020,Level:2,membrane;GO:0043226,Level:2,organelle;GO:0044464,Level:2,cell part;GO:0005575,Level:1,cellular_compone…	GO:0003677,Level:5,DNA binding;GO:0003676,Level:4,nucleic acid binding;GO:1901363,Level:3,heterocyclic compound binding;GO:0003700,Level:3,sequence-specific DNA binding transcription factor activity;GO:0097159,Level:3,organic cyclic compound binding;GO:0005515,Level:3,protein binding;GO:0001071,Level:2,nucleic acid binding transcription factor activity;GO:0005488,Level:2,binding;GO:0003674,Level:…	K13433	map04626:Plant-pathogen interaction
XM_006599647.2	gene46621	eukaryotic peptide chain release factor subunit 1-3, transcript variant X3	47.3478	161.391	-1.77	5e-05	0.000507054	DOWN	GO:0006415,Level:8,translational termination;GO:0043624,Level:7,cellular protein complex disassembly;GO:0043241,Level:6,protein complex disassembly;GO:0006412,Level:6,translation;GO:0032984,Level:5,macromolecular complex disassembly;GO:0034645,Level:5,cellular macromolecule biosynthetic process;GO:0044267,Level:5,cellular protein metabolic process;GO:0071822,Level:5,protein complex subunit organi…	GO:0005737,Level:4,cytoplasm;GO:0044424,Level:3,intracellular part;GO:0044464,Level:2,cell part;GO:0005575,Level:1,cellular_component	GO:0016149,Level:9,translation release factor activity, codon specific;GO:0003747,Level:8,translation release factor activity;GO:0008079,Level:7,translation termination factor activity;GO:0008135,Level:6,translation factor activity, nucleic acid binding;GO:0003723,Level:5,RNA binding;GO:0003676,Level:4,nucleic acid binding;GO:1901363,Level:3,heterocyclic compound binding;GO:0097159,Level:3,organi…	K03265	map03015:mRNA surveillance pathway
NM_001255279.1	gene49649	eukaryotic translation initiation factor 2 subunit alpha-like	74.5613	169.49	-1.1847	5e-05	0.000507054	DOWN	GO:0043561,Level:6,regulation of translational initiation in response to osmotic stress;GO:0006412,Level:6,translation;GO:0043557,Level:5,regulation of translation in response to osmotic stress;GO:0034645,Level:5,cellular macromolecule biosynthetic process;GO:0002183,Level:5,cytoplasmic translational initiation;GO:0044267,Level:5,cellular protein metabolic process;GO:0044260,Level:4,cellular macr…	GO:0005829,Level:5,cytosol;GO:0005634,Level:5,nucleus;GO:0005850,Level:4,eukaryotic translation initiation factor 2 complex;GO:0044444,Level:4,cytoplasmic part;GO:0043231,Level:4,intracellular membrane-bounded organelle;GO:0044424,Level:3,intracellular part;GO:0043227,Level:3,membrane-bounded organelle;GO:0043234,Level:3,protein complex;GO:0043229,Level:3,intracellular organelle;GO:0043226,Level:…	GO:0003743,Level:7,translation initiation factor activity;GO:0008135,Level:6,translation factor activity, nucleic acid binding;GO:0003723,Level:5,RNA binding;GO:0003676,Level:4,nucleic acid binding;GO:1901363,Level:3,heterocyclic compound binding;GO:0097159,Level:3,organic cyclic compound binding;GO:0005488,Level:2,binding;GO:0003674,Level:1,molecular_function	K03237	map03013:RNA transport;map04141:Protein processing in endoplasmic reticulum;map05160:Hepatitis C;map05162:Measles;map05164:Influenza A;map05168:Herpes simplex infection
XM_003517657.3	gene307	eukaryotic translation initiation factor 3 subunit I-like	83.246	172.883	-1.05	0.0004	0.00278443	DOWN	GO:0046686,Level:6,response to cadmium ion;GO:0006412,Level:6,translation;GO:0010038,Level:5,response to metal ion;GO:0034645,Level:5,cellular macromolecule biosynthetic process;GO:0044267,Level:5,cellular protein metabolic process;GO:0009651,Level:5,response to salt stress;GO:0044260,Level:4,cellular macromolecule metabolic process;GO:0006413,Level:4,translational initiation;GO:0006970,Level:4,r…	GO:0080008,Level:6,Cul4-RING E3 ubiquitin ligase complex;GO:0005829,Level:5,cytosol;GO:0031461,Level:5,cullin-RING ubiquitin ligase complex;GO:0005737,Level:4,cytoplasm;GO:0000151,Level:4,ubiquitin ligase complex;GO:0044444,Level:4,cytoplasmic part;GO:0044424,Level:3,intracellular part;GO:0044464,Level:2,cell part;GO:0005575,Level:1,cellular_component	GO:0003743,Level:7,translation initiation factor activity;GO:0008135,Level:6,translation factor activity, nucleic acid binding;GO:0003723,Level:5,RNA binding;GO:0003676,Level:4,nucleic acid binding;GO:1901363,Level:3,heterocyclic compound binding;GO:0097159,Level:3,organic cyclic compound binding;GO:0005515,Level:3,protein binding;GO:0005488,Level:2,binding;GO:0003674,Level:1,molecular_function	K03246	map03013:RNA transport
XM_003518591.3	gene3634	eukaryotic translation initiation factor 5-like	170.384	421.194	-1.30569	0.0003	0.00221254	DOWN	GO:0006412,Level:6,translation;GO:0034645,Level:5,cellular macromolecule biosynthetic process;GO:0044267,Level:5,cellular protein metabolic process;GO:0016070,Level:5,RNA metabolic process;GO:0044260,Level:4,cellular macromolecule metabolic process;GO:0006413,Level:4,translational initiation;GO:0044249,Level:4,cellular biosynthetic process;GO:0019538,Level:4,protein metabolic process;GO:0044237,L…	NA	GO:0003743,Level:7,translation initiation factor activity;GO:0008135,Level:6,translation factor activity, nucleic acid binding;GO:0005525,Level:6,GTP binding;GO:0003723,Level:5,RNA binding;GO:0035639,Level:5,purine ribonucleoside triphosphate binding;GO:0003676,Level:4,nucleic acid binding;GO:0043168,Level:4,anion binding;GO:0000166,Level:4,nucleotide binding;GO:1901265,Level:4,nucleoside phospha…	K03262	map03013:RNA transport
XM_003552659.3	gene52576	eukaryotic translation initiation factor 5-like	93.9969	205.739	-1.13	0.00045	0.00304266	DOWN	GO:0006412,Level:6,translation;GO:0034645,Level:5,cellular macromolecule biosynthetic process;GO:0044267,Level:5,cellular protein metabolic process;GO:0016070,Level:5,RNA metabolic process;GO:0044260,Level:4,cellular macromolecule metabolic process;GO:0006413,Level:4,translational initiation;GO:0044249,Level:4,cellular biosynthetic process;GO:0019538,Level:4,protein metabolic process;GO:0044237,L…	NA	GO:0003743,Level:7,translation initiation factor activity;GO:0008135,Level:6,translation factor activity, nucleic acid binding;GO:0005525,Level:6,GTP binding;GO:0003723,Level:5,RNA binding;GO:0035639,Level:5,purine ribonucleoside triphosphate binding;GO:0003676,Level:4,nucleic acid binding;GO:0043168,Level:4,anion binding;GO:0000166,Level:4,nucleotide binding;GO:1901265,Level:4,nucleoside phospha…	K03262	map03013:RNA transport
NM_001250921.1	gene49381	expansin	314.814	142.611	1.14	0.00025	0.00192498	UP	GO:0009664,Level:5,plant-type cell wall organization;GO:0071669,Level:4,plant-type cell wall organization or biogenesis;GO:0071555,Level:4,cell wall organization;GO:0071554,Level:3,cell wall organization or biogenesis;GO:0045229,Level:3,external encapsulating structure organization;GO:0009987,Level:2,cellular process;GO:0008150,Level:1,biological_process	GO:0005618,Level:4,cell wall;GO:0030312,Level:3,external encapsulating structure;GO:0016020,Level:2,membrane;GO:0005576,Level:2,extracellular region;GO:0044464,Level:2,cell part;GO:0005575,Level:1,cellular_component	NA	NA	NA
XM_003544336.2	gene41485	expansin-A11-like	234.249	89.7491	1.38407	5e-05	0.000507054	UP	GO:0009664,Level:5,plant-type cell wall organization;GO:0071669,Level:4,plant-type cell wall organization or biogenesis;GO:0071555,Level:4,cell wall organization;GO:0071554,Level:3,cell wall organization or biogenesis;GO:0045229,Level:3,external encapsulating structure organization;GO:0009987,Level:2,cellular process;GO:0008150,Level:1,biological_process	GO:0005618,Level:4,cell wall;GO:0030312,Level:3,external encapsulating structure;GO:0016020,Level:2,membrane;GO:0005576,Level:2,extracellular region;GO:0044464,Level:2,cell part;GO:0005575,Level:1,cellular_component	NA	NA	NA
XM_003541834.3	gene35673	F-box protein SKP2B, transcript variant X1	77.6451	172.134	-1.15	0.0006	0.00381098	DOWN	GO:1901332,Level:7,negative regulation of lateral root development;GO:0051603,Level:6,proteolysis involved in cellular protein catabolic process;GO:0048581,Level:6,negative regulation of post-embryonic development;GO:0051093,Level:5,negative regulation of developmental process;GO:0051241,Level:5,negative regulation of multicellular organismal process;GO:0006508,Level:5,proteolysis;GO:0010286,Leve…	NA	NA	K03360	map04111:Cell cycle - yeast;map04120:Ubiquitin mediated proteolysis
NM_001251572.1	gene51723	ferritin light chain	64.2849	137.542	-1.09732	0.0004	0.00278443	DOWN	GO:0006879,Level:10,cellular iron ion homeostasis;GO:0046916,Level:9,cellular transition metal ion homeostasis;GO:0006826,Level:8,iron ion transport;GO:0006875,Level:8,cellular metal ion homeostasis;GO:0000041,Level:7,transition metal ion transport;GO:0030003,Level:7,cellular cation homeostasis;GO:0030001,Level:6,metal ion transport;GO:0006873,Level:6,cellular ion homeostasis;GO:0055082,Level:5,c…	GO:0009507,Level:6,chloroplast;GO:0009536,Level:5,plastid;GO:0044444,Level:4,cytoplasmic part;GO:0043231,Level:4,intracellular membrane-bounded organelle;GO:0044424,Level:3,intracellular part;GO:0043227,Level:3,membrane-bounded organelle;GO:0043229,Level:3,intracellular organelle;GO:0043226,Level:2,organelle;GO:0044464,Level:2,cell part;GO:0005575,Level:1,cellular_component	GO:0008199,Level:8,ferric iron binding;GO:0005506,Level:7,iron ion binding;GO:0046914,Level:6,transition metal ion binding;GO:0004322,Level:6,ferroxidase activity;GO:0016724,Level:5,oxidoreductase activity, oxidizing metal ions, oxygen as acceptor;GO:0046872,Level:5,metal ion binding;GO:0016722,Level:4,oxidoreductase activity, oxidizing metal ions;GO:0043169,Level:4,cation binding;GO:0016491,Leve…	K13625	map04978:Mineral absorption
XM_006575488.2	gene5491	ferritin-4, chloroplastic, transcript variant X1	104.387	302.355	-1.53	5e-05	0.000507054	DOWN	GO:0006879,Level:10,cellular iron ion homeostasis;GO:0046916,Level:9,cellular transition metal ion homeostasis;GO:0006826,Level:8,iron ion transport;GO:0006875,Level:8,cellular metal ion homeostasis;GO:0000041,Level:7,transition metal ion transport;GO:0030003,Level:7,cellular cation homeostasis;GO:0030001,Level:6,metal ion transport;GO:0006873,Level:6,cellular ion homeostasis;GO:0055082,Level:5,c…	GO:0009507,Level:6,chloroplast;GO:0009536,Level:5,plastid;GO:0044444,Level:4,cytoplasmic part;GO:0043231,Level:4,intracellular membrane-bounded organelle;GO:0044424,Level:3,intracellular part;GO:0043227,Level:3,membrane-bounded organelle;GO:0043229,Level:3,intracellular organelle;GO:0043226,Level:2,organelle;GO:0044464,Level:2,cell part;GO:0005575,Level:1,cellular_component	GO:0008199,Level:8,ferric iron binding;GO:0005506,Level:7,iron ion binding;GO:0046914,Level:6,transition metal ion binding;GO:0004322,Level:6,ferroxidase activity;GO:0016724,Level:5,oxidoreductase activity, oxidizing metal ions, oxygen as acceptor;GO:0046872,Level:5,metal ion binding;GO:0016722,Level:4,oxidoreductase activity, oxidizing metal ions;GO:0043169,Level:4,cation binding;GO:0016491,Leve…	K13625	map04978:Mineral absorption
XM_003556584.3	gene55554	flavonol synthase/flavanone 3-hydroxylase-like	84.0581	183.276	-1.12456	0.0004	0.00278443	DOWN	GO:0051555,Level:6,flavonol biosynthetic process;GO:1901617,Level:5,organic hydroxy compound biosynthetic process;GO:0009813,Level:5,flavonoid biosynthetic process;GO:0051554,Level:5,flavonol metabolic process;GO:0009812,Level:4,flavonoid metabolic process;GO:1901576,Level:4,organic substance biosynthetic process;GO:0055114,Level:4,oxidation-reduction process;GO:1901615,Level:4,organic hydroxy co…	GO:0005737,Level:4,cytoplasm;GO:0044424,Level:3,intracellular part;GO:0044464,Level:2,cell part;GO:0005575,Level:1,cellular_component	GO:0045431,Level:6,flavonol synthase activity;GO:0045486,Level:6,naringenin 3-dioxygenase activity;GO:0046872,Level:5,metal ion binding;GO:0016706,Level:5,oxidoreductase activity, acting on paired donors, with incorporation or reduction of molecular oxygen, 2-oxoglutarate as one donor, and incorporation of one atom each of oxygen into both donors;GO:0016702,Level:5,oxidoreductase activity, acting…	K12692	map00960:Tropane, piperidine and pyridine alkaloid biosynthesis;map01110:Biosynthesis of secondary metabolites
NM_001255438.2	gene41172	fructose-bisphosphate aldolase, cytoplasmic isozyme-like	573.223	1171.54	-1.03123	0.0119	0.0373238	DOWN	GO:0006096,Level:4,glycolytic process;GO:0044763,Level:3,single-organism cellular process;GO:0044699,Level:2,single-organism process;GO:0009987,Level:2,cellular process;GO:0008150,Level:1,biological_process	GO:0005737,Level:4,cytoplasm;GO:0044424,Level:3,intracellular part;GO:0044464,Level:2,cell part;GO:0005575,Level:1,cellular_component	GO:0004332,Level:6,fructose-bisphosphate aldolase activity;GO:0016832,Level:5,aldehyde-lyase activity;GO:0016830,Level:4,carbon-carbon lyase activity;GO:0016829,Level:3,lyase activity;GO:0003824,Level:2,catalytic activity;GO:0003674,Level:1,molecular_function	NA	NA
XM_003521556.3	gene8335	galactinol synthase 1	70.9273	783.645	-3.47	5e-05	0.000507054	DOWN	GO:0009644,Level:7,response to high light intensity;GO:0006012,Level:7,galactose metabolic process;GO:0019318,Level:6,hexose metabolic process;GO:0009642,Level:6,response to light intensity;GO:0009416,Level:5,response to light stimulus;GO:0042542,Level:5,response to hydrogen peroxide;GO:0009737,Level:5,response to abscisic acid;GO:0005996,Level:5,monosaccharide metabolic process;GO:0009651,Level:…	GO:0005737,Level:4,cytoplasm;GO:0044424,Level:3,intracellular part;GO:0044464,Level:2,cell part;GO:0005575,Level:1,cellular_component	GO:0047216,Level:7,inositol 3-alpha-galactosyltransferase activity;GO:0035250,Level:6,UDP-galactosyltransferase activity;GO:0046872,Level:5,metal ion binding;GO:0008194,Level:5,UDP-glycosyltransferase activity;GO:0016757,Level:4,transferase activity, transferring glycosyl groups;GO:0043169,Level:4,cation binding;GO:0016740,Level:3,transferase activity;GO:0043167,Level:3,ion binding;GO:0003824,Lev…	NA	NA
XM_003554563.3	gene55115	galactinol synthase 2	23.0731	379.858	-4.04118	5e-05	0.000507054	DOWN	GO:0006012,Level:7,galactose metabolic process;GO:0019318,Level:6,hexose metabolic process;GO:0005996,Level:5,monosaccharide metabolic process;GO:0005975,Level:4,carbohydrate metabolic process;GO:0044723,Level:4,single-organism carbohydrate metabolic process;GO:0071704,Level:3,organic substance metabolic process;GO:0044710,Level:3,single-organism metabolic process;GO:0044238,Level:3,primary metab…	GO:0005737,Level:4,cytoplasm;GO:0044424,Level:3,intracellular part;GO:0044464,Level:2,cell part;GO:0005575,Level:1,cellular_component	GO:0047216,Level:7,inositol 3-alpha-galactosyltransferase activity;GO:0035250,Level:6,UDP-galactosyltransferase activity;GO:0046872,Level:5,metal ion binding;GO:0008194,Level:5,UDP-glycosyltransferase activity;GO:0016757,Level:4,transferase activity, transferring glycosyl groups;GO:0043169,Level:4,cation binding;GO:0016740,Level:3,transferase activity;GO:0043167,Level:3,ion binding;GO:0003824,Lev…	NA	NA
XM_006581848.2	gene15912	galactinol--sucrose galactosyltransferase, transcript variant X2	26.5828	200.755	-2.92	5e-05	0.000507054	DOWN	GO:0005975,Level:4,carbohydrate metabolic process;GO:0044238,Level:3,primary metabolic process;GO:0071704,Level:3,organic substance metabolic process;GO:0008152,Level:2,metabolic process;GO:0008150,Level:1,biological_process	NA	GO:0047274,Level:7,galactinol-sucrose galactosyltransferase activity;GO:0008378,Level:6,galactosyltransferase activity;GO:0016758,Level:5,transferase activity, transferring hexosyl groups;GO:0016757,Level:4,transferase activity, transferring glycosyl groups;GO:0016740,Level:3,transferase activity;GO:0003824,Level:2,catalytic activity;GO:0003674,Level:1,molecular_function	K06617;K06611	map00052:Galactose metabolism;;map00052:Galactose metabolism
XM_003525498.3	gene11959	galactinol--sucrose galactosyltransferase-like	90.2918	344.135	-1.93031	5e-05	0.000507054	DOWN	GO:0005975,Level:4,carbohydrate metabolic process;GO:0044238,Level:3,primary metabolic process;GO:0071704,Level:3,organic substance metabolic process;GO:0008152,Level:2,metabolic process;GO:0008150,Level:1,biological_process	NA	GO:0047274,Level:7,galactinol-sucrose galactosyltransferase activity;GO:0008378,Level:6,galactosyltransferase activity;GO:0016758,Level:5,transferase activity, transferring hexosyl groups;GO:0016757,Level:4,transferase activity, transferring glycosyl groups;GO:0016740,Level:3,transferase activity;GO:0003824,Level:2,catalytic activity;GO:0003674,Level:1,molecular_function	K06617;K06611	map00052:Galactose metabolism;;map00052:Galactose metabolism
NM_001253155.2	gene52252	gibberellin-regulated protein 4-like	6582.18	2751.57	1.25831	0.015	0.0445038	UP	GO:0019344,Level:7,cysteine biosynthetic process;GO:0009740,Level:7,gibberellic acid mediated signaling pathway;GO:0000097,Level:6,sulfur amino acid biosynthetic process;GO:0006534,Level:6,cysteine metabolic process;GO:0010476,Level:6,gibberellin mediated signaling pathway;GO:0000096,Level:5,sulfur amino acid metabolic process;GO:0009755,Level:5,hormone-mediated signaling pathway;GO:0044272,Level…	GO:0005576,Level:2,extracellular region;GO:0005575,Level:1,cellular_component	NA	NA	NA
XM_003528666.3	gene20311	glucan endo-1,3-beta-glucosidase 5-like	0.87314	4.75964	-2.44657	5e-05	0.000507054	DOWN	GO:0005975,Level:4,carbohydrate metabolic process;GO:0006952,Level:4,defense response;GO:0006950,Level:3,response to stress;GO:0071704,Level:3,organic substance metabolic process;GO:0044238,Level:3,primary metabolic process;GO:0008152,Level:2,metabolic process;GO:0050896,Level:2,response to stimulus;GO:0008150,Level:1,biological_process	GO:0009505,Level:5,plant-type cell wall;GO:0005773,Level:5,vacuole;GO:0005618,Level:4,cell wall;GO:0046658,Level:4,anchored component of plasma membrane;GO:0044444,Level:4,cytoplasmic part;GO:0043231,Level:4,intracellular membrane-bounded organelle;GO:0009506,Level:4,plasmodesma;GO:0005886,Level:3,plasma membrane;GO:0044424,Level:3,intracellular part;GO:0005911,Level:3,cell-cell junction;GO:00432…	GO:0042973,Level:8,glucan endo-1,3-beta-D-glucosidase activity;GO:0008422,Level:7,beta-glucosidase activity;GO:0015926,Level:6,glucosidase activity;GO:0004553,Level:5,hydrolase activity, hydrolyzing O-glycosyl compounds;GO:0016798,Level:4,hydrolase activity, acting on glycosyl bonds;GO:0043169,Level:4,cation binding;GO:0016787,Level:3,hydrolase activity;GO:0043167,Level:3,ion binding;GO:0003824,L…	NA	NA
XM_003539758.3	gene33686	glucomannan 4-beta-mannosyltransferase 2-like	176.056	50.2807	1.80796	5e-05	0.000507054	UP	NA	GO:0005794,Level:5,Golgi apparatus;GO:0000139,Level:4,Golgi membrane;GO:0044444,Level:4,cytoplasmic part;GO:0043231,Level:4,intracellular membrane-bounded organelle;GO:0044424,Level:3,intracellular part;GO:0043227,Level:3,membrane-bounded organelle;GO:0016021,Level:3,integral component of membrane;GO:0031090,Level:3,organelle membrane;GO:0043229,Level:3,intracellular organelle;GO:0016020,Level:2,…	GO:0051753,Level:8,mannan synthase activity;GO:0047259,Level:8,glucomannan 4-beta-mannosyltransferase activity;GO:0019187,Level:7,beta-1,4-mannosyltransferase activity;GO:0000030,Level:6,mannosyltransferase activity;GO:0016758,Level:5,transferase activity, transferring hexosyl groups;GO:0016757,Level:4,transferase activity, transferring glycosyl groups;GO:0016740,Level:3,transferase activity;GO:0…	NA	NA
NM_001255886.2	gene28803	glucose and ribitol dehydrogenase homolog 1-like	78.0171	421.718	-2.43442	5e-05	0.000507054	DOWN	GO:0055114,Level:4,oxidation-reduction process;GO:0044710,Level:3,single-organism metabolic process;GO:0008152,Level:2,metabolic process;GO:0044699,Level:2,single-organism process;GO:0008150,Level:1,biological_process	NA	GO:0000166,Level:4,nucleotide binding;GO:0016491,Level:3,oxidoreductase activity;GO:0036094,Level:3,small molecule binding;GO:0003824,Level:2,catalytic activity;GO:0005488,Level:2,binding;GO:0003674,Level:1,molecular_function	K18009	map00650:Butanoate metabolism
XM_003516654.3	gene2479	glutamate--cysteine ligase, chloroplastic-like, transcript variant X1	26.3121	260.694	-3.31	5e-05	0.000507054	DOWN	GO:0006750,Level:6,glutathione biosynthetic process;GO:0044272,Level:5,sulfur compound biosynthetic process;GO:0006749,Level:5,glutathione metabolic process;GO:0044249,Level:4,cellular biosynthetic process;GO:0006790,Level:4,sulfur compound metabolic process;GO:0044237,Level:3,cellular metabolic process;GO:0009058,Level:3,biosynthetic process;GO:0008152,Level:2,metabolic process;GO:0009987,Level:…	GO:0009507,Level:6,chloroplast;GO:0009536,Level:5,plastid;GO:0044444,Level:4,cytoplasmic part;GO:0043231,Level:4,intracellular membrane-bounded organelle;GO:0044424,Level:3,intracellular part;GO:0043227,Level:3,membrane-bounded organelle;GO:0043229,Level:3,intracellular organelle;GO:0043226,Level:2,organelle;GO:0044464,Level:2,cell part;GO:0005575,Level:1,cellular_component	GO:0004357,Level:6,glutamate-cysteine ligase activity;GO:0005524,Level:6,ATP binding;GO:0016881,Level:5,acid-amino acid ligase activity;GO:0035639,Level:5,purine ribonucleoside triphosphate binding;GO:0043168,Level:4,anion binding;GO:0000166,Level:4,nucleotide binding;GO:0016879,Level:4,ligase activity, forming carbon-nitrogen bonds;GO:1901265,Level:4,nucleoside phosphate binding;GO:1901363,Level…	NA	NA
NM_001304516.1	gene56620	glutathione S-transferase GST 18	74.9299	251.187	-1.74515	5e-05	0.000507054	DOWN	GO:0009734,Level:6,auxin-activated signaling pathway;GO:0009755,Level:5,hormone-mediated signaling pathway;GO:0007165,Level:4,signal transduction;GO:0051716,Level:3,cellular response to stimulus;GO:0050896,Level:2,response to stimulus;GO:0009987,Level:2,cellular process;GO:0008150,Level:1,biological_process	NA	GO:0004364,Level:5,glutathione transferase activity;GO:0016765,Level:4,transferase activity, transferring alkyl or aryl (other than methyl) groups;GO:0016740,Level:3,transferase activity;GO:0003824,Level:2,catalytic activity;GO:0003674,Level:1,molecular_function	NA	NA
XM_006588679.2	gene27455	glutathione S-transferase L3, transcript variant X1	158.692	512.444	-1.69117	5e-05	0.000507054	DOWN	GO:0019344,Level:7,cysteine biosynthetic process;GO:0019761,Level:7,glucosinolate biosynthetic process;GO:0000097,Level:6,sulfur amino acid biosynthetic process;GO:0019760,Level:6,glucosinolate metabolic process;GO:0019758,Level:6,glycosinolate biosynthetic process;GO:0006534,Level:6,cysteine metabolic process;GO:0046686,Level:6,response to cadmium ion;GO:0044550,Level:5,secondary metabolite bios…	GO:0005829,Level:5,cytosol;GO:0005737,Level:4,cytoplasm;GO:0044444,Level:4,cytoplasmic part;GO:0044424,Level:3,intracellular part;GO:0044464,Level:2,cell part;GO:0005575,Level:1,cellular_component	GO:0004364,Level:5,glutathione transferase activity;GO:0016765,Level:4,transferase activity, transferring alkyl or aryl (other than methyl) groups;GO:0016740,Level:3,transferase activity;GO:0003824,Level:2,catalytic activity;GO:0003674,Level:1,molecular_function	K00310	map00480:Glutathione metabolism;map00790:Folate biosynthesis
NM_001249383.1	gene44166	glutathione transferase	132.399	308.722	-1.22142	0.00025	0.00192498	DOWN	GO:0009734,Level:6,auxin-activated signaling pathway;GO:0009755,Level:5,hormone-mediated signaling pathway;GO:0007165,Level:4,signal transduction;GO:0051716,Level:3,cellular response to stimulus;GO:0050896,Level:2,response to stimulus;GO:0009987,Level:2,cellular process;GO:0008150,Level:1,biological_process	NA	GO:0004364,Level:5,glutathione transferase activity;GO:0016765,Level:4,transferase activity, transferring alkyl or aryl (other than methyl) groups;GO:0016740,Level:3,transferase activity;GO:0003824,Level:2,catalytic activity;GO:0003674,Level:1,molecular_function	K00310	map00480:Glutathione metabolism;map00790:Folate biosynthesis
NM_001253164.1	gene45151	glycine and proline rich protein 3	47.2796	139.82	-1.56428	5e-05	0.000507054	DOWN	NA	NA	NA	NA	NA
NM_001255478.1	gene55659	glycine cleavage system H protein, mitochondrial-like	154.783	51.9145	1.58	5e-05	0.000507054	UP	GO:0019464,Level:9,glycine decarboxylation via glycine cleavage system;GO:0006546,Level:8,glycine catabolic process;GO:0006544,Level:7,glycine metabolic process;GO:0009071,Level:7,serine family amino acid catabolic process;GO:1901606,Level:6,alpha-amino acid catabolic process;GO:0009069,Level:6,serine family amino acid metabolic process;GO:0009063,Level:5,cellular amino acid catabolic process;GO:…	GO:0005739,Level:5,mitochondrion;GO:0005960,Level:4,glycine cleavage complex;GO:0044444,Level:4,cytoplasmic part;GO:0043231,Level:4,intracellular membrane-bounded organelle;GO:0044424,Level:3,intracellular part;GO:0043227,Level:3,membrane-bounded organelle;GO:1990204,Level:3,oxidoreductase complex;GO:0043229,Level:3,intracellular organelle;GO:0043226,Level:2,organelle;GO:0044464,Level:2,cell part…	NA	K02437	map00260:Glycine, serine and threonine metabolism;map00630:Glyoxylate and dicarboxylate metabolism;map01110:Biosynthesis of secondary metabolites
XM_003517417.3	gene255	glycine-rich cell wall structural protein 1-like	171.522	70.8716	1.28	5e-05	0.000507054	UP	NA	NA	NA	NA	NA
XM_003528885.3	gene18341	glycine-rich cell wall structural protein-like	166.143	25.3408	2.71289	5e-05	0.000507054	UP	NA	NA	NA	NA	NA
XM_006595780.2	gene39545	glycine-rich cell wall structural protein-like, transcript variant X2	267.451	547.959	-1.03479	0.0025	0.011444	DOWN	NA	NA	NA	NA	NA
NM_001251079.1	gene27349	glycinin A5A4B3	24.9185	186.724	-2.91	5e-05	0.000507054	DOWN	NA	NA	GO:0045735,Level:2,nutrient reservoir activity;GO:0003674,Level:1,molecular_function	NA	NA
XM_003519113.3	gene4927	heat shock 70 kDa protein-like	23.333	287.92	-3.62523	5e-05	0.000507054	DOWN	GO:0006950,Level:3,response to stress;GO:0050896,Level:2,response to stimulus;GO:0008150,Level:1,biological_process	NA	GO:0005524,Level:6,ATP binding;GO:0035639,Level:5,purine ribonucleoside triphosphate binding;GO:0043168,Level:4,anion binding;GO:0000166,Level:4,nucleotide binding;GO:1901265,Level:4,nucleoside phosphate binding;GO:1901363,Level:3,heterocyclic compound binding;GO:0097159,Level:3,organic cyclic compound binding;GO:0043167,Level:3,ion binding;GO:0036094,Level:3,small molecule binding;GO:0005488,Lev…	K04043;K09490	map03018:RNA degradation;map05152:Tuberculosis;;map03060:Protein export;map04141:Protein processing in endoplasmic reticulum;map05020:Prion diseases
XM_003537949.3	gene31558	heat shock cognate 70 kDa protein 2	64.9282	206.599	-1.67	5e-05	0.000507054	DOWN	GO:0006950,Level:3,response to stress;GO:0050896,Level:2,response to stimulus;GO:0008150,Level:1,biological_process	NA	GO:0005524,Level:6,ATP binding;GO:0035639,Level:5,purine ribonucleoside triphosphate binding;GO:0043168,Level:4,anion binding;GO:0000166,Level:4,nucleotide binding;GO:1901265,Level:4,nucleoside phosphate binding;GO:1901363,Level:3,heterocyclic compound binding;GO:0097159,Level:3,organic cyclic compound binding;GO:0043167,Level:3,ion binding;GO:0036094,Level:3,small molecule binding;GO:0005488,Lev…	K04043;K09490	map03018:RNA degradation;map05152:Tuberculosis;;map03060:Protein export;map04141:Protein processing in endoplasmic reticulum;map05020:Prion diseases
XM_003539632.3	gene33492	heat shock cognate 70 kDa protein 2	116.623	235.556	-1.01422	0.00175	0.00871444	DOWN	GO:0006950,Level:3,response to stress;GO:0050896,Level:2,response to stimulus;GO:0008150,Level:1,biological_process	NA	GO:0005524,Level:6,ATP binding;GO:0035639,Level:5,purine ribonucleoside triphosphate binding;GO:0043168,Level:4,anion binding;GO:0000166,Level:4,nucleotide binding;GO:1901265,Level:4,nucleoside phosphate binding;GO:1901363,Level:3,heterocyclic compound binding;GO:0097159,Level:3,organic cyclic compound binding;GO:0043167,Level:3,ion binding;GO:0036094,Level:3,small molecule binding;GO:0005488,Lev…	K04043;K09490	map03018:RNA degradation;map05152:Tuberculosis;;map03060:Protein export;map04141:Protein processing in endoplasmic reticulum;map05020:Prion diseases
XM_003537667.3	gene31079	heavy metal-associated isoprenylated plant protein 26	212.696	816.238	-1.9402	5e-05	0.000507054	DOWN	GO:0030001,Level:6,metal ion transport;GO:0006812,Level:5,cation transport;GO:0010286,Level:5,heat acclimation;GO:0009408,Level:4,response to heat;GO:0006811,Level:4,ion transport;GO:0006950,Level:3,response to stress;GO:0044765,Level:3,single-organism transport;GO:0044699,Level:2,single-organism process;GO:0050896,Level:2,response to stimulus;GO:0008150,Level:1,biological_process	GO:0005634,Level:5,nucleus;GO:0031965,Level:4,nuclear membrane;GO:0043231,Level:4,intracellular membrane-bounded organelle;GO:0009506,Level:4,plasmodesma;GO:0005886,Level:3,plasma membrane;GO:0005911,Level:3,cell-cell junction;GO:0043227,Level:3,membrane-bounded organelle;GO:0031090,Level:3,organelle membrane;GO:0043229,Level:3,intracellular organelle;GO:0016020,Level:2,membrane;GO:0044422,Level:…	GO:0046872,Level:5,metal ion binding;GO:0043169,Level:4,cation binding;GO:0005515,Level:3,protein binding;GO:0043167,Level:3,ion binding;GO:0005488,Level:2,binding;GO:0003674,Level:1,molecular_function	NA	NA
XM_006575258.2	gene4943	heptahelical transmembrane protein 2-like, transcript variant X2	93.6583	25.3806	1.88	5e-05	0.000507054	UP	GO:0006355,Level:7,regulation of transcription, DNA-templated;GO:0019395,Level:6,fatty acid oxidation;GO:0010468,Level:6,regulation of gene expression;GO:0060255,Level:5,regulation of macromolecule metabolic process;GO:0009755,Level:5,hormone-mediated signaling pathway;GO:0034440,Level:5,lipid oxidation;GO:0006631,Level:5,fatty acid metabolic process;GO:0044255,Level:4,cellular lipid metabolic pr…	GO:0016021,Level:3,integral component of membrane;GO:0016020,Level:2,membrane;GO:0044425,Level:2,membrane part;GO:0005575,Level:1,cellular_component	GO:0042562,Level:3,hormone binding;GO:0005488,Level:2,binding;GO:0003674,Level:1,molecular_function	K07297	map04920:Adipocytokine signaling pathway
XM_003537579.3	gene30922	histone H1	286.482	729.701	-1.34886	0.00045	0.00304266	DOWN	GO:0006334,Level:7,nucleosome assembly;GO:0034728,Level:6,nucleosome organization;GO:0065004,Level:6,protein-DNA complex assembly;GO:0006461,Level:6,protein complex assembly;GO:0065003,Level:5,macromolecular complex assembly;GO:0071824,Level:5,protein-DNA complex subunit organization;GO:0006325,Level:5,chromatin organization;GO:0071822,Level:5,protein complex subunit organization;GO:0043933,Level…	GO:0000786,Level:5,nucleosome;GO:0005694,Level:5,chromosome;GO:0005634,Level:5,nucleus;GO:0044815,Level:4,DNA packaging complex;GO:0043232,Level:4,intracellular non-membrane-bounded organelle;GO:0044427,Level:4,chromosomal part;GO:1990104,Level:4,DNA bending complex;GO:0043231,Level:4,intracellular membrane-bounded organelle;GO:0043228,Level:3,non-membrane-bounded organelle;GO:0044446,Level:3,int…	GO:0003677,Level:5,DNA binding;GO:0003676,Level:4,nucleic acid binding;GO:1901363,Level:3,heterocyclic compound binding;GO:0097159,Level:3,organic cyclic compound binding;GO:0005488,Level:2,binding;GO:0003674,Level:1,molecular_function	NA	NA
XM_003536080.3	gene28883	histone H1-like	126.996	257.263	-1.02	0.00235	0.0108822	DOWN	GO:0006334,Level:7,nucleosome assembly;GO:0034728,Level:6,nucleosome organization;GO:0065004,Level:6,protein-DNA complex assembly;GO:0006461,Level:6,protein complex assembly;GO:0065003,Level:5,macromolecular complex assembly;GO:0071824,Level:5,protein-DNA complex subunit organization;GO:0006325,Level:5,chromatin organization;GO:0071822,Level:5,protein complex subunit organization;GO:0043933,Level…	GO:0005730,Level:5,nucleolus;GO:0000786,Level:5,nucleosome;GO:0005694,Level:5,chromosome;GO:0005739,Level:5,mitochondrion;GO:0005634,Level:5,nucleus;GO:0044815,Level:4,DNA packaging complex;GO:0043232,Level:4,intracellular non-membrane-bounded organelle;GO:0044428,Level:4,nuclear part;GO:0044427,Level:4,chromosomal part;GO:0044444,Level:4,cytoplasmic part;GO:1990104,Level:4,DNA bending complex;GO…	GO:0003677,Level:5,DNA binding;GO:0003676,Level:4,nucleic acid binding;GO:1901363,Level:3,heterocyclic compound binding;GO:0097159,Level:3,organic cyclic compound binding;GO:0005488,Level:2,binding;GO:0003674,Level:1,molecular_function	NA	NA
XM_003544999.3	gene41441	histone H3.3	140.715	429.002	-1.61	5e-05	0.000507054	DOWN	NA	NA	NA	NA	NA
XM_003550362.3	gene49336	histone H3.3	156.302	544.39	-1.80031	5e-05	0.000507054	DOWN	NA	NA	NA	NA	NA
XM_003521287.3	gene7841	histone H4	260.993	116.625	1.16214	0.00025	0.00192498	UP	NA	NA	NA	NA	NA
XM_006584572.2	gene21642	homeodomain-leucine zipper protein 56, transcript variant X1	189.04	91.3283	1.05	0.00075	0.00453336	UP	GO:0045893,Level:8,positive regulation of transcription, DNA-templated;GO:0048573,Level:7,photoperiodism, flowering;GO:0010557,Level:7,positive regulation of macromolecule biosynthetic process;GO:0048510,Level:7,regulation of timing of transition from vegetative to reproductive phase;GO:0006355,Level:7,regulation of transcription, DNA-templated;GO:0010628,Level:7,positive regulation of gene expre…	GO:0005634,Level:5,nucleus;GO:0043231,Level:4,intracellular membrane-bounded organelle;GO:0043227,Level:3,membrane-bounded organelle;GO:0043229,Level:3,intracellular organelle;GO:0043226,Level:2,organelle;GO:0005575,Level:1,cellular_component	GO:0000976,Level:7,transcription regulatory region sequence-specific DNA binding;GO:0043565,Level:6,sequence-specific DNA binding;GO:0003677,Level:5,DNA binding;GO:0003676,Level:4,nucleic acid binding;GO:1901363,Level:3,heterocyclic compound binding;GO:0003700,Level:3,sequence-specific DNA binding transcription factor activity;GO:0097159,Level:3,organic cyclic compound binding;GO:0001071,Level:2,…	NA	NA
NM_001255423.1	gene57080	homocysteine S-methyltransferase 3-like	81.3556	214.695	-1.39998	5e-05	0.000507054	DOWN	GO:0009086,Level:7,methionine biosynthetic process;GO:0000097,Level:6,sulfur amino acid biosynthetic process;GO:0006555,Level:6,methionine metabolic process;GO:0000096,Level:5,sulfur amino acid metabolic process;GO:0044272,Level:5,sulfur compound biosynthetic process;GO:0008652,Level:5,cellular amino acid biosynthetic process;GO:0006520,Level:4,cellular amino acid metabolic process;GO:0044249,Lev…	GO:0005886,Level:3,plasma membrane;GO:0016020,Level:2,membrane;GO:0044464,Level:2,cell part;GO:0005575,Level:1,cellular_component	GO:0008898,Level:7,S-adenosylmethionine-homocysteine S-methyltransferase activity;GO:0008757,Level:6,S-adenosylmethionine-dependent methyltransferase activity;GO:0008172,Level:6,S-methyltransferase activity;GO:0008168,Level:5,methyltransferase activity;GO:0046872,Level:5,metal ion binding;GO:0016741,Level:4,transferase activity, transferring one-carbon groups;GO:0043169,Level:4,cation binding;GO:…	NA	NA
XM_006581794.2	gene15798	HVA22-like protein e, transcript variant X4	35.7749	199.479	-2.48	5e-05	0.000507054	DOWN	GO:0006950,Level:3,response to stress;GO:0050896,Level:2,response to stimulus;GO:0008150,Level:1,biological_process	GO:0016021,Level:3,integral component of membrane;GO:0016020,Level:2,membrane;GO:0044425,Level:2,membrane part;GO:0005575,Level:1,cellular_component	NA	NA	NA
XM_003555727.3	gene56515	hydrophobic protein RCI2B	35.1966	165.304	-2.23	5e-05	0.000507054	DOWN	GO:0042538,Level:6,hyperosmotic salinity response;GO:0009737,Level:5,response to abscisic acid;GO:0009651,Level:5,response to salt stress;GO:0006972,Level:5,hyperosmotic response;GO:0006970,Level:4,response to osmotic stress;GO:0009409,Level:4,response to cold;GO:0001101,Level:4,response to acid;GO:0009414,Level:4,response to water deprivation;GO:0009725,Level:4,response to hormone;GO:0006950,Lev…	GO:0005886,Level:3,plasma membrane;GO:0016021,Level:3,integral component of membrane;GO:0016020,Level:2,membrane;GO:0044425,Level:2,membrane part;GO:0044464,Level:2,cell part;GO:0005575,Level:1,cellular_component	NA	NA	NA
NM_001254330.2	gene2562	hydroxysteroid 11-beta-dehydrogenase 1-like protein-like	147.954	298.079	-1.01055	0.0015	0.00772922	DOWN	GO:0055114,Level:4,oxidation-reduction process;GO:0044710,Level:3,single-organism metabolic process;GO:0008152,Level:2,metabolic process;GO:0044699,Level:2,single-organism process;GO:0008150,Level:1,biological_process	GO:0005576,Level:2,extracellular region;GO:0005575,Level:1,cellular_component	GO:0000166,Level:4,nucleotide binding;GO:0016491,Level:3,oxidoreductase activity;GO:0036094,Level:3,small molecule binding;GO:0003824,Level:2,catalytic activity;GO:0005488,Level:2,binding;GO:0003674,Level:1,molecular_function	K15680	map00140:Steroid hormone biosynthesis;map00980:Metabolism of xenobiotics by cytochrome P450;map05204:Chemical carcinogenesis
XM_003526968.3	gene15937	iron-sulfur cluster assembly protein 1-like	30.7521	157.208	-2.35	5e-05	0.000507054	DOWN	GO:0016226,Level:4,iron-sulfur cluster assembly;GO:0009058,Level:3,biosynthetic process;GO:0008152,Level:2,metabolic process;GO:0008150,Level:1,biological_process	GO:0009507,Level:6,chloroplast;GO:0005759,Level:5,mitochondrial matrix;GO:0009536,Level:5,plastid;GO:0005739,Level:5,mitochondrion;GO:0070013,Level:4,intracellular organelle lumen;GO:0044444,Level:4,cytoplasmic part;GO:0043231,Level:4,intracellular membrane-bounded organelle;GO:0044429,Level:4,mitochondrial part;GO:0044424,Level:3,intracellular part;GO:0044446,Level:3,intracellular organelle part…	GO:0005506,Level:7,iron ion binding;GO:0046914,Level:6,transition metal ion binding;GO:0051537,Level:5,2 iron, 2 sulfur cluster binding;GO:0046872,Level:5,metal ion binding;GO:0051536,Level:4,iron-sulfur cluster binding;GO:0043169,Level:4,cation binding;GO:0051540,Level:3,metal cluster binding;GO:0043167,Level:3,ion binding;GO:0005198,Level:2,structural molecule activity;GO:0005488,Level:2,bindin…	NA	NA
NM_001292091.1	gene46225	isoflavone 7-O-glucosyltransferase 1-like	30.5776	116.967	-1.93556	5e-05	0.000507054	DOWN	GO:0009718,Level:6,anthocyanin-containing compound biosynthetic process;GO:0009813,Level:5,flavonoid biosynthetic process;GO:0046148,Level:5,pigment biosynthetic process;GO:0046283,Level:5,anthocyanin-containing compound metabolic process;GO:0009812,Level:4,flavonoid metabolic process;GO:0044711,Level:4,single-organism biosynthetic process;GO:1901576,Level:4,organic substance biosynthetic process…	NA	GO:0016758,Level:5,transferase activity, transferring hexosyl groups;GO:0016757,Level:4,transferase activity, transferring glycosyl groups;GO:0016740,Level:3,transferase activity;GO:0003824,Level:2,catalytic activity;GO:0003674,Level:1,molecular_function	K12938;K13263	map00942:Anthocyanin biosynthesis;;map00943:Isoflavonoid biosynthesis
XM_006580070.2	gene13226	kinesin-like protein KIN12A	4.98319	24.3801	-2.29057	5e-05	0.000507054	DOWN	GO:0010389,Level:8,regulation of G2/M transition of mitotic cell cycle;GO:1901990,Level:7,regulation of mitotic cell cycle phase transition;GO:0051567,Level:7,histone H3-K9 methylation;GO:0000911,Level:7,cytokinesis by cell plate formation;GO:0006275,Level:7,regulation of DNA replication;GO:0000914,Level:7,phragmoplast assembly;GO:0042023,Level:6,DNA endoreduplication;GO:1902407,Level:6,assembly …	GO:0005856,Level:5,cytoskeleton;GO:0009524,Level:5,phragmoplast;GO:0005737,Level:4,cytoplasm;GO:0043232,Level:4,intracellular non-membrane-bounded organelle;GO:0044444,Level:4,cytoplasmic part;GO:0005874,Level:4,microtubule;GO:0043228,Level:3,non-membrane-bounded organelle;GO:0043234,Level:3,protein complex;GO:0044424,Level:3,intracellular part;GO:0043229,Level:3,intracellular organelle;GO:004322…	GO:0008574,Level:10,plus-end-directed microtubule motor activity;GO:0003777,Level:9,microtubule motor activity;GO:0003774,Level:8,motor activity;GO:0017111,Level:7,nucleoside-triphosphatase activity;GO:0005524,Level:6,ATP binding;GO:0016462,Level:6,pyrophosphatase activity;GO:0016818,Level:5,hydrolase activity, acting on acid anhydrides, in phosphorus-containing anhydrides;GO:0035639,Level:5,puri…	K10396	map04728:Dopaminergic synapse
NM_001249676.1	gene53999	KS-type dehydrin SLTI629	1190.87	2914.78	-1.29138	0.00145	0.00752766	DOWN	NA	NA	NA	NA	NA
XM_003539862.3	gene33955	lanC-like protein GCL2	62.3299	139.026	-1.15735	0.00015	0.00127379	DOWN	GO:0045892,Level:8,negative regulation of transcription, DNA-templated;GO:0006355,Level:7,regulation of transcription, DNA-templated;GO:0010629,Level:7,negative regulation of gene expression;GO:0009789,Level:7,positive regulation of abscisic acid-activated signaling pathway;GO:0009787,Level:6,regulation of abscisic acid-activated signaling pathway;GO:0010605,Level:6,negative regulation of macromo…	GO:0030864,Level:5,cortical actin cytoskeleton;GO:0005829,Level:5,cytosol;GO:0005634,Level:5,nucleus;GO:0005737,Level:4,cytoplasm;GO:0044430,Level:4,cytoskeletal part;GO:0044444,Level:4,cytoplasmic part;GO:0043231,Level:4,intracellular membrane-bounded organelle;GO:0005886,Level:3,plasma membrane;GO:0044424,Level:3,intracellular part;GO:0044446,Level:3,intracellular organelle part;GO:0043227,Leve…	GO:0032266,Level:7,phosphatidylinositol-3-phosphate binding;GO:0010314,Level:7,phosphatidylinositol-5-phosphate binding;GO:0070273,Level:7,phosphatidylinositol-4-phosphate binding;GO:1901981,Level:6,phosphatidylinositol phosphate binding;GO:0035091,Level:5,phosphatidylinositol binding;GO:0005543,Level:4,phospholipid binding;GO:0008289,Level:3,lipid binding;GO:0003824,Level:2,catalytic activity;GO…	NA	NA
XM_003523159.3	gene8972	L-ascorbate oxidase homolog	139.264	63.2909	1.14	0.0004	0.00278443	UP	GO:0055114,Level:4,oxidation-reduction process;GO:0044710,Level:3,single-organism metabolic process;GO:0008152,Level:2,metabolic process;GO:0044699,Level:2,single-organism process;GO:0008150,Level:1,biological_process	GO:0005576,Level:2,extracellular region;GO:0005575,Level:1,cellular_component	GO:0005507,Level:7,copper ion binding;GO:0046914,Level:6,transition metal ion binding;GO:0046872,Level:5,metal ion binding;GO:0043169,Level:4,cation binding;GO:0016491,Level:3,oxidoreductase activity;GO:0043167,Level:3,ion binding;GO:0003824,Level:2,catalytic activity;GO:0005488,Level:2,binding;GO:0003674,Level:1,molecular_function	K00423	map00053:Ascorbate and aldarate metabolism
XM_003536862.3	gene27264	late embryogenesis abundant protein D-34-like	300.459	1242.39	-2.05	5e-05	0.000507054	DOWN	NA	NA	NA	NA	NA
XM_003540472.3	gene35300	late embryogenesis abundant protein-like	328.87	2372.13	-2.85059	5e-05	0.000507054	DOWN	GO:0009415,Level:4,response to water;GO:0006950,Level:3,response to stress;GO:0009628,Level:3,response to abiotic stimulus;GO:0050896,Level:2,response to stimulus;GO:0008150,Level:1,biological_process	NA	NA	NA	NA
XM_003542796.3	gene37327	late embryogenesis abundant protein-like	52.5198	587.359	-3.48	5e-05	0.000507054	DOWN	GO:0009415,Level:4,response to water;GO:0006950,Level:3,response to stress;GO:0009628,Level:3,response to abiotic stimulus;GO:0050896,Level:2,response to stimulus;GO:0008150,Level:1,biological_process	NA	NA	NA	NA
NM_001248593.1	gene38225	LEA protein	130.188	624.515	-2.26	5e-05	0.000507054	DOWN	NA	NA	NA	NA	NA
NM_001251272.1	gene47074	Lea protein	194.631	1707.88	-3.13	5e-05	0.000507054	DOWN	NA	NA	NA	NA	NA
XM_003556507.3	gene58006	leukotriene A-4 hydrolase homolog	66.3546	152.801	-1.2	0.0001	0.000908966	DOWN	GO:0060509,Level:8,Type I pneumocyte differentiation;GO:0019370,Level:7,leukotriene biosynthetic process;GO:0060487,Level:7,lung epithelial cell differentiation;GO:0030855,Level:6,epithelial cell differentiation;GO:0060479,Level:6,lung cell differentiation;GO:0006691,Level:6,leukotriene metabolic process;GO:0046456,Level:6,icosanoid biosynthetic process;GO:0006690,Level:5,icosanoid metabolic proc…	GO:0005730,Level:5,nucleolus;GO:0005829,Level:5,cytosol;GO:0005634,Level:5,nucleus;GO:0005737,Level:4,cytoplasm;GO:0043232,Level:4,intracellular non-membrane-bounded organelle;GO:0044444,Level:4,cytoplasmic part;GO:0044428,Level:4,nuclear part;GO:0043231,Level:4,intracellular membrane-bounded organelle;GO:0043228,Level:3,non-membrane-bounded organelle;GO:0044424,Level:3,intracellular part;GO:0044…	GO:0004177,Level:7,aminopeptidase activity;GO:0008270,Level:7,zinc ion binding;GO:0008238,Level:6,exopeptidase activity;GO:0046914,Level:6,transition metal ion binding;GO:0004301,Level:6,epoxide hydrolase activity;GO:0008237,Level:6,metallopeptidase activity;GO:0004463,Level:6,leukotriene-A4 hydrolase activity;GO:0070011,Level:5,peptidase activity, acting on L-amino acid peptides;GO:0016803,Level…	K01254	map00590:Arachidonic acid metabolism
NM_001251763.1	gene38778	lipoxygenase	199.466	83.2952	1.25984	0.00055	0.00355285	UP	GO:0031408,Level:7,oxylipin biosynthetic process;GO:0031407,Level:6,oxylipin metabolic process;GO:0006633,Level:6,fatty acid biosynthetic process;GO:0008610,Level:5,lipid biosynthetic process;GO:0006631,Level:5,fatty acid metabolic process;GO:0044255,Level:4,cellular lipid metabolic process;GO:0044711,Level:4,single-organism biosynthetic process;GO:1901576,Level:4,organic substance biosynthetic p…	GO:0005737,Level:4,cytoplasm;GO:0044424,Level:3,intracellular part;GO:0044464,Level:2,cell part;GO:0005575,Level:1,cellular_component	GO:0005506,Level:7,iron ion binding;GO:0016165,Level:6,linoleate 13S-lipoxygenase activity;GO:0046914,Level:6,transition metal ion binding;GO:0016702,Level:5,oxidoreductase activity, acting on single donors with incorporation of molecular oxygen, incorporation of two atoms of oxygen;GO:0046872,Level:5,metal ion binding;GO:0051213,Level:4,dioxygenase activity;GO:0043169,Level:4,cation binding;GO:0…	K00454;K15718	map00591:Linoleic acid metabolism;map00592:alpha-Linolenic acid metabolism;;map00591:Linoleic acid metabolism
XM_006591855.2	gene33023	low molecular weight heat shock protein Hsp23.9, transcript variant X1	40.6916	232.748	-2.51596	5e-05	0.000507054	DOWN	GO:0006950,Level:3,response to stress;GO:0050896,Level:2,response to stimulus;GO:0008150,Level:1,biological_process	GO:0005739,Level:5,mitochondrion;GO:0044444,Level:4,cytoplasmic part;GO:0043231,Level:4,intracellular membrane-bounded organelle;GO:0044424,Level:3,intracellular part;GO:0043227,Level:3,membrane-bounded organelle;GO:0043229,Level:3,intracellular organelle;GO:0043226,Level:2,organelle;GO:0044464,Level:2,cell part;GO:0005575,Level:1,cellular_component	NA	NA	NA
XM_003533146.3	gene25524	low-temperature-induced 65 kDa protein	20.714	244.194	-3.56	5e-05	0.000507054	DOWN	GO:0010150,Level:6,leaf senescence;GO:0009738,Level:6,abscisic acid-activated signaling pathway;GO:0009651,Level:5,response to salt stress;GO:0010260,Level:5,organ senescence;GO:0009737,Level:5,response to abscisic acid;GO:0009755,Level:5,hormone-mediated signaling pathway;GO:0001101,Level:4,response to acid;GO:0007165,Level:4,signal transduction;GO:0009414,Level:4,response to water deprivation;G…	GO:0005575,Level:1,cellular_component	GO:0003674,Level:1,molecular_function	NA	NA
XM_003524627.2	gene12711	lysine-rich arabinogalactan protein 18-like	131.335	34.7289	1.92	5e-05	0.000507054	UP	NA	GO:0005886,Level:3,plasma membrane;GO:0031225,Level:3,anchored component of membrane;GO:0016020,Level:2,membrane;GO:0044425,Level:2,membrane part;GO:0044464,Level:2,cell part;GO:0005575,Level:1,cellular_component	NA	NA	NA
XM_006592483.2	gene34527	malate dehydrogenase	149.287	71.5922	1.06021	0.00065	0.00405166	UP	GO:0006094,Level:8,gluconeogenesis;GO:0006108,Level:8,malate metabolic process;GO:0006006,Level:7,glucose metabolic process;GO:0043648,Level:7,dicarboxylic acid metabolic process;GO:0019319,Level:7,hexose biosynthetic process;GO:0046364,Level:6,monosaccharide biosynthetic process;GO:0019318,Level:6,hexose metabolic process;GO:0019752,Level:6,carboxylic acid metabolic process;GO:0046686,Level:6,re…	GO:0009507,Level:6,chloroplast;GO:0005829,Level:5,cytosol;GO:0005759,Level:5,mitochondrial matrix;GO:0009536,Level:5,plastid;GO:0005739,Level:5,mitochondrion;GO:0005794,Level:5,Golgi apparatus;GO:0005618,Level:4,cell wall;GO:0070013,Level:4,intracellular organelle lumen;GO:0044444,Level:4,cytoplasmic part;GO:0043231,Level:4,intracellular membrane-bounded organelle;GO:0044429,Level:4,mitochondrial…	GO:0005507,Level:7,copper ion binding;GO:0046914,Level:6,transition metal ion binding;GO:0030060,Level:6,L-malate dehydrogenase activity;GO:0016615,Level:5,malate dehydrogenase activity;GO:0046872,Level:5,metal ion binding;GO:0016616,Level:5,oxidoreductase activity, acting on the CH-OH group of donors, NAD or NADP as acceptor;GO:0016614,Level:4,oxidoreductase activity, acting on CH-OH group of do…	NA	NA
NM_001250831.1	gene35885	malonyl-CoA:isoflavone 7-O-glucoside-6''-O-malonyltransferase	84.9056	189.204	-1.15601	0.0002	0.00160842	DOWN	GO:0009636,Level:4,response to toxic substance;GO:0042221,Level:3,response to chemical;GO:0050896,Level:2,response to stimulus;GO:0008150,Level:1,biological_process	GO:0005829,Level:5,cytosol;GO:0044444,Level:4,cytoplasmic part;GO:0044424,Level:3,intracellular part;GO:0044464,Level:2,cell part;GO:0005575,Level:1,cellular_component	GO:0050736,Level:7,O-malonyltransferase activity;GO:0016420,Level:6,malonyltransferase activity;GO:0008374,Level:6,O-acyltransferase activity;GO:0016747,Level:5,transferase activity, transferring acyl groups other than amino-acyl groups;GO:0016746,Level:4,transferase activity, transferring acyl groups;GO:0016740,Level:3,transferase activity;GO:0003824,Level:2,catalytic activity;GO:0003674,Level:1…	K13264	map00943:Isoflavonoid biosynthesis;map00944:Flavone and flavonol biosynthesis
NM_001251617.1	gene36825	maturation polypeptide	41.7948	420.882	-3.33202	5e-05	0.000507054	DOWN	NA	GO:0005737,Level:4,cytoplasm;GO:0005618,Level:4,cell wall;GO:0044424,Level:3,intracellular part;GO:0030312,Level:3,external encapsulating structure;GO:0005576,Level:2,extracellular region;GO:0044464,Level:2,cell part;GO:0005575,Level:1,cellular_component	NA	NA	NA
NM_001251633.1	gene54316	maturation polypeptide	1452.16	11296.6	-2.95962	5e-05	0.000507054	DOWN	GO:0009790,Level:4,embryo development;GO:0006970,Level:4,response to osmotic stress;GO:0048316,Level:4,seed development;GO:0009414,Level:4,response to water deprivation;GO:0006950,Level:3,response to stress;GO:0044702,Level:3,single organism reproductive process;GO:0009628,Level:3,response to abiotic stimulus;GO:0048856,Level:3,anatomical structure development;GO:0044767,Level:3,single-organism d…	NA	NA	NA	NA
NM_001251176.1	gene29295	maturation protein PM3	616.582	1334.54	-1.11398	0.0051	0.0195597	DOWN	NA	NA	NA	NA	NA
NM_001251339.1	gene37706	maturation protein pPM32	215.103	1537.12	-2.83713	5e-05	0.000507054	DOWN	NA	NA	NA	NA	NA
NM_001251649.1	gene18367	maturation-associated protein	296.885	2157.45	-2.86135	5e-05	0.000507054	DOWN	NA	NA	NA	NA	NA
NM_001250480.1	gene23799	metallothionein-II protein	444.458	1282.81	-1.52919	5e-05	0.000507054	DOWN	NA	NA	GO:0008270,Level:7,zinc ion binding;GO:0046914,Level:6,transition metal ion binding;GO:0046872,Level:5,metal ion binding;GO:0043169,Level:4,cation binding;GO:0043167,Level:3,ion binding;GO:0005488,Level:2,binding;GO:0003674,Level:1,molecular_function	NA	NA
XM_003550234.3	gene49095	metallothionein-like protein 1	122.391	400.701	-1.71103	5e-05	0.000507054	DOWN	NA	NA	GO:0046872,Level:5,metal ion binding;GO:0043169,Level:4,cation binding;GO:0043167,Level:3,ion binding;GO:0005488,Level:2,binding;GO:0003674,Level:1,molecular_function	NA	NA
NM_001251429.1	gene7575	microsomal omega-6 desaturase	161.567	346.252	-1.09969	0.00075	0.00453336	DOWN	GO:0006636,Level:7,unsaturated fatty acid biosynthetic process;GO:0033559,Level:6,unsaturated fatty acid metabolic process;GO:0006633,Level:6,fatty acid biosynthetic process;GO:0008610,Level:5,lipid biosynthetic process;GO:0006631,Level:5,fatty acid metabolic process;GO:0044255,Level:4,cellular lipid metabolic process;GO:0044711,Level:4,single-organism biosynthetic process;GO:1901576,Level:4,orga…	GO:0005783,Level:5,endoplasmic reticulum;GO:0044444,Level:4,cytoplasmic part;GO:0043231,Level:4,intracellular membrane-bounded organelle;GO:0044424,Level:3,intracellular part;GO:0043227,Level:3,membrane-bounded organelle;GO:0005789,Level:3,endoplasmic reticulum membrane;GO:0016021,Level:3,integral component of membrane;GO:0043229,Level:3,intracellular organelle;GO:0016020,Level:2,membrane;GO:0043…	GO:0016717,Level:5,oxidoreductase activity, acting on paired donors, with oxidation of a pair of donors resulting in the reduction of molecular oxygen to two molecules of water;GO:0016705,Level:4,oxidoreductase activity, acting on paired donors, with incorporation or reduction of molecular oxygen;GO:0016491,Level:3,oxidoreductase activity;GO:0003824,Level:2,catalytic activity;GO:0003674,Level:1,m…	K10256	map01040:Biosynthesis of unsaturated fatty acids
XM_003526683.3	gene15452	molybdate-anion transporter	251.068	89.3086	1.49121	5e-05	0.000507054	UP	GO:0006810,Level:3,transport;GO:0051234,Level:2,establishment of localization;GO:0008150,Level:1,biological_process	GO:0016021,Level:3,integral component of membrane;GO:0016020,Level:2,membrane;GO:0044425,Level:2,membrane part;GO:0005575,Level:1,cellular_component	NA	NA	NA
XM_014766649.1	gene39407	multicystatin	169.479	560.143	-1.72469	5e-05	0.000507054	DOWN	GO:0010466,Level:7,negative regulation of peptidase activity;GO:0051346,Level:6,negative regulation of hydrolase activity;GO:0052547,Level:6,regulation of peptidase activity;GO:0043086,Level:5,negative regulation of catalytic activity;GO:0051336,Level:5,regulation of hydrolase activity;GO:0044092,Level:4,negative regulation of molecular function;GO:0050790,Level:4,regulation of catalytic activity…	NA	GO:0004869,Level:6,cysteine-type endopeptidase inhibitor activity;GO:0004866,Level:5,endopeptidase inhibitor activity;GO:0030414,Level:4,peptidase inhibitor activity;GO:0061135,Level:4,endopeptidase regulator activity;GO:0004857,Level:3,enzyme inhibitor activity;GO:0061134,Level:3,peptidase regulator activity;GO:0030234,Level:2,enzyme regulator activity;GO:0003674,Level:1,molecular_function	NA	NA
XM_006598911.2	gene44793	myb-like protein X, transcript variant X2	139.247	349.85	-1.32909	0.0072	0.0254759	DOWN	NA	NA	NA	NA	NA
NM_001251225.1	gene40725	NAC domain protein	99.2977	257.503	-1.37476	5e-05	0.000507054	DOWN	GO:0009695,Level:8,jasmonic acid biosynthetic process;GO:0072330,Level:7,monocarboxylic acid biosynthetic process;GO:0006355,Level:7,regulation of transcription, DNA-templated;GO:0009788,Level:7,negative regulation of abscisic acid-activated signaling pathway;GO:0009787,Level:6,regulation of abscisic acid-activated signaling pathway;GO:0009968,Level:6,negative regulation of signal transduction;GO…	GO:0005634,Level:5,nucleus;GO:0043231,Level:4,intracellular membrane-bounded organelle;GO:0043227,Level:3,membrane-bounded organelle;GO:0043229,Level:3,intracellular organelle;GO:0043226,Level:2,organelle;GO:0005575,Level:1,cellular_component	GO:0003677,Level:5,DNA binding;GO:0003676,Level:4,nucleic acid binding;GO:1901363,Level:3,heterocyclic compound binding;GO:0003700,Level:3,sequence-specific DNA binding transcription factor activity;GO:0097159,Level:3,organic cyclic compound binding;GO:0001071,Level:2,nucleic acid binding transcription factor activity;GO:0005488,Level:2,binding;GO:0003674,Level:1,molecular_function	NA	NA
NM_001255827.1	gene35605	NAC domain protein	115.486	447.272	-1.95344	5e-05	0.000507054	DOWN	GO:0009695,Level:8,jasmonic acid biosynthetic process;GO:0072330,Level:7,monocarboxylic acid biosynthetic process;GO:0006355,Level:7,regulation of transcription, DNA-templated;GO:0009788,Level:7,negative regulation of abscisic acid-activated signaling pathway;GO:0009787,Level:6,regulation of abscisic acid-activated signaling pathway;GO:0009968,Level:6,negative regulation of signal transduction;GO…	GO:0005634,Level:5,nucleus;GO:0043231,Level:4,intracellular membrane-bounded organelle;GO:0043227,Level:3,membrane-bounded organelle;GO:0043229,Level:3,intracellular organelle;GO:0043226,Level:2,organelle;GO:0005575,Level:1,cellular_component	GO:0003677,Level:5,DNA binding;GO:0003676,Level:4,nucleic acid binding;GO:1901363,Level:3,heterocyclic compound binding;GO:0003700,Level:3,sequence-specific DNA binding transcription factor activity;GO:0097159,Level:3,organic cyclic compound binding;GO:0001071,Level:2,nucleic acid binding transcription factor activity;GO:0005488,Level:2,binding;GO:0003674,Level:1,molecular_function	NA	NA
NM_001249942.2	gene15271	NAC domain protein NAC2	262.565	593.059	-1.18	0.0011	0.00606256	DOWN	GO:0009695,Level:8,jasmonic acid biosynthetic process;GO:0072330,Level:7,monocarboxylic acid biosynthetic process;GO:0006355,Level:7,regulation of transcription, DNA-templated;GO:0009788,Level:7,negative regulation of abscisic acid-activated signaling pathway;GO:0009787,Level:6,regulation of abscisic acid-activated signaling pathway;GO:0009968,Level:6,negative regulation of signal transduction;GO…	GO:0005634,Level:5,nucleus;GO:0043231,Level:4,intracellular membrane-bounded organelle;GO:0043227,Level:3,membrane-bounded organelle;GO:0043229,Level:3,intracellular organelle;GO:0043226,Level:2,organelle;GO:0005575,Level:1,cellular_component	GO:0003677,Level:5,DNA binding;GO:0003676,Level:4,nucleic acid binding;GO:1901363,Level:3,heterocyclic compound binding;GO:0003700,Level:3,sequence-specific DNA binding transcription factor activity;GO:0097159,Level:3,organic cyclic compound binding;GO:0001071,Level:2,nucleic acid binding transcription factor activity;GO:0005488,Level:2,binding;GO:0003674,Level:1,molecular_function	NA	NA
XM_006590122.2	gene29211	NAC domain-containing protein 78-like	57.5687	147.556	-1.3579	5e-05	0.000507054	DOWN	GO:0045893,Level:8,positive regulation of transcription, DNA-templated;GO:0010557,Level:7,positive regulation of macromolecule biosynthetic process;GO:0006355,Level:7,regulation of transcription, DNA-templated;GO:0010628,Level:7,positive regulation of gene expression;GO:0051254,Level:7,positive regulation of RNA metabolic process;GO:0031328,Level:7,positive regulation of cellular biosynthetic pro…	GO:0005634,Level:5,nucleus;GO:0005737,Level:4,cytoplasm;GO:0043231,Level:4,intracellular membrane-bounded organelle;GO:0044424,Level:3,intracellular part;GO:0043227,Level:3,membrane-bounded organelle;GO:0043229,Level:3,intracellular organelle;GO:0043226,Level:2,organelle;GO:0044464,Level:2,cell part;GO:0005575,Level:1,cellular_component	GO:0003677,Level:5,DNA binding;GO:0003676,Level:4,nucleic acid binding;GO:1901363,Level:3,heterocyclic compound binding;GO:0003700,Level:3,sequence-specific DNA binding transcription factor activity;GO:0097159,Level:3,organic cyclic compound binding;GO:0001071,Level:2,nucleic acid binding transcription factor activity;GO:0005488,Level:2,binding;GO:0003674,Level:1,molecular_function	NA	NA
XM_003516756.3	gene79	NADP-dependent malic enzyme-like	97.5781	35.5722	1.45581	5e-05	0.000507054	UP	GO:0006108,Level:8,malate metabolic process;GO:0043648,Level:7,dicarboxylic acid metabolic process;GO:0019752,Level:6,carboxylic acid metabolic process;GO:0043436,Level:5,oxoacid metabolic process;GO:0055114,Level:4,oxidation-reduction process;GO:0006082,Level:4,organic acid metabolic process;GO:0044237,Level:3,cellular metabolic process;GO:0044763,Level:3,single-organism cellular process;GO:0071…	GO:0005737,Level:4,cytoplasm;GO:0044424,Level:3,intracellular part;GO:0044464,Level:2,cell part;GO:0005575,Level:1,cellular_component	GO:0004470,Level:6,malic enzyme activity;GO:0004473,Level:6,malate dehydrogenase (decarboxylating) (NADP+) activity;GO:0016615,Level:5,malate dehydrogenase activity;GO:0046872,Level:5,metal ion binding;GO:0016616,Level:5,oxidoreductase activity, acting on the CH-OH group of donors, NAD or NADP as acceptor;GO:0051287,Level:5,NAD binding;GO:0016614,Level:4,oxidoreductase activity, acting on CH-OH g…	K00027	map00620:Pyruvate metabolism;map02020:Two-component system
NM_001248764.1	gene35095	napin-type 2S albumin 1 precursor	156.947	531.228	-1.76	5e-05	0.000507054	DOWN	NA	NA	GO:0045735,Level:2,nutrient reservoir activity;GO:0003674,Level:1,molecular_function	NA	NA
XM_006602952.2	gene52506	neurofilament medium polypeptide-like	2.23608	136.214	-5.92876	5e-05	0.000507054	DOWN	NA	GO:0005739,Level:5,mitochondrion;GO:0044444,Level:4,cytoplasmic part;GO:0043231,Level:4,intracellular membrane-bounded organelle;GO:0044424,Level:3,intracellular part;GO:0043227,Level:3,membrane-bounded organelle;GO:0043229,Level:3,intracellular organelle;GO:0043226,Level:2,organelle;GO:0044464,Level:2,cell part;GO:0005575,Level:1,cellular_component	GO:0051087,Level:4,chaperone binding;GO:0005516,Level:4,calmodulin binding;GO:0005515,Level:3,protein binding;GO:0005488,Level:2,binding;GO:0003674,Level:1,molecular_function	NA	NA
XM_003531810.3	gene22719	ninja-family protein AFP3-like	80.3932	316.721	-1.97807	5e-05	0.000507054	DOWN	GO:0045893,Level:8,positive regulation of transcription, DNA-templated;GO:0010557,Level:7,positive regulation of macromolecule biosynthetic process;GO:0006355,Level:7,regulation of transcription, DNA-templated;GO:0010628,Level:7,positive regulation of gene expression;GO:0051254,Level:7,positive regulation of RNA metabolic process;GO:0031328,Level:7,positive regulation of cellular biosynthetic pro…	GO:0005634,Level:5,nucleus;GO:0043231,Level:4,intracellular membrane-bounded organelle;GO:0043227,Level:3,membrane-bounded organelle;GO:0043229,Level:3,intracellular organelle;GO:0043226,Level:2,organelle;GO:0005575,Level:1,cellular_component	GO:0005515,Level:3,protein binding;GO:0005488,Level:2,binding;GO:0003674,Level:1,molecular_function	NA	NA
XM_003552524.3	gene52328	ninja-family protein AFP3-like	56.6945	280.702	-2.30776	5e-05	0.000507054	DOWN	GO:0045893,Level:8,positive regulation of transcription, DNA-templated;GO:0010557,Level:7,positive regulation of macromolecule biosynthetic process;GO:0006355,Level:7,regulation of transcription, DNA-templated;GO:0010628,Level:7,positive regulation of gene expression;GO:0051254,Level:7,positive regulation of RNA metabolic process;GO:0031328,Level:7,positive regulation of cellular biosynthetic pro…	GO:0005634,Level:5,nucleus;GO:0043231,Level:4,intracellular membrane-bounded organelle;GO:0043227,Level:3,membrane-bounded organelle;GO:0043229,Level:3,intracellular organelle;GO:0043226,Level:2,organelle;GO:0005575,Level:1,cellular_component	GO:0005515,Level:3,protein binding;GO:0005488,Level:2,binding;GO:0003674,Level:1,molecular_function	NA	NA
NM_001249762.1	gene58324	nodulin 35	162.505	510.567	-1.65161	5e-05	0.000507054	DOWN	GO:0006144,Level:6,purine nucleobase metabolic process;GO:0019628,Level:6,urate catabolic process;GO:0009877,Level:5,nodulation;GO:0009112,Level:5,nucleobase metabolic process;GO:0046415,Level:5,urate metabolic process;GO:0072521,Level:5,purine-containing compound metabolic process;GO:0044282,Level:5,small molecule catabolic process;GO:0044403,Level:4,symbiosis, encompassing mutualism through par…	GO:0005777,Level:6,peroxisome;GO:0042579,Level:5,microbody;GO:0044444,Level:4,cytoplasmic part;GO:0043231,Level:4,intracellular membrane-bounded organelle;GO:0044424,Level:3,intracellular part;GO:0043227,Level:3,membrane-bounded organelle;GO:0043229,Level:3,intracellular organelle;GO:0043226,Level:2,organelle;GO:0044464,Level:2,cell part;GO:0005575,Level:1,cellular_component	GO:0004846,Level:6,urate oxidase activity;GO:0016663,Level:5,oxidoreductase activity, acting on other nitrogenous compounds as donors, oxygen as acceptor;GO:0016661,Level:4,oxidoreductase activity, acting on other nitrogenous compounds as donors;GO:0016491,Level:3,oxidoreductase activity;GO:0003824,Level:2,catalytic activity;GO:0003674,Level:1,molecular_function	K00365	map00230:Purine metabolism;map00232:Caffeine metabolism;map01120:Microbial metabolism in diverse environments
NM_001249799.1	gene7979	nodulin-26	182.093	56.0298	1.70041	5e-05	0.000507054	UP	GO:0006810,Level:3,transport;GO:0051234,Level:2,establishment of localization;GO:0008150,Level:1,biological_process	GO:0016021,Level:3,integral component of membrane;GO:0016020,Level:2,membrane;GO:0044425,Level:2,membrane part;GO:0005575,Level:1,cellular_component	GO:0005215,Level:2,transporter activity;GO:0003674,Level:1,molecular_function	K09864	map04964:Proximal tubule bicarbonate reclamation;map04976:Bile secretion
XM_003522080.3	gene6401	non-specific lipid-transfer protein 1-like	110.295	363.914	-1.72	5e-05	0.000507054	DOWN	GO:0050830,Level:6,defense response to Gram-positive bacterium;GO:0042742,Level:5,defense response to bacterium;GO:0050832,Level:5,defense response to fungus;GO:0098542,Level:4,defense response to other organism;GO:0009620,Level:4,response to fungus;GO:0006869,Level:4,lipid transport;GO:0009617,Level:4,response to bacterium;GO:0006810,Level:3,transport;GO:0031640,Level:3,killing of cells of other…	GO:0005575,Level:1,cellular_component	GO:0008289,Level:3,lipid binding;GO:0005488,Level:2,binding;GO:0005215,Level:2,transporter activity;GO:0003674,Level:1,molecular_function	NA	NA
NM_001254174.2	gene51783	non-specific lipid-transfer protein-like	2195.44	624.27	1.81427	5e-05	0.000507054	UP	GO:0006869,Level:4,lipid transport;GO:0006810,Level:3,transport;GO:0044765,Level:3,single-organism transport;GO:0044699,Level:2,single-organism process;GO:0051234,Level:2,establishment of localization;GO:0008150,Level:1,biological_process	NA	GO:0008289,Level:3,lipid binding;GO:0005488,Level:2,binding;GO:0003674,Level:1,molecular_function	NA	NA
NM_001255274.2	gene31381	non-symbiotic hemoglobin 1-like	165.234	64.2394	1.36	5e-05	0.000507054	UP	GO:0015671,Level:5,oxygen transport;GO:0015669,Level:4,gas transport;GO:0006950,Level:3,response to stress;GO:0044765,Level:3,single-organism transport;GO:0044699,Level:2,single-organism process;GO:0050896,Level:2,response to stimulus;GO:0008150,Level:1,biological_process	GO:0016363,Level:5,nuclear matrix;GO:0005634,Level:5,nucleus;GO:0005737,Level:4,cytoplasm;GO:0044428,Level:4,nuclear part;GO:0043231,Level:4,intracellular membrane-bounded organelle;GO:0044424,Level:3,intracellular part;GO:0044446,Level:3,intracellular organelle part;GO:0043227,Level:3,membrane-bounded organelle;GO:0043229,Level:3,intracellular organelle;GO:0044422,Level:2,organelle part;GO:00432…	GO:0005506,Level:7,iron ion binding;GO:0046914,Level:6,transition metal ion binding;GO:0020037,Level:5,heme binding;GO:0046872,Level:5,metal ion binding;GO:0046906,Level:4,tetrapyrrole binding;GO:0043169,Level:4,cation binding;GO:1901363,Level:3,heterocyclic compound binding;GO:0019825,Level:3,oxygen binding;GO:0097159,Level:3,organic cyclic compound binding;GO:0043167,Level:3,ion binding;GO:0005…	NA	NA
XM_003524853.2	gene13211	nuclear transport factor 2	152.937	70.3213	1.12	0.00015	0.00127379	UP	GO:0015031,Level:4,protein transport;GO:0006810,Level:3,transport;GO:0045184,Level:3,establishment of protein localization;GO:0051234,Level:2,establishment of localization;GO:0008150,Level:1,biological_process	GO:0005829,Level:5,cytosol;GO:0005737,Level:4,cytoplasm;GO:0044444,Level:4,cytoplasmic part;GO:0005886,Level:3,plasma membrane;GO:0044424,Level:3,intracellular part;GO:0005622,Level:3,intracellular;GO:0016020,Level:2,membrane;GO:0044464,Level:2,cell part;GO:0005575,Level:1,cellular_component	NA	NA	NA
NM_001248469.1	gene7214	nucleoside diphosphate kinase	267.127	113.706	1.23	0.0001	0.000908966	UP	GO:0006228,Level:9,UTP biosynthetic process;GO:0006183,Level:9,GTP biosynthetic process;GO:0006241,Level:9,CTP biosynthetic process;GO:0009206,Level:8,purine ribonucleoside triphosphate biosynthetic process;GO:0009220,Level:8,pyrimidine ribonucleotide biosynthetic process;GO:0009209,Level:8,pyrimidine ribonucleoside triphosphate biosynthetic process;GO:0046132,Level:8,pyrimidine ribonucleoside bi…	GO:0005774,Level:4,vacuolar membrane;GO:0031090,Level:3,organelle membrane;GO:0016020,Level:2,membrane;GO:0044422,Level:2,organelle part;GO:0005575,Level:1,cellular_component	GO:0004550,Level:6,nucleoside diphosphate kinase activity;GO:0005524,Level:6,ATP binding;GO:0016301,Level:5,kinase activity;GO:0046872,Level:5,metal ion binding;GO:0016776,Level:5,phosphotransferase activity, phosphate group as acceptor;GO:0035639,Level:5,purine ribonucleoside triphosphate binding;GO:0043168,Level:4,anion binding;GO:0000166,Level:4,nucleotide binding;GO:1901265,Level:4,nucleoside…	K00940	map00230:Purine metabolism;map00240:Pyrimidine metabolism;map01110:Biosynthesis of secondary metabolites
XM_003525845.3	gene16321	nudix hydrolase 19, chloroplastic	66.0671	186.502	-1.49719	5e-05	0.000507054	DOWN	NA	GO:0009507,Level:6,chloroplast;GO:0005829,Level:5,cytosol;GO:0009536,Level:5,plastid;GO:0044444,Level:4,cytoplasmic part;GO:0043231,Level:4,intracellular membrane-bounded organelle;GO:0044424,Level:3,intracellular part;GO:0043227,Level:3,membrane-bounded organelle;GO:0043229,Level:3,intracellular organelle;GO:0043226,Level:2,organelle;GO:0044464,Level:2,cell part;GO:0005575,Level:1,cellular_compo…	GO:0000210,Level:8,NAD+ diphosphatase activity;GO:0004551,Level:7,nucleotide diphosphatase activity;GO:0016462,Level:6,pyrophosphatase activity;GO:0016818,Level:5,hydrolase activity, acting on acid anhydrides, in phosphorus-containing anhydrides;GO:0046872,Level:5,metal ion binding;GO:0016817,Level:4,hydrolase activity, acting on acid anhydrides;GO:0043169,Level:4,cation binding;GO:0016787,Level:…	K03426	map00760:Nicotinate and nicotinamide metabolism;map04146:Peroxisome
XM_003526416.3	gene14924	oleosin 1-like	163.522	545.258	-1.73745	5e-05	0.000507054	DOWN	NA	GO:0012511,Level:6,monolayer-surrounded lipid storage body;GO:0005811,Level:5,lipid particle;GO:0043232,Level:4,intracellular non-membrane-bounded organelle;GO:0043228,Level:3,non-membrane-bounded organelle;GO:0016021,Level:3,integral component of membrane;GO:0043229,Level:3,intracellular organelle;GO:0016020,Level:2,membrane;GO:0043226,Level:2,organelle;GO:0044425,Level:2,membrane part;GO:000557…	NA	NA	NA
XM_003554224.2	gene52727	oleosin 5-like	96.2187	332.439	-1.7887	5e-05	0.000507054	DOWN	GO:0050826,Level:5,response to freezing;GO:0019915,Level:5,lipid storage;GO:0051235,Level:4,maintenance of location;GO:0009409,Level:4,response to cold;GO:0009845,Level:4,seed germination;GO:0044707,Level:3,single-multicellular organism process;GO:0006950,Level:3,response to stress;GO:0065008,Level:3,regulation of biological quality;GO:0044699,Level:2,single-organism process;GO:0032501,Level:2,mu…	GO:0012511,Level:6,monolayer-surrounded lipid storage body;GO:0005811,Level:5,lipid particle;GO:0043232,Level:4,intracellular non-membrane-bounded organelle;GO:0043228,Level:3,non-membrane-bounded organelle;GO:0016021,Level:3,integral component of membrane;GO:0043229,Level:3,intracellular organelle;GO:0016020,Level:2,membrane;GO:0043226,Level:2,organelle;GO:0044425,Level:2,membrane part;GO:000557…	GO:0003674,Level:1,molecular_function	NA	NA
XM_003553774.3	gene53380	P24 oleosin isoform A	285.613	1299.7	-2.19	5e-05	0.000507054	DOWN	NA	GO:0012511,Level:6,monolayer-surrounded lipid storage body;GO:0005811,Level:5,lipid particle;GO:0043232,Level:4,intracellular non-membrane-bounded organelle;GO:0043228,Level:3,non-membrane-bounded organelle;GO:0016021,Level:3,integral component of membrane;GO:0043229,Level:3,intracellular organelle;GO:0016020,Level:2,membrane;GO:0043226,Level:2,organelle;GO:0044425,Level:2,membrane part;GO:000557…	NA	NA	NA
XM_003524507.2	gene11602	P24 oleosin isoform A-like	230.47	1377.46	-2.58	5e-05	0.000507054	DOWN	GO:0050826,Level:5,response to freezing;GO:0019915,Level:5,lipid storage;GO:0051235,Level:4,maintenance of location;GO:0009409,Level:4,response to cold;GO:0009845,Level:4,seed germination;GO:0044707,Level:3,single-multicellular organism process;GO:0006950,Level:3,response to stress;GO:0065008,Level:3,regulation of biological quality;GO:0044699,Level:2,single-organism process;GO:0032501,Level:2,mu…	GO:0012511,Level:6,monolayer-surrounded lipid storage body;GO:0005811,Level:5,lipid particle;GO:0043232,Level:4,intracellular non-membrane-bounded organelle;GO:0043228,Level:3,non-membrane-bounded organelle;GO:0016021,Level:3,integral component of membrane;GO:0043229,Level:3,intracellular organelle;GO:0016020,Level:2,membrane;GO:0043226,Level:2,organelle;GO:0044425,Level:2,membrane part;GO:000557…	GO:0003674,Level:1,molecular_function	NA	NA
NM_001252802.2	gene46117	peroxidase 12-like	192.985	80.4326	1.26264	0.00025	0.00192498	UP	GO:0010075,Level:6,regulation of meristem growth;GO:0048638,Level:5,regulation of developmental growth;GO:0042744,Level:4,hydrogen peroxide catabolic process;GO:0055114,Level:4,oxidation-reduction process;GO:0040008,Level:4,regulation of growth;GO:0048653,Level:4,anther development;GO:0050793,Level:4,regulation of developmental process;GO:0006979,Level:4,response to oxidative stress;GO:0044763,Le…	GO:0009505,Level:5,plant-type cell wall;GO:0005773,Level:5,vacuole;GO:0005618,Level:4,cell wall;GO:0044444,Level:4,cytoplasmic part;GO:0043231,Level:4,intracellular membrane-bounded organelle;GO:0009506,Level:4,plasmodesma;GO:0044424,Level:3,intracellular part;GO:0005911,Level:3,cell-cell junction;GO:0043227,Level:3,membrane-bounded organelle;GO:0030312,Level:3,external encapsulating structure;GO…	GO:0020037,Level:5,heme binding;GO:0046872,Level:5,metal ion binding;GO:0046906,Level:4,tetrapyrrole binding;GO:0043169,Level:4,cation binding;GO:1901363,Level:3,heterocyclic compound binding;GO:0097159,Level:3,organic cyclic compound binding;GO:0016491,Level:3,oxidoreductase activity;GO:0004601,Level:3,peroxidase activity;GO:0043167,Level:3,ion binding;GO:0016209,Level:2,antioxidant activity;GO:…	K00434	map00053:Ascorbate and aldarate metabolism;map00480:Glutathione metabolism
XM_014761536.1	gene24224	peroxidase 15-like, transcript variant X1	179.557	36.2356	1.13	0.00025	0.00192498	UP	GO:0042744,Level:4,hydrogen peroxide catabolic process;GO:0006979,Level:4,response to oxidative stress;GO:0055114,Level:4,oxidation-reduction process;GO:0044763,Level:3,single-organism cellular process;GO:0044710,Level:3,single-organism metabolic process;GO:0006950,Level:3,response to stress;GO:0008152,Level:2,metabolic process;GO:0044699,Level:2,single-organism process;GO:0050896,Level:2,respons…	GO:0005576,Level:2,extracellular region;GO:0005575,Level:1,cellular_component	GO:0020037,Level:5,heme binding;GO:0046872,Level:5,metal ion binding;GO:0046906,Level:4,tetrapyrrole binding;GO:0043169,Level:4,cation binding;GO:1901363,Level:3,heterocyclic compound binding;GO:0097159,Level:3,organic cyclic compound binding;GO:0016491,Level:3,oxidoreductase activity;GO:0004601,Level:3,peroxidase activity;GO:0043167,Level:3,ion binding;GO:0003824,Level:2,catalytic activity;GO:00…	NA	NA
XM_003524616.3	gene11776	photosystem I reaction center subunit III, chloroplastic	155.401	73.1754	1.08656	0.00045	0.00304266	UP	GO:0019344,Level:7,cysteine biosynthetic process;GO:0000097,Level:6,sulfur amino acid biosynthetic process;GO:0006534,Level:6,cysteine metabolic process;GO:0000096,Level:5,sulfur amino acid metabolic process;GO:0044272,Level:5,sulfur compound biosynthetic process;GO:0008652,Level:5,cellular amino acid biosynthetic process;GO:0006520,Level:4,cellular amino acid metabolic process;GO:0044249,Level:4…	GO:0009534,Level:6,chloroplast thylakoid;GO:0009535,Level:6,chloroplast thylakoid membrane;GO:0009941,Level:6,chloroplast envelope;GO:0009507,Level:6,chloroplast;GO:0010287,Level:6,plastoglobule;GO:0044434,Level:5,chloroplast part;GO:0009526,Level:5,plastid envelope;GO:0031976,Level:5,plastid thylakoid;GO:0009536,Level:5,plastid;GO:0055035,Level:5,plastid thylakoid membrane;GO:0009522,Level:4,pho…	NA	K02694	map00195:Photosynthesis
NM_001250357.1	gene38560	PIP2,2	520.319	224.179	1.21474	0.00025	0.00192498	UP	GO:0006810,Level:3,transport;GO:0051234,Level:2,establishment of localization;GO:0008150,Level:1,biological_process	GO:0005886,Level:3,plasma membrane;GO:0016021,Level:3,integral component of membrane;GO:0016020,Level:2,membrane;GO:0044425,Level:2,membrane part;GO:0044464,Level:2,cell part;GO:0005575,Level:1,cellular_component	GO:0005215,Level:2,transporter activity;GO:0003674,Level:1,molecular_function	K09864	map04964:Proximal tubule bicarbonate reclamation;map04976:Bile secretion
XM_003548642.3	gene44774	plant cysteine oxidase 2	67.505	171.332	-1.34373	5e-05	0.000507054	DOWN	GO:0055114,Level:4,oxidation-reduction process;GO:0044710,Level:3,single-organism metabolic process;GO:0008152,Level:2,metabolic process;GO:0044699,Level:2,single-organism process;GO:0008150,Level:1,biological_process	GO:0005739,Level:5,mitochondrion;GO:0044444,Level:4,cytoplasmic part;GO:0043231,Level:4,intracellular membrane-bounded organelle;GO:0044424,Level:3,intracellular part;GO:0043227,Level:3,membrane-bounded organelle;GO:0043229,Level:3,intracellular organelle;GO:0043226,Level:2,organelle;GO:0044464,Level:2,cell part;GO:0005575,Level:1,cellular_component	GO:0047800,Level:6,cysteamine dioxygenase activity;GO:0046872,Level:5,metal ion binding;GO:0016702,Level:5,oxidoreductase activity, acting on single donors with incorporation of molecular oxygen, incorporation of two atoms of oxygen;GO:0051213,Level:4,dioxygenase activity;GO:0043169,Level:4,cation binding;GO:0016701,Level:4,oxidoreductase activity, acting on single donors with incorporation of mo…	K10712	map00430:Taurine and hypotaurine metabolism
XM_003534660.3	gene24079	plastid-lipid-associated protein, chloroplastic	168.709	403.615	-1.26	0.0002	0.00160842	DOWN	NA	GO:0009507,Level:6,chloroplast;GO:0009536,Level:5,plastid;GO:0044444,Level:4,cytoplasmic part;GO:0043231,Level:4,intracellular membrane-bounded organelle;GO:0044424,Level:3,intracellular part;GO:0043227,Level:3,membrane-bounded organelle;GO:0043229,Level:3,intracellular organelle;GO:0043226,Level:2,organelle;GO:0044464,Level:2,cell part;GO:0005575,Level:1,cellular_component	GO:0005198,Level:2,structural molecule activity;GO:0003674,Level:1,molecular_function	NA	NA
XM_003546121.3	gene42625	plastid-lipid-associated protein, chloroplastic	26.634	199.241	-2.90317	5e-05	0.000507054	DOWN	NA	GO:0009507,Level:6,chloroplast;GO:0009536,Level:5,plastid;GO:0044444,Level:4,cytoplasmic part;GO:0043231,Level:4,intracellular membrane-bounded organelle;GO:0044424,Level:3,intracellular part;GO:0043227,Level:3,membrane-bounded organelle;GO:0043229,Level:3,intracellular organelle;GO:0043226,Level:2,organelle;GO:0044464,Level:2,cell part;GO:0005575,Level:1,cellular_component	GO:0005198,Level:2,structural molecule activity;GO:0003674,Level:1,molecular_function	NA	NA
XM_014768115.1	gene42673	pollen-specific leucine-rich repeat extensin-like protein 1, transcript variant X2	291.104	86.3385	1.75346	5e-05	0.000507054	UP	NA	NA	NA	NA	NA
XM_003529337.3	gene19711	polyadenylate-binding protein RBP47-like	289.756	144.23	1.00647	0.0039	0.0159836	UP	GO:0006397,Level:7,mRNA processing;GO:0006396,Level:6,RNA processing;GO:0016071,Level:6,mRNA metabolic process;GO:0016070,Level:5,RNA metabolic process;GO:0034605,Level:5,cellular response to heat;GO:0044260,Level:4,cellular macromolecule metabolic process;GO:0009408,Level:4,response to heat;GO:0033554,Level:4,cellular response to stress;GO:0044237,Level:3,cellular metabolic process;GO:0051716,Le…	GO:0010494,Level:6,cytoplasmic stress granule;GO:0036464,Level:5,cytoplasmic ribonucleoprotein granule;GO:0005634,Level:5,nucleus;GO:0044444,Level:4,cytoplasmic part;GO:0043231,Level:4,intracellular membrane-bounded organelle;GO:0035770,Level:4,ribonucleoprotein granule;GO:0044424,Level:3,intracellular part;GO:0043227,Level:3,membrane-bounded organelle;GO:0030529,Level:3,ribonucleoprotein complex…	GO:0008143,Level:8,poly(A) binding;GO:0070717,Level:7,poly-purine tract binding;GO:0003727,Level:6,single-stranded RNA binding;GO:0003723,Level:5,RNA binding;GO:0003676,Level:4,nucleic acid binding;GO:0000166,Level:4,nucleotide binding;GO:1901363,Level:3,heterocyclic compound binding;GO:0097159,Level:3,organic cyclic compound binding;GO:0036094,Level:3,small molecule binding;GO:0005488,Level:2,bi…	K12831	map03040:Spliceosome
XM_006583768.2	gene19606	polyubiquitin	123.82	269.245	-1.12068	0.0008	0.00476069	DOWN	GO:0002119,Level:6,nematode larval development;GO:0006915,Level:6,apoptotic process;GO:0002164,Level:5,larval development;GO:0009792,Level:5,embryo development ending in birth or egg hatching;GO:0012501,Level:5,programmed cell death;GO:0009790,Level:4,embryo development;GO:0009791,Level:4,post-embryonic development;GO:0008219,Level:4,cell death;GO:0044763,Level:3,single-organism cellular process;…	GO:0005634,Level:5,nucleus;GO:0005737,Level:4,cytoplasm;GO:0043231,Level:4,intracellular membrane-bounded organelle;GO:0044424,Level:3,intracellular part;GO:0043227,Level:3,membrane-bounded organelle;GO:0043229,Level:3,intracellular organelle;GO:0043226,Level:2,organelle;GO:0044464,Level:2,cell part;GO:0005575,Level:1,cellular_component	NA	K04551;K08770	map05012:Parkinson's disease;;map03320:PPAR signaling pathway
XM_006593928.2	gene36517	polyubiquitin, transcript variant X2	47.9283	136.635	-1.51	5e-05	0.000507054	DOWN	GO:0002119,Level:6,nematode larval development;GO:0006915,Level:6,apoptotic process;GO:0012501,Level:5,programmed cell death;GO:0002164,Level:5,larval development;GO:0009792,Level:5,embryo development ending in birth or egg hatching;GO:0009790,Level:4,embryo development;GO:0009791,Level:4,post-embryonic development;GO:0008219,Level:4,cell death;GO:0044763,Level:3,single-organism cellular process;…	GO:0005634,Level:5,nucleus;GO:0005737,Level:4,cytoplasm;GO:0043231,Level:4,intracellular membrane-bounded organelle;GO:0044424,Level:3,intracellular part;GO:0043227,Level:3,membrane-bounded organelle;GO:0043229,Level:3,intracellular organelle;GO:0043226,Level:2,organelle;GO:0044464,Level:2,cell part;GO:0005575,Level:1,cellular_component	NA	K04551;K08770	map05012:Parkinson's disease;;map03320:PPAR signaling pathway
XM_014769819.1	gene47087	polyubiquitin-like	153.717	659.717	-2.10157	5e-05	0.000507054	DOWN	GO:0006511,Level:8,ubiquitin-dependent protein catabolic process;GO:0019941,Level:7,modification-dependent protein catabolic process;GO:0051603,Level:6,proteolysis involved in cellular protein catabolic process;GO:0043632,Level:6,modification-dependent macromolecule catabolic process;GO:0006508,Level:5,proteolysis;GO:0044265,Level:5,cellular macromolecule catabolic process;GO:0044260,Level:4,cell…	GO:0005634,Level:5,nucleus;GO:0005737,Level:4,cytoplasm;GO:0043231,Level:4,intracellular membrane-bounded organelle;GO:0044424,Level:3,intracellular part;GO:0043227,Level:3,membrane-bounded organelle;GO:0043229,Level:3,intracellular organelle;GO:0043226,Level:2,organelle;GO:0044464,Level:2,cell part;GO:0005575,Level:1,cellular_component	NA	K04551;K08770	map05012:Parkinson's disease;;map03320:PPAR signaling pathway
XM_003525241.3	gene13963	probable 3-hydroxyisobutyrate dehydrogenase-like 1, mitochondrial	115.622	232.243	-1.01	0.00095	0.00542312	DOWN	GO:0006098,Level:6,pentose-phosphate shunt;GO:0006573,Level:6,valine metabolic process;GO:0006740,Level:5,NADPH regeneration;GO:1901605,Level:5,alpha-amino acid metabolic process;GO:0009081,Level:5,branched-chain amino acid metabolic process;GO:0006520,Level:4,cellular amino acid metabolic process;GO:0055114,Level:4,oxidation-reduction process;GO:0044710,Level:3,single-organism metabolic process;…	NA	GO:0008442,Level:6,3-hydroxyisobutyrate dehydrogenase activity;GO:0004616,Level:6,phosphogluconate dehydrogenase (decarboxylating) activity;GO:0016616,Level:5,oxidoreductase activity, acting on the CH-OH group of donors, NAD or NADP as acceptor;GO:0016614,Level:4,oxidoreductase activity, acting on CH-OH group of donors;GO:0050662,Level:4,coenzyme binding;GO:0000166,Level:4,nucleotide binding;GO:0…	K00020	map00280:Valine, leucine and isoleucine degradation
XM_003527248.2	gene16824	probable aldo-keto reductase 2	117.646	476.562	-2.01821	5e-05	0.000507054	DOWN	GO:0046686,Level:6,response to cadmium ion;GO:0010038,Level:5,response to metal ion;GO:0055114,Level:4,oxidation-reduction process;GO:0010035,Level:4,response to inorganic substance;GO:0044710,Level:3,single-organism metabolic process;GO:0042221,Level:3,response to chemical;GO:0008152,Level:2,metabolic process;GO:0044699,Level:2,single-organism process;GO:0050896,Level:2,response to stimulus;GO:0…	GO:0009941,Level:6,chloroplast envelope;GO:0044434,Level:5,chloroplast part;GO:0009526,Level:5,plastid envelope;GO:0044435,Level:4,plastid part;GO:0031967,Level:4,organelle envelope;GO:0005886,Level:3,plasma membrane;GO:0044446,Level:3,intracellular organelle part;GO:0031975,Level:3,envelope;GO:0016020,Level:2,membrane;GO:0044422,Level:2,organelle part;GO:0044464,Level:2,cell part;GO:0005575,Leve…	GO:0016491,Level:3,oxidoreductase activity;GO:0003824,Level:2,catalytic activity;GO:0003674,Level:1,molecular_function	K05275	map00750:Vitamin B6 metabolism;map01120:Microbial metabolism in diverse environments
XM_003519335.3	gene5421	probable aquaporin PIP-type 7a	117.315	240.615	-1.03634	0.0007	0.00429452	DOWN	GO:0006810,Level:3,transport;GO:0006950,Level:3,response to stress;GO:0051234,Level:2,establishment of localization;GO:0050896,Level:2,response to stimulus;GO:0008150,Level:1,biological_process	GO:0005886,Level:3,plasma membrane;GO:0016021,Level:3,integral component of membrane;GO:0016020,Level:2,membrane;GO:0044425,Level:2,membrane part;GO:0044464,Level:2,cell part;GO:0005575,Level:1,cellular_component	GO:0005215,Level:2,transporter activity;GO:0003674,Level:1,molecular_function	K09864	map04964:Proximal tubule bicarbonate reclamation;map04976:Bile secretion
XM_003534021.3	gene25747	probable aquaporin TIP-type alpha	74.8168	592.551	-2.99	5e-05	0.000507054	DOWN	GO:0006810,Level:3,transport;GO:0051234,Level:2,establishment of localization;GO:0008150,Level:1,biological_process	GO:0005773,Level:5,vacuole;GO:0044444,Level:4,cytoplasmic part;GO:0043231,Level:4,intracellular membrane-bounded organelle;GO:0005774,Level:4,vacuolar membrane;GO:0044424,Level:3,intracellular part;GO:0043227,Level:3,membrane-bounded organelle;GO:0016021,Level:3,integral component of membrane;GO:0031090,Level:3,organelle membrane;GO:0043229,Level:3,intracellular organelle;GO:0016020,Level:2,membr…	GO:0005215,Level:2,transporter activity;GO:0003674,Level:1,molecular_function	K09864	map04964:Proximal tubule bicarbonate reclamation;map04976:Bile secretion
XM_003536134.3	gene28989	probable aquaporin TIP-type alpha	26.2636	210.81	-3.0048	5e-05	0.000507054	DOWN	GO:0006810,Level:3,transport;GO:0051234,Level:2,establishment of localization;GO:0008150,Level:1,biological_process	GO:0005773,Level:5,vacuole;GO:0044444,Level:4,cytoplasmic part;GO:0043231,Level:4,intracellular membrane-bounded organelle;GO:0005774,Level:4,vacuolar membrane;GO:0044424,Level:3,intracellular part;GO:0043227,Level:3,membrane-bounded organelle;GO:0016021,Level:3,integral component of membrane;GO:0031090,Level:3,organelle membrane;GO:0043229,Level:3,intracellular organelle;GO:0016020,Level:2,membr…	GO:0005215,Level:2,transporter activity;GO:0003674,Level:1,molecular_function	K09866	map04962:Vasopressin-regulated water reabsorption;map04976:Bile secretion
XM_003517367.3	gene2364	probable aquaporin TIP-type RB7-5A	238.363	46.5941	2.35	5e-05	0.000507054	UP	GO:0010413,Level:9,glucuronoxylan metabolic process;GO:0045491,Level:8,xylan metabolic process;GO:0006826,Level:8,iron ion transport;GO:0045492,Level:7,xylan biosynthetic process;GO:0000041,Level:7,transition metal ion transport;GO:0010410,Level:7,hemicellulose metabolic process;GO:0030001,Level:6,metal ion transport;GO:0010106,Level:6,cellular response to iron ion starvation;GO:0070592,Level:6,c…	GO:0042807,Level:7,central vacuole;GO:0000325,Level:6,plant-type vacuole;GO:0005773,Level:5,vacuole;GO:0009705,Level:5,plant-type vacuole membrane;GO:0044444,Level:4,cytoplasmic part;GO:0043231,Level:4,intracellular membrane-bounded organelle;GO:0005774,Level:4,vacuolar membrane;GO:0044424,Level:3,intracellular part;GO:0043227,Level:3,membrane-bounded organelle;GO:0016021,Level:3,integral compone…	GO:0015200,Level:6,methylammonium transmembrane transporter activity;GO:0005275,Level:5,amine transmembrane transporter activity;GO:0022891,Level:4,substrate-specific transmembrane transporter activity;GO:0022804,Level:4,active transmembrane transporter activity;GO:0022892,Level:3,substrate-specific transporter activity;GO:0022857,Level:3,transmembrane transporter activity;GO:0005215,Level:2,tran…	K09864	map04964:Proximal tubule bicarbonate reclamation;map04976:Bile secretion
XM_014767962.1	gene44169	probable glutathione S-transferase parC	86.7473	287.001	-1.72617	0.0002	0.00160842	DOWN	GO:0009734,Level:6,auxin-activated signaling pathway;GO:0009755,Level:5,hormone-mediated signaling pathway;GO:0007165,Level:4,signal transduction;GO:0051716,Level:3,cellular response to stimulus;GO:0050896,Level:2,response to stimulus;GO:0009987,Level:2,cellular process;GO:0008150,Level:1,biological_process	NA	GO:0004364,Level:5,glutathione transferase activity;GO:0016765,Level:4,transferase activity, transferring alkyl or aryl (other than methyl) groups;GO:0016740,Level:3,transferase activity;GO:0003824,Level:2,catalytic activity;GO:0003674,Level:1,molecular_function	K00310	map00480:Glutathione metabolism;map00790:Folate biosynthesis
XM_003525454.3	gene11928	probable inactive poly [ADP-ribose] polymerase SRO5	45.9163	213.526	-2.22	5e-05	0.000507054	DOWN	GO:0010200,Level:5,response to chitin;GO:0009651,Level:5,response to salt stress;GO:0010243,Level:4,response to organonitrogen compound;GO:1901700,Level:4,response to oxygen-containing compound;GO:0006970,Level:4,response to osmotic stress;GO:0072593,Level:4,reactive oxygen species metabolic process;GO:0007275,Level:4,multicellular organismal development;GO:0044237,Level:3,cellular metabolic proc…	GO:0016363,Level:5,nuclear matrix;GO:0005739,Level:5,mitochondrion;GO:0005634,Level:5,nucleus;GO:0044428,Level:4,nuclear part;GO:0044444,Level:4,cytoplasmic part;GO:0043231,Level:4,intracellular membrane-bounded organelle;GO:0044424,Level:3,intracellular part;GO:0044446,Level:3,intracellular organelle part;GO:0043227,Level:3,membrane-bounded organelle;GO:0043229,Level:3,intracellular organelle;GO…	GO:0003950,Level:6,NAD+ ADP-ribosyltransferase activity;GO:0016763,Level:5,transferase activity, transferring pentosyl groups;GO:0016757,Level:4,transferase activity, transferring glycosyl groups;GO:0016740,Level:3,transferase activity;GO:0003824,Level:2,catalytic activity;GO:0003674,Level:1,molecular_function	NA	NA
XM_014772177.1	gene52860	probable mitochondrial chaperone BCS1-B, transcript variant X1	51.2653	211.623	-2.04544	5e-05	0.000507054	DOWN	GO:0006200,Level:8,ATP catabolic process;GO:0051131,Level:8,chaperone-mediated protein complex assembly;GO:0043623,Level:7,cellular protein complex assembly;GO:0009154,Level:7,purine ribonucleotide catabolic process;GO:0034622,Level:6,cellular macromolecular complex assembly;GO:0009261,Level:6,ribonucleotide catabolic process;GO:0006461,Level:6,protein complex assembly;GO:0065003,Level:5,macromol…	GO:0005743,Level:5,mitochondrial inner membrane;GO:0005739,Level:5,mitochondrion;GO:0019866,Level:4,organelle inner membrane;GO:0044444,Level:4,cytoplasmic part;GO:0043231,Level:4,intracellular membrane-bounded organelle;GO:0031966,Level:4,mitochondrial membrane;GO:0044424,Level:3,intracellular part;GO:0043227,Level:3,membrane-bounded organelle;GO:0016021,Level:3,integral component of membrane;GO…	GO:0016887,Level:8,ATPase activity;GO:0017111,Level:7,nucleoside-triphosphatase activity;GO:0005524,Level:6,ATP binding;GO:0016462,Level:6,pyrophosphatase activity;GO:0016818,Level:5,hydrolase activity, acting on acid anhydrides, in phosphorus-containing anhydrides;GO:0035639,Level:5,purine ribonucleoside triphosphate binding;GO:0043168,Level:4,anion binding;GO:0000166,Level:4,nucleotide binding;…	K03063	map03050:Proteasome;map05169:Epstein-Barr virus infection
XM_003530372.3	gene22667	probable mitochondrial saccharopine dehydrogenase-like oxidoreductase At5g39410	82.4215	190.053	-1.20531	0.0001	0.000908966	DOWN	GO:0006333,Level:6,chromatin assembly or disassembly;GO:0006325,Level:5,chromatin organization;GO:0055114,Level:4,oxidation-reduction process;GO:0051276,Level:4,chromosome organization;GO:0006996,Level:3,organelle organization;GO:0007623,Level:3,circadian rhythm;GO:0044710,Level:3,single-organism metabolic process;GO:0008152,Level:2,metabolic process;GO:0044699,Level:2,single-organism process;GO:…	GO:0009941,Level:6,chloroplast envelope;GO:0044434,Level:5,chloroplast part;GO:0009526,Level:5,plastid envelope;GO:0005739,Level:5,mitochondrion;GO:0005773,Level:5,vacuole;GO:0044435,Level:4,plastid part;GO:0044444,Level:4,cytoplasmic part;GO:0031967,Level:4,organelle envelope;GO:0043231,Level:4,intracellular membrane-bounded organelle;GO:0031966,Level:4,mitochondrial membrane;GO:0005774,Level:4,…	GO:0000166,Level:4,nucleotide binding;GO:0016491,Level:3,oxidoreductase activity;GO:0036094,Level:3,small molecule binding;GO:0003824,Level:2,catalytic activity;GO:0005488,Level:2,binding;GO:0003674,Level:1,molecular_function	NA	NA
XM_006591416.2	gene32771	probable pectate lyase 5	135.729	36.1172	1.91	5e-05	0.000507054	UP	GO:0045490,Level:7,pectin catabolic process;GO:0000272,Level:6,polysaccharide catabolic process;GO:0016052,Level:5,carbohydrate catabolic process;GO:0005976,Level:5,polysaccharide metabolic process;GO:0009057,Level:5,macromolecule catabolic process;GO:0005975,Level:4,carbohydrate metabolic process;GO:1901575,Level:4,organic substance catabolic process;GO:0043170,Level:4,macromolecule metabolic pr…	NA	GO:0030570,Level:6,pectate lyase activity;GO:0046872,Level:5,metal ion binding;GO:0016837,Level:5,carbon-oxygen lyase activity, acting on polysaccharides;GO:0016835,Level:4,carbon-oxygen lyase activity;GO:0043169,Level:4,cation binding;GO:0016829,Level:3,lyase activity;GO:0043167,Level:3,ion binding;GO:0003824,Level:2,catalytic activity;GO:0005488,Level:2,binding;GO:0003674,Level:1,molecular_func…	NA	NA
XM_006583323.2	gene18304	probable plastidic glucose transporter 2, transcript variant X3	90.4767	208.385	-1.20363	5e-05	0.000507054	DOWN	GO:0008643,Level:4,carbohydrate transport;GO:0055085,Level:4,transmembrane transport;GO:0044763,Level:3,single-organism cellular process;GO:0006810,Level:3,transport;GO:0044765,Level:3,single-organism transport;GO:0044699,Level:2,single-organism process;GO:0051234,Level:2,establishment of localization;GO:0009987,Level:2,cellular process;GO:0008150,Level:1,biological_process	GO:0009507,Level:6,chloroplast;GO:0009536,Level:5,plastid;GO:0031969,Level:5,chloroplast membrane;GO:0044444,Level:4,cytoplasmic part;GO:0042170,Level:4,plastid membrane;GO:0043231,Level:4,intracellular membrane-bounded organelle;GO:0044424,Level:3,intracellular part;GO:0043227,Level:3,membrane-bounded organelle;GO:0016021,Level:3,integral component of membrane;GO:0031090,Level:3,organelle membra…	GO:0022891,Level:4,substrate-specific transmembrane transporter activity;GO:0022892,Level:3,substrate-specific transporter activity;GO:0022857,Level:3,transmembrane transporter activity;GO:0005215,Level:2,transporter activity;GO:0003674,Level:1,molecular_function	K07299	map04066:HIF-1 signaling pathway;map04920:Adipocytokine signaling pathway;map04976:Bile secretion;map05166:HTLV-I infection;map05200:Pathways in cancer;map05211:Renal cell carcinoma
XM_003538117.3	gene30364	probable protein phosphatase 2C 8, transcript variant X2	42.6976	319.614	-2.9	5e-05	0.000507054	DOWN	GO:0006470,Level:7,protein dephosphorylation;GO:0006464,Level:6,cellular protein modification process;GO:0016311,Level:6,dephosphorylation;GO:0006796,Level:5,phosphate-containing compound metabolic process;GO:0036211,Level:5,protein modification process;GO:0044267,Level:5,cellular protein metabolic process;GO:0044260,Level:4,cellular macromolecule metabolic process;GO:0019538,Level:4,protein meta…	NA	GO:0004722,Level:8,protein serine/threonine phosphatase activity;GO:0004721,Level:7,phosphoprotein phosphatase activity;GO:0016791,Level:6,phosphatase activity;GO:0046872,Level:5,metal ion binding;GO:0042578,Level:5,phosphoric ester hydrolase activity;GO:0016788,Level:4,hydrolase activity, acting on ester bonds;GO:0043169,Level:4,cation binding;GO:0016787,Level:3,hydrolase activity;GO:0043167,Lev…	K04461	map04010:MAPK signaling pathway
XM_003554656.3	gene55286	pro-hevein	357.704	1031.02	-1.53	5e-05	0.000507054	DOWN	GO:0042742,Level:5,defense response to bacterium;GO:0050832,Level:5,defense response to fungus;GO:0098542,Level:4,defense response to other organism;GO:0009620,Level:4,response to fungus;GO:0009617,Level:4,response to bacterium;GO:0051707,Level:3,response to other organism;GO:0051704,Level:2,multi-organism process;GO:0008150,Level:1,biological_process	NA	GO:0008061,Level:4,chitin binding;GO:0097367,Level:3,carbohydrate derivative binding;GO:0005488,Level:2,binding;GO:0003674,Level:1,molecular_function	NA	NA
NM_001251765.1	gene29083	protease inhibitor-like	146.178	380.711	-1.38	5e-05	0.000507054	DOWN	GO:0010466,Level:7,negative regulation of peptidase activity;GO:0051346,Level:6,negative regulation of hydrolase activity;GO:0052547,Level:6,regulation of peptidase activity;GO:0043086,Level:5,negative regulation of catalytic activity;GO:0051336,Level:5,regulation of hydrolase activity;GO:0009611,Level:4,response to wounding;GO:0044092,Level:4,negative regulation of molecular function;GO:0050790,…	NA	GO:0004867,Level:6,serine-type endopeptidase inhibitor activity;GO:0004866,Level:5,endopeptidase inhibitor activity;GO:0030414,Level:4,peptidase inhibitor activity;GO:0061135,Level:4,endopeptidase regulator activity;GO:0004857,Level:3,enzyme inhibitor activity;GO:0061134,Level:3,peptidase regulator activity;GO:0030234,Level:2,enzyme regulator activity;GO:0003674,Level:1,molecular_function	NA	NA
XM_003540255.3	gene34914	protein DETOXIFICATION 40	171.129	75.3622	1.18317	5e-05	0.000507054	UP	GO:0010023,Level:6,proanthocyanidin biosynthetic process;GO:0006855,Level:5,drug transmembrane transport;GO:0009699,Level:5,phenylpropanoid biosynthetic process;GO:0006863,Level:5,purine nucleobase transport;GO:0018130,Level:5,heterocycle biosynthetic process;GO:0009813,Level:5,flavonoid biosynthetic process;GO:0010231,Level:5,maintenance of seed dormancy;GO:0009812,Level:4,flavonoid metabolic pr…	GO:0005773,Level:5,vacuole;GO:0009705,Level:5,plant-type vacuole membrane;GO:0044444,Level:4,cytoplasmic part;GO:0043231,Level:4,intracellular membrane-bounded organelle;GO:0005774,Level:4,vacuolar membrane;GO:0044424,Level:3,intracellular part;GO:0043227,Level:3,membrane-bounded organelle;GO:0016021,Level:3,integral component of membrane;GO:0031090,Level:3,organelle membrane;GO:0043229,Level:3,i…	GO:0015299,Level:8,solute:proton antiporter activity;GO:0015298,Level:7,solute:cation antiporter activity;GO:0015297,Level:6,antiporter activity;GO:0008324,Level:6,cation transmembrane transporter activity;GO:0015075,Level:5,ion transmembrane transporter activity;GO:0015291,Level:5,secondary active transmembrane transporter activity;GO:0022891,Level:4,substrate-specific transmembrane transporter …	NA	NA
NM_001251080.1	gene11468	protein disulfide isomerase-like protein	241.931	115.131	1.07132	0.00065	0.00405166	UP	GO:0045454,Level:5,cell redox homeostasis;GO:0006662,Level:5,glycerol ether metabolic process;GO:0050794,Level:4,regulation of cellular process;GO:0019725,Level:4,cellular homeostasis;GO:0018904,Level:4,ether metabolic process;GO:0044763,Level:3,single-organism cellular process;GO:0071704,Level:3,organic substance metabolic process;GO:0050789,Level:3,regulation of biological process;GO:0008152,Le…	GO:0005788,Level:5,endoplasmic reticulum lumen;GO:0005783,Level:5,endoplasmic reticulum;GO:0044432,Level:4,endoplasmic reticulum part;GO:0070013,Level:4,intracellular organelle lumen;GO:0044444,Level:4,cytoplasmic part;GO:0043231,Level:4,intracellular membrane-bounded organelle;GO:0044424,Level:3,intracellular part;GO:0044446,Level:3,intracellular organelle part;GO:0043227,Level:3,membrane-bounde…	GO:0003756,Level:6,protein disulfide isomerase activity;GO:0015035,Level:6,protein disulfide oxidoreductase activity;GO:0015036,Level:5,disulfide oxidoreductase activity;GO:0016864,Level:5,intramolecular oxidoreductase activity, transposing S-S bonds;GO:0016667,Level:4,oxidoreductase activity, acting on a sulfur group of donors;GO:0016860,Level:4,intramolecular oxidoreductase activity;GO:0016853,…	K09582	map04141:Protein processing in endoplasmic reticulum;map05110:Vibrio cholerae infection
XM_003523377.3	gene11452	protein KRTCAP2 homolog	141.884	48.0599	1.56181	5e-05	0.000507054	UP	GO:0008150,Level:1,biological_process	GO:0005615,Level:3,extracellular space;GO:0016021,Level:3,integral component of membrane;GO:0016020,Level:2,membrane;GO:0044421,Level:2,extracellular region part;GO:0044425,Level:2,membrane part;GO:0005575,Level:1,cellular_component	GO:0003674,Level:1,molecular_function	NA	NA
XM_003551248.3	gene50067	protein NRT1/ PTR FAMILY 8.1, transcript variant X1	97.7252	225.876	-1.20873	0.00095	0.00542312	DOWN	GO:0042938,Level:7,dipeptide transport;GO:0042939,Level:7,tripeptide transport;GO:0015824,Level:6,proline transport;GO:0006857,Level:6,oligopeptide transport;GO:0015833,Level:5,peptide transport;GO:0006812,Level:5,cation transport;GO:0042886,Level:4,amide transport;GO:0015031,Level:4,protein transport;GO:0015996,Level:4,chlorophyll catabolic process;GO:0071702,Level:4,organic substance transport;…	GO:0009506,Level:4,plasmodesma;GO:0005886,Level:3,plasma membrane;GO:0005911,Level:3,cell-cell junction;GO:0016021,Level:3,integral component of membrane;GO:0016020,Level:2,membrane;GO:0030054,Level:2,cell junction;GO:0044425,Level:2,membrane part;GO:0044464,Level:2,cell part;GO:0005575,Level:1,cellular_component	GO:0042936,Level:6,dipeptide transporter activity;GO:0042937,Level:6,tripeptide transporter activity;GO:0015198,Level:5,oligopeptide transporter activity;GO:0015197,Level:4,peptide transporter activity;GO:0022892,Level:3,substrate-specific transporter activity;GO:0005215,Level:2,transporter activity;GO:0003674,Level:1,molecular_function	K14206	map04974:Protein digestion and absorption
XM_003552740.3	gene49755	protein phosphatase 2C 37	50.0751	146.258	-1.54635	5e-05	0.000507054	DOWN	GO:0010360,Level:7,negative regulation of anion channel activity;GO:0006470,Level:7,protein dephosphorylation;GO:0009788,Level:7,negative regulation of abscisic acid-activated signaling pathway;GO:0009738,Level:6,abscisic acid-activated signaling pathway;GO:0009787,Level:6,regulation of abscisic acid-activated signaling pathway;GO:0009968,Level:6,negative regulation of signal transduction;GO:0032…	NA	GO:0004722,Level:8,protein serine/threonine phosphatase activity;GO:0004721,Level:7,phosphoprotein phosphatase activity;GO:0019901,Level:6,protein kinase binding;GO:0016791,Level:6,phosphatase activity;GO:0019900,Level:5,kinase binding;GO:0046872,Level:5,metal ion binding;GO:0042578,Level:5,phosphoric ester hydrolase activity;GO:0019899,Level:4,enzyme binding;GO:0016788,Level:4,hydrolase activity…	K14497	map04075:Plant hormone signal transduction
XM_003524610.3	gene12658	protein RER1A-like	54.1339	113.184	-1.06406	0.0002	0.00160842	DOWN	GO:0006890,Level:6,retrograde vesicle-mediated transport, Golgi to ER;GO:0006891,Level:6,intra-Golgi vesicle-mediated transport;GO:0048193,Level:5,Golgi vesicle transport;GO:1902582,Level:4,single-organism intracellular transport;GO:0016192,Level:4,vesicle-mediated transport;GO:0006810,Level:3,transport;GO:0044765,Level:3,single-organism transport;GO:0044699,Level:2,single-organism process;GO:005…	GO:0005794,Level:5,Golgi apparatus;GO:0044444,Level:4,cytoplasmic part;GO:0043231,Level:4,intracellular membrane-bounded organelle;GO:0044424,Level:3,intracellular part;GO:0043227,Level:3,membrane-bounded organelle;GO:0016021,Level:3,integral component of membrane;GO:0043229,Level:3,intracellular organelle;GO:0016020,Level:2,membrane;GO:0043226,Level:2,organelle;GO:0044425,Level:2,membrane part;G…	NA	NA	NA
XM_003552214.2	gene51687	protein SLE1	21.818	771.492	-5.14406	5e-05	0.000507054	DOWN	GO:0006950,Level:3,response to stress;GO:0050896,Level:2,response to stimulus;GO:0008150,Level:1,biological_process	NA	NA	NA	NA
XM_006586022.2	gene23511	protein translation factor SUI1 homolog 2	67.1132	203.504	-1.6	5e-05	0.000507054	DOWN	GO:0006417,Level:7,regulation of translation;GO:0006412,Level:6,translation;GO:0032268,Level:6,regulation of cellular protein metabolic process;GO:0034645,Level:5,cellular macromolecule biosynthetic process;GO:0031323,Level:5,regulation of cellular metabolic process;GO:0044267,Level:5,cellular protein metabolic process;GO:0044260,Level:4,cellular macromolecule metabolic process;GO:0006413,Level:4…	NA	GO:0003743,Level:7,translation initiation factor activity;GO:0008135,Level:6,translation factor activity, nucleic acid binding;GO:0003723,Level:5,RNA binding;GO:0003676,Level:4,nucleic acid binding;GO:1901363,Level:3,heterocyclic compound binding;GO:0097159,Level:3,organic cyclic compound binding;GO:0005488,Level:2,binding;GO:0003674,Level:1,molecular_function	NA	NA
XM_003522001.3	gene6336	protein transport protein Sec61 subunit beta-like	207.926	86.5198	1.26497	5e-05	0.000507054	UP	GO:0009644,Level:7,response to high light intensity;GO:0009642,Level:6,response to light intensity;GO:0006457,Level:6,protein folding;GO:0009416,Level:5,response to light stimulus;GO:0042542,Level:5,response to hydrogen peroxide;GO:0034976,Level:5,response to endoplasmic reticulum stress;GO:0044267,Level:5,cellular protein metabolic process;GO:0044260,Level:4,cellular macromolecule metabolic proc…	GO:0005783,Level:5,endoplasmic reticulum;GO:0044444,Level:4,cytoplasmic part;GO:0043231,Level:4,intracellular membrane-bounded organelle;GO:0044424,Level:3,intracellular part;GO:0043227,Level:3,membrane-bounded organelle;GO:0005789,Level:3,endoplasmic reticulum membrane;GO:0016021,Level:3,integral component of membrane;GO:0043229,Level:3,intracellular organelle;GO:0016020,Level:2,membrane;GO:0043…	NA	NA	NA
XM_003521741.3	gene8658	putative F-box protein PP2-B12	333.098	1257.99	-1.92	5e-05	0.000507054	DOWN	GO:0016567,Level:9,protein ubiquitination;GO:0032446,Level:8,protein modification by small protein conjugation;GO:0070647,Level:7,protein modification by small protein conjugation or removal;GO:0006464,Level:6,cellular protein modification process;GO:0036211,Level:5,protein modification process;GO:0044267,Level:5,cellular protein metabolic process;GO:0044260,Level:4,cellular macromolecule metabol…	GO:0005634,Level:5,nucleus;GO:0043231,Level:4,intracellular membrane-bounded organelle;GO:0043227,Level:3,membrane-bounded organelle;GO:0043229,Level:3,intracellular organelle;GO:0043226,Level:2,organelle;GO:0005575,Level:1,cellular_component	GO:0030246,Level:3,carbohydrate binding;GO:0005488,Level:2,binding;GO:0003674,Level:1,molecular_function	NA	NA
XM_003556396.3	gene57775	putative F-box protein PP2-B12	37.3361	174.317	-2.22307	5e-05	0.000507054	DOWN	GO:0016567,Level:9,protein ubiquitination;GO:0032446,Level:8,protein modification by small protein conjugation;GO:0070647,Level:7,protein modification by small protein conjugation or removal;GO:0006464,Level:6,cellular protein modification process;GO:0036211,Level:5,protein modification process;GO:0044267,Level:5,cellular protein metabolic process;GO:0044260,Level:4,cellular macromolecule metabol…	GO:0005634,Level:5,nucleus;GO:0043231,Level:4,intracellular membrane-bounded organelle;GO:0043227,Level:3,membrane-bounded organelle;GO:0043229,Level:3,intracellular organelle;GO:0043226,Level:2,organelle;GO:0005575,Level:1,cellular_component	GO:0030246,Level:3,carbohydrate binding;GO:0005488,Level:2,binding;GO:0003674,Level:1,molecular_function	NA	NA
XM_003540023.3	gene33047	putative gamma-glutamylcyclotransferase At3g02910	111.219	274.881	-1.30541	5e-05	0.000507054	DOWN	GO:0080167,Level:4,response to karrikin;GO:0009628,Level:3,response to abiotic stimulus;GO:0050896,Level:2,response to stimulus;GO:0008150,Level:1,biological_process	NA	GO:0016746,Level:4,transferase activity, transferring acyl groups;GO:0016740,Level:3,transferase activity;GO:0003824,Level:2,catalytic activity;GO:0003674,Level:1,molecular_function	NA	NA
XM_014778263.1	gene20230	putative lactoylglutathione lyase, transcript variant X2	215.603	71.1301	1.59984	5e-05	0.000507054	UP	NA	NA	GO:0046872,Level:5,metal ion binding;GO:0004462,Level:5,lactoylglutathione lyase activity;GO:0043169,Level:4,cation binding;GO:0016846,Level:4,carbon-sulfur lyase activity;GO:0016829,Level:3,lyase activity;GO:0043167,Level:3,ion binding;GO:0003824,Level:2,catalytic activity;GO:0005488,Level:2,binding;GO:0003674,Level:1,molecular_function	NA	NA
XM_003546135.3	gene42646	putative surface protein SACOL0050	295.857	98.362	1.59	5e-05	0.000507054	UP	NA	NA	NA	NA	NA
XM_003552219.3	gene51704	pyruvate decarboxylase 2	158.093	441.909	-1.48	0.00065	0.00405166	DOWN	GO:0008152,Level:2,metabolic process;GO:0008150,Level:1,biological_process	NA	GO:0000287,Level:6,magnesium ion binding;GO:0004737,Level:6,pyruvate decarboxylase activity;GO:0016831,Level:5,carboxy-lyase activity;GO:0046872,Level:5,metal ion binding;GO:0016830,Level:4,carbon-carbon lyase activity;GO:0043169,Level:4,cation binding;GO:0030976,Level:4,thiamine pyrophosphate binding;GO:1901363,Level:3,heterocyclic compound binding;GO:0016829,Level:3,lyase activity;GO:1901681,Le…	K01568	map00010:Glycolysis / Gluconeogenesis;map01110:Biosynthesis of secondary metabolites
NM_001250039.1	gene36979	ribosomal protein S11	756.434	335.451	1.17311	0.0004	0.00278443	UP	GO:0006412,Level:6,translation;GO:0034645,Level:5,cellular macromolecule biosynthetic process;GO:0044267,Level:5,cellular protein metabolic process;GO:0044260,Level:4,cellular macromolecule metabolic process;GO:0044249,Level:4,cellular biosynthetic process;GO:0019538,Level:4,protein metabolic process;GO:0044237,Level:3,cellular metabolic process;GO:0009058,Level:3,biosynthetic process;GO:0044238,…	GO:0022627,Level:6,cytosolic small ribosomal subunit;GO:0015935,Level:5,small ribosomal subunit;GO:0044445,Level:5,cytosolic part;GO:0005840,Level:4,ribosome;GO:0044444,Level:4,cytoplasmic part;GO:0044391,Level:4,ribosomal subunit;GO:0044424,Level:3,intracellular part;GO:0044446,Level:3,intracellular organelle part;GO:0005622,Level:3,intracellular;GO:0030529,Level:3,ribonucleoprotein complex;GO:0…	GO:0019843,Level:6,rRNA binding;GO:0003723,Level:5,RNA binding;GO:0003676,Level:4,nucleic acid binding;GO:0003735,Level:3,structural constituent of ribosome;GO:1901363,Level:3,heterocyclic compound binding;GO:0097159,Level:3,organic cyclic compound binding;GO:0005198,Level:2,structural molecule activity;GO:0005488,Level:2,binding;GO:0003674,Level:1,molecular_function	K02949	map03010:Ribosome
NM_001251147.1	gene22561	ripening related protein	210.313	52.2563	2.00886	5e-05	0.000507054	UP	GO:0070838,Level:7,divalent metal ion transport;GO:0030003,Level:7,cellular cation homeostasis;GO:0030001,Level:6,metal ion transport;GO:0072511,Level:6,divalent inorganic cation transport;GO:0006873,Level:6,cellular ion homeostasis;GO:0055082,Level:5,cellular chemical homeostasis;GO:0006812,Level:5,cation transport;GO:0006952,Level:4,defense response;GO:0006811,Level:4,ion transport;GO:0019725,L…	GO:0009507,Level:6,chloroplast;GO:0009536,Level:5,plastid;GO:0044444,Level:4,cytoplasmic part;GO:0043231,Level:4,intracellular membrane-bounded organelle;GO:0044424,Level:3,intracellular part;GO:0043227,Level:3,membrane-bounded organelle;GO:0043229,Level:3,intracellular organelle;GO:0043226,Level:2,organelle;GO:0044464,Level:2,cell part;GO:0005575,Level:1,cellular_component	GO:0003674,Level:1,molecular_function	NA	NA
XM_003536095.3	gene28916	rubisco accumulation factor 1, chloroplastic-like	90.0978	194.514	-1.11031	0.0005	0.00330533	DOWN	NA	NA	NA	NA	NA
XM_003550789.3	gene47060	S-adenosylmethionine synthase	4.43244	16.7683	-1.91956	5e-05	0.000507054	DOWN	GO:0006556,Level:6,S-adenosylmethionine biosynthetic process;GO:0046500,Level:5,S-adenosylmethionine metabolic process;GO:0015948,Level:5,methanogenesis;GO:0044272,Level:5,sulfur compound biosynthetic process;GO:0044249,Level:4,cellular biosynthetic process;GO:0006790,Level:4,sulfur compound metabolic process;GO:0006730,Level:4,one-carbon metabolic process;GO:0015975,Level:4,energy derivation by …	GO:0005737,Level:4,cytoplasm;GO:0044424,Level:3,intracellular part;GO:0044464,Level:2,cell part;GO:0005575,Level:1,cellular_component	GO:0005524,Level:6,ATP binding;GO:0046872,Level:5,metal ion binding;GO:0035639,Level:5,purine ribonucleoside triphosphate binding;GO:0004478,Level:5,methionine adenosyltransferase activity;GO:0016765,Level:4,transferase activity, transferring alkyl or aryl (other than methyl) groups;GO:0043168,Level:4,anion binding;GO:0000166,Level:4,nucleotide binding;GO:1901265,Level:4,nucleoside phosphate bind…	K00789	map00270:Cysteine and methionine metabolism;map01110:Biosynthesis of secondary metabolites
XM_003554521.3	gene55032	S-adenosylmethionine synthase 1	445.58	206.539	1.10927	0.00175	0.00871444	UP	GO:0006556,Level:6,S-adenosylmethionine biosynthetic process;GO:0046500,Level:5,S-adenosylmethionine metabolic process;GO:0015948,Level:5,methanogenesis;GO:0044272,Level:5,sulfur compound biosynthetic process;GO:0009651,Level:5,response to salt stress;GO:0006970,Level:4,response to osmotic stress;GO:0044249,Level:4,cellular biosynthetic process;GO:0006790,Level:4,sulfur compound metabolic process…	GO:0005737,Level:4,cytoplasm;GO:0044424,Level:3,intracellular part;GO:0044464,Level:2,cell part;GO:0005575,Level:1,cellular_component	GO:0005524,Level:6,ATP binding;GO:0046872,Level:5,metal ion binding;GO:0035639,Level:5,purine ribonucleoside triphosphate binding;GO:0004478,Level:5,methionine adenosyltransferase activity;GO:0016765,Level:4,transferase activity, transferring alkyl or aryl (other than methyl) groups;GO:0043168,Level:4,anion binding;GO:0000166,Level:4,nucleotide binding;GO:1901265,Level:4,nucleoside phosphate bind…	K00789	map00270:Cysteine and methionine metabolism;map01110:Biosynthesis of secondary metabolites
XM_003554405.3	gene54802	secoisolariciresinol dehydrogenase-like	22.8489	110.472	-2.27	5e-05	0.000507054	DOWN	GO:0055114,Level:4,oxidation-reduction process;GO:0044710,Level:3,single-organism metabolic process;GO:0008152,Level:2,metabolic process;GO:0044699,Level:2,single-organism process;GO:0008150,Level:1,biological_process	NA	GO:0000166,Level:4,nucleotide binding;GO:0016491,Level:3,oxidoreductase activity;GO:0036094,Level:3,small molecule binding;GO:0003824,Level:2,catalytic activity;GO:0005488,Level:2,binding;GO:0003674,Level:1,molecular_function	K13070	map00904:Diterpenoid biosynthesis;map01110:Biosynthesis of secondary metabolites
XM_003526189.3	gene17048	seed biotin-containing protein SBP65-like, transcript variant X1	100.998	1682.21	-4.05796	0.00085	0.00498578	DOWN	NA	NA	NA	NA	NA
NM_001248013.1	gene12833	seed maturation protein	199.588	1045.34	-2.39	5e-05	0.000507054	DOWN	NA	NA	NA	NA	NA
NM_001250481.2	gene48195	seed maturation protein	1362.52	7719.95	-2.5	5e-05	0.000507054	DOWN	NA	NA	NA	NA	NA
NM_001250577.1	gene29693	seed maturation protein PM24	213.852	787.13	-1.87999	5e-05	0.000507054	DOWN	NA	NA	NA	NA	NA
NM_001251038.1	gene57065	seed maturation protein PM26	241.932	1492.36	-2.62	5e-05	0.000507054	DOWN	NA	NA	NA	NA	NA
XM_006591858.2	gene32906	seed maturation protein PM27, transcript variant X1	29.1826	247.898	-3.08657	5e-05	0.000507054	DOWN	NA	GO:0016021,Level:3,integral component of membrane;GO:0016020,Level:2,membrane;GO:0044425,Level:2,membrane part;GO:0005575,Level:1,cellular_component	NA	NA	NA
NM_001251057.1	gene22010	seed maturation protein PM28	320.681	3844.63	-3.58363	5e-05	0.000507054	DOWN	NA	NA	NA	NA	NA
NM_001250223.2	gene38933	seed maturation protein PM30	1664.67	10599.1	-2.67	5e-05	0.000507054	DOWN	NA	NA	NA	NA	NA
NM_001251356.1	gene57898	seed maturation protein PM34	53.1575	388.191	-2.86842	5e-05	0.000507054	DOWN	GO:0055114,Level:4,oxidation-reduction process;GO:0044710,Level:3,single-organism metabolic process;GO:0008152,Level:2,metabolic process;GO:0044699,Level:2,single-organism process;GO:0008150,Level:1,biological_process	NA	GO:0000166,Level:4,nucleotide binding;GO:0016491,Level:3,oxidoreductase activity;GO:0036094,Level:3,small molecule binding;GO:0003824,Level:2,catalytic activity;GO:0005488,Level:2,binding;GO:0003674,Level:1,molecular_function	K18009	map00650:Butanoate metabolism
NM_001251384.2	gene48293	seed maturation protein PM35	65.7941	1061.91	-4.01256	5e-05	0.000507054	DOWN	NA	NA	NA	NA	NA
NM_001251400.1	gene46994	seed maturation protein PM36	140.974	1924.36	-3.77	5e-05	0.000507054	DOWN	NA	NA	NA	NA	NA
XM_006591859.2	gene33721	seed maturation protein PM38, transcript variant X1	44.0366	262.877	-2.58	5e-05	0.000507054	DOWN	GO:0006471,Level:5,protein ADP-ribosylation;GO:0006486,Level:4,protein glycosylation;GO:0044763,Level:3,single-organism cellular process;GO:0044699,Level:2,single-organism process;GO:0009987,Level:2,cellular process;GO:0008150,Level:1,biological_process	GO:0005634,Level:5,nucleus;GO:0043231,Level:4,intracellular membrane-bounded organelle;GO:0043227,Level:3,membrane-bounded organelle;GO:0043229,Level:3,intracellular organelle;GO:0043226,Level:2,organelle;GO:0005575,Level:1,cellular_component	GO:0003950,Level:6,NAD+ ADP-ribosyltransferase activity;GO:0003677,Level:5,DNA binding;GO:0016763,Level:5,transferase activity, transferring pentosyl groups;GO:0003676,Level:4,nucleic acid binding;GO:0016757,Level:4,transferase activity, transferring glycosyl groups;GO:1901363,Level:3,heterocyclic compound binding;GO:0016740,Level:3,transferase activity;GO:0097159,Level:3,organic cyclic compound …	K10798	map03410:Base excision repair
XM_006593419.2	gene38216	SGF14D, transcript variant X1	217.537	108.118	1.01	0.00115	0.0062715	UP	NA	NA	GO:0019904,Level:4,protein domain specific binding;GO:0005515,Level:3,protein binding;GO:0005488,Level:2,binding;GO:0003674,Level:1,molecular_function	K16198;K16197	map04110:Cell cycle;map04114:Oocyte meiosis;map04151:PI3K-Akt signaling pathway;map05169:Epstein-Barr virus infection;map05203:Viral carcinogenesis;;map04110:Cell cycle;map04114:Oocyte meiosis;map04151:PI3K-Akt signaling pathway;map05161:Hepatitis B;map05169:Epstein-Barr virus infection;map05203:Viral carcinogenesis
XM_003543635.3	gene38959	SNF1-related protein kinase regulatory subunit gamma-like PV42a	154.008	534.084	-1.79406	5e-05	0.000507054	DOWN	GO:0010183,Level:6,pollen tube guidance;GO:0048443,Level:5,stamen development;GO:0050918,Level:5,positive chemotaxis;GO:0006935,Level:4,chemotaxis;GO:0009553,Level:4,embryo sac development;GO:0048437,Level:4,floral organ development;GO:0048827,Level:4,phyllome development;GO:0009555,Level:4,pollen development;GO:0044702,Level:3,single organism reproductive process;GO:0003006,Level:3,developmental…	NA	NA	NA	NA
XM_003545818.3	gene41589	SNF1-related protein kinase regulatory subunit gamma-like PV42a	39.7908	214.42	-2.42993	5e-05	0.000507054	DOWN	GO:0010183,Level:6,pollen tube guidance;GO:0048443,Level:5,stamen development;GO:0050918,Level:5,positive chemotaxis;GO:0006935,Level:4,chemotaxis;GO:0009553,Level:4,embryo sac development;GO:0048437,Level:4,floral organ development;GO:0048827,Level:4,phyllome development;GO:0009555,Level:4,pollen development;GO:0044702,Level:3,single organism reproductive process;GO:0003006,Level:3,developmental…	NA	NA	NA	NA
NM_001251589.1	gene45106	soybean 24 kDa oleosin isoform	341.267	1443.96	-2.08	5e-05	0.000507054	DOWN	NA	GO:0012511,Level:6,monolayer-surrounded lipid storage body;GO:0005811,Level:5,lipid particle;GO:0043232,Level:4,intracellular non-membrane-bounded organelle;GO:0043228,Level:3,non-membrane-bounded organelle;GO:0016021,Level:3,integral component of membrane;GO:0043229,Level:3,intracellular organelle;GO:0016020,Level:2,membrane;GO:0043226,Level:2,organelle;GO:0044425,Level:2,membrane part;GO:000557…	NA	NA	NA
NM_001249199.1	gene7573	soybean seed maturation polypeptides	1927.88	14235.8	-2.88	5e-05	0.000507054	DOWN	GO:0009790,Level:4,embryo development;GO:0006970,Level:4,response to osmotic stress;GO:0048316,Level:4,seed development;GO:0009414,Level:4,response to water deprivation;GO:0006950,Level:3,response to stress;GO:0044702,Level:3,single organism reproductive process;GO:0009628,Level:3,response to abiotic stimulus;GO:0048856,Level:3,anatomical structure development;GO:0044767,Level:3,single-organism d…	NA	NA	NA	NA
XM_003531331.3	gene21726	stress enhanced protein 2, chloroplastic-like	59.7881	247.566	-2.04988	5e-05	0.000507054	DOWN	NA	NA	NA	NA	NA
XM_003543004.3	gene37729	stress-related protein	77.3648	474.549	-2.62	5e-05	0.000507054	DOWN	NA	NA	NA	NA	NA
XM_003548138.3	gene44436	stromal 70 kDa heat shock-related protein, chloroplastic	59.2198	156.434	-1.4	5e-05	0.000507054	DOWN	GO:0006457,Level:6,protein folding;GO:0044267,Level:5,cellular protein metabolic process;GO:0019538,Level:4,protein metabolic process;GO:0044260,Level:4,cellular macromolecule metabolic process;GO:0044237,Level:3,cellular metabolic process;GO:0006950,Level:3,response to stress;GO:0044238,Level:3,primary metabolic process;GO:0008152,Level:2,metabolic process;GO:0050896,Level:2,response to stimulus…	GO:0009507,Level:6,chloroplast;GO:0009570,Level:6,chloroplast stroma;GO:0009532,Level:5,plastid stroma;GO:0044434,Level:5,chloroplast part;GO:0009536,Level:5,plastid;GO:0044444,Level:4,cytoplasmic part;GO:0043231,Level:4,intracellular membrane-bounded organelle;GO:0044435,Level:4,plastid part;GO:0044424,Level:3,intracellular part;GO:0044446,Level:3,intracellular organelle part;GO:0043227,Level:3,…	GO:0005524,Level:6,ATP binding;GO:0035639,Level:5,purine ribonucleoside triphosphate binding;GO:0043168,Level:4,anion binding;GO:0000166,Level:4,nucleotide binding;GO:0051082,Level:4,unfolded protein binding;GO:1901265,Level:4,nucleoside phosphate binding;GO:1901363,Level:3,heterocyclic compound binding;GO:0097159,Level:3,organic cyclic compound binding;GO:0005515,Level:3,protein binding;GO:00431…	K09490;K04043	map03060:Protein export;map04141:Protein processing in endoplasmic reticulum;map05020:Prion diseases;;map03018:RNA degradation;map05152:Tuberculosis
XM_003549974.2	gene48291	subtilisin-like protease SBT1.7	257.581	128.761	1.00033	0.00375	0.0155346	UP	GO:0048359,Level:5,mucilage metabolic process involved in seed coat development;GO:0043086,Level:5,negative regulation of catalytic activity;GO:0006508,Level:5,proteolysis;GO:0019538,Level:4,protein metabolic process;GO:0010214,Level:4,seed coat development;GO:0050790,Level:4,regulation of catalytic activity;GO:0010191,Level:4,mucilage metabolic process;GO:0044092,Level:4,negative regulation of m…	GO:0009505,Level:5,plant-type cell wall;GO:0005618,Level:4,cell wall;GO:0030312,Level:3,external encapsulating structure;GO:0048046,Level:3,apoplast;GO:0005576,Level:2,extracellular region;GO:0044464,Level:2,cell part;GO:0005575,Level:1,cellular_component	GO:0004252,Level:6,serine-type endopeptidase activity;GO:0008236,Level:5,serine-type peptidase activity;GO:0008233,Level:4,peptidase activity;GO:0042802,Level:4,identical protein binding;GO:0017171,Level:4,serine hydrolase activity;GO:0005515,Level:3,protein binding;GO:0016787,Level:3,hydrolase activity;GO:0003824,Level:2,catalytic activity;GO:0005488,Level:2,binding;GO:0003674,Level:1,molecular_…	NA	NA
XM_003518925.3	gene4335	subtilisin-like protease SBT3.3	361.882	1019.71	-1.49	0.0001	0.000908966	DOWN	GO:0043086,Level:5,negative regulation of catalytic activity;GO:0048359,Level:5,mucilage metabolic process involved in seed coat development;GO:0006508,Level:5,proteolysis;GO:0010214,Level:4,seed coat development;GO:0010191,Level:4,mucilage metabolic process;GO:0044092,Level:4,negative regulation of molecular function;GO:0080001,Level:4,mucilage extrusion from seed coat;GO:0019538,Level:4,protein…	GO:0009505,Level:5,plant-type cell wall;GO:0005618,Level:4,cell wall;GO:0048046,Level:3,apoplast;GO:0030312,Level:3,external encapsulating structure;GO:0005576,Level:2,extracellular region;GO:0044464,Level:2,cell part;GO:0005575,Level:1,cellular_component	GO:0004252,Level:6,serine-type endopeptidase activity;GO:0008236,Level:5,serine-type peptidase activity;GO:0008233,Level:4,peptidase activity;GO:0042802,Level:4,identical protein binding;GO:0017171,Level:4,serine hydrolase activity;GO:0005515,Level:3,protein binding;GO:0016787,Level:3,hydrolase activity;GO:0003824,Level:2,catalytic activity;GO:0005488,Level:2,binding;GO:0003674,Level:1,molecular_…	NA	NA
NM_001251565.1	gene43611	temperature-induced lipocalin'	232.298	681.915	-1.55	5e-05	0.000507054	DOWN	GO:0006974,Level:5,cellular response to DNA damage stimulus;GO:0033554,Level:4,cellular response to stress;GO:0051716,Level:3,cellular response to stimulus;GO:0006810,Level:3,transport;GO:0006950,Level:3,response to stress;GO:0051234,Level:2,establishment of localization;GO:0050896,Level:2,response to stimulus;GO:0009987,Level:2,cellular process;GO:0008150,Level:1,biological_process	GO:0009279,Level:4,cell outer membrane;GO:0019867,Level:3,outer membrane;GO:0005886,Level:3,plasma membrane;GO:0044462,Level:3,external encapsulating structure part;GO:0016020,Level:2,membrane;GO:0044464,Level:2,cell part;GO:0005575,Level:1,cellular_component	GO:0008289,Level:3,lipid binding;GO:0005488,Level:2,binding;GO:0005215,Level:2,transporter activity;GO:0003674,Level:1,molecular_function	NA	NA
XM_003530909.3	gene20874	thaumatin-like protein	201.807	74.0235	1.45	5e-05	0.000507054	UP	NA	NA	NA	NA	NA
XM_003547286.3	gene41897	triosephosphate isomerase, cytosolic	490.856	230.809	1.09	0.0008	0.00476069	UP	GO:0006094,Level:8,gluconeogenesis;GO:0006006,Level:7,glucose metabolic process;GO:0019319,Level:7,hexose biosynthetic process;GO:0006098,Level:6,pentose-phosphate shunt;GO:0046364,Level:6,monosaccharide biosynthetic process;GO:0019318,Level:6,hexose metabolic process;GO:0006740,Level:5,NADPH regeneration;GO:0005996,Level:5,monosaccharide metabolic process;GO:0016051,Level:5,carbohydrate biosynth…	GO:0005737,Level:4,cytoplasm;GO:0044424,Level:3,intracellular part;GO:0044464,Level:2,cell part;GO:0005575,Level:1,cellular_component	GO:0004807,Level:6,triose-phosphate isomerase activity;GO:0016861,Level:5,intramolecular oxidoreductase activity, interconverting aldoses and ketoses;GO:0016860,Level:4,intramolecular oxidoreductase activity;GO:0016853,Level:3,isomerase activity;GO:0003824,Level:2,catalytic activity;GO:0003674,Level:1,molecular_function	K01803	map00010:Glycolysis / Gluconeogenesis;map00051:Fructose and mannose metabolism;map00562:Inositol phosphate metabolism;map00710:Carbon fixation in photosynthetic organisms;map01110:Biosynthesis of secondary metabolites;map01120:Microbial metabolism in diverse environments
XM_006593417.2	gene38663	triosephosphate isomerase, transcript variant X1	369.494	157.265	1.23	5e-05	0.000507054	UP	GO:0006094,Level:8,gluconeogenesis;GO:0006006,Level:7,glucose metabolic process;GO:0019319,Level:7,hexose biosynthetic process;GO:0006098,Level:6,pentose-phosphate shunt;GO:0046364,Level:6,monosaccharide biosynthetic process;GO:0019318,Level:6,hexose metabolic process;GO:0006740,Level:5,NADPH regeneration;GO:0005996,Level:5,monosaccharide metabolic process;GO:0016051,Level:5,carbohydrate biosynth…	GO:0005737,Level:4,cytoplasm;GO:0044424,Level:3,intracellular part;GO:0044464,Level:2,cell part;GO:0005575,Level:1,cellular_component	GO:0004807,Level:6,triose-phosphate isomerase activity;GO:0016861,Level:5,intramolecular oxidoreductase activity, interconverting aldoses and ketoses;GO:0016860,Level:4,intramolecular oxidoreductase activity;GO:0016853,Level:3,isomerase activity;GO:0003824,Level:2,catalytic activity;GO:0003674,Level:1,molecular_function	K01803	map00010:Glycolysis / Gluconeogenesis;map00051:Fructose and mannose metabolism;map00562:Inositol phosphate metabolism;map00710:Carbon fixation in photosynthetic organisms;map01110:Biosynthesis of secondary metabolites;map01120:Microbial metabolism in diverse environments
XM_006579424.2	gene13300	tubulin A, transcript variant X1	387.213	97.8328	1.98	5e-05	0.000507054	UP	GO:0006184,Level:8,GTP catabolic process;GO:0051258,Level:8,protein polymerization;GO:0043623,Level:7,cellular protein complex assembly;GO:0009154,Level:7,purine ribonucleotide catabolic process;GO:0034622,Level:6,cellular macromolecular complex assembly;GO:0009261,Level:6,ribonucleotide catabolic process;GO:0006461,Level:6,protein complex assembly;GO:0065003,Level:5,macromolecular complex assemb…	GO:0005856,Level:5,cytoskeleton;GO:0005737,Level:4,cytoplasm;GO:0043232,Level:4,intracellular non-membrane-bounded organelle;GO:0005874,Level:4,microtubule;GO:0043228,Level:3,non-membrane-bounded organelle;GO:0044424,Level:3,intracellular part;GO:0043234,Level:3,protein complex;GO:0043229,Level:3,intracellular organelle;GO:0043226,Level:2,organelle;GO:0032991,Level:2,macromolecular complex;GO:004…	GO:0003924,Level:8,GTPase activity;GO:0017111,Level:7,nucleoside-triphosphatase activity;GO:0016462,Level:6,pyrophosphatase activity;GO:0005525,Level:6,GTP binding;GO:0016818,Level:5,hydrolase activity, acting on acid anhydrides, in phosphorus-containing anhydrides;GO:0035639,Level:5,purine ribonucleoside triphosphate binding;GO:0043168,Level:4,anion binding;GO:0000166,Level:4,nucleotide binding;…	K07375;K07374	map04145:Phagosome;map04540:Gap junction;map05130:Pathogenic Escherichia coli infection;;map04145:Phagosome;map04540:Gap junction;map05130:Pathogenic Escherichia coli infection
XM_003524659.3	gene12815	tubulin alpha-3 chain	261.586	104.693	1.32112	5e-05	0.000507054	UP	GO:0006184,Level:8,GTP catabolic process;GO:0051258,Level:8,protein polymerization;GO:0043623,Level:7,cellular protein complex assembly;GO:0009154,Level:7,purine ribonucleotide catabolic process;GO:0034622,Level:6,cellular macromolecular complex assembly;GO:0009261,Level:6,ribonucleotide catabolic process;GO:0006461,Level:6,protein complex assembly;GO:0065003,Level:5,macromolecular complex assemb…	GO:0005856,Level:5,cytoskeleton;GO:0005737,Level:4,cytoplasm;GO:0043232,Level:4,intracellular non-membrane-bounded organelle;GO:0005874,Level:4,microtubule;GO:0043228,Level:3,non-membrane-bounded organelle;GO:0044424,Level:3,intracellular part;GO:0043234,Level:3,protein complex;GO:0043229,Level:3,intracellular organelle;GO:0043226,Level:2,organelle;GO:0032991,Level:2,macromolecular complex;GO:004…	GO:0003924,Level:8,GTPase activity;GO:0017111,Level:7,nucleoside-triphosphatase activity;GO:0016462,Level:6,pyrophosphatase activity;GO:0005525,Level:6,GTP binding;GO:0016818,Level:5,hydrolase activity, acting on acid anhydrides, in phosphorus-containing anhydrides;GO:0035639,Level:5,purine ribonucleoside triphosphate binding;GO:0043168,Level:4,anion binding;GO:0000166,Level:4,nucleotide binding;…	K07375;K07374	map04145:Phagosome;map04540:Gap junction;map05130:Pathogenic Escherichia coli infection;;map04145:Phagosome;map04540:Gap junction;map05130:Pathogenic Escherichia coli infection
XM_014769864.1	gene48211	tubulin alpha-3 chain	242.003	103.747	1.22196	0.0001	0.000908966	UP	GO:0006184,Level:8,GTP catabolic process;GO:0051258,Level:8,protein polymerization;GO:0043623,Level:7,cellular protein complex assembly;GO:0009154,Level:7,purine ribonucleotide catabolic process;GO:0034622,Level:6,cellular macromolecular complex assembly;GO:0009261,Level:6,ribonucleotide catabolic process;GO:0006461,Level:6,protein complex assembly;GO:0065003,Level:5,macromolecular complex assemb…	GO:0005856,Level:5,cytoskeleton;GO:0005737,Level:4,cytoplasm;GO:0043232,Level:4,intracellular non-membrane-bounded organelle;GO:0005874,Level:4,microtubule;GO:0043228,Level:3,non-membrane-bounded organelle;GO:0044424,Level:3,intracellular part;GO:0043234,Level:3,protein complex;GO:0043229,Level:3,intracellular organelle;GO:0043226,Level:2,organelle;GO:0032991,Level:2,macromolecular complex;GO:004…	GO:0003924,Level:8,GTPase activity;GO:0017111,Level:7,nucleoside-triphosphatase activity;GO:0016462,Level:6,pyrophosphatase activity;GO:0005525,Level:6,GTP binding;GO:0016818,Level:5,hydrolase activity, acting on acid anhydrides, in phosphorus-containing anhydrides;GO:0035639,Level:5,purine ribonucleoside triphosphate binding;GO:0043168,Level:4,anion binding;GO:0000166,Level:4,nucleotide binding;…	K07375;K07374	map04145:Phagosome;map04540:Gap junction;map05130:Pathogenic Escherichia coli infection;;map04145:Phagosome;map04540:Gap junction;map05130:Pathogenic Escherichia coli infection
NM_001255949.1	gene21466	tubulin alpha-3 chain-like	596.005	175.34	1.76517	5e-05	0.000507054	UP	GO:0006184,Level:8,GTP catabolic process;GO:0051258,Level:8,protein polymerization;GO:0043623,Level:7,cellular protein complex assembly;GO:0009154,Level:7,purine ribonucleotide catabolic process;GO:0034622,Level:6,cellular macromolecular complex assembly;GO:0009261,Level:6,ribonucleotide catabolic process;GO:0006461,Level:6,protein complex assembly;GO:0065003,Level:5,macromolecular complex assemb…	GO:0005856,Level:5,cytoskeleton;GO:0005737,Level:4,cytoplasm;GO:0043232,Level:4,intracellular non-membrane-bounded organelle;GO:0005874,Level:4,microtubule;GO:0043228,Level:3,non-membrane-bounded organelle;GO:0044424,Level:3,intracellular part;GO:0043234,Level:3,protein complex;GO:0043229,Level:3,intracellular organelle;GO:0043226,Level:2,organelle;GO:0032991,Level:2,macromolecular complex;GO:004…	GO:0003924,Level:8,GTPase activity;GO:0017111,Level:7,nucleoside-triphosphatase activity;GO:0016462,Level:6,pyrophosphatase activity;GO:0005525,Level:6,GTP binding;GO:0016818,Level:5,hydrolase activity, acting on acid anhydrides, in phosphorus-containing anhydrides;GO:0035639,Level:5,purine ribonucleoside triphosphate binding;GO:0043168,Level:4,anion binding;GO:0000166,Level:4,nucleotide binding;…	K07375;K07374	map04145:Phagosome;map04540:Gap junction;map05130:Pathogenic Escherichia coli infection;;map04145:Phagosome;map04540:Gap junction;map05130:Pathogenic Escherichia coli infection
XM_003555953.3	gene56954	tubulin alpha-4 chain-like	315.643	105.42	1.58	5e-05	0.000507054	UP	GO:0006184,Level:8,GTP catabolic process;GO:0051258,Level:8,protein polymerization;GO:0043623,Level:7,cellular protein complex assembly;GO:0009154,Level:7,purine ribonucleotide catabolic process;GO:0034622,Level:6,cellular macromolecular complex assembly;GO:0009261,Level:6,ribonucleotide catabolic process;GO:0006461,Level:6,protein complex assembly;GO:0065003,Level:5,macromolecular complex assemb…	GO:0005856,Level:5,cytoskeleton;GO:0005737,Level:4,cytoplasm;GO:0043232,Level:4,intracellular non-membrane-bounded organelle;GO:0005874,Level:4,microtubule;GO:0043228,Level:3,non-membrane-bounded organelle;GO:0044424,Level:3,intracellular part;GO:0043234,Level:3,protein complex;GO:0043229,Level:3,intracellular organelle;GO:0043226,Level:2,organelle;GO:0032991,Level:2,macromolecular complex;GO:004…	GO:0003924,Level:8,GTPase activity;GO:0017111,Level:7,nucleoside-triphosphatase activity;GO:0016462,Level:6,pyrophosphatase activity;GO:0005525,Level:6,GTP binding;GO:0016818,Level:5,hydrolase activity, acting on acid anhydrides, in phosphorus-containing anhydrides;GO:0035639,Level:5,purine ribonucleoside triphosphate binding;GO:0043168,Level:4,anion binding;GO:0000166,Level:4,nucleotide binding;…	K07375;K07374	map04145:Phagosome;map04540:Gap junction;map05130:Pathogenic Escherichia coli infection;;map04145:Phagosome;map04540:Gap junction;map05130:Pathogenic Escherichia coli infection
XM_003536419.3	gene29571	tubulin beta-1 chain	260.056	71.8939	1.85	5e-05	0.000507054	UP	GO:0006184,Level:8,GTP catabolic process;GO:0051258,Level:8,protein polymerization;GO:0043623,Level:7,cellular protein complex assembly;GO:0009154,Level:7,purine ribonucleotide catabolic process;GO:0034622,Level:6,cellular macromolecular complex assembly;GO:0009261,Level:6,ribonucleotide catabolic process;GO:0006461,Level:6,protein complex assembly;GO:0065003,Level:5,macromolecular complex assemb…	GO:0005856,Level:5,cytoskeleton;GO:0005737,Level:4,cytoplasm;GO:0043232,Level:4,intracellular non-membrane-bounded organelle;GO:0005874,Level:4,microtubule;GO:0043228,Level:3,non-membrane-bounded organelle;GO:0044424,Level:3,intracellular part;GO:0043234,Level:3,protein complex;GO:0043229,Level:3,intracellular organelle;GO:0043226,Level:2,organelle;GO:0032991,Level:2,macromolecular complex;GO:004…	GO:0003924,Level:8,GTPase activity;GO:0017111,Level:7,nucleoside-triphosphatase activity;GO:0016462,Level:6,pyrophosphatase activity;GO:0005525,Level:6,GTP binding;GO:0016818,Level:5,hydrolase activity, acting on acid anhydrides, in phosphorus-containing anhydrides;GO:0035639,Level:5,purine ribonucleoside triphosphate binding;GO:0043168,Level:4,anion binding;GO:0000166,Level:4,nucleotide binding;…	K07374;K07375	map04145:Phagosome;map04540:Gap junction;map05130:Pathogenic Escherichia coli infection;;map04145:Phagosome;map04540:Gap junction;map05130:Pathogenic Escherichia coli infection
XM_003554060.3	gene54129	tubulin beta-4 chain	221.665	82.9543	1.41799	5e-05	0.000507054	UP	GO:0006184,Level:8,GTP catabolic process;GO:0051258,Level:8,protein polymerization;GO:0043623,Level:7,cellular protein complex assembly;GO:0009154,Level:7,purine ribonucleotide catabolic process;GO:0034622,Level:6,cellular macromolecular complex assembly;GO:0009261,Level:6,ribonucleotide catabolic process;GO:0006461,Level:6,protein complex assembly;GO:0065003,Level:5,macromolecular complex assemb…	GO:0005856,Level:5,cytoskeleton;GO:0005737,Level:4,cytoplasm;GO:0043232,Level:4,intracellular non-membrane-bounded organelle;GO:0005874,Level:4,microtubule;GO:0043228,Level:3,non-membrane-bounded organelle;GO:0044424,Level:3,intracellular part;GO:0043234,Level:3,protein complex;GO:0043229,Level:3,intracellular organelle;GO:0043226,Level:2,organelle;GO:0032991,Level:2,macromolecular complex;GO:004…	GO:0003924,Level:8,GTPase activity;GO:0017111,Level:7,nucleoside-triphosphatase activity;GO:0016462,Level:6,pyrophosphatase activity;GO:0005525,Level:6,GTP binding;GO:0016818,Level:5,hydrolase activity, acting on acid anhydrides, in phosphorus-containing anhydrides;GO:0035639,Level:5,purine ribonucleoside triphosphate binding;GO:0043168,Level:4,anion binding;GO:0000166,Level:4,nucleotide binding;…	K07374;K07375	map04145:Phagosome;map04540:Gap junction;map05130:Pathogenic Escherichia coli infection;;map04145:Phagosome;map04540:Gap junction;map05130:Pathogenic Escherichia coli infection
XM_003554400.2	gene54783	ubiquitin-60S ribosomal protein L40	994.458	273.214	1.86	5e-05	0.000507054	UP	GO:0006412,Level:6,translation;GO:0034645,Level:5,cellular macromolecule biosynthetic process;GO:0044267,Level:5,cellular protein metabolic process;GO:0044260,Level:4,cellular macromolecule metabolic process;GO:0044249,Level:4,cellular biosynthetic process;GO:0019538,Level:4,protein metabolic process;GO:0044237,Level:3,cellular metabolic process;GO:0009058,Level:3,biosynthetic process;GO:0044238,…	GO:0005634,Level:5,nucleus;GO:0005737,Level:4,cytoplasm;GO:0005840,Level:4,ribosome;GO:0043231,Level:4,intracellular membrane-bounded organelle;GO:0044424,Level:3,intracellular part;GO:0043227,Level:3,membrane-bounded organelle;GO:0030529,Level:3,ribonucleoprotein complex;GO:0043229,Level:3,intracellular organelle;GO:0043226,Level:2,organelle;GO:0032991,Level:2,macromolecular complex;GO:0044464,L…	GO:0003735,Level:3,structural constituent of ribosome;GO:0005198,Level:2,structural molecule activity;GO:0003674,Level:1,molecular_function	K04551	map05012:Parkinson's disease
XM_003554355.3	gene54704	UDP-glycosyltransferase 73C2-like	205.491	8.37653	4.62	5e-05	0.000507054	UP	GO:0008152,Level:2,metabolic process;GO:0008150,Level:1,biological_process	NA	GO:0016758,Level:5,transferase activity, transferring hexosyl groups;GO:0016757,Level:4,transferase activity, transferring glycosyl groups;GO:0016740,Level:3,transferase activity;GO:0003824,Level:2,catalytic activity;GO:0003674,Level:1,molecular_function	K14595;K12939;K13235;K15774	map00906:Carotenoid biosynthesis;map01110:Biosynthesis of secondary metabolites;;map00942:Anthocyanin biosynthesis;;map00945:Stilbenoid, diarylheptanoid and gingerol biosynthesis;;map00965:Betalain biosynthesis;map01110:Biosynthesis of secondary metabolites
XM_003527119.3	gene16376	umecyanin-like	267.408	591.616	-1.15	0.0037	0.0153827	DOWN	GO:0009695,Level:8,jasmonic acid biosynthetic process;GO:0072330,Level:7,monocarboxylic acid biosynthetic process;GO:0009646,Level:7,response to absence of light;GO:0015690,Level:7,aluminum cation transport;GO:0030001,Level:6,metal ion transport;GO:0009642,Level:6,response to light intensity;GO:0046394,Level:6,carboxylic acid biosynthetic process;GO:0072512,Level:6,trivalent inorganic cation tran…	GO:0005773,Level:5,vacuole;GO:0046658,Level:4,anchored component of plasma membrane;GO:0044444,Level:4,cytoplasmic part;GO:0043231,Level:4,intracellular membrane-bounded organelle;GO:0005886,Level:3,plasma membrane;GO:0044424,Level:3,intracellular part;GO:0043227,Level:3,membrane-bounded organelle;GO:0043229,Level:3,intracellular organelle;GO:0031225,Level:3,anchored component of membrane;GO:0044…	GO:0005507,Level:7,copper ion binding;GO:0046914,Level:6,transition metal ion binding;GO:0046872,Level:5,metal ion binding;GO:0043169,Level:4,cation binding;GO:0043167,Level:3,ion binding;GO:0005488,Level:2,binding;GO:0009055,Level:2,electron carrier activity;GO:0003674,Level:1,molecular_function	NA	NA
NM_001249146.1	gene50046	uncharacterized LOC100305485	238.314	108.214	1.13898	0.00035	0.00250242	UP	GO:0000413,Level:9,protein peptidyl-prolyl isomerization;GO:0018208,Level:8,peptidyl-proline modification;GO:0018193,Level:7,peptidyl-amino acid modification;GO:0006623,Level:6,protein targeting to vacuole;GO:0006464,Level:6,cellular protein modification process;GO:0006457,Level:6,protein folding;GO:0072666,Level:5,establishment of protein localization to vacuole;GO:0036211,Level:5,protein modifi…	GO:0005771,Level:7,multivesicular body;GO:0005770,Level:6,late endosome;GO:0005829,Level:5,cytosol;GO:0005783,Level:5,endoplasmic reticulum;GO:0005768,Level:5,endosome;GO:0005795,Level:5,Golgi stack;GO:0005794,Level:5,Golgi apparatus;GO:0005737,Level:4,cytoplasm;GO:0044431,Level:4,Golgi apparatus part;GO:0044444,Level:4,cytoplasmic part;GO:0043231,Level:4,intracellular membrane-bounded organelle;…	GO:0003755,Level:5,peptidyl-prolyl cis-trans isomerase activity;GO:0016859,Level:4,cis-trans isomerase activity;GO:0042277,Level:4,peptide binding;GO:0016853,Level:3,isomerase activity;GO:0033218,Level:3,amide binding;GO:0003824,Level:2,catalytic activity;GO:0005488,Level:2,binding;GO:0003674,Level:1,molecular_function	K09565	map04020:Calcium signaling pathway;map05012:Parkinson's disease;map05016:Huntington's disease;map05145:Toxoplasmosis
NM_001249481.1	gene23775	uncharacterized LOC100305511	411.737	88.424	2.21921	5e-05	0.000507054	UP	GO:0009862,Level:6,systemic acquired resistance, salicylic acid mediated signaling pathway;GO:0009863,Level:5,salicylic acid mediated signaling pathway;GO:0007165,Level:4,signal transduction;GO:0006952,Level:4,defense response;GO:0006869,Level:4,lipid transport;GO:0051716,Level:3,cellular response to stimulus;GO:0006810,Level:3,transport;GO:0006950,Level:3,response to stress;GO:0044765,Level:3,si…	GO:0048046,Level:3,apoplast;GO:0005576,Level:2,extracellular region;GO:0005575,Level:1,cellular_component	GO:0008270,Level:7,zinc ion binding;GO:0046914,Level:6,transition metal ion binding;GO:0046872,Level:5,metal ion binding;GO:0005504,Level:4,fatty acid binding;GO:0043169,Level:4,cation binding;GO:0008289,Level:3,lipid binding;GO:0043167,Level:3,ion binding;GO:0005488,Level:2,binding;GO:0003674,Level:1,molecular_function	NA	NA
NM_001250110.2	gene8475	uncharacterized LOC100305556	353.227	176.166	1	0.00065	0.00405166	UP	GO:0006412,Level:6,translation;GO:0001510,Level:5,RNA methylation;GO:0034645,Level:5,cellular macromolecule biosynthetic process;GO:0044267,Level:5,cellular protein metabolic process;GO:0044260,Level:4,cellular macromolecule metabolic process;GO:0043414,Level:4,macromolecule methylation;GO:0044249,Level:4,cellular biosynthetic process;GO:0019538,Level:4,protein metabolic process;GO:0044237,Level:…	GO:0022625,Level:6,cytosolic large ribosomal subunit;GO:0005730,Level:5,nucleolus;GO:0005829,Level:5,cytosol;GO:0044445,Level:5,cytosolic part;GO:0022626,Level:5,cytosolic ribosome;GO:0015934,Level:5,large ribosomal subunit;GO:0005840,Level:4,ribosome;GO:0043232,Level:4,intracellular non-membrane-bounded organelle;GO:0044428,Level:4,nuclear part;GO:0044444,Level:4,cytoplasmic part;GO:0009506,Leve…	GO:0003735,Level:3,structural constituent of ribosome;GO:0005198,Level:2,structural molecule activity;GO:0003674,Level:1,molecular_function	K02891	map03010:Ribosome
NM_001250260.2	gene9825	uncharacterized LOC100305566	781.403	206.718	1.92	5e-05	0.000507054	UP	NA	GO:0005615,Level:3,extracellular space;GO:0044421,Level:2,extracellular region part;GO:0005575,Level:1,cellular_component	NA	NA	NA
NM_001250517.2	gene18772	uncharacterized LOC100305583	542.645	267.926	1.02	0.0008	0.00476069	UP	GO:0006412,Level:6,translation;GO:0034645,Level:5,cellular macromolecule biosynthetic process;GO:0044267,Level:5,cellular protein metabolic process;GO:0044260,Level:4,cellular macromolecule metabolic process;GO:0044249,Level:4,cellular biosynthetic process;GO:0019538,Level:4,protein metabolic process;GO:0044237,Level:3,cellular metabolic process;GO:0009058,Level:3,biosynthetic process;GO:0044238,…	GO:0005840,Level:4,ribosome;GO:0005622,Level:3,intracellular;GO:0030529,Level:3,ribonucleoprotein complex;GO:0032991,Level:2,macromolecular complex;GO:0044464,Level:2,cell part;GO:0005575,Level:1,cellular_component	GO:0003735,Level:3,structural constituent of ribosome;GO:0005198,Level:2,structural molecule activity;GO:0003674,Level:1,molecular_function	NA	NA
NM_001251216.1	gene5919	uncharacterized LOC100305625	467.866	138.433	1.76	5e-05	0.000507054	UP	NA	NA	NA	NA	NA
NM_001248224.1	gene55428	uncharacterized LOC100305677	470.2	181.485	1.37342	5e-05	0.000507054	UP	GO:0006414,Level:6,translational elongation;GO:0034645,Level:5,cellular macromolecule biosynthetic process;GO:0009664,Level:5,plant-type cell wall organization;GO:0042545,Level:5,cell wall modification;GO:0044260,Level:4,cellular macromolecule metabolic process;GO:0071669,Level:4,plant-type cell wall organization or biogenesis;GO:0044249,Level:4,cellular biosynthetic process;GO:0071555,Level:4,ce…	GO:0005829,Level:5,cytosol;GO:0022626,Level:5,cytosolic ribosome;GO:0005634,Level:5,nucleus;GO:0005840,Level:4,ribosome;GO:0044444,Level:4,cytoplasmic part;GO:0043231,Level:4,intracellular membrane-bounded organelle;GO:0005886,Level:3,plasma membrane;GO:0044424,Level:3,intracellular part;GO:0043227,Level:3,membrane-bounded organelle;GO:0005622,Level:3,intracellular;GO:0030529,Level:3,ribonucleopr…	GO:0003735,Level:3,structural constituent of ribosome;GO:0005198,Level:2,structural molecule activity;GO:0003674,Level:1,molecular_function	NA	NA
XM_003529081.3	gene18898	uncharacterized LOC100305688	230.242	87.1954	1.4	5e-05	0.000507054	UP	NA	NA	NA	NA	NA
NM_001248798.2	gene49459	uncharacterized LOC100305718	277.879	135.666	1.03	0.0008	0.00476069	UP	GO:0006869,Level:4,lipid transport;GO:0044765,Level:3,single-organism transport;GO:0044699,Level:2,single-organism process;GO:0008150,Level:1,biological_process	GO:0046658,Level:4,anchored component of plasma membrane;GO:0005886,Level:3,plasma membrane;GO:0031225,Level:3,anchored component of membrane;GO:0044459,Level:3,plasma membrane part;GO:0016020,Level:2,membrane;GO:0044425,Level:2,membrane part;GO:0044464,Level:2,cell part;GO:0005575,Level:1,cellular_component	GO:0003674,Level:1,molecular_function	NA	NA
NM_001248946.2	gene41138	uncharacterized LOC100305728	11.6098	172.154	-3.89	5e-05	0.000507054	DOWN	NA	NA	NA	NA	NA
NM_001249805.1	gene21283	uncharacterized LOC100305791	298.618	813.361	-1.4456	5e-05	0.000507054	DOWN	NA	NA	NA	NA	NA
NM_001250152.2	gene19823	uncharacterized LOC100305815	168.155	55.5994	1.6	5e-05	0.000507054	UP	GO:0019464,Level:9,glycine decarboxylation via glycine cleavage system;GO:0006546,Level:8,glycine catabolic process;GO:0006544,Level:7,glycine metabolic process;GO:0009071,Level:7,serine family amino acid catabolic process;GO:1901606,Level:6,alpha-amino acid catabolic process;GO:0009069,Level:6,serine family amino acid metabolic process;GO:0009063,Level:5,cellular amino acid catabolic process;GO:…	GO:0005739,Level:5,mitochondrion;GO:0005960,Level:4,glycine cleavage complex;GO:0044444,Level:4,cytoplasmic part;GO:0043231,Level:4,intracellular membrane-bounded organelle;GO:0044424,Level:3,intracellular part;GO:0043227,Level:3,membrane-bounded organelle;GO:1990204,Level:3,oxidoreductase complex;GO:0043229,Level:3,intracellular organelle;GO:0043226,Level:2,organelle;GO:0044464,Level:2,cell part…	NA	K02437	map00260:Glycine, serine and threonine metabolism;map00630:Glyoxylate and dicarboxylate metabolism;map01110:Biosynthesis of secondary metabolites
NM_001250650.2	gene37559	uncharacterized LOC100305847	42.3516	266.127	-2.65163	5e-05	0.000507054	DOWN	NA	NA	NA	NA	NA
NM_001250997.2	gene13701	uncharacterized LOC100305868	121.928	517.238	-2.0848	5e-05	0.000507054	DOWN	NA	NA	NA	NA	NA
NM_001251185.2	gene31650	uncharacterized LOC100305879	413.093	121.362	1.77	5e-05	0.000507054	UP	GO:0006952,Level:4,defense response;GO:0009607,Level:3,response to biotic stimulus;GO:0006950,Level:3,response to stress;GO:0050896,Level:2,response to stimulus;GO:0008150,Level:1,biological_process	NA	NA	NA	NA
NM_001251232.2	gene5669	uncharacterized LOC100305882	96.8707	193.828	-1.00064	0.00095	0.00542312	DOWN	GO:0051561,Level:11,positive regulation of mitochondrial calcium ion concentration;GO:0032471,Level:11,negative regulation of endoplasmic reticulum calcium ion concentration;GO:0007204,Level:11,positive regulation of cytosolic calcium ion concentration;GO:0051560,Level:10,mitochondrial calcium ion homeostasis;GO:0032469,Level:10,endoplasmic reticulum calcium ion homeostasis;GO:0051480,Level:10,cy…	GO:0005777,Level:6,peroxisome;GO:0005778,Level:5,peroxisomal membrane;GO:0005739,Level:5,mitochondrion;GO:0031307,Level:5,integral component of mitochondrial outer membrane;GO:0005741,Level:5,mitochondrial outer membrane;GO:0042579,Level:5,microbody;GO:0005779,Level:4,integral component of peroxisomal membrane;GO:0031968,Level:4,organelle outer membrane;GO:0031903,Level:4,microbody membrane;GO:00…	GO:0005102,Level:4,receptor binding;GO:0005515,Level:3,protein binding;GO:0005488,Level:2,binding;GO:0003674,Level:1,molecular_function	NA	NA
NM_001248611.2	gene44888	uncharacterized LOC100305960	94.2749	303.898	-1.68864	5e-05	0.000507054	DOWN	NA	NA	NA	NA	NA
NM_001248799.2	gene9589	uncharacterized LOC100305974	214.08	71.8704	1.57468	5e-05	0.000507054	UP	GO:0019288,Level:6,isopentenyl diphosphate biosynthetic process, methylerythritol 4-phosphate pathway;GO:0046686,Level:6,response to cadmium ion;GO:0010038,Level:5,response to metal ion;GO:0042742,Level:5,defense response to bacterium;GO:0050832,Level:5,defense response to fungus;GO:0009651,Level:5,response to salt stress;GO:0019682,Level:5,glyceraldehyde-3-phosphate metabolic process;GO:0006833,…	GO:0005829,Level:5,cytosol;GO:0044444,Level:4,cytoplasmic part;GO:0005886,Level:3,plasma membrane;GO:0044424,Level:3,intracellular part;GO:0016020,Level:2,membrane;GO:0044464,Level:2,cell part;GO:0005575,Level:1,cellular_component	GO:0046872,Level:5,metal ion binding;GO:0043169,Level:4,cation binding;GO:0043167,Level:3,ion binding;GO:0005488,Level:2,binding;GO:0003674,Level:1,molecular_function	NA	NA
NM_001249888.2	gene53013	uncharacterized LOC100306053	802.831	164.565	2.28643	5e-05	0.000507054	UP	NA	GO:0005874,Level:4,microtubule;GO:0043234,Level:3,protein complex;GO:0032991,Level:2,macromolecular complex;GO:0005575,Level:1,cellular_component	NA	NA	NA
NM_001250008.2	gene57973	uncharacterized LOC100306061	321.475	80.4738	1.99812	5e-05	0.000507054	UP	GO:0010731,Level:7,protein glutathionylation;GO:0010583,Level:6,response to cyclopentenone;GO:0006464,Level:6,cellular protein modification process;GO:0009407,Level:5,toxin catabolic process;GO:0036211,Level:5,protein modification process;GO:0014070,Level:5,response to organic cyclic compound;GO:0044267,Level:5,cellular protein metabolic process;GO:0044260,Level:4,cellular macromolecule metabolic…	GO:0005829,Level:5,cytosol;GO:0005737,Level:4,cytoplasm;GO:0044444,Level:4,cytoplasmic part;GO:0005886,Level:3,plasma membrane;GO:0044424,Level:3,intracellular part;GO:0016020,Level:2,membrane;GO:0044464,Level:2,cell part;GO:0005575,Level:1,cellular_component	GO:0004364,Level:5,glutathione transferase activity;GO:0016765,Level:4,transferase activity, transferring alkyl or aryl (other than methyl) groups;GO:0043295,Level:4,glutathione binding;GO:0016740,Level:3,transferase activity;GO:1901681,Level:3,sulfur compound binding;GO:0045174,Level:3,glutathione dehydrogenase (ascorbate) activity;GO:0016209,Level:2,antioxidant activity;GO:0003824,Level:2,catal…	K00310	map00480:Glutathione metabolism;map00790:Folate biosynthesis
NM_001250095.2	gene50821	uncharacterized LOC100306067	71.9385	144.297	-1.00421	0.0005	0.00330533	DOWN	NA	NA	NA	NA	NA
NM_001250245.1	gene483	uncharacterized LOC100306077	572.662	283.007	1.02	0.0009	0.00521129	UP	NA	NA	NA	NA	NA
NM_001250262.2	gene13070	uncharacterized LOC100306078	238.375	101.559	1.23	0.00015	0.00127379	UP	NA	NA	NA	NA	NA
NM_001250931.1	gene57653	uncharacterized LOC100306120	419.957	146.846	1.51593	5e-05	0.000507054	UP	GO:0006412,Level:6,translation;GO:0034645,Level:5,cellular macromolecule biosynthetic process;GO:0044267,Level:5,cellular protein metabolic process;GO:0044260,Level:4,cellular macromolecule metabolic process;GO:0044249,Level:4,cellular biosynthetic process;GO:0019538,Level:4,protein metabolic process;GO:0044237,Level:3,cellular metabolic process;GO:0009058,Level:3,biosynthetic process;GO:0044238,…	GO:0005840,Level:4,ribosome;GO:0005622,Level:3,intracellular;GO:0030529,Level:3,ribonucleoprotein complex;GO:0032991,Level:2,macromolecular complex;GO:0044464,Level:2,cell part;GO:0005575,Level:1,cellular_component	GO:0003735,Level:3,structural constituent of ribosome;GO:0005198,Level:2,structural molecule activity;GO:0003674,Level:1,molecular_function	K02875	map03010:Ribosome
NM_001251471.2	gene22245	uncharacterized LOC100306153	927.643	445.996	1.06	0.00085	0.00498578	UP	GO:0009220,Level:8,pyrimidine ribonucleotide biosynthetic process;GO:0006221,Level:7,pyrimidine nucleotide biosynthetic process;GO:0009260,Level:7,ribonucleotide biosynthetic process;GO:0009218,Level:7,pyrimidine ribonucleotide metabolic process;GO:0009259,Level:6,ribonucleotide metabolic process;GO:0009165,Level:6,nucleotide biosynthetic process;GO:0072528,Level:6,pyrimidine-containing compound …	GO:0022625,Level:6,cytosolic large ribosomal subunit;GO:0044445,Level:5,cytosolic part;GO:0015934,Level:5,large ribosomal subunit;GO:0005840,Level:4,ribosome;GO:0044444,Level:4,cytoplasmic part;GO:0009506,Level:4,plasmodesma;GO:0044391,Level:4,ribosomal subunit;GO:0005886,Level:3,plasma membrane;GO:0044424,Level:3,intracellular part;GO:0005911,Level:3,cell-cell junction;GO:0044446,Level:3,intrace…	GO:0003735,Level:3,structural constituent of ribosome;GO:0005198,Level:2,structural molecule activity;GO:0003674,Level:1,molecular_function	NA	NA
NM_001251673.2	gene36083	uncharacterized LOC100306166	129.571	64.6693	1.00259	0.0008	0.00476069	UP	GO:0006869,Level:4,lipid transport;GO:0044765,Level:3,single-organism transport;GO:0044699,Level:2,single-organism process;GO:0008150,Level:1,biological_process	GO:0046658,Level:4,anchored component of plasma membrane;GO:0005886,Level:3,plasma membrane;GO:0031225,Level:3,anchored component of membrane;GO:0044459,Level:3,plasma membrane part;GO:0016020,Level:2,membrane;GO:0044425,Level:2,membrane part;GO:0044464,Level:2,cell part;GO:0005575,Level:1,cellular_component	NA	NA	NA
NM_001248102.2	gene56883	uncharacterized LOC100306181	3.62167	48.8781	-3.75	5e-05	0.000507054	DOWN	NA	NA	NA	NA	NA
NM_001249230.2	gene14474	uncharacterized LOC100306259	314.397	951.513	-1.59764	5e-05	0.000507054	DOWN	NA	NA	NA	NA	NA
NM_001249291.2	gene34800	uncharacterized LOC100306264	501.226	215.588	1.21719	5e-05	0.000507054	UP	GO:0006414,Level:6,translational elongation;GO:0001510,Level:5,RNA methylation;GO:0034645,Level:5,cellular macromolecule biosynthetic process;GO:0044260,Level:4,cellular macromolecule metabolic process;GO:0043414,Level:4,macromolecule methylation;GO:0044249,Level:4,cellular biosynthetic process;GO:0044237,Level:3,cellular metabolic process;GO:0009058,Level:3,biosynthetic process;GO:0032259,Level:…	GO:0005829,Level:5,cytosol;GO:0022626,Level:5,cytosolic ribosome;GO:0005634,Level:5,nucleus;GO:0005840,Level:4,ribosome;GO:0044444,Level:4,cytoplasmic part;GO:0043231,Level:4,intracellular membrane-bounded organelle;GO:0044424,Level:3,intracellular part;GO:0043227,Level:3,membrane-bounded organelle;GO:0005622,Level:3,intracellular;GO:0030529,Level:3,ribonucleoprotein complex;GO:0043229,Level:3,in…	GO:0003735,Level:3,structural constituent of ribosome;GO:0005198,Level:2,structural molecule activity;GO:0003674,Level:1,molecular_function	NA	NA
NM_001250246.2	gene11894	uncharacterized LOC100306333	340.515	57.7238	2.56048	5e-05	0.000507054	UP	GO:0006952,Level:4,defense response;GO:0006950,Level:3,response to stress;GO:0050896,Level:2,response to stimulus;GO:0008150,Level:1,biological_process	GO:0005618,Level:4,cell wall;GO:0030312,Level:3,external encapsulating structure;GO:0005576,Level:2,extracellular region;GO:0044464,Level:2,cell part;GO:0005575,Level:1,cellular_component	NA	NA	NA
NM_001250569.1	gene16065	uncharacterized LOC100306354	372.522	146.251	1.34888	0.0001	0.000908966	UP	GO:0019344,Level:7,cysteine biosynthetic process;GO:0009740,Level:7,gibberellic acid mediated signaling pathway;GO:0000097,Level:6,sulfur amino acid biosynthetic process;GO:0006534,Level:6,cysteine metabolic process;GO:0010476,Level:6,gibberellin mediated signaling pathway;GO:0000096,Level:5,sulfur amino acid metabolic process;GO:0009755,Level:5,hormone-mediated signaling pathway;GO:0044272,Level…	GO:0005576,Level:2,extracellular region;GO:0005575,Level:1,cellular_component	NA	NA	NA
XM_006588321.2	gene29660	uncharacterized LOC100306375, transcript variant X1	353.329	82.084	2.10584	5e-05	0.000507054	UP	NA	GO:0009507,Level:6,chloroplast;GO:0009536,Level:5,plastid;GO:0031969,Level:5,chloroplast membrane;GO:0044444,Level:4,cytoplasmic part;GO:0042170,Level:4,plastid membrane;GO:0043231,Level:4,intracellular membrane-bounded organelle;GO:0044424,Level:3,intracellular part;GO:0043227,Level:3,membrane-bounded organelle;GO:0016021,Level:3,integral component of membrane;GO:0031090,Level:3,organelle membra…	NA	NA	NA
NM_001251472.1	gene3617	uncharacterized LOC100306409	377.447	91.4887	2.04461	5e-05	0.000507054	UP	GO:0006869,Level:4,lipid transport;GO:0006810,Level:3,transport;GO:0044765,Level:3,single-organism transport;GO:0044699,Level:2,single-organism process;GO:0051234,Level:2,establishment of localization;GO:0008150,Level:1,biological_process	NA	GO:0008289,Level:3,lipid binding;GO:0005488,Level:2,binding;GO:0003674,Level:1,molecular_function	NA	NA
NM_001249724.2	gene8980	uncharacterized LOC100306554	171.067	79.0643	1.11	0.00025	0.00192498	UP	GO:0022900,Level:4,electron transport chain;GO:0044763,Level:3,single-organism cellular process;GO:0044699,Level:2,single-organism process;GO:0009987,Level:2,cellular process;GO:0008150,Level:1,biological_process	GO:0009535,Level:6,chloroplast thylakoid membrane;GO:0009507,Level:6,chloroplast;GO:0044434,Level:5,chloroplast part;GO:0009536,Level:5,plastid;GO:0055035,Level:5,plastid thylakoid membrane;GO:0009579,Level:4,thylakoid;GO:0042651,Level:4,thylakoid membrane;GO:0044435,Level:4,plastid part;GO:0044444,Level:4,cytoplasmic part;GO:0043231,Level:4,intracellular membrane-bounded organelle;GO:0044424,Lev…	GO:0005507,Level:7,copper ion binding;GO:0046914,Level:6,transition metal ion binding;GO:0046872,Level:5,metal ion binding;GO:0043169,Level:4,cation binding;GO:0043167,Level:3,ion binding;GO:0005488,Level:2,binding;GO:0009055,Level:2,electron carrier activity;GO:0003674,Level:1,molecular_function	K02638	map00195:Photosynthesis
NM_001249864.1	gene26001	uncharacterized LOC100306563	1622.9	10133.9	-2.64254	0.0012	0.00648508	DOWN	NA	NA	NA	NA	NA
NM_001250830.2	gene8091	uncharacterized LOC100306626	1088.84	493.508	1.14165	0.00035	0.00250242	UP	GO:0006412,Level:6,translation;GO:0034645,Level:5,cellular macromolecule biosynthetic process;GO:0044267,Level:5,cellular protein metabolic process;GO:0044260,Level:4,cellular macromolecule metabolic process;GO:0044249,Level:4,cellular biosynthetic process;GO:0019538,Level:4,protein metabolic process;GO:0044237,Level:3,cellular metabolic process;GO:0009058,Level:3,biosynthetic process;GO:0044238,…	GO:0005634,Level:5,nucleus;GO:0005737,Level:4,cytoplasm;GO:0005840,Level:4,ribosome;GO:0043231,Level:4,intracellular membrane-bounded organelle;GO:0044424,Level:3,intracellular part;GO:0043227,Level:3,membrane-bounded organelle;GO:0030529,Level:3,ribonucleoprotein complex;GO:0043229,Level:3,intracellular organelle;GO:0043226,Level:2,organelle;GO:0032991,Level:2,macromolecular complex;GO:0044464,L…	GO:0003735,Level:3,structural constituent of ribosome;GO:0005198,Level:2,structural molecule activity;GO:0003674,Level:1,molecular_function	K04551	map05012:Parkinson's disease
NM_001251396.1	gene8426	uncharacterized LOC100306660	218.535	457.92	-1.06723	0.00025	0.00192498	DOWN	NA	NA	NA	NA	NA
NM_001251756.2	gene47826	uncharacterized LOC100306683	753.002	124.873	2.59	5e-05	0.000507054	UP	GO:0009877,Level:5,nodulation;GO:0044403,Level:4,symbiosis, encompassing mutualism through parasitism;GO:0044419,Level:3,interspecies interaction between organisms;GO:0051704,Level:2,multi-organism process;GO:0008150,Level:1,biological_process	GO:0016021,Level:3,integral component of membrane;GO:0016020,Level:2,membrane;GO:0044425,Level:2,membrane part;GO:0005575,Level:1,cellular_component	NA	NA	NA
NM_001251081.2	gene8533	uncharacterized LOC100499665	300.65	132.644	1.18052	0.0001	0.000908966	UP	NA	NA	NA	NA	NA
NM_001251211.2	gene28851	uncharacterized LOC100499673	531.07	206.415	1.36335	5e-05	0.000507054	UP	GO:0000462,Level:10,maturation of SSU-rRNA from tricistronic rRNA transcript (SSU-rRNA, 5.8S rRNA, LSU-rRNA);GO:0030490,Level:9,maturation of SSU-rRNA;GO:0006364,Level:8,rRNA processing;GO:0034470,Level:7,ncRNA processing;GO:0016072,Level:7,rRNA metabolic process;GO:0006396,Level:6,RNA processing;GO:0006414,Level:6,translational elongation;GO:0034660,Level:6,ncRNA metabolic process;GO:0006412,Lev…	GO:0022627,Level:6,cytosolic small ribosomal subunit;GO:0005730,Level:5,nucleolus;GO:0015935,Level:5,small ribosomal subunit;GO:0044445,Level:5,cytosolic part;GO:0022626,Level:5,cytosolic ribosome;GO:0005794,Level:5,Golgi apparatus;GO:0005840,Level:4,ribosome;GO:0043232,Level:4,intracellular non-membrane-bounded organelle;GO:0044428,Level:4,nuclear part;GO:0005618,Level:4,cell wall;GO:0044444,Lev…	GO:0000166,Level:4,nucleotide binding;GO:0003735,Level:3,structural constituent of ribosome;GO:0036094,Level:3,small molecule binding;GO:0005198,Level:2,structural molecule activity;GO:0005488,Level:2,binding;GO:0003674,Level:1,molecular_function	NA	NA
NM_001251794.2	gene15183	uncharacterized LOC100499710	832.353	260.534	1.67572	5e-05	0.000507054	UP	NA	GO:0005615,Level:3,extracellular space;GO:0044421,Level:2,extracellular region part;GO:0005575,Level:1,cellular_component	NA	NA	NA
NM_001248470.2	gene20658	uncharacterized LOC100499742	1072.38	502.33	1.09	0.00045	0.00304266	UP	GO:0006412,Level:6,translation;GO:0034645,Level:5,cellular macromolecule biosynthetic process;GO:0044267,Level:5,cellular protein metabolic process;GO:0044260,Level:4,cellular macromolecule metabolic process;GO:0044249,Level:4,cellular biosynthetic process;GO:0019538,Level:4,protein metabolic process;GO:0044237,Level:3,cellular metabolic process;GO:0009058,Level:3,biosynthetic process;GO:0044238,…	GO:0005840,Level:4,ribosome;GO:0005622,Level:3,intracellular;GO:0030529,Level:3,ribonucleoprotein complex;GO:0032991,Level:2,macromolecular complex;GO:0044464,Level:2,cell part;GO:0005575,Level:1,cellular_component	GO:0003735,Level:3,structural constituent of ribosome;GO:0005198,Level:2,structural molecule activity;GO:0003674,Level:1,molecular_function	NA	NA
NM_001248685.2	gene34989	uncharacterized LOC100499758	198.82	70.3946	1.5	5e-05	0.000507054	UP	GO:0006412,Level:6,translation;GO:0034645,Level:5,cellular macromolecule biosynthetic process;GO:0044267,Level:5,cellular protein metabolic process;GO:0044260,Level:4,cellular macromolecule metabolic process;GO:0044249,Level:4,cellular biosynthetic process;GO:0019538,Level:4,protein metabolic process;GO:0044237,Level:3,cellular metabolic process;GO:0009058,Level:3,biosynthetic process;GO:0044238,…	GO:0015935,Level:5,small ribosomal subunit;GO:0005840,Level:4,ribosome;GO:0044391,Level:4,ribosomal subunit;GO:0044446,Level:3,intracellular organelle part;GO:0005622,Level:3,intracellular;GO:0030529,Level:3,ribonucleoprotein complex;GO:0044422,Level:2,organelle part;GO:0032991,Level:2,macromolecular complex;GO:0044464,Level:2,cell part;GO:0005575,Level:1,cellular_component	GO:0003723,Level:5,RNA binding;GO:0003676,Level:4,nucleic acid binding;GO:0003735,Level:3,structural constituent of ribosome;GO:1901363,Level:3,heterocyclic compound binding;GO:0097159,Level:3,organic cyclic compound binding;GO:0005198,Level:2,structural molecule activity;GO:0005488,Level:2,binding;GO:0003674,Level:1,molecular_function	K02989	map03010:Ribosome
NM_001248958.1	gene32832	uncharacterized LOC100499777	172.874	80.5612	1.1	0.0002	0.00160842	UP	GO:0006869,Level:4,lipid transport;GO:0044765,Level:3,single-organism transport;GO:0044699,Level:2,single-organism process;GO:0008150,Level:1,biological_process	GO:0046658,Level:4,anchored component of plasma membrane;GO:0005886,Level:3,plasma membrane;GO:0031225,Level:3,anchored component of membrane;GO:0044459,Level:3,plasma membrane part;GO:0016020,Level:2,membrane;GO:0044425,Level:2,membrane part;GO:0044464,Level:2,cell part;GO:0005575,Level:1,cellular_component	GO:0003674,Level:1,molecular_function	NA	NA
XM_003526991.2	gene15984	uncharacterized LOC100499787	307.024	136.237	1.17	0.00015	0.00127379	UP	NA	NA	NA	NA	NA
NM_001249287.2	gene10186	uncharacterized LOC100499800	324.362	149.79	1.11467	0.00055	0.00355285	UP	GO:0006412,Level:6,translation;GO:0034645,Level:5,cellular macromolecule biosynthetic process;GO:0044267,Level:5,cellular protein metabolic process;GO:0044260,Level:4,cellular macromolecule metabolic process;GO:0044249,Level:4,cellular biosynthetic process;GO:0019538,Level:4,protein metabolic process;GO:0044237,Level:3,cellular metabolic process;GO:0009058,Level:3,biosynthetic process;GO:0044238,…	GO:0022627,Level:6,cytosolic small ribosomal subunit;GO:0005829,Level:5,cytosol;GO:0015935,Level:5,small ribosomal subunit;GO:0044445,Level:5,cytosolic part;GO:0022626,Level:5,cytosolic ribosome;GO:0005840,Level:4,ribosome;GO:0005618,Level:4,cell wall;GO:0044444,Level:4,cytoplasmic part;GO:0009506,Level:4,plasmodesma;GO:0044391,Level:4,ribosomal subunit;GO:0044424,Level:3,intracellular part;GO:00…	GO:0003735,Level:3,structural constituent of ribosome;GO:0005198,Level:2,structural molecule activity;GO:0003674,Level:1,molecular_function	K02966	map03010:Ribosome
XM_003542322.3	gene36460	uncharacterized LOC100499825	181.333	64.6337	1.48828	5e-05	0.000507054	UP	NA	NA	NA	NA	NA
NM_001249930.2	gene22565	uncharacterized LOC100499848	159.963	59.3236	1.43	5e-05	0.000507054	UP	GO:0070838,Level:7,divalent metal ion transport;GO:0030003,Level:7,cellular cation homeostasis;GO:0030001,Level:6,metal ion transport;GO:0072511,Level:6,divalent inorganic cation transport;GO:0006873,Level:6,cellular ion homeostasis;GO:0055082,Level:5,cellular chemical homeostasis;GO:0006812,Level:5,cation transport;GO:0006952,Level:4,defense response;GO:0006811,Level:4,ion transport;GO:0019725,L…	GO:0009507,Level:6,chloroplast;GO:0009536,Level:5,plastid;GO:0044444,Level:4,cytoplasmic part;GO:0043231,Level:4,intracellular membrane-bounded organelle;GO:0044424,Level:3,intracellular part;GO:0043227,Level:3,membrane-bounded organelle;GO:0043229,Level:3,intracellular organelle;GO:0043226,Level:2,organelle;GO:0044464,Level:2,cell part;GO:0005575,Level:1,cellular_component	GO:0003674,Level:1,molecular_function	NA	NA
NM_001250241.2	gene13424	uncharacterized LOC100499869	374.252	139.273	1.43	5e-05	0.000507054	UP	GO:0016567,Level:9,protein ubiquitination;GO:0032446,Level:8,protein modification by small protein conjugation;GO:0070647,Level:7,protein modification by small protein conjugation or removal;GO:0010182,Level:6,sugar mediated signaling pathway;GO:0006464,Level:6,cellular protein modification process;GO:0009756,Level:5,carbohydrate mediated signaling;GO:0009909,Level:5,regulation of flower developm…	GO:0048046,Level:3,apoplast;GO:0048196,Level:3,plant extracellular matrix;GO:0005578,Level:3,proteinaceous extracellular matrix;GO:0005576,Level:2,extracellular region;GO:0044421,Level:2,extracellular region part;GO:0031012,Level:2,extracellular matrix;GO:0044464,Level:2,cell part;GO:0005575,Level:1,cellular_component	GO:0005507,Level:7,copper ion binding;GO:0046914,Level:6,transition metal ion binding;GO:0046872,Level:5,metal ion binding;GO:0043169,Level:4,cation binding;GO:0043167,Level:3,ion binding;GO:0005488,Level:2,binding;GO:0009055,Level:2,electron carrier activity;GO:0003674,Level:1,molecular_function	NA	NA
NM_001250376.1	gene10970	uncharacterized LOC100499878	300.749	145.729	1.05	0.00085	0.00498578	UP	GO:0006414,Level:6,translational elongation;GO:0006412,Level:6,translation;GO:0034645,Level:5,cellular macromolecule biosynthetic process;GO:0044267,Level:5,cellular protein metabolic process;GO:0044260,Level:4,cellular macromolecule metabolic process;GO:0044249,Level:4,cellular biosynthetic process;GO:0019538,Level:4,protein metabolic process;GO:0044237,Level:3,cellular metabolic process;GO:0009…	GO:0005853,Level:4,eukaryotic translation elongation factor 1 complex;GO:0043234,Level:3,protein complex;GO:0032991,Level:2,macromolecular complex;GO:0005575,Level:1,cellular_component	GO:0003746,Level:7,translation elongation factor activity;GO:0008135,Level:6,translation factor activity, nucleic acid binding;GO:0003723,Level:5,RNA binding;GO:0003676,Level:4,nucleic acid binding;GO:1901363,Level:3,heterocyclic compound binding;GO:0097159,Level:3,organic cyclic compound binding;GO:0005488,Level:2,binding;GO:0003674,Level:1,molecular_function	NA	NA
NM_001250467.2	gene36849	uncharacterized LOC100499884	480.391	239.956	1.00144	0.0015	0.00772922	UP	NA	GO:0005840,Level:4,ribosome;GO:0030529,Level:3,ribonucleoprotein complex;GO:0032991,Level:2,macromolecular complex;GO:0005575,Level:1,cellular_component	NA	NA	NA
NM_001250514.2	gene37214	uncharacterized LOC100499887	83.9156	286.154	-1.76978	5e-05	0.000507054	DOWN	GO:0010466,Level:7,negative regulation of peptidase activity;GO:0051346,Level:6,negative regulation of hydrolase activity;GO:0052547,Level:6,regulation of peptidase activity;GO:0043086,Level:5,negative regulation of catalytic activity;GO:0051336,Level:5,regulation of hydrolase activity;GO:0044092,Level:4,negative regulation of molecular function;GO:0006952,Level:4,defense response;GO:0050790,Leve…	GO:0005576,Level:2,extracellular region;GO:0005575,Level:1,cellular_component	GO:0050897,Level:7,cobalt ion binding;GO:0046914,Level:6,transition metal ion binding;GO:0004869,Level:6,cysteine-type endopeptidase inhibitor activity;GO:0004866,Level:5,endopeptidase inhibitor activity;GO:0046872,Level:5,metal ion binding;GO:0030414,Level:4,peptidase inhibitor activity;GO:0061135,Level:4,endopeptidase regulator activity;GO:0043169,Level:4,cation binding;GO:0004857,Level:3,enzym…	NA	NA
NM_001250547.2	gene29066	uncharacterized LOC100499889	756.924	353.219	1.09959	0.00065	0.00405166	UP	GO:0006412,Level:6,translation;GO:0034645,Level:5,cellular macromolecule biosynthetic process;GO:0044267,Level:5,cellular protein metabolic process;GO:0044260,Level:4,cellular macromolecule metabolic process;GO:0044249,Level:4,cellular biosynthetic process;GO:0019538,Level:4,protein metabolic process;GO:0044237,Level:3,cellular metabolic process;GO:0009058,Level:3,biosynthetic process;GO:0044238,…	GO:0005840,Level:4,ribosome;GO:0005622,Level:3,intracellular;GO:0030529,Level:3,ribonucleoprotein complex;GO:0032991,Level:2,macromolecular complex;GO:0044464,Level:2,cell part;GO:0005575,Level:1,cellular_component	GO:0003735,Level:3,structural constituent of ribosome;GO:0005198,Level:2,structural molecule activity;GO:0003674,Level:1,molecular_function	K02875	map03010:Ribosome
NM_001251212.1	gene30324	uncharacterized LOC100499929	191.605	84.7915	1.17614	0.00015	0.00127379	UP	GO:0022900,Level:4,electron transport chain;GO:0044763,Level:3,single-organism cellular process;GO:0044699,Level:2,single-organism process;GO:0009987,Level:2,cellular process;GO:0008150,Level:1,biological_process	GO:0005829,Level:5,cytosol;GO:0005739,Level:5,mitochondrion;GO:0005794,Level:5,Golgi apparatus;GO:0005758,Level:4,mitochondrial intermembrane space;GO:0044444,Level:4,cytoplasmic part;GO:0043231,Level:4,intracellular membrane-bounded organelle;GO:0070469,Level:3,respiratory chain;GO:0044424,Level:3,intracellular part;GO:0043227,Level:3,membrane-bounded organelle;GO:0031970,Level:3,organelle envel…	GO:0005506,Level:7,iron ion binding;GO:0005507,Level:7,copper ion binding;GO:0046914,Level:6,transition metal ion binding;GO:0020037,Level:5,heme binding;GO:0046872,Level:5,metal ion binding;GO:0046906,Level:4,tetrapyrrole binding;GO:0043169,Level:4,cation binding;GO:1901363,Level:3,heterocyclic compound binding;GO:0097159,Level:3,organic cyclic compound binding;GO:0043167,Level:3,ion binding;GO:…	K08738	map00920:Sulfur metabolism;map01120:Microbial metabolism in diverse environments;map02020:Two-component system;map04115:p53 signaling pathway;map04210:Apoptosis;map05010:Alzheimer's disease;map05012:Parkinson's disease;map05014:Amyotrophic lateral sclerosis (ALS);map05016:Huntington's disease;map05134:Legionellosis;map05145:Toxoplasmosis;map05152:Tuberculosis;map05161:Hepatitis B;map05164:Influen…
XM_006603594.2	gene54276	uncharacterized LOC100499995, transcript variant X3	184.098	463.117	-1.3309	0.0001	0.000908966	DOWN	GO:0006950,Level:3,response to stress;GO:0050896,Level:2,response to stimulus;GO:0008150,Level:1,biological_process	NA	GO:0008270,Level:7,zinc ion binding;GO:0046914,Level:6,transition metal ion binding;GO:0003677,Level:5,DNA binding;GO:0046872,Level:5,metal ion binding;GO:0003676,Level:4,nucleic acid binding;GO:0043169,Level:4,cation binding;GO:1901363,Level:3,heterocyclic compound binding;GO:0097159,Level:3,organic cyclic compound binding;GO:0043167,Level:3,ion binding;GO:0005488,Level:2,binding;GO:0003674,Leve…	NA	NA
NM_001248538.2	gene26495	uncharacterized LOC100500003	6802.19	2503.06	1.44231	0.00445	0.0176183	UP	GO:0019344,Level:7,cysteine biosynthetic process;GO:0009740,Level:7,gibberellic acid mediated signaling pathway;GO:0000097,Level:6,sulfur amino acid biosynthetic process;GO:0006534,Level:6,cysteine metabolic process;GO:0010476,Level:6,gibberellin mediated signaling pathway;GO:0000096,Level:5,sulfur amino acid metabolic process;GO:0009755,Level:5,hormone-mediated signaling pathway;GO:0044272,Level…	GO:0005576,Level:2,extracellular region;GO:0005575,Level:1,cellular_component	NA	NA	NA
NM_001248660.1	gene42141	uncharacterized LOC100500012	223.361	76.6007	1.54395	5e-05	0.000507054	UP	GO:0080058,Level:7,protein deglutathionylation;GO:0006661,Level:7,phosphatidylinositol biosynthetic process;GO:0046474,Level:6,glycerophospholipid biosynthetic process;GO:0006464,Level:6,cellular protein modification process;GO:0008654,Level:5,phospholipid biosynthetic process;GO:0036211,Level:5,protein modification process;GO:0045017,Level:5,glycerolipid biosynthetic process;GO:0045454,Level:5,c…	GO:0005829,Level:5,cytosol;GO:0005737,Level:4,cytoplasm;GO:0044444,Level:4,cytoplasmic part;GO:0044424,Level:3,intracellular part;GO:0044464,Level:2,cell part;GO:0005575,Level:1,cellular_component	GO:0003756,Level:6,protein disulfide isomerase activity;GO:0015035,Level:6,protein disulfide oxidoreductase activity;GO:0015036,Level:5,disulfide oxidoreductase activity;GO:0016864,Level:5,intramolecular oxidoreductase activity, transposing S-S bonds;GO:0016667,Level:4,oxidoreductase activity, acting on a sulfur group of donors;GO:0016860,Level:4,intramolecular oxidoreductase activity;GO:0016853,…	NA	NA
NM_001248780.1	gene35877	uncharacterized LOC100500021	356.833	134.814	1.40428	5e-05	0.000507054	UP	NA	GO:0005874,Level:4,microtubule;GO:0043234,Level:3,protein complex;GO:0032991,Level:2,macromolecular complex;GO:0005575,Level:1,cellular_component	NA	NA	NA
NM_001249130.1	gene42504	uncharacterized LOC100500044	120.226	43.1796	1.48	5e-05	0.000507054	UP	GO:0010029,Level:8,regulation of seed germination;GO:0000041,Level:7,transition metal ion transport;GO:1900140,Level:7,regulation of seedling development;GO:0048580,Level:6,regulation of post-embryonic development;GO:0015698,Level:6,inorganic anion transport;GO:0030001,Level:6,metal ion transport;GO:0048831,Level:6,regulation of shoot system development;GO:0080036,Level:6,regulation of cytokinin-…	GO:0005829,Level:5,cytosol;GO:0005634,Level:5,nucleus;GO:0005737,Level:4,cytoplasm;GO:0044444,Level:4,cytoplasmic part;GO:0043231,Level:4,intracellular membrane-bounded organelle;GO:0044424,Level:3,intracellular part;GO:0043227,Level:3,membrane-bounded organelle;GO:0043229,Level:3,intracellular organelle;GO:0043226,Level:2,organelle;GO:0044464,Level:2,cell part;GO:0005575,Level:1,cellular_compone…	GO:0043424,Level:7,protein histidine kinase binding;GO:0019901,Level:6,protein kinase binding;GO:0019900,Level:5,kinase binding;GO:0019899,Level:4,enzyme binding;GO:0009927,Level:4,histidine phosphotransfer kinase activity;GO:0004871,Level:3,signal transducer activity;GO:0005515,Level:3,protein binding;GO:0060089,Level:2,molecular transducer activity;GO:0005488,Level:2,binding;GO:0003674,Level:1,…	K14490	map04075:Plant hormone signal transduction
NM_001249584.2	gene34793	uncharacterized LOC100500080	319.746	76.5291	2.06284	5e-05	0.000507054	UP	GO:0008150,Level:1,biological_process	GO:0009507,Level:6,chloroplast;GO:0009536,Level:5,plastid;GO:0044444,Level:4,cytoplasmic part;GO:0043231,Level:4,intracellular membrane-bounded organelle;GO:0044424,Level:3,intracellular part;GO:0043227,Level:3,membrane-bounded organelle;GO:0043229,Level:3,intracellular organelle;GO:0043226,Level:2,organelle;GO:0044464,Level:2,cell part;GO:0005575,Level:1,cellular_component	GO:0046872,Level:5,metal ion binding;GO:0043169,Level:4,cation binding;GO:0043167,Level:3,ion binding;GO:0005488,Level:2,binding;GO:0003674,Level:1,molecular_function	NA	NA
NM_001249608.1	gene5624	uncharacterized LOC100500082	247.232	122.205	1.01656	0.0019	0.0092628	UP	GO:0010583,Level:6,response to cyclopentenone;GO:0006414,Level:6,translational elongation;GO:0006412,Level:6,translation;GO:0009407,Level:5,toxin catabolic process;GO:0034645,Level:5,cellular macromolecule biosynthetic process;GO:0014070,Level:5,response to organic cyclic compound;GO:0044267,Level:5,cellular protein metabolic process;GO:0044260,Level:4,cellular macromolecule metabolic process;GO:…	GO:0005794,Level:5,Golgi apparatus;GO:0044444,Level:4,cytoplasmic part;GO:0043231,Level:4,intracellular membrane-bounded organelle;GO:0005853,Level:4,eukaryotic translation elongation factor 1 complex;GO:0005886,Level:3,plasma membrane;GO:0044424,Level:3,intracellular part;GO:0043227,Level:3,membrane-bounded organelle;GO:0043234,Level:3,protein complex;GO:0043229,Level:3,intracellular organelle;G…	GO:0003746,Level:7,translation elongation factor activity;GO:0008135,Level:6,translation factor activity, nucleic acid binding;GO:0003723,Level:5,RNA binding;GO:0003676,Level:4,nucleic acid binding;GO:1901363,Level:3,heterocyclic compound binding;GO:0097159,Level:3,organic cyclic compound binding;GO:0005488,Level:2,binding;GO:0003674,Level:1,molecular_function	NA	NA
NM_001250257.2	gene1410	uncharacterized LOC100500126	39.1732	984.08	-4.65	5e-05	0.000507054	DOWN	NA	NA	NA	NA	NA
NM_001248581.1	gene37090	uncharacterized LOC100500262	14.8515	259.789	-4.12866	5e-05	0.000507054	DOWN	NA	NA	NA	NA	NA
NM_001249081.2	gene52684	uncharacterized LOC100500297	251.158	101.035	1.31375	5e-05	0.000507054	UP	NA	NA	NA	NA	NA
NM_001249479.2	gene10059	uncharacterized LOC100500327	182.662	88.4286	1.05	0.0004	0.00278443	UP	GO:0006810,Level:3,transport;GO:0051234,Level:2,establishment of localization;GO:0008150,Level:1,biological_process	NA	GO:0000062,Level:4,fatty-acyl-CoA binding;GO:0008289,Level:3,lipid binding;GO:1901681,Level:3,sulfur compound binding;GO:0005488,Level:2,binding;GO:0003674,Level:1,molecular_function	K08762	map03320:PPAR signaling pathway
NM_001249706.2	gene32669	uncharacterized LOC100500345	461.394	123.025	1.90704	5e-05	0.000507054	UP	NA	NA	NA	NA	NA
NM_001250978.1	gene28707	uncharacterized LOC100500427	236.526	59.5407	1.99005	5e-05	0.000507054	UP	NA	NA	NA	NA	NA
NM_001251751.1	gene39661	uncharacterized LOC100500475	476.162	1845.57	-1.95	5e-05	0.000507054	DOWN	GO:0006950,Level:3,response to stress;GO:0050896,Level:2,response to stimulus;GO:0008150,Level:1,biological_process	GO:0005737,Level:4,cytoplasm;GO:0044424,Level:3,intracellular part;GO:0044464,Level:2,cell part;GO:0005575,Level:1,cellular_component	NA	NA	NA
NM_001248582.1	gene48055	uncharacterized LOC100500518	140.459	25.3329	2.47107	5e-05	0.000507054	UP	GO:0006869,Level:4,lipid transport;GO:0044765,Level:3,single-organism transport;GO:0044699,Level:2,single-organism process;GO:0008150,Level:1,biological_process	GO:0016021,Level:3,integral component of membrane;GO:0016020,Level:2,membrane;GO:0044425,Level:2,membrane part;GO:0005575,Level:1,cellular_component	NA	NA	NA
XM_003523010.2	gene10791	uncharacterized LOC100500534	252.423	94.6674	1.41491	5e-05	0.000507054	UP	NA	NA	NA	NA	NA
NM_001250601.1	gene22975	uncharacterized LOC100500660	51.5024	146.31	-1.51	5e-05	0.000507054	DOWN	GO:0033554,Level:4,cellular response to stress;GO:0051716,Level:3,cellular response to stimulus;GO:0006950,Level:3,response to stress;GO:0050896,Level:2,response to stimulus;GO:0009987,Level:2,cellular process;GO:0008150,Level:1,biological_process	GO:0005829,Level:5,cytosol;GO:0005634,Level:5,nucleus;GO:0005737,Level:4,cytoplasm;GO:0044444,Level:4,cytoplasmic part;GO:0043231,Level:4,intracellular membrane-bounded organelle;GO:0044424,Level:3,intracellular part;GO:0043227,Level:3,membrane-bounded organelle;GO:0043229,Level:3,intracellular organelle;GO:0043226,Level:2,organelle;GO:0044464,Level:2,cell part;GO:0005575,Level:1,cellular_compone…	GO:0003674,Level:1,molecular_function	NA	NA
NM_001251012.1	gene37814	uncharacterized LOC100500685	116.834	27.3723	2.09	5e-05	0.000507054	UP	GO:0045892,Level:8,negative regulation of transcription, DNA-templated;GO:0006355,Level:7,regulation of transcription, DNA-templated;GO:0010629,Level:7,negative regulation of gene expression;GO:0010605,Level:6,negative regulation of macromolecule metabolic process;GO:0010468,Level:6,regulation of gene expression;GO:0060255,Level:5,regulation of macromolecule metabolic process;GO:0009892,Level:5,n…	NA	GO:0010181,Level:5,FMN binding;GO:0032553,Level:4,ribonucleotide binding;GO:0050662,Level:4,coenzyme binding;GO:0043168,Level:4,anion binding;GO:0048037,Level:3,cofactor binding;GO:0097367,Level:3,carbohydrate derivative binding;GO:0016491,Level:3,oxidoreductase activity;GO:0043167,Level:3,ion binding;GO:0003824,Level:2,catalytic activity;GO:0005488,Level:2,binding;GO:0003674,Level:1,molecular_fu…	NA	NA
XM_003528193.3	gene14531	uncharacterized LOC100526861	36.2714	185.145	-2.35176	5e-05	0.000507054	DOWN	NA	NA	NA	NA	NA
NM_001248214.1	gene17408	uncharacterized LOC100527116	251.67	113.403	1.15007	0.00035	0.00250242	UP	GO:0043086,Level:5,negative regulation of catalytic activity;GO:0044092,Level:4,negative regulation of molecular function;GO:0050790,Level:4,regulation of catalytic activity;GO:0065009,Level:3,regulation of molecular function;GO:0065007,Level:2,biological regulation;GO:0008150,Level:1,biological_process	NA	GO:0030599,Level:6,pectinesterase activity;GO:0052689,Level:5,carboxylic ester hydrolase activity;GO:0016788,Level:4,hydrolase activity, acting on ester bonds;GO:0004857,Level:3,enzyme inhibitor activity;GO:0016787,Level:3,hydrolase activity;GO:0003824,Level:2,catalytic activity;GO:0030234,Level:2,enzyme regulator activity;GO:0003674,Level:1,molecular_function	NA	NA
NM_001249499.1	gene43778	uncharacterized LOC100527208	94.1157	466.492	-2.30934	5e-05	0.000507054	DOWN	GO:0070838,Level:7,divalent metal ion transport;GO:0030003,Level:7,cellular cation homeostasis;GO:0030001,Level:6,metal ion transport;GO:0072511,Level:6,divalent inorganic cation transport;GO:0006873,Level:6,cellular ion homeostasis;GO:0055082,Level:5,cellular chemical homeostasis;GO:0006812,Level:5,cation transport;GO:0006952,Level:4,defense response;GO:0006811,Level:4,ion transport;GO:0019725,L…	GO:0009507,Level:6,chloroplast;GO:0009536,Level:5,plastid;GO:0044444,Level:4,cytoplasmic part;GO:0043231,Level:4,intracellular membrane-bounded organelle;GO:0044424,Level:3,intracellular part;GO:0043227,Level:3,membrane-bounded organelle;GO:0043229,Level:3,intracellular organelle;GO:0043226,Level:2,organelle;GO:0044464,Level:2,cell part;GO:0005575,Level:1,cellular_component	GO:0003674,Level:1,molecular_function	NA	NA
NM_001249645.2	gene32870	uncharacterized LOC100527220	274.581	123.234	1.16	5e-05	0.000507054	UP	GO:0006364,Level:8,rRNA processing;GO:0034470,Level:7,ncRNA processing;GO:0016072,Level:7,rRNA metabolic process;GO:0006396,Level:6,RNA processing;GO:0034660,Level:6,ncRNA metabolic process;GO:0016070,Level:5,RNA metabolic process;GO:0044260,Level:4,cellular macromolecule metabolic process;GO:0006970,Level:4,response to osmotic stress;GO:0009409,Level:4,response to cold;GO:0009845,Level:4,seed ge…	GO:0005739,Level:5,mitochondrion;GO:0005794,Level:5,Golgi apparatus;GO:0044444,Level:4,cytoplasmic part;GO:0043231,Level:4,intracellular membrane-bounded organelle;GO:0044424,Level:3,intracellular part;GO:0043227,Level:3,membrane-bounded organelle;GO:0043229,Level:3,intracellular organelle;GO:0043226,Level:2,organelle;GO:0044464,Level:2,cell part;GO:0005575,Level:1,cellular_component	GO:0003697,Level:7,single-stranded DNA binding;GO:0003690,Level:7,double-stranded DNA binding;GO:0005507,Level:7,copper ion binding;GO:0043566,Level:6,structure-specific DNA binding;GO:0046914,Level:6,transition metal ion binding;GO:0005524,Level:6,ATP binding;GO:0003677,Level:5,DNA binding;GO:0046872,Level:5,metal ion binding;GO:0003723,Level:5,RNA binding;GO:0035639,Level:5,purine ribonucleosid…	K12831	map03040:Spliceosome
XM_014767327.1	gene42244	uncharacterized LOC100527222, transcript variant X1	185.849	644.598	-1.79427	5e-05	0.000507054	DOWN	NA	NA	NA	NA	NA
NM_001249758.2	gene55647	uncharacterized LOC100527228	55.842	148.716	-1.41314	5e-05	0.000507054	DOWN	NA	GO:0005634,Level:5,nucleus;GO:0005737,Level:4,cytoplasm;GO:0005641,Level:4,nuclear envelope lumen;GO:0043231,Level:4,intracellular membrane-bounded organelle;GO:0030877,Level:4,beta-catenin destruction complex;GO:0044424,Level:3,intracellular part;GO:0043227,Level:3,membrane-bounded organelle;GO:0043234,Level:3,protein complex;GO:0031970,Level:3,organelle envelope lumen;GO:0043229,Level:3,intrace…	GO:0042803,Level:5,protein homodimerization activity;GO:0046983,Level:4,protein dimerization activity;GO:0042802,Level:4,identical protein binding;GO:0005515,Level:3,protein binding;GO:0005488,Level:2,binding;GO:0003674,Level:1,molecular_function	K04507	map04310:Wnt signaling pathway
NM_001249793.2	gene47016	uncharacterized LOC100527230	179.413	484.319	-1.43	5e-05	0.000507054	DOWN	NA	NA	GO:0005509,Level:6,calcium ion binding;GO:0046872,Level:5,metal ion binding;GO:0043169,Level:4,cation binding;GO:0043167,Level:3,ion binding;GO:0005488,Level:2,binding;GO:0003674,Level:1,molecular_function	K02183	map04020:Calcium signaling pathway;map04070:Phosphatidylinositol signaling system;map04114:Oocyte meiosis;map04270:Vascular smooth muscle contraction;map04626:Plant-pathogen interaction;map04713:Circadian entrainment;map04720:Long-term potentiation;map04722:Neurotrophin signaling pathway;map04728:Dopaminergic synapse;map04740:Olfactory transduction;map04744:Phototransduction;map04745:Phototransdu…
NM_001249997.2	gene51063	uncharacterized LOC100527244	216.579	39.9669	2.44	5e-05	0.000507054	UP	GO:0009862,Level:6,systemic acquired resistance, salicylic acid mediated signaling pathway;GO:0009863,Level:5,salicylic acid mediated signaling pathway;GO:0007165,Level:4,signal transduction;GO:0006952,Level:4,defense response;GO:0006869,Level:4,lipid transport;GO:0051716,Level:3,cellular response to stimulus;GO:0006810,Level:3,transport;GO:0006950,Level:3,response to stress;GO:0044765,Level:3,si…	GO:0048046,Level:3,apoplast;GO:0005576,Level:2,extracellular region;GO:0005575,Level:1,cellular_component	GO:0008270,Level:7,zinc ion binding;GO:0046914,Level:6,transition metal ion binding;GO:0046872,Level:5,metal ion binding;GO:0005504,Level:4,fatty acid binding;GO:0043169,Level:4,cation binding;GO:0008289,Level:3,lipid binding;GO:0043167,Level:3,ion binding;GO:0005488,Level:2,binding;GO:0003674,Level:1,molecular_function	NA	NA
NM_001250133.1	gene54694	uncharacterized LOC100527509	422.009	197.53	1.0952	0.00045	0.00304266	UP	GO:0006810,Level:3,transport;GO:0051234,Level:2,establishment of localization;GO:0008150,Level:1,biological_process	GO:0016021,Level:3,integral component of membrane;GO:0016020,Level:2,membrane;GO:0044425,Level:2,membrane part;GO:0005575,Level:1,cellular_component	GO:0005215,Level:2,transporter activity;GO:0003674,Level:1,molecular_function	K09864	map04964:Proximal tubule bicarbonate reclamation;map04976:Bile secretion
NM_001250235.2	gene11214	uncharacterized LOC100527516	432.092	209.82	1.04218	0.00045	0.00304266	UP	GO:0006412,Level:6,translation;GO:0034645,Level:5,cellular macromolecule biosynthetic process;GO:0044267,Level:5,cellular protein metabolic process;GO:0044260,Level:4,cellular macromolecule metabolic process;GO:0044249,Level:4,cellular biosynthetic process;GO:0019538,Level:4,protein metabolic process;GO:0044237,Level:3,cellular metabolic process;GO:0009058,Level:3,biosynthetic process;GO:0044238,…	GO:0022627,Level:6,cytosolic small ribosomal subunit;GO:0005829,Level:5,cytosol;GO:0015935,Level:5,small ribosomal subunit;GO:0044445,Level:5,cytosolic part;GO:0005840,Level:4,ribosome;GO:0044444,Level:4,cytoplasmic part;GO:0044391,Level:4,ribosomal subunit;GO:0044424,Level:3,intracellular part;GO:0044446,Level:3,intracellular organelle part;GO:0005622,Level:3,intracellular;GO:0030529,Level:3,rib…	GO:0003735,Level:3,structural constituent of ribosome;GO:0005198,Level:2,structural molecule activity;GO:0003674,Level:1,molecular_function	K02976	map03010:Ribosome
NM_001250396.2	gene56895	uncharacterized LOC100527527	285.726	87.3773	1.7093	5e-05	0.000507054	UP	GO:0006952,Level:4,defense response;GO:0006950,Level:3,response to stress;GO:0050896,Level:2,response to stimulus;GO:0008150,Level:1,biological_process	GO:0005618,Level:4,cell wall;GO:0030312,Level:3,external encapsulating structure;GO:0005576,Level:2,extracellular region;GO:0044464,Level:2,cell part;GO:0005575,Level:1,cellular_component	NA	NA	NA
NM_001251790.1	gene19692	uncharacterized LOC100527613	84.6922	301.193	-1.83039	5e-05	0.000507054	DOWN	NA	NA	NA	NA	NA
NM_001248939.1	gene36304	uncharacterized LOC100527679	195.289	79.3584	1.29916	5e-05	0.000507054	UP	GO:0019253,Level:7,reductive pentose-phosphate cycle;GO:0019685,Level:6,photosynthesis, dark reaction;GO:0009853,Level:6,photorespiration;GO:0043094,Level:5,cellular metabolic compound salvage;GO:0016051,Level:5,carbohydrate biosynthetic process;GO:0044711,Level:4,single-organism biosynthetic process;GO:1901576,Level:4,organic substance biosynthetic process;GO:0015977,Level:4,carbon fixation;GO:0…	GO:0009507,Level:6,chloroplast;GO:0009536,Level:5,plastid;GO:0044444,Level:4,cytoplasmic part;GO:0043231,Level:4,intracellular membrane-bounded organelle;GO:0044424,Level:3,intracellular part;GO:0043227,Level:3,membrane-bounded organelle;GO:0043229,Level:3,intracellular organelle;GO:0043226,Level:2,organelle;GO:0044464,Level:2,cell part;GO:0005575,Level:1,cellular_component	GO:0016984,Level:6,ribulose-bisphosphate carboxylase activity;GO:0016831,Level:5,carboxy-lyase activity;GO:0004497,Level:4,monooxygenase activity;GO:0016830,Level:4,carbon-carbon lyase activity;GO:0016829,Level:3,lyase activity;GO:0016491,Level:3,oxidoreductase activity;GO:0003824,Level:2,catalytic activity;GO:0003674,Level:1,molecular_function	K01602	map00630:Glyoxylate and dicarboxylate metabolism;map00710:Carbon fixation in photosynthetic organisms;map01120:Microbial metabolism in diverse environments
[truncated: 67 more rows]

## Sheet: TW-1-M-3vsTW-1-3
Gene_ID	Gene	Gene_Anotation	TW-1-M-3	TW-1-3	log2(FoldChange)	P_value	Q_value	Regulation	GO(biological_process)	GO(cellular_component)	GO(molecular_function)	KEGG_Orthology_ID	KEGG_pathway_ID
[truncated: 197 more rows]
